# Supplementary material for: Benchmarking of T cell receptor-epitope predictors with ePytope-TCR
Source: Cell Genom. 2025 Jul 7;5(8):100946. doi: 10.1016/j.xgen.2025.100946 (PMC12366652; doi:10.1016/j.xgen.2025.100946)
Supplement: Data S1. Benchmarking results on the viral dataset, related to Figure 2 — All metric scores (AUC, APS, F1-Score, average Rank, R@1, and R@3) on the full data, macro-averaged, averaged, and per epitope [file mmc2.csv]

	Method	Dataset	Group	Support	Metric_Type	Metric	Value	BaseModel	Variant
0	bertrand	Viral	full_data	638	MPS	Rank	6.923197492163009	bertrand
1	bertrand	Viral	full_data	638	MPS	R@1	0.0721003134796238	bertrand
2	bertrand	Viral	full_data	638	MPS	R@3	0.4294670846394984	bertrand
3	bertrand	Viral	NLVPMVATV	5	MPS	Rank	12.6	bertrand
4	bertrand	Viral	NLVPMVATV	5	MPS	R@1	0.0	bertrand
5	bertrand	Viral	NLVPMVATV	5	MPS	R@3	0.0	bertrand
6	bertrand	Viral	QYIKWPWYI	114	MPS	Rank	11.728070175438596	bertrand
7	bertrand	Viral	QYIKWPWYI	114	MPS	R@1	0.0	bertrand
8	bertrand	Viral	QYIKWPWYI	114	MPS	R@3	0.0	bertrand
9	bertrand	Viral	FPQSAPHGV	9	MPS	Rank	6.111111111111111	bertrand
10	bertrand	Viral	FPQSAPHGV	9	MPS	R@1	0.0	bertrand
11	bertrand	Viral	FPQSAPHGV	9	MPS	R@3	0.0	bertrand
12	bertrand	Viral	GILGFVFTL	13	MPS	Rank	9.461538461538462	bertrand
13	bertrand	Viral	GILGFVFTL	13	MPS	R@1	0.0	bertrand
14	bertrand	Viral	GILGFVFTL	13	MPS	R@3	0.0	bertrand
15	bertrand	Viral	AYAQKIFKI	9	MPS	Rank	4.0	bertrand
16	bertrand	Viral	AYAQKIFKI	9	MPS	R@1	0.0	bertrand
17	bertrand	Viral	AYAQKIFKI	9	MPS	R@3	0.0	bertrand
18	bertrand	Viral	TYGPVFMCL	10	MPS	Rank	7.1	bertrand
19	bertrand	Viral	TYGPVFMCL	10	MPS	R@1	0.0	bertrand
20	bertrand	Viral	TYGPVFMCL	10	MPS	R@3	0.0	bertrand
21	bertrand	Viral	KCYGVSPTK	127	MPS	Rank	9.826771653543307	bertrand
22	bertrand	Viral	KCYGVSPTK	127	MPS	R@1	0.0	bertrand
23	bertrand	Viral	KCYGVSPTK	127	MPS	R@3	0.0	bertrand
24	bertrand	Viral	RLQSLQTYV	6	MPS	Rank	9.333333333333334	bertrand
25	bertrand	Viral	RLQSLQTYV	6	MPS	R@1	0.0	bertrand
26	bertrand	Viral	RLQSLQTYV	6	MPS	R@3	0.0	bertrand
27	bertrand	Viral	YLQPRTFLL	49	MPS	Rank	14.0	bertrand
28	bertrand	Viral	YLQPRTFLL	49	MPS	R@1	0.0	bertrand
29	bertrand	Viral	YLQPRTFLL	49	MPS	R@3	0.0	bertrand
30	bertrand	Viral	LTDEMIAQY	129	MPS	Rank	1.9147286821705427	bertrand
31	bertrand	Viral	LTDEMIAQY	129	MPS	R@1	0.1240310077519379	bertrand
32	bertrand	Viral	LTDEMIAQY	129	MPS	R@3	1.0	bertrand
33	bertrand	Viral	SPRRARSVA	31	MPS	Rank	1.032258064516129	bertrand
34	bertrand	Viral	SPRRARSVA	31	MPS	R@1	0.967741935483871	bertrand
35	bertrand	Viral	SPRRARSVA	31	MPS	R@3	1.0	bertrand
36	bertrand	Viral	YVLDHLIVV	6	MPS	Rank	8.0	bertrand
37	bertrand	Viral	YVLDHLIVV	6	MPS	R@1	0.0	bertrand
38	bertrand	Viral	YVLDHLIVV	6	MPS	R@3	0.0	bertrand
39	bertrand	Viral	CTELKLSDY	14	MPS	Rank	4.857142857142857	bertrand
40	bertrand	Viral	CTELKLSDY	14	MPS	R@1	0.0	bertrand
41	bertrand	Viral	CTELKLSDY	14	MPS	R@3	0.0	bertrand
42	bertrand	Viral	NYNYLYRLF	116	MPS	Rank	2.9913793103448274	bertrand
43	bertrand	Viral	NYNYLYRLF	116	MPS	R@1	0.0	bertrand
44	bertrand	Viral	NYNYLYRLF	116	MPS	R@3	0.9827586206896552	bertrand
45	bertrand	Viral	full_data	8932	TTP	AUC	0.5469508871843755	bertrand
46	bertrand	Viral	full_data	8932	TTP	APS	0.0942207396591626	bertrand
47	bertrand	Viral	AYAQKIFKI	638	TTP	AUC	0.5366543013601837	bertrand
48	bertrand	Viral	AYAQKIFKI	638	TTP	APS	0.0165479537726301	bertrand
49	bertrand	Viral	GILGFVFTL	638	TTP	AUC	0.6654153846153846	bertrand
50	bertrand	Viral	GILGFVFTL	638	TTP	APS	0.3255109540167719	bertrand
51	bertrand	Viral	YLQPRTFLL	638	TTP	AUC	0.7514639132393195	bertrand
52	bertrand	Viral	YLQPRTFLL	638	TTP	APS	0.3729448558068371	bertrand
53	bertrand	Viral	YVLDHLIVV	638	TTP	AUC	0.6033755274261604	bertrand
54	bertrand	Viral	YVLDHLIVV	638	TTP	APS	0.0183724710212581	bertrand
55	bertrand	Viral	LTDEMIAQY	638	TTP	AUC	0.4530619393551728	bertrand
56	bertrand	Viral	LTDEMIAQY	638	TTP	APS	0.1938823024138962	bertrand
57	bertrand	Viral	QYIKWPWYI	638	TTP	AUC	0.4130340163385563	bertrand
58	bertrand	Viral	QYIKWPWYI	638	TTP	APS	0.1615904913136518	bertrand
59	bertrand	Viral	RLQSLQTYV	638	TTP	AUC	0.3415084388185654	bertrand
60	bertrand	Viral	RLQSLQTYV	638	TTP	APS	0.007810640997656	bertrand
61	bertrand	Viral	SPRRARSVA	638	TTP	AUC	0.6756656215124621	bertrand
62	bertrand	Viral	SPRRARSVA	638	TTP	APS	0.088463219436921	bertrand
63	bertrand	Viral	TYGPVFMCL	638	TTP	AUC	0.5277070063694268	bertrand
64	bertrand	Viral	TYGPVFMCL	638	TTP	APS	0.0177911379356707	bertrand
65	bertrand	Viral	NLVPMVATV	638	TTP	AUC	0.5957345971563981	bertrand
66	bertrand	Viral	NLVPMVATV	638	TTP	APS	0.0108820273174034	bertrand
67	bertrand	Viral	KCYGVSPTK	638	TTP	AUC	0.542344022065735	bertrand
68	bertrand	Viral	KCYGVSPTK	638	TTP	APS	0.2149441246265711	bertrand
69	bertrand	Viral	FPQSAPHGV	638	TTP	AUC	0.3813813813813813	bertrand
70	bertrand	Viral	FPQSAPHGV	638	TTP	APS	0.01288200987693	bertrand
71	bertrand	Viral	NYNYLYRLF	638	TTP	AUC	0.6503831417624522	bertrand
72	bertrand	Viral	NYNYLYRLF	638	TTP	APS	0.2793608383514692	bertrand
73	bertrand	Viral	CTELKLSDY	638	TTP	AUC	0.46875	bertrand
74	bertrand	Viral	CTELKLSDY	638	TTP	APS	0.0223496950192108	bertrand
75	bertrand	Viral	full_data	8932	TTP	F1-Score	0.2135835567470956	bertrand
76	bertrand	Viral	AYAQKIFKI	638	TTP	F1-Score	0.0	bertrand
77	bertrand	Viral	GILGFVFTL	638	TTP	F1-Score	0.0	bertrand
78	bertrand	Viral	YLQPRTFLL	638	TTP	F1-Score	0.0	bertrand
79	bertrand	Viral	YVLDHLIVV	638	TTP	F1-Score	0.0	bertrand
80	bertrand	Viral	LTDEMIAQY	638	TTP	F1-Score	0.3328929986789961	bertrand
81	bertrand	Viral	QYIKWPWYI	638	TTP	F1-Score	0.0	bertrand
82	bertrand	Viral	RLQSLQTYV	638	TTP	F1-Score	0.0	bertrand
83	bertrand	Viral	SPRRARSVA	638	TTP	F1-Score	0.0952380952380952	bertrand
84	bertrand	Viral	TYGPVFMCL	638	TTP	F1-Score	0.0	bertrand
85	bertrand	Viral	NLVPMVATV	638	TTP	F1-Score	0.0	bertrand
86	bertrand	Viral	KCYGVSPTK	638	TTP	F1-Score	0.0	bertrand
87	bertrand	Viral	FPQSAPHGV	638	TTP	F1-Score	0.0	bertrand
88	bertrand	Viral	NYNYLYRLF	638	TTP	F1-Score	0.3735763097949885	bertrand
89	bertrand	Viral	CTELKLSDY	638	TTP	F1-Score	0.0	bertrand
90	bertrand	All	Average	14	MPS	Rank	7.35402383208137	bertrand
91	bertrand	All	WeightedAverage	14	MPS	Rank	6.923197492163009	bertrand
92	bertrand	All	Average	14	MPS	R@1	0.0779837816597006	bertrand
93	bertrand	All	WeightedAverage	14	MPS	R@1	0.0721003134796238	bertrand
94	bertrand	All	Average	14	MPS	R@3	0.2130541871921182	bertrand
95	bertrand	All	WeightedAverage	14	MPS	R@3	0.4294670846394984	bertrand
96	bertrand	All	Average	14	TTP	AUC	0.5433199493857999	bertrand
97	bertrand	All	WeightedAverage	14	TTP	AUC	0.5433199493858	bertrand
98	bertrand	All	Average	14	TTP	APS	0.1245237658504912	bertrand
99	bertrand	All	WeightedAverage	14	TTP	APS	0.1245237658504913	bertrand
100	bertrand	All	Average	14	TTP	F1-Score	0.0572648145508628	bertrand
101	bertrand	All	WeightedAverage	14	TTP	F1-Score	0.0572648145508628	bertrand
102	titan	Viral	full_data	638	MPS	Rank	8.884012539184953	titan
103	titan	Viral	full_data	638	MPS	R@1	0.0877742946708464	titan
104	titan	Viral	full_data	638	MPS	R@3	0.1551724137931034	titan
105	titan	Viral	NLVPMVATV	5	MPS	Rank	2.0	titan
106	titan	Viral	NLVPMVATV	5	MPS	R@1	0.4	titan
107	titan	Viral	NLVPMVATV	5	MPS	R@3	1.0	titan
108	titan	Viral	QYIKWPWYI	114	MPS	Rank	10.912280701754383	titan
109	titan	Viral	QYIKWPWYI	114	MPS	R@1	0.0175438596491228	titan
110	titan	Viral	QYIKWPWYI	114	MPS	R@3	0.0614035087719298	titan
111	titan	Viral	FPQSAPHGV	9	MPS	Rank	8.333333333333334	titan
112	titan	Viral	FPQSAPHGV	9	MPS	R@1	0.0	titan
113	titan	Viral	FPQSAPHGV	9	MPS	R@3	0.1111111111111111	titan
114	titan	Viral	GILGFVFTL	13	MPS	Rank	1.4615384615384617	titan
115	titan	Viral	GILGFVFTL	13	MPS	R@1	0.7692307692307693	titan
116	titan	Viral	GILGFVFTL	13	MPS	R@3	1.0	titan
117	titan	Viral	AYAQKIFKI	9	MPS	Rank	6.333333333333333	titan
118	titan	Viral	AYAQKIFKI	9	MPS	R@1	0.0	titan
119	titan	Viral	AYAQKIFKI	9	MPS	R@3	0.0	titan
120	titan	Viral	TYGPVFMCL	10	MPS	Rank	5.7	titan
121	titan	Viral	TYGPVFMCL	10	MPS	R@1	0.0	titan
122	titan	Viral	TYGPVFMCL	10	MPS	R@3	0.1	titan
123	titan	Viral	KCYGVSPTK	127	MPS	Rank	8.67716535433071	titan
124	titan	Viral	KCYGVSPTK	127	MPS	R@1	0.0	titan
125	titan	Viral	KCYGVSPTK	127	MPS	R@3	0.0	titan
126	titan	Viral	RLQSLQTYV	6	MPS	Rank	8.5	titan
127	titan	Viral	RLQSLQTYV	6	MPS	R@1	0.0	titan
128	titan	Viral	RLQSLQTYV	6	MPS	R@3	0.0	titan
129	titan	Viral	YLQPRTFLL	49	MPS	Rank	2.2448979591836733	titan
130	titan	Viral	YLQPRTFLL	49	MPS	R@1	0.4489795918367347	titan
131	titan	Viral	YLQPRTFLL	49	MPS	R@3	0.8775510204081632	titan
132	titan	Viral	LTDEMIAQY	129	MPS	Rank	9.372093023255816	titan
133	titan	Viral	LTDEMIAQY	129	MPS	R@1	0.0	titan
134	titan	Viral	LTDEMIAQY	129	MPS	R@3	0.0	titan
135	titan	Viral	SPRRARSVA	31	MPS	Rank	1.5806451612903225	titan
136	titan	Viral	SPRRARSVA	31	MPS	R@1	0.6451612903225806	titan
137	titan	Viral	SPRRARSVA	31	MPS	R@3	0.935483870967742	titan
138	titan	Viral	YVLDHLIVV	6	MPS	Rank	5.5	titan
139	titan	Viral	YVLDHLIVV	6	MPS	R@1	0.0	titan
140	titan	Viral	YVLDHLIVV	6	MPS	R@3	0.0	titan
141	titan	Viral	CTELKLSDY	14	MPS	Rank	10.357142857142858	titan
142	titan	Viral	CTELKLSDY	14	MPS	R@1	0.0	titan
143	titan	Viral	CTELKLSDY	14	MPS	R@3	0.0	titan
144	titan	Viral	NYNYLYRLF	116	MPS	Rank	12.991379310344827	titan
145	titan	Viral	NYNYLYRLF	116	MPS	R@1	0.0	titan
146	titan	Viral	NYNYLYRLF	116	MPS	R@3	0.0	titan
147	titan	Viral	full_data	8932	TTP	AUC	0.3964861481616427	titan
148	titan	Viral	full_data	8932	TTP	APS	0.0722351273030449	titan
149	titan	Viral	AYAQKIFKI	638	TTP	AUC	0.5986574810104222	titan
150	titan	Viral	AYAQKIFKI	638	TTP	APS	0.0227060043298194	titan
151	titan	Viral	GILGFVFTL	638	TTP	AUC	0.8170461538461539	titan
152	titan	Viral	GILGFVFTL	638	TTP	APS	0.3999017221463128	titan
153	titan	Viral	YLQPRTFLL	638	TTP	AUC	0.910502061605627	titan
154	titan	Viral	YLQPRTFLL	638	TTP	APS	0.5854694078581307	titan
155	titan	Viral	YVLDHLIVV	638	TTP	AUC	0.5983649789029535	titan
156	titan	Viral	YVLDHLIVV	638	TTP	APS	0.0166353008574136	titan
157	titan	Viral	LTDEMIAQY	638	TTP	AUC	0.5842585400770625	titan
158	titan	Viral	LTDEMIAQY	638	TTP	APS	0.2684450930472591	titan
159	titan	Viral	QYIKWPWYI	638	TTP	AUC	0.537381143698942	titan
160	titan	Viral	QYIKWPWYI	638	TTP	APS	0.1976744764993194	titan
161	titan	Viral	RLQSLQTYV	638	TTP	AUC	0.6189345991561181	titan
162	titan	Viral	RLQSLQTYV	638	TTP	APS	0.0167993216521096	titan
163	titan	Viral	SPRRARSVA	638	TTP	AUC	0.5704947653717383	titan
164	titan	Viral	SPRRARSVA	638	TTP	APS	0.0751841009065847	titan
165	titan	Viral	TYGPVFMCL	638	TTP	AUC	0.6184713375796178	titan
166	titan	Viral	TYGPVFMCL	638	TTP	APS	0.0226092866758078	titan
167	titan	Viral	NLVPMVATV	638	TTP	AUC	0.2437598736176935	titan
168	titan	Viral	NLVPMVATV	638	TTP	APS	0.0059674295686001	titan
169	titan	Viral	KCYGVSPTK	638	TTP	AUC	0.5520131901320554	titan
170	titan	Viral	KCYGVSPTK	638	TTP	APS	0.2475065606194847	titan
171	titan	Viral	FPQSAPHGV	638	TTP	AUC	0.4421480303833245	titan
172	titan	Viral	FPQSAPHGV	638	TTP	APS	0.0423740514486616	titan
173	titan	Viral	NYNYLYRLF	638	TTP	AUC	0.4977539965649359	titan
174	titan	Viral	NYNYLYRLF	638	TTP	APS	0.1805615325091646	titan
175	titan	Viral	CTELKLSDY	638	TTP	AUC	0.5788690476190476	titan
176	titan	Viral	CTELKLSDY	638	TTP	APS	0.0419096510297114	titan
177	titan	Viral	full_data	8932	TTP	F1-Score	0.1333333333333333	titan
178	titan	Viral	AYAQKIFKI	638	TTP	F1-Score	0.0278207109737248	titan
179	titan	Viral	GILGFVFTL	638	TTP	F1-Score	0.0399385560675883	titan
180	titan	Viral	YLQPRTFLL	638	TTP	F1-Score	0.1426491994177584	titan
181	titan	Viral	YVLDHLIVV	638	TTP	F1-Score	0.0186335403726708	titan
182	titan	Viral	LTDEMIAQY	638	TTP	F1-Score	0.3363754889178618	titan
183	titan	Viral	QYIKWPWYI	638	TTP	F1-Score	0.3031914893617021	titan
184	titan	Viral	RLQSLQTYV	638	TTP	F1-Score	0.0186335403726708	titan
185	titan	Viral	SPRRARSVA	638	TTP	F1-Score	0.0926756352765321	titan
186	titan	Viral	TYGPVFMCL	638	TTP	F1-Score	0.0308641975308641	titan
187	titan	Viral	NLVPMVATV	638	TTP	F1-Score	0.015552099533437	titan
188	titan	Viral	KCYGVSPTK	638	TTP	F1-Score	0.3320261437908497	titan
189	titan	Viral	FPQSAPHGV	638	TTP	F1-Score	0.0278207109737248	titan
190	titan	Viral	NYNYLYRLF	638	TTP	F1-Score	0.3076923076923077	titan
191	titan	Viral	CTELKLSDY	638	TTP	F1-Score	0.0429447852760736	titan
192	titan	All	Average	14	MPS	Rank	6.711700678250551	titan
193	titan	All	WeightedAverage	14	MPS	Rank	8.884012539184955	titan
194	titan	All	Average	14	MPS	R@1	0.1629225365028005	titan
195	titan	All	WeightedAverage	14	MPS	R@1	0.0877742946708463	titan
196	titan	All	Average	14	MPS	R@3	0.2918249650899246	titan
197	titan	All	WeightedAverage	14	MPS	R@3	0.1551724137931034	titan
198	titan	All	Average	14	TTP	AUC	0.5834753713975495	titan
199	titan	All	WeightedAverage	14	TTP	AUC	0.5834753713975495	titan
200	titan	All	Average	14	TTP	APS	0.1516959956534556	titan
201	titan	All	WeightedAverage	14	TTP	APS	0.1516959956534557	titan
202	titan	All	Average	14	TTP	F1-Score	0.1240584575398404	titan
203	titan	All	WeightedAverage	14	TTP	F1-Score	0.1240584575398404	titan
204	atm-tcr	Viral	full_data	638	MPS	Rank	6.276645768025079	atm-tcr
205	atm-tcr	Viral	full_data	638	MPS	R@1	0.0815047021943573	atm-tcr
206	atm-tcr	Viral	full_data	638	MPS	R@3	0.2821316614420062	atm-tcr
207	atm-tcr	Viral	NLVPMVATV	5	MPS	Rank	10.6	atm-tcr
208	atm-tcr	Viral	NLVPMVATV	5	MPS	R@1	0.0	atm-tcr
209	atm-tcr	Viral	NLVPMVATV	5	MPS	R@3	0.0	atm-tcr
210	atm-tcr	Viral	QYIKWPWYI	114	MPS	Rank	6.135964912280702	atm-tcr
211	atm-tcr	Viral	QYIKWPWYI	114	MPS	R@1	0.0263157894736842	atm-tcr
212	atm-tcr	Viral	QYIKWPWYI	114	MPS	R@3	0.2105263157894736	atm-tcr
213	atm-tcr	Viral	FPQSAPHGV	9	MPS	Rank	4.555555555555555	atm-tcr
214	atm-tcr	Viral	FPQSAPHGV	9	MPS	R@1	0.1111111111111111	atm-tcr
215	atm-tcr	Viral	FPQSAPHGV	9	MPS	R@3	0.5555555555555556	atm-tcr
216	atm-tcr	Viral	GILGFVFTL	13	MPS	Rank	7.153846153846154	atm-tcr
217	atm-tcr	Viral	GILGFVFTL	13	MPS	R@1	0.3846153846153846	atm-tcr
218	atm-tcr	Viral	GILGFVFTL	13	MPS	R@3	0.3846153846153846	atm-tcr
219	atm-tcr	Viral	AYAQKIFKI	9	MPS	Rank	7.888888888888889	atm-tcr
220	atm-tcr	Viral	AYAQKIFKI	9	MPS	R@1	0.1111111111111111	atm-tcr
221	atm-tcr	Viral	AYAQKIFKI	9	MPS	R@3	0.1111111111111111	atm-tcr
222	atm-tcr	Viral	TYGPVFMCL	10	MPS	Rank	7.1	atm-tcr
223	atm-tcr	Viral	TYGPVFMCL	10	MPS	R@1	0.1	atm-tcr
224	atm-tcr	Viral	TYGPVFMCL	10	MPS	R@3	0.1	atm-tcr
225	atm-tcr	Viral	KCYGVSPTK	127	MPS	Rank	6.7204724409448815	atm-tcr
226	atm-tcr	Viral	KCYGVSPTK	127	MPS	R@1	0.0314960629921259	atm-tcr
227	atm-tcr	Viral	KCYGVSPTK	127	MPS	R@3	0.1732283464566929	atm-tcr
228	atm-tcr	Viral	RLQSLQTYV	6	MPS	Rank	3.75	atm-tcr
229	atm-tcr	Viral	RLQSLQTYV	6	MPS	R@1	0.1666666666666666	atm-tcr
230	atm-tcr	Viral	RLQSLQTYV	6	MPS	R@3	0.5	atm-tcr
231	atm-tcr	Viral	YLQPRTFLL	49	MPS	Rank	9.591836734693878	atm-tcr
232	atm-tcr	Viral	YLQPRTFLL	49	MPS	R@1	0.0	atm-tcr
233	atm-tcr	Viral	YLQPRTFLL	49	MPS	R@3	0.1224489795918367	atm-tcr
234	atm-tcr	Viral	LTDEMIAQY	129	MPS	Rank	6.127906976744186	atm-tcr
235	atm-tcr	Viral	LTDEMIAQY	129	MPS	R@1	0.0930232558139534	atm-tcr
236	atm-tcr	Viral	LTDEMIAQY	129	MPS	R@3	0.3023255813953488	atm-tcr
237	atm-tcr	Viral	SPRRARSVA	31	MPS	Rank	5.258064516129032	atm-tcr
238	atm-tcr	Viral	SPRRARSVA	31	MPS	R@1	0.032258064516129	atm-tcr
239	atm-tcr	Viral	SPRRARSVA	31	MPS	R@3	0.3870967741935484	atm-tcr
240	atm-tcr	Viral	YVLDHLIVV	6	MPS	Rank	8.166666666666666	atm-tcr
241	atm-tcr	Viral	YVLDHLIVV	6	MPS	R@1	0.0	atm-tcr
242	atm-tcr	Viral	YVLDHLIVV	6	MPS	R@3	0.1666666666666666	atm-tcr
243	atm-tcr	Viral	CTELKLSDY	14	MPS	Rank	8.642857142857142	atm-tcr
244	atm-tcr	Viral	CTELKLSDY	14	MPS	R@1	0.0	atm-tcr
245	atm-tcr	Viral	CTELKLSDY	14	MPS	R@3	0.1428571428571428	atm-tcr
246	atm-tcr	Viral	NYNYLYRLF	116	MPS	Rank	4.366379310344827	atm-tcr
247	atm-tcr	Viral	NYNYLYRLF	116	MPS	R@1	0.1982758620689655	atm-tcr
248	atm-tcr	Viral	NYNYLYRLF	116	MPS	R@3	0.5086206896551724	atm-tcr
249	atm-tcr	Viral	full_data	8932	TTP	AUC	0.5917715945280533	atm-tcr
250	atm-tcr	Viral	full_data	8932	TTP	APS	0.0899904588965802	atm-tcr
251	atm-tcr	Viral	AYAQKIFKI	638	TTP	AUC	0.5966260378025084	atm-tcr
252	atm-tcr	Viral	AYAQKIFKI	638	TTP	APS	0.0213386340851807	atm-tcr
253	atm-tcr	Viral	GILGFVFTL	638	TTP	AUC	0.8209846153846154	atm-tcr
254	atm-tcr	Viral	GILGFVFTL	638	TTP	APS	0.42550440418552	atm-tcr
255	atm-tcr	Viral	YLQPRTFLL	638	TTP	AUC	0.2570770243581303	atm-tcr
256	atm-tcr	Viral	YLQPRTFLL	638	TTP	APS	0.0507081854779406	atm-tcr
257	atm-tcr	Viral	YVLDHLIVV	638	TTP	AUC	0.7542194092827005	atm-tcr
258	atm-tcr	Viral	YVLDHLIVV	638	TTP	APS	0.0390467956213241	atm-tcr
259	atm-tcr	Viral	LTDEMIAQY	638	TTP	AUC	0.5825528091256607	atm-tcr
260	atm-tcr	Viral	LTDEMIAQY	638	TTP	APS	0.2282026961679429	atm-tcr
261	atm-tcr	Viral	QYIKWPWYI	638	TTP	AUC	0.5519535958216152	atm-tcr
262	atm-tcr	Viral	QYIKWPWYI	638	TTP	APS	0.2104605244809326	atm-tcr
263	atm-tcr	Viral	RLQSLQTYV	638	TTP	AUC	0.5142405063291139	atm-tcr
264	atm-tcr	Viral	RLQSLQTYV	638	TTP	APS	0.0104754305794259	atm-tcr
265	atm-tcr	Viral	SPRRARSVA	638	TTP	AUC	0.594754743051496	atm-tcr
266	atm-tcr	Viral	SPRRARSVA	638	TTP	APS	0.0769985447908504	atm-tcr
267	atm-tcr	Viral	TYGPVFMCL	638	TTP	AUC	0.3988057324840764	atm-tcr
268	atm-tcr	Viral	TYGPVFMCL	638	TTP	APS	0.0146575825579034	atm-tcr
269	atm-tcr	Viral	NLVPMVATV	638	TTP	AUC	0.8529225908372828	atm-tcr
270	atm-tcr	Viral	NLVPMVATV	638	TTP	APS	0.2156807129506826	atm-tcr
271	atm-tcr	Viral	KCYGVSPTK	638	TTP	AUC	0.550772762993667	atm-tcr
272	atm-tcr	Viral	KCYGVSPTK	638	TTP	APS	0.2203552665075973	atm-tcr
273	atm-tcr	Viral	FPQSAPHGV	638	TTP	AUC	0.578519696166755	atm-tcr
274	atm-tcr	Viral	FPQSAPHGV	638	TTP	APS	0.0265471768486147	atm-tcr
275	atm-tcr	Viral	NYNYLYRLF	638	TTP	AUC	0.5780899061963272	atm-tcr
276	atm-tcr	Viral	NYNYLYRLF	638	TTP	APS	0.2358622827051019	atm-tcr
277	atm-tcr	Viral	CTELKLSDY	638	TTP	AUC	0.3746565934065934	atm-tcr
278	atm-tcr	Viral	CTELKLSDY	638	TTP	APS	0.0187156661278604	atm-tcr
279	atm-tcr	Viral	full_data	8932	TTP	F1-Score	0.1592769440654843	atm-tcr
280	atm-tcr	Viral	AYAQKIFKI	638	TTP	F1-Score	0.0305010893246187	atm-tcr
281	atm-tcr	Viral	GILGFVFTL	638	TTP	F1-Score	0.1967213114754098	atm-tcr
282	atm-tcr	Viral	YLQPRTFLL	638	TTP	F1-Score	0.0550964187327823	atm-tcr
283	atm-tcr	Viral	YVLDHLIVV	638	TTP	F1-Score	0.0454545454545454	atm-tcr
284	atm-tcr	Viral	LTDEMIAQY	638	TTP	F1-Score	0.3804537521815008	atm-tcr
285	atm-tcr	Viral	QYIKWPWYI	638	TTP	F1-Score	0.3087719298245614	atm-tcr
286	atm-tcr	Viral	RLQSLQTYV	638	TTP	F1-Score	0.0206540447504302	atm-tcr
287	atm-tcr	Viral	SPRRARSVA	638	TTP	F1-Score	0.1027667984189723	atm-tcr
288	atm-tcr	Viral	TYGPVFMCL	638	TTP	F1-Score	0.0297239915074309	atm-tcr
289	atm-tcr	Viral	NLVPMVATV	638	TTP	F1-Score	0.25	atm-tcr
290	atm-tcr	Viral	KCYGVSPTK	638	TTP	F1-Score	0.3425414364640884	atm-tcr
291	atm-tcr	Viral	FPQSAPHGV	638	TTP	F1-Score	0.0276134122287968	atm-tcr
292	atm-tcr	Viral	NYNYLYRLF	638	TTP	F1-Score	0.3171953255425709	atm-tcr
293	atm-tcr	Viral	CTELKLSDY	638	TTP	F1-Score	0.0318906605922551	atm-tcr
294	atm-tcr	All	Average	14	MPS	Rank	6.861317092782279	atm-tcr
295	atm-tcr	All	WeightedAverage	14	MPS	Rank	6.276645768025079	atm-tcr
296	atm-tcr	All	Average	14	MPS	R@1	0.0896338077406522	atm-tcr
297	atm-tcr	All	WeightedAverage	14	MPS	R@1	0.0815047021943573	atm-tcr
298	atm-tcr	All	Average	14	MPS	R@3	0.261789467706281	atm-tcr
299	atm-tcr	All	WeightedAverage	14	MPS	R@3	0.2821316614420062	atm-tcr
300	atm-tcr	All	Average	14	TTP	AUC	0.571869715945753	atm-tcr
301	atm-tcr	All	WeightedAverage	14	TTP	AUC	0.5718697159457531	atm-tcr
302	atm-tcr	All	Average	14	TTP	APS	0.1281824216490627	atm-tcr
303	atm-tcr	All	WeightedAverage	14	TTP	APS	0.1281824216490627	atm-tcr
304	atm-tcr	All	Average	14	TTP	F1-Score	0.1528131940355688	atm-tcr
305	atm-tcr	All	WeightedAverage	14	TTP	F1-Score	0.1528131940355688	atm-tcr
306	pmtnet	Viral	full_data	638	MPS	Rank	7.266457680250784	pmtnet
307	pmtnet	Viral	full_data	638	MPS	R@1	0.0799373040752351	pmtnet
308	pmtnet	Viral	full_data	638	MPS	R@3	0.2398119122257053	pmtnet
309	pmtnet	Viral	NLVPMVATV	5	MPS	Rank	5.8	pmtnet
310	pmtnet	Viral	NLVPMVATV	5	MPS	R@1	0.2	pmtnet
311	pmtnet	Viral	NLVPMVATV	5	MPS	R@3	0.2	pmtnet
312	pmtnet	Viral	QYIKWPWYI	114	MPS	Rank	6.421052631578948	pmtnet
313	pmtnet	Viral	QYIKWPWYI	114	MPS	R@1	0.0526315789473684	pmtnet
314	pmtnet	Viral	QYIKWPWYI	114	MPS	R@3	0.2807017543859649	pmtnet
315	pmtnet	Viral	FPQSAPHGV	9	MPS	Rank	6.777777777777778	pmtnet
316	pmtnet	Viral	FPQSAPHGV	9	MPS	R@1	0.0	pmtnet
317	pmtnet	Viral	FPQSAPHGV	9	MPS	R@3	0.3333333333333333	pmtnet
318	pmtnet	Viral	GILGFVFTL	13	MPS	Rank	4.076923076923077	pmtnet
319	pmtnet	Viral	GILGFVFTL	13	MPS	R@1	0.5384615384615384	pmtnet
320	pmtnet	Viral	GILGFVFTL	13	MPS	R@3	0.6153846153846154	pmtnet
321	pmtnet	Viral	AYAQKIFKI	9	MPS	Rank	6.777777777777778	pmtnet
322	pmtnet	Viral	AYAQKIFKI	9	MPS	R@1	0.0	pmtnet
323	pmtnet	Viral	AYAQKIFKI	9	MPS	R@3	0.3333333333333333	pmtnet
324	pmtnet	Viral	TYGPVFMCL	10	MPS	Rank	6.25	pmtnet
325	pmtnet	Viral	TYGPVFMCL	10	MPS	R@1	0.0	pmtnet
326	pmtnet	Viral	TYGPVFMCL	10	MPS	R@3	0.3	pmtnet
327	pmtnet	Viral	KCYGVSPTK	127	MPS	Rank	7.503937007874016	pmtnet
328	pmtnet	Viral	KCYGVSPTK	127	MPS	R@1	0.0944881889763779	pmtnet
329	pmtnet	Viral	KCYGVSPTK	127	MPS	R@3	0.1732283464566929	pmtnet
330	pmtnet	Viral	RLQSLQTYV	6	MPS	Rank	8.0	pmtnet
331	pmtnet	Viral	RLQSLQTYV	6	MPS	R@1	0.0	pmtnet
332	pmtnet	Viral	RLQSLQTYV	6	MPS	R@3	0.3333333333333333	pmtnet
333	pmtnet	Viral	YLQPRTFLL	49	MPS	Rank	7.36734693877551	pmtnet
334	pmtnet	Viral	YLQPRTFLL	49	MPS	R@1	0.1020408163265306	pmtnet
335	pmtnet	Viral	YLQPRTFLL	49	MPS	R@3	0.3265306122448979	pmtnet
336	pmtnet	Viral	LTDEMIAQY	129	MPS	Rank	7.794573643410852	pmtnet
337	pmtnet	Viral	LTDEMIAQY	129	MPS	R@1	0.0697674418604651	pmtnet
338	pmtnet	Viral	LTDEMIAQY	129	MPS	R@3	0.2403100775193798	pmtnet
339	pmtnet	Viral	SPRRARSVA	31	MPS	Rank	7.193548387096774	pmtnet
340	pmtnet	Viral	SPRRARSVA	31	MPS	R@1	0.0967741935483871	pmtnet
341	pmtnet	Viral	SPRRARSVA	31	MPS	R@3	0.2903225806451613	pmtnet
342	pmtnet	Viral	YVLDHLIVV	6	MPS	Rank	7.5	pmtnet
343	pmtnet	Viral	YVLDHLIVV	6	MPS	R@1	0.0	pmtnet
344	pmtnet	Viral	YVLDHLIVV	6	MPS	R@3	0.1666666666666666	pmtnet
345	pmtnet	Viral	CTELKLSDY	14	MPS	Rank	7.928571428571429	pmtnet
346	pmtnet	Viral	CTELKLSDY	14	MPS	R@1	0.2142857142857142	pmtnet
347	pmtnet	Viral	CTELKLSDY	14	MPS	R@3	0.2142857142857142	pmtnet
348	pmtnet	Viral	NYNYLYRLF	116	MPS	Rank	7.681034482758621	pmtnet
349	pmtnet	Viral	NYNYLYRLF	116	MPS	R@1	0.043103448275862	pmtnet
350	pmtnet	Viral	NYNYLYRLF	116	MPS	R@3	0.1637931034482758	pmtnet
351	pmtnet	Viral	full_data	8932	TTP	AUC	0.5186392625858629	pmtnet
352	pmtnet	Viral	full_data	8932	TTP	APS	0.0778485137920176	pmtnet
353	pmtnet	Viral	AYAQKIFKI	638	TTP	AUC	0.5760466348701643	pmtnet
354	pmtnet	Viral	AYAQKIFKI	638	TTP	APS	0.0247417904423534	pmtnet
355	pmtnet	Viral	GILGFVFTL	638	TTP	AUC	0.7125538461538462	pmtnet
356	pmtnet	Viral	GILGFVFTL	638	TTP	APS	0.3038591613435615	pmtnet
357	pmtnet	Viral	YLQPRTFLL	638	TTP	AUC	0.5443505076054191	pmtnet
358	pmtnet	Viral	YLQPRTFLL	638	TTP	APS	0.0916952317807044	pmtnet
359	pmtnet	Viral	YVLDHLIVV	638	TTP	AUC	0.4585970464135022	pmtnet
360	pmtnet	Viral	YVLDHLIVV	638	TTP	APS	0.0098308022616418	pmtnet
361	pmtnet	Viral	LTDEMIAQY	638	TTP	AUC	0.5137676855363154	pmtnet
362	pmtnet	Viral	LTDEMIAQY	638	TTP	APS	0.211113702475868	pmtnet
363	pmtnet	Viral	QYIKWPWYI	638	TTP	AUC	0.5389547341636534	pmtnet
364	pmtnet	Viral	QYIKWPWYI	638	TTP	APS	0.1975216685469295	pmtnet
365	pmtnet	Viral	RLQSLQTYV	638	TTP	AUC	0.490506329113924	pmtnet
366	pmtnet	Viral	RLQSLQTYV	638	TTP	APS	0.0140885061932704	pmtnet
367	pmtnet	Viral	SPRRARSVA	638	TTP	AUC	0.5453313493117925	pmtnet
368	pmtnet	Viral	SPRRARSVA	638	TTP	APS	0.065797402334975	pmtnet
369	pmtnet	Viral	TYGPVFMCL	638	TTP	AUC	0.5554140127388535	pmtnet
370	pmtnet	Viral	TYGPVFMCL	638	TTP	APS	0.0255053977059261	pmtnet
371	pmtnet	Viral	NLVPMVATV	638	TTP	AUC	0.5448657187993682	pmtnet
372	pmtnet	Viral	NLVPMVATV	638	TTP	APS	0.0119831512260182	pmtnet
373	pmtnet	Viral	KCYGVSPTK	638	TTP	AUC	0.5081821964035318	pmtnet
374	pmtnet	Viral	KCYGVSPTK	638	TTP	APS	0.2239596905326245	pmtnet
375	pmtnet	Viral	FPQSAPHGV	638	TTP	AUC	0.488694576929871	pmtnet
376	pmtnet	Viral	FPQSAPHGV	638	TTP	APS	0.0150563327424141	pmtnet
377	pmtnet	Viral	NYNYLYRLF	638	TTP	AUC	0.4953841326463206	pmtnet
378	pmtnet	Viral	NYNYLYRLF	638	TTP	APS	0.1796004922396246	pmtnet
379	pmtnet	Viral	CTELKLSDY	638	TTP	AUC	0.490327380952381	pmtnet
380	pmtnet	Viral	CTELKLSDY	638	TTP	APS	0.0224221698345564	pmtnet
381	pmtnet	Viral	full_data	8932	TTP	F1-Score	0.1362551529615968	pmtnet
382	pmtnet	Viral	AYAQKIFKI	638	TTP	F1-Score	0.0315457413249211	pmtnet
383	pmtnet	Viral	GILGFVFTL	638	TTP	F1-Score	0.0743494423791821	pmtnet
384	pmtnet	Viral	YLQPRTFLL	638	TTP	F1-Score	0.1490683229813664	pmtnet
385	pmtnet	Viral	YVLDHLIVV	638	TTP	F1-Score	0.0201342281879194	pmtnet
386	pmtnet	Viral	LTDEMIAQY	638	TTP	F1-Score	0.292929292929293	pmtnet
387	pmtnet	Viral	QYIKWPWYI	638	TTP	F1-Score	0.2981651376146789	pmtnet
388	pmtnet	Viral	RLQSLQTYV	638	TTP	F1-Score	0.0193548387096774	pmtnet
389	pmtnet	Viral	SPRRARSVA	638	TTP	F1-Score	0.0903225806451613	pmtnet
390	pmtnet	Viral	TYGPVFMCL	638	TTP	F1-Score	0.0397350993377483	pmtnet
391	pmtnet	Viral	NLVPMVATV	638	TTP	F1-Score	0.0136054421768707	pmtnet
392	pmtnet	Viral	KCYGVSPTK	638	TTP	F1-Score	0.3062200956937799	pmtnet
393	pmtnet	Viral	FPQSAPHGV	638	TTP	F1-Score	0.0213523131672597	pmtnet
394	pmtnet	Viral	NYNYLYRLF	638	TTP	F1-Score	0.2588832487309644	pmtnet
395	pmtnet	Viral	CTELKLSDY	638	TTP	F1-Score	0.0458015267175572	pmtnet
396	pmtnet	All	Average	14	MPS	Rank	6.933753082324627	pmtnet
397	pmtnet	All	WeightedAverage	14	MPS	Rank	7.266457680250783	pmtnet
398	pmtnet	All	Average	14	MPS	R@1	0.1008252086201602	pmtnet
399	pmtnet	All	WeightedAverage	14	MPS	R@1	0.0799373040752351	pmtnet
400	pmtnet	All	Average	14	MPS	R@3	0.2836588193598121	pmtnet
401	pmtnet	All	WeightedAverage	14	MPS	R@3	0.2398119122257053	pmtnet
402	pmtnet	All	Average	14	TTP	AUC	0.5330697251170674	pmtnet
403	pmtnet	All	WeightedAverage	14	TTP	AUC	0.5330697251170673	pmtnet
404	pmtnet	All	Average	14	TTP	APS	0.0997982499757477	pmtnet
405	pmtnet	All	WeightedAverage	14	TTP	APS	0.0997982499757477	pmtnet
406	pmtnet	All	Average	14	TTP	F1-Score	0.11867623647117	pmtnet
407	pmtnet	All	WeightedAverage	14	TTP	F1-Score	0.11867623647117	pmtnet
408	teim	Viral	full_data	638	MPS	Rank	7.026645768025079	teim
409	teim	Viral	full_data	638	MPS	R@1	0.115987460815047	teim
410	teim	Viral	full_data	638	MPS	R@3	0.2601880877742947	teim
411	teim	Viral	NLVPMVATV	5	MPS	Rank	2.2	teim
412	teim	Viral	NLVPMVATV	5	MPS	R@1	0.2	teim
413	teim	Viral	NLVPMVATV	5	MPS	R@3	1.0	teim
414	teim	Viral	QYIKWPWYI	114	MPS	Rank	7.535087719298246	teim
415	teim	Viral	QYIKWPWYI	114	MPS	R@1	0.0350877192982456	teim
416	teim	Viral	QYIKWPWYI	114	MPS	R@3	0.1666666666666666	teim
417	teim	Viral	FPQSAPHGV	9	MPS	Rank	11.0	teim
418	teim	Viral	FPQSAPHGV	9	MPS	R@1	0.0	teim
419	teim	Viral	FPQSAPHGV	9	MPS	R@3	0.0	teim
420	teim	Viral	GILGFVFTL	13	MPS	Rank	4.846153846153846	teim
421	teim	Viral	GILGFVFTL	13	MPS	R@1	0.4615384615384615	teim
422	teim	Viral	GILGFVFTL	13	MPS	R@3	0.6153846153846154	teim
423	teim	Viral	AYAQKIFKI	9	MPS	Rank	8.88888888888889	teim
424	teim	Viral	AYAQKIFKI	9	MPS	R@1	0.0	teim
425	teim	Viral	AYAQKIFKI	9	MPS	R@3	0.0	teim
426	teim	Viral	TYGPVFMCL	10	MPS	Rank	9.3	teim
427	teim	Viral	TYGPVFMCL	10	MPS	R@1	0.0	teim
428	teim	Viral	TYGPVFMCL	10	MPS	R@3	0.1	teim
429	teim	Viral	KCYGVSPTK	127	MPS	Rank	9.078740157480317	teim
430	teim	Viral	KCYGVSPTK	127	MPS	R@1	0.0157480314960629	teim
431	teim	Viral	KCYGVSPTK	127	MPS	R@3	0.0866141732283464	teim
432	teim	Viral	RLQSLQTYV	6	MPS	Rank	5.0	teim
433	teim	Viral	RLQSLQTYV	6	MPS	R@1	0.0	teim
434	teim	Viral	RLQSLQTYV	6	MPS	R@3	0.3333333333333333	teim
435	teim	Viral	YLQPRTFLL	49	MPS	Rank	2.26530612244898	teim
436	teim	Viral	YLQPRTFLL	49	MPS	R@1	0.8775510204081632	teim
437	teim	Viral	YLQPRTFLL	49	MPS	R@3	0.8775510204081632	teim
438	teim	Viral	LTDEMIAQY	129	MPS	Rank	8.744186046511627	teim
439	teim	Viral	LTDEMIAQY	129	MPS	R@1	0.0387596899224806	teim
440	teim	Viral	LTDEMIAQY	129	MPS	R@3	0.0697674418604651	teim
441	teim	Viral	SPRRARSVA	31	MPS	Rank	7.129032258064516	teim
442	teim	Viral	SPRRARSVA	31	MPS	R@1	0.032258064516129	teim
443	teim	Viral	SPRRARSVA	31	MPS	R@3	0.2258064516129032	teim
444	teim	Viral	YVLDHLIVV	6	MPS	Rank	1.5	teim
445	teim	Viral	YVLDHLIVV	6	MPS	R@1	0.6666666666666666	teim
446	teim	Viral	YVLDHLIVV	6	MPS	R@3	1.0	teim
447	teim	Viral	CTELKLSDY	14	MPS	Rank	5.214285714285714	teim
448	teim	Viral	CTELKLSDY	14	MPS	R@1	0.0714285714285714	teim
449	teim	Viral	CTELKLSDY	14	MPS	R@3	0.4285714285714285	teim
450	teim	Viral	NYNYLYRLF	116	MPS	Rank	4.767241379310345	teim
451	teim	Viral	NYNYLYRLF	116	MPS	R@1	0.0603448275862069	teim
452	teim	Viral	NYNYLYRLF	116	MPS	R@3	0.4224137931034483	teim
453	teim	Viral	full_data	8932	TTP	AUC	0.5293274852917054	teim
454	teim	Viral	full_data	8932	TTP	APS	0.1407579894121433	teim
455	teim	Viral	AYAQKIFKI	638	TTP	AUC	0.4451510333863275	teim
456	teim	Viral	AYAQKIFKI	638	TTP	APS	0.0138360901280604	teim
457	teim	Viral	GILGFVFTL	638	TTP	AUC	0.7254769230769231	teim
458	teim	Viral	GILGFVFTL	638	TTP	APS	0.4117868686355956	teim
459	teim	Viral	YLQPRTFLL	638	TTP	AUC	0.9767506323412216	teim
460	teim	Viral	YLQPRTFLL	638	TTP	APS	0.8817402860074169	teim
461	teim	Viral	YVLDHLIVV	638	TTP	AUC	0.5166139240506329	teim
462	teim	Viral	YVLDHLIVV	638	TTP	APS	0.0144308536098362	teim
463	teim	Viral	LTDEMIAQY	638	TTP	AUC	0.5067543899727387	teim
464	teim	Viral	LTDEMIAQY	638	TTP	APS	0.2131899640985182	teim
465	teim	Viral	QYIKWPWYI	638	TTP	AUC	0.4672224454265434	teim
466	teim	Viral	QYIKWPWYI	638	TTP	APS	0.1604506058727286	teim
467	teim	Viral	RLQSLQTYV	638	TTP	AUC	0.7112341772151899	teim
468	teim	Viral	RLQSLQTYV	638	TTP	APS	0.0397504915533601	teim
469	teim	Viral	SPRRARSVA	638	TTP	AUC	0.6080671733007387	teim
470	teim	Viral	SPRRARSVA	638	TTP	APS	0.0928353930011593	teim
471	teim	Viral	TYGPVFMCL	638	TTP	AUC	0.4590764331210191	teim
472	teim	Viral	TYGPVFMCL	638	TTP	APS	0.0152064282860913	teim
473	teim	Viral	NLVPMVATV	638	TTP	AUC	0.6519747235387047	teim
474	teim	Viral	NLVPMVATV	638	TTP	APS	0.0265311903880648	teim
475	teim	Viral	KCYGVSPTK	638	TTP	AUC	0.3824676025085905	teim
476	teim	Viral	KCYGVSPTK	638	TTP	APS	0.1536527307169332	teim
477	teim	Viral	FPQSAPHGV	638	TTP	AUC	0.2713301536830949	teim
478	teim	Viral	FPQSAPHGV	638	TTP	APS	0.0100145865153947	teim
479	teim	Viral	NYNYLYRLF	638	TTP	AUC	0.6244054696789537	teim
480	teim	Viral	NYNYLYRLF	638	TTP	APS	0.2671823945358821	teim
481	teim	Viral	CTELKLSDY	638	TTP	AUC	0.4119734432234432	teim
482	teim	Viral	CTELKLSDY	638	TTP	APS	0.0184985498769713	teim
483	teim	Viral	full_data	8932	TTP	F1-Score	0.1496005809731299	teim
484	teim	Viral	AYAQKIFKI	638	TTP	F1-Score	0.0	teim
485	teim	Viral	GILGFVFTL	638	TTP	F1-Score	0.1481481481481481	teim
486	teim	Viral	YLQPRTFLL	638	TTP	F1-Score	0.8108108108108109	teim
487	teim	Viral	YVLDHLIVV	638	TTP	F1-Score	0.019047619047619	teim
488	teim	Viral	LTDEMIAQY	638	TTP	F1-Score	0.0547945205479452	teim
489	teim	Viral	QYIKWPWYI	638	TTP	F1-Score	0.0536912751677852	teim
490	teim	Viral	RLQSLQTYV	638	TTP	F1-Score	0.0677966101694915	teim
491	teim	Viral	SPRRARSVA	638	TTP	F1-Score	0.1538461538461538	teim
492	teim	Viral	TYGPVFMCL	638	TTP	F1-Score	0.0	teim
493	teim	Viral	NLVPMVATV	638	TTP	F1-Score	0.0357142857142857	teim
494	teim	Viral	KCYGVSPTK	638	TTP	F1-Score	0.0484848484848484	teim
495	teim	Viral	FPQSAPHGV	638	TTP	F1-Score	0.0	teim
496	teim	Viral	NYNYLYRLF	638	TTP	F1-Score	0.3	teim
497	teim	Viral	CTELKLSDY	638	TTP	F1-Score	0.0	teim
498	teim	All	Average	14	MPS	Rank	6.247780152317319	teim
499	teim	All	WeightedAverage	14	MPS	Rank	7.026645768025079	teim
500	teim	All	Average	14	MPS	R@1	0.1756702180614991	teim
501	teim	All	WeightedAverage	14	MPS	R@1	0.115987460815047	teim
502	teim	All	Average	14	MPS	R@3	0.3804363517263835	teim
503	teim	All	WeightedAverage	14	MPS	R@3	0.2601880877742946	teim
504	teim	All	Average	14	TTP	AUC	0.5541784660374373	teim
505	teim	All	WeightedAverage	14	TTP	AUC	0.5541784660374374	teim
506	teim	All	Average	14	TTP	APS	0.1656504595161438	teim
507	teim	All	WeightedAverage	14	TTP	APS	0.1656504595161437	teim
508	teim	All	Average	14	TTP	F1-Score	0.1208810194240777	teim
509	teim	All	WeightedAverage	14	TTP	F1-Score	0.1208810194240777	teim
510	panpep	Viral	full_data	638	MPS	Rank	6.587774294670846	panpep
511	panpep	Viral	full_data	638	MPS	R@1	0.1347962382445141	panpep
512	panpep	Viral	full_data	638	MPS	R@3	0.3181818181818182	panpep
513	panpep	Viral	NLVPMVATV	5	MPS	Rank	10.4	panpep
514	panpep	Viral	NLVPMVATV	5	MPS	R@1	0.0	panpep
515	panpep	Viral	NLVPMVATV	5	MPS	R@3	0.0	panpep
516	panpep	Viral	QYIKWPWYI	114	MPS	Rank	2.508771929824561	panpep
517	panpep	Viral	QYIKWPWYI	114	MPS	R@1	0.7017543859649122	panpep
518	panpep	Viral	QYIKWPWYI	114	MPS	R@3	0.8333333333333334	panpep
519	panpep	Viral	FPQSAPHGV	9	MPS	Rank	10.444444444444445	panpep
520	panpep	Viral	FPQSAPHGV	9	MPS	R@1	0.0	panpep
521	panpep	Viral	FPQSAPHGV	9	MPS	R@3	0.0	panpep
522	panpep	Viral	GILGFVFTL	13	MPS	Rank	7.923076923076923	panpep
523	panpep	Viral	GILGFVFTL	13	MPS	R@1	0.0	panpep
524	panpep	Viral	GILGFVFTL	13	MPS	R@3	0.0769230769230769	panpep
525	panpep	Viral	AYAQKIFKI	9	MPS	Rank	10.555555555555555	panpep
526	panpep	Viral	AYAQKIFKI	9	MPS	R@1	0.0	panpep
527	panpep	Viral	AYAQKIFKI	9	MPS	R@3	0.0	panpep
528	panpep	Viral	TYGPVFMCL	10	MPS	Rank	5.7	panpep
529	panpep	Viral	TYGPVFMCL	10	MPS	R@1	0.0	panpep
530	panpep	Viral	TYGPVFMCL	10	MPS	R@3	0.3	panpep
531	panpep	Viral	KCYGVSPTK	127	MPS	Rank	8.385826771653543	panpep
532	panpep	Viral	KCYGVSPTK	127	MPS	R@1	0.0	panpep
533	panpep	Viral	KCYGVSPTK	127	MPS	R@3	0.0314960629921259	panpep
534	panpep	Viral	RLQSLQTYV	6	MPS	Rank	4.666666666666667	panpep
535	panpep	Viral	RLQSLQTYV	6	MPS	R@1	0.1666666666666666	panpep
536	panpep	Viral	RLQSLQTYV	6	MPS	R@3	0.5	panpep
537	panpep	Viral	YLQPRTFLL	49	MPS	Rank	9.26530612244898	panpep
538	panpep	Viral	YLQPRTFLL	49	MPS	R@1	0.0	panpep
539	panpep	Viral	YLQPRTFLL	49	MPS	R@3	0.0612244897959183	panpep
540	panpep	Viral	LTDEMIAQY	129	MPS	Rank	8.976744186046512	panpep
541	panpep	Viral	LTDEMIAQY	129	MPS	R@1	0.0	panpep
542	panpep	Viral	LTDEMIAQY	129	MPS	R@3	0.1240310077519379	panpep
543	panpep	Viral	SPRRARSVA	31	MPS	Rank	8.709677419354838	panpep
544	panpep	Viral	SPRRARSVA	31	MPS	R@1	0.0	panpep
545	panpep	Viral	SPRRARSVA	31	MPS	R@3	0.032258064516129	panpep
546	panpep	Viral	YVLDHLIVV	6	MPS	Rank	8.333333333333334	panpep
547	panpep	Viral	YVLDHLIVV	6	MPS	R@1	0.0	panpep
548	panpep	Viral	YVLDHLIVV	6	MPS	R@3	0.0	panpep
549	panpep	Viral	CTELKLSDY	14	MPS	Rank	7.142857142857143	panpep
550	panpep	Viral	CTELKLSDY	14	MPS	R@1	0.0714285714285714	panpep
551	panpep	Viral	CTELKLSDY	14	MPS	R@3	0.1428571428571428	panpep
552	panpep	Viral	NYNYLYRLF	116	MPS	Rank	3.3706896551724137	panpep
553	panpep	Viral	NYNYLYRLF	116	MPS	R@1	0.0344827586206896	panpep
554	panpep	Viral	NYNYLYRLF	116	MPS	R@3	0.646551724137931	panpep
555	panpep	Viral	full_data	8932	TTP	AUC	0.5394636036323421	panpep
556	panpep	Viral	full_data	8932	TTP	APS	0.0930967108087347	panpep
557	panpep	Viral	AYAQKIFKI	638	TTP	AUC	0.3963963963963964	panpep
558	panpep	Viral	AYAQKIFKI	638	TTP	APS	0.0139601636529554	panpep
559	panpep	Viral	GILGFVFTL	638	TTP	AUC	0.4101538461538461	panpep
560	panpep	Viral	GILGFVFTL	638	TTP	APS	0.0197220914486376	panpep
561	panpep	Viral	YLQPRTFLL	638	TTP	AUC	0.4296455424274973	panpep
562	panpep	Viral	YLQPRTFLL	638	TTP	APS	0.0698119496599034	panpep
563	panpep	Viral	YVLDHLIVV	638	TTP	AUC	0.5474683544303798	panpep
564	panpep	Viral	YVLDHLIVV	638	TTP	APS	0.0371700875608295	panpep
565	panpep	Viral	LTDEMIAQY	638	TTP	AUC	0.5298579065198519	panpep
566	panpep	Viral	LTDEMIAQY	638	TTP	APS	0.2182375023949676	panpep
567	panpep	Viral	QYIKWPWYI	638	TTP	AUC	0.4310800857104593	panpep
568	panpep	Viral	QYIKWPWYI	638	TTP	APS	0.1558219153942391	panpep
569	panpep	Viral	RLQSLQTYV	638	TTP	AUC	0.4462025316455696	panpep
570	panpep	Viral	RLQSLQTYV	638	TTP	APS	0.0104970995274506	panpep
571	panpep	Viral	SPRRARSVA	638	TTP	AUC	0.5950470319392039	panpep
572	panpep	Viral	SPRRARSVA	638	TTP	APS	0.0612949998731803	panpep
573	panpep	Viral	TYGPVFMCL	638	TTP	AUC	0.5039808917197452	panpep
574	panpep	Viral	TYGPVFMCL	638	TTP	APS	0.0168697527956326	panpep
575	panpep	Viral	NLVPMVATV	638	TTP	AUC	0.6510268562401264	panpep
576	panpep	Viral	NLVPMVATV	638	TTP	APS	0.0141176807378772	panpep
577	panpep	Viral	KCYGVSPTK	638	TTP	AUC	0.3753640383993096	panpep
578	panpep	Viral	KCYGVSPTK	638	TTP	APS	0.152173188117387	panpep
579	panpep	Viral	FPQSAPHGV	638	TTP	AUC	0.3884472708002119	panpep
580	panpep	Viral	FPQSAPHGV	638	TTP	APS	0.0120888643395875	panpep
581	panpep	Viral	NYNYLYRLF	638	TTP	AUC	0.7018430439952437	panpep
582	panpep	Viral	NYNYLYRLF	638	TTP	APS	0.4328155142467899	panpep
583	panpep	Viral	CTELKLSDY	638	TTP	AUC	0.4724130036630036	panpep
584	panpep	Viral	CTELKLSDY	638	TTP	APS	0.0223730285042006	panpep
585	panpep	Viral	full_data	8932	TTP	F1-Score	0.1645669291338583	panpep
586	panpep	Viral	AYAQKIFKI	638	TTP	F1-Score	0.0117647058823529	panpep
587	panpep	Viral	GILGFVFTL	638	TTP	F1-Score	0.0372093023255813	panpep
588	panpep	Viral	YLQPRTFLL	638	TTP	F1-Score	0.0476190476190476	panpep
589	panpep	Viral	YVLDHLIVV	638	TTP	F1-Score	0.0	panpep
590	panpep	Viral	LTDEMIAQY	638	TTP	F1-Score	0.2402826855123675	panpep
591	panpep	Viral	QYIKWPWYI	638	TTP	F1-Score	0.2563025210084033	panpep
592	panpep	Viral	RLQSLQTYV	638	TTP	F1-Score	0.0	panpep
593	panpep	Viral	SPRRARSVA	638	TTP	F1-Score	0.1111111111111111	panpep
594	panpep	Viral	TYGPVFMCL	638	TTP	F1-Score	0.0266666666666666	panpep
595	panpep	Viral	NLVPMVATV	638	TTP	F1-Score	0.0	panpep
596	panpep	Viral	KCYGVSPTK	638	TTP	F1-Score	0.1374570446735395	panpep
597	panpep	Viral	FPQSAPHGV	638	TTP	F1-Score	0.0	panpep
598	panpep	Viral	NYNYLYRLF	638	TTP	F1-Score	0.4011299435028248	panpep
599	panpep	Viral	CTELKLSDY	638	TTP	F1-Score	0.0414507772020725	panpep
600	panpep	All	Average	14	MPS	Rank	7.598782153602493	panpep
601	panpep	All	WeightedAverage	14	MPS	Rank	6.587774294670846	panpep
602	panpep	All	Average	14	MPS	R@1	0.0695951701914885	panpep
603	panpep	All	WeightedAverage	14	MPS	R@1	0.1347962382445141	panpep
604	panpep	All	Average	14	MPS	R@3	0.1963339215933996	panpep
605	panpep	All	WeightedAverage	14	MPS	R@3	0.3181818181818182	panpep
606	panpep	All	Average	14	TTP	AUC	0.4913519142886318	panpep
607	panpep	All	WeightedAverage	14	TTP	AUC	0.4913519142886317	panpep
608	panpep	All	Average	14	TTP	APS	0.0883538455895456	panpep
609	panpep	All	WeightedAverage	14	TTP	APS	0.0883538455895456	panpep
610	panpep	All	Average	14	TTP	F1-Score	0.0936424146788548	panpep
611	panpep	All	WeightedAverage	14	TTP	F1-Score	0.0936424146788548	panpep
612	stapler	Viral	full_data	638	MPS	Rank	6.421630094043887	stapler
613	stapler	Viral	full_data	638	MPS	R@1	0.1347962382445141	stapler
614	stapler	Viral	full_data	638	MPS	R@3	0.3072100313479624	stapler
615	stapler	Viral	NLVPMVATV	5	MPS	Rank	4.2	stapler
616	stapler	Viral	NLVPMVATV	5	MPS	R@1	0.4	stapler
617	stapler	Viral	NLVPMVATV	5	MPS	R@3	0.8	stapler
618	stapler	Viral	QYIKWPWYI	114	MPS	Rank	6.140350877192983	stapler
619	stapler	Viral	QYIKWPWYI	114	MPS	R@1	0.0789473684210526	stapler
620	stapler	Viral	QYIKWPWYI	114	MPS	R@3	0.3070175438596491	stapler
621	stapler	Viral	FPQSAPHGV	9	MPS	Rank	5.888888888888889	stapler
622	stapler	Viral	FPQSAPHGV	9	MPS	R@1	0.0	stapler
623	stapler	Viral	FPQSAPHGV	9	MPS	R@3	0.1111111111111111	stapler
624	stapler	Viral	GILGFVFTL	13	MPS	Rank	3.1538461538461537	stapler
625	stapler	Viral	GILGFVFTL	13	MPS	R@1	0.6923076923076923	stapler
626	stapler	Viral	GILGFVFTL	13	MPS	R@3	0.7692307692307693	stapler
627	stapler	Viral	AYAQKIFKI	9	MPS	Rank	2.0	stapler
628	stapler	Viral	AYAQKIFKI	9	MPS	R@1	0.6666666666666666	stapler
629	stapler	Viral	AYAQKIFKI	9	MPS	R@3	0.8888888888888888	stapler
630	stapler	Viral	TYGPVFMCL	10	MPS	Rank	8.9	stapler
631	stapler	Viral	TYGPVFMCL	10	MPS	R@1	0.0	stapler
632	stapler	Viral	TYGPVFMCL	10	MPS	R@3	0.0	stapler
633	stapler	Viral	KCYGVSPTK	127	MPS	Rank	6.653543307086614	stapler
634	stapler	Viral	KCYGVSPTK	127	MPS	R@1	0.0393700787401574	stapler
635	stapler	Viral	KCYGVSPTK	127	MPS	R@3	0.1968503937007874	stapler
636	stapler	Viral	RLQSLQTYV	6	MPS	Rank	7.833333333333333	stapler
637	stapler	Viral	RLQSLQTYV	6	MPS	R@1	0.0	stapler
638	stapler	Viral	RLQSLQTYV	6	MPS	R@3	0.0	stapler
639	stapler	Viral	YLQPRTFLL	49	MPS	Rank	2.224489795918368	stapler
640	stapler	Viral	YLQPRTFLL	49	MPS	R@1	0.8367346938775511	stapler
641	stapler	Viral	YLQPRTFLL	49	MPS	R@3	0.8775510204081632	stapler
642	stapler	Viral	LTDEMIAQY	129	MPS	Rank	7.271317829457364	stapler
643	stapler	Viral	LTDEMIAQY	129	MPS	R@1	0.0155038759689922	stapler
644	stapler	Viral	LTDEMIAQY	129	MPS	R@3	0.1782945736434108	stapler
645	stapler	Viral	SPRRARSVA	31	MPS	Rank	7.483870967741935	stapler
646	stapler	Viral	SPRRARSVA	31	MPS	R@1	0.032258064516129	stapler
647	stapler	Viral	SPRRARSVA	31	MPS	R@3	0.0967741935483871	stapler
648	stapler	Viral	YVLDHLIVV	6	MPS	Rank	5.833333333333333	stapler
649	stapler	Viral	YVLDHLIVV	6	MPS	R@1	0.1666666666666666	stapler
650	stapler	Viral	YVLDHLIVV	6	MPS	R@3	0.3333333333333333	stapler
651	stapler	Viral	CTELKLSDY	14	MPS	Rank	7.571428571428571	stapler
652	stapler	Viral	CTELKLSDY	14	MPS	R@1	0.1428571428571428	stapler
653	stapler	Viral	CTELKLSDY	14	MPS	R@3	0.3571428571428571	stapler
654	stapler	Viral	NYNYLYRLF	116	MPS	Rank	7.439655172413793	stapler
655	stapler	Viral	NYNYLYRLF	116	MPS	R@1	0.0689655172413793	stapler
656	stapler	Viral	NYNYLYRLF	116	MPS	R@3	0.3189655172413793	stapler
657	stapler	Viral	full_data	8932	TTP	AUC	0.5836687094118724	stapler
658	stapler	Viral	full_data	8932	TTP	APS	0.1545127042351918	stapler
659	stapler	Viral	AYAQKIFKI	638	TTP	AUC	0.5781664016958135	stapler
660	stapler	Viral	AYAQKIFKI	638	TTP	APS	0.0172849960842955	stapler
661	stapler	Viral	GILGFVFTL	638	TTP	AUC	0.8356923076923077	stapler
662	stapler	Viral	GILGFVFTL	638	TTP	APS	0.5349858734322852	stapler
663	stapler	Viral	YLQPRTFLL	638	TTP	AUC	0.9276185856345932	stapler
664	stapler	Viral	YLQPRTFLL	638	TTP	APS	0.846453580596554	stapler
665	stapler	Viral	YVLDHLIVV	638	TTP	AUC	0.6065400843881856	stapler
666	stapler	Viral	YVLDHLIVV	638	TTP	APS	0.0151342120720362	stapler
667	stapler	Viral	LTDEMIAQY	638	TTP	AUC	0.5149479904357228	stapler
668	stapler	Viral	LTDEMIAQY	638	TTP	APS	0.2177798197133029	stapler
669	stapler	Viral	QYIKWPWYI	638	TTP	AUC	0.5285924735502879	stapler
670	stapler	Viral	QYIKWPWYI	638	TTP	APS	0.1835945356916328	stapler
671	stapler	Viral	RLQSLQTYV	638	TTP	AUC	0.365506329113924	stapler
672	stapler	Viral	RLQSLQTYV	638	TTP	APS	0.0087042732962235	stapler
673	stapler	Viral	SPRRARSVA	638	TTP	AUC	0.5044374767497475	stapler
674	stapler	Viral	SPRRARSVA	638	TTP	APS	0.0587414917310831	stapler
675	stapler	Viral	TYGPVFMCL	638	TTP	AUC	0.4714968152866242	stapler
676	stapler	Viral	TYGPVFMCL	638	TTP	APS	0.0230215634505453	stapler
677	stapler	Viral	NLVPMVATV	638	TTP	AUC	0.8666666666666667	stapler
678	stapler	Viral	NLVPMVATV	638	TTP	APS	0.0897308165885096	stapler
679	stapler	Viral	KCYGVSPTK	638	TTP	AUC	0.4861703930844261	stapler
680	stapler	Viral	KCYGVSPTK	638	TTP	APS	0.2204893705344576	stapler
681	stapler	Viral	FPQSAPHGV	638	TTP	AUC	0.522875816993464	stapler
682	stapler	Viral	FPQSAPHGV	638	TTP	APS	0.0158792805021284	stapler
683	stapler	Viral	NYNYLYRLF	638	TTP	AUC	0.6484839476813318	stapler
684	stapler	Viral	NYNYLYRLF	638	TTP	APS	0.358179562083275	stapler
685	stapler	Viral	CTELKLSDY	638	TTP	AUC	0.5204899267399267	stapler
686	stapler	Viral	CTELKLSDY	638	TTP	APS	0.023477127058742	stapler
687	stapler	Viral	full_data	8932	TTP	F1-Score	0.1613324624428478	stapler
688	stapler	Viral	AYAQKIFKI	638	TTP	F1-Score	0.0360824742268041	stapler
689	stapler	Viral	GILGFVFTL	638	TTP	F1-Score	0.1487603305785123	stapler
690	stapler	Viral	YLQPRTFLL	638	TTP	F1-Score	0.4334975369458128	stapler
691	stapler	Viral	YVLDHLIVV	638	TTP	F1-Score	0.044776119402985	stapler
692	stapler	Viral	LTDEMIAQY	638	TTP	F1-Score	0.2546816479400749	stapler
693	stapler	Viral	QYIKWPWYI	638	TTP	F1-Score	0.2628205128205128	stapler
694	stapler	Viral	RLQSLQTYV	638	TTP	F1-Score	0.0212765957446808	stapler
695	stapler	Viral	SPRRARSVA	638	TTP	F1-Score	0.0777777777777777	stapler
696	stapler	Viral	TYGPVFMCL	638	TTP	F1-Score	0.0341880341880341	stapler
697	stapler	Viral	NLVPMVATV	638	TTP	F1-Score	0.0499999999999999	stapler
698	stapler	Viral	KCYGVSPTK	638	TTP	F1-Score	0.2525597269624572	stapler
699	stapler	Viral	FPQSAPHGV	638	TTP	F1-Score	0.0307692307692307	stapler
700	stapler	Viral	NYNYLYRLF	638	TTP	F1-Score	0.3690036900369003	stapler
701	stapler	Viral	CTELKLSDY	638	TTP	F1-Score	0.0366300366300366	stapler
702	stapler	All	Average	14	MPS	Rank	5.8995755879029526	stapler
703	stapler	All	WeightedAverage	14	MPS	Rank	6.421630094043888	stapler
704	stapler	All	Average	14	MPS	R@1	0.2243055548045307	stapler
705	stapler	All	WeightedAverage	14	MPS	R@1	0.1347962382445141	stapler
706	stapler	All	Average	14	MPS	R@3	0.3739400144363382	stapler
707	stapler	All	WeightedAverage	14	MPS	R@3	0.3072100313479624	stapler
708	stapler	All	Average	14	TTP	AUC	0.5984060868366444	stapler
709	stapler	All	WeightedAverage	14	TTP	AUC	0.5984060868366444	stapler
710	stapler	All	Average	14	TTP	APS	0.1866754644882193	stapler
711	stapler	All	WeightedAverage	14	TTP	APS	0.1866754644882194	stapler
712	stapler	All	Average	14	TTP	F1-Score	0.1466302652874157	stapler
713	stapler	All	WeightedAverage	14	TTP	F1-Score	0.1466302652874157	stapler
714	itcep	Viral	full_data	638	MPS	Rank	8.934169278996865	itcep
715	itcep	Viral	full_data	638	MPS	R@1	0.0219435736677116	itcep
716	itcep	Viral	full_data	638	MPS	R@3	0.1018808777429467	itcep
717	itcep	Viral	NLVPMVATV	5	MPS	Rank	1.5	itcep
718	itcep	Viral	NLVPMVATV	5	MPS	R@1	0.4	itcep
719	itcep	Viral	NLVPMVATV	5	MPS	R@3	1.0	itcep
720	itcep	Viral	QYIKWPWYI	114	MPS	Rank	5.078947368421052	itcep
721	itcep	Viral	QYIKWPWYI	114	MPS	R@1	0.0	itcep
722	itcep	Viral	QYIKWPWYI	114	MPS	R@3	0.1228070175438596	itcep
723	itcep	Viral	FPQSAPHGV	9	MPS	Rank	12.666666666666666	itcep
724	itcep	Viral	FPQSAPHGV	9	MPS	R@1	0.0	itcep
725	itcep	Viral	FPQSAPHGV	9	MPS	R@3	0.0	itcep
726	itcep	Viral	GILGFVFTL	13	MPS	Rank	1.0384615384615383	itcep
727	itcep	Viral	GILGFVFTL	13	MPS	R@1	0.9230769230769232	itcep
728	itcep	Viral	GILGFVFTL	13	MPS	R@3	1.0	itcep
729	itcep	Viral	AYAQKIFKI	9	MPS	Rank	11.0	itcep
730	itcep	Viral	AYAQKIFKI	9	MPS	R@1	0.0	itcep
731	itcep	Viral	AYAQKIFKI	9	MPS	R@3	0.0	itcep
732	itcep	Viral	TYGPVFMCL	10	MPS	Rank	4.8	itcep
733	itcep	Viral	TYGPVFMCL	10	MPS	R@1	0.0	itcep
734	itcep	Viral	TYGPVFMCL	10	MPS	R@3	0.2	itcep
735	itcep	Viral	KCYGVSPTK	127	MPS	Rank	12.094488188976378	itcep
736	itcep	Viral	KCYGVSPTK	127	MPS	R@1	0.0	itcep
737	itcep	Viral	KCYGVSPTK	127	MPS	R@3	0.0	itcep
738	itcep	Viral	RLQSLQTYV	6	MPS	Rank	7.0	itcep
739	itcep	Viral	RLQSLQTYV	6	MPS	R@1	0.0	itcep
740	itcep	Viral	RLQSLQTYV	6	MPS	R@3	0.0	itcep
741	itcep	Viral	YLQPRTFLL	49	MPS	Rank	4.183673469387755	itcep
742	itcep	Viral	YLQPRTFLL	49	MPS	R@1	0.0	itcep
743	itcep	Viral	YLQPRTFLL	49	MPS	R@3	0.5306122448979592	itcep
744	itcep	Viral	LTDEMIAQY	129	MPS	Rank	11.496124031007753	itcep
745	itcep	Viral	LTDEMIAQY	129	MPS	R@1	0.0	itcep
746	itcep	Viral	LTDEMIAQY	129	MPS	R@3	0.0	itcep
747	itcep	Viral	SPRRARSVA	31	MPS	Rank	10.0	itcep
748	itcep	Viral	SPRRARSVA	31	MPS	R@1	0.0	itcep
749	itcep	Viral	SPRRARSVA	31	MPS	R@3	0.0	itcep
750	itcep	Viral	YVLDHLIVV	6	MPS	Rank	4.833333333333333	itcep
751	itcep	Viral	YVLDHLIVV	6	MPS	R@1	0.0	itcep
752	itcep	Viral	YVLDHLIVV	6	MPS	R@3	0.5	itcep
753	itcep	Viral	CTELKLSDY	14	MPS	Rank	5.5	itcep
754	itcep	Viral	CTELKLSDY	14	MPS	R@1	0.0	itcep
755	itcep	Viral	CTELKLSDY	14	MPS	R@3	0.1428571428571428	itcep
756	itcep	Viral	NYNYLYRLF	116	MPS	Rank	9.974137931034482	itcep
757	itcep	Viral	NYNYLYRLF	116	MPS	R@1	0.0	itcep
758	itcep	Viral	NYNYLYRLF	116	MPS	R@3	0.0	itcep
759	itcep	Viral	full_data	8932	TTP	AUC	0.3900425053273394	itcep
760	itcep	Viral	full_data	8932	TTP	APS	0.0540385426656162	itcep
761	itcep	Viral	AYAQKIFKI	638	TTP	AUC	0.4572513690160749	itcep
762	itcep	Viral	AYAQKIFKI	638	TTP	APS	0.0141477687936263	itcep
763	itcep	Viral	GILGFVFTL	638	TTP	AUC	0.6660307692307692	itcep
764	itcep	Viral	GILGFVFTL	638	TTP	APS	0.0470090490308698	itcep
765	itcep	Viral	YLQPRTFLL	638	TTP	AUC	0.814680710994075	itcep
766	itcep	Viral	YLQPRTFLL	638	TTP	APS	0.4282520116853247	itcep
767	itcep	Viral	YVLDHLIVV	638	TTP	AUC	0.4849683544303797	itcep
768	itcep	Viral	YVLDHLIVV	638	TTP	APS	0.0123883325426262	itcep
769	itcep	Viral	LTDEMIAQY	638	TTP	AUC	0.5090236213277287	itcep
770	itcep	Viral	LTDEMIAQY	638	TTP	APS	0.2054140560403041	itcep
771	itcep	Viral	QYIKWPWYI	638	TTP	AUC	0.4681347930895942	itcep
772	itcep	Viral	QYIKWPWYI	638	TTP	APS	0.1668589473045694	itcep
773	itcep	Viral	RLQSLQTYV	638	TTP	AUC	0.3792194092827003	itcep
774	itcep	Viral	RLQSLQTYV	638	TTP	APS	0.0087809733455312	itcep
775	itcep	Viral	SPRRARSVA	638	TTP	AUC	0.5969601955678376	itcep
776	itcep	Viral	SPRRARSVA	638	TTP	APS	0.0706815562620353	itcep
777	itcep	Viral	TYGPVFMCL	638	TTP	AUC	0.5719745222929936	itcep
778	itcep	Viral	TYGPVFMCL	638	TTP	APS	0.0210643441520027	itcep
779	itcep	Viral	NLVPMVATV	638	TTP	AUC	0.6369668246445497	itcep
780	itcep	Viral	NLVPMVATV	638	TTP	APS	0.0420786409300798	itcep
781	itcep	Viral	KCYGVSPTK	638	TTP	AUC	0.4716473796939767	itcep
782	itcep	Viral	KCYGVSPTK	638	TTP	APS	0.1880130180060278	itcep
783	itcep	Viral	FPQSAPHGV	638	TTP	AUC	0.5218159335806394	itcep
784	itcep	Viral	FPQSAPHGV	638	TTP	APS	0.0189950167049335	itcep
785	itcep	Viral	NYNYLYRLF	638	TTP	AUC	0.6838915312458713	itcep
786	itcep	Viral	NYNYLYRLF	638	TTP	APS	0.3524689331304731	itcep
787	itcep	Viral	CTELKLSDY	638	TTP	AUC	0.4270833333333333	itcep
788	itcep	Viral	CTELKLSDY	638	TTP	APS	0.0189872749675905	itcep
789	itcep	Viral	full_data	8932	TTP	F1-Score	0.1334169803429527	itcep
790	itcep	Viral	AYAQKIFKI	638	TTP	F1-Score	0.0278637770897832	itcep
791	itcep	Viral	GILGFVFTL	638	TTP	F1-Score	0.0399385560675883	itcep
792	itcep	Viral	YLQPRTFLL	638	TTP	F1-Score	0.1426491994177584	itcep
793	itcep	Viral	YVLDHLIVV	638	TTP	F1-Score	0.0186335403726708	itcep
794	itcep	Viral	LTDEMIAQY	638	TTP	F1-Score	0.3363754889178618	itcep
795	itcep	Viral	QYIKWPWYI	638	TTP	F1-Score	0.3031914893617021	itcep
796	itcep	Viral	RLQSLQTYV	638	TTP	F1-Score	0.0186335403726708	itcep
797	itcep	Viral	SPRRARSVA	638	TTP	F1-Score	0.0926756352765321	itcep
798	itcep	Viral	TYGPVFMCL	638	TTP	F1-Score	0.0308641975308641	itcep
799	itcep	Viral	NLVPMVATV	638	TTP	F1-Score	0.015552099533437	itcep
800	itcep	Viral	KCYGVSPTK	638	TTP	F1-Score	0.3324607329842932	itcep
801	itcep	Viral	FPQSAPHGV	638	TTP	F1-Score	0.0278637770897832	itcep
802	itcep	Viral	NYNYLYRLF	638	TTP	F1-Score	0.3089214380825566	itcep
803	itcep	Viral	CTELKLSDY	638	TTP	F1-Score	0.0429447852760736	itcep
804	itcep	All	Average	14	MPS	Rank	7.226130894806354	itcep
805	itcep	All	WeightedAverage	14	MPS	Rank	8.934169278996865	itcep
806	itcep	All	Average	14	MPS	R@1	0.0945054945054945	itcep
807	itcep	All	WeightedAverage	14	MPS	R@1	0.0219435736677116	itcep
808	itcep	All	Average	14	MPS	R@3	0.2497340289499258	itcep
809	itcep	All	WeightedAverage	14	MPS	R@3	0.1018808777429467	itcep
810	itcep	All	Average	14	TTP	AUC	0.5492606248378945	itcep
811	itcep	All	WeightedAverage	14	TTP	AUC	0.5492606248378944	itcep
812	itcep	All	Average	14	TTP	APS	0.1139385659211424	itcep
813	itcep	All	WeightedAverage	14	TTP	APS	0.1139385659211425	itcep
814	itcep	All	Average	14	TTP	F1-Score	0.1241834469552554	itcep
815	itcep	All	WeightedAverage	14	TTP	F1-Score	0.1241834469552554	itcep
816	tcellmatch_LSTM_CV0	Viral	full_data	638	MPS	Rank	7.758620689655173	tcellmatch	LSTM_CV0
817	tcellmatch_LSTM_CV0	Viral	full_data	638	MPS	R@1	0.0830721003134796	tcellmatch	LSTM_CV0
818	tcellmatch_LSTM_CV0	Viral	full_data	638	MPS	R@3	0.2100313479623824	tcellmatch	LSTM_CV0
819	tcellmatch_LSTM_CV0	Viral	NLVPMVATV	5	MPS	Rank	4.6	tcellmatch	LSTM_CV0
820	tcellmatch_LSTM_CV0	Viral	NLVPMVATV	5	MPS	R@1	0.0	tcellmatch	LSTM_CV0
821	tcellmatch_LSTM_CV0	Viral	NLVPMVATV	5	MPS	R@3	0.4	tcellmatch	LSTM_CV0
822	tcellmatch_LSTM_CV0	Viral	QYIKWPWYI	114	MPS	Rank	7.7894736842105265	tcellmatch	LSTM_CV0
823	tcellmatch_LSTM_CV0	Viral	QYIKWPWYI	114	MPS	R@1	0.0	tcellmatch	LSTM_CV0
824	tcellmatch_LSTM_CV0	Viral	QYIKWPWYI	114	MPS	R@3	0.0	tcellmatch	LSTM_CV0
825	tcellmatch_LSTM_CV0	Viral	FPQSAPHGV	9	MPS	Rank	9.22222222222222	tcellmatch	LSTM_CV0
826	tcellmatch_LSTM_CV0	Viral	FPQSAPHGV	9	MPS	R@1	0.2222222222222222	tcellmatch	LSTM_CV0
827	tcellmatch_LSTM_CV0	Viral	FPQSAPHGV	9	MPS	R@3	0.2222222222222222	tcellmatch	LSTM_CV0
828	tcellmatch_LSTM_CV0	Viral	GILGFVFTL	13	MPS	Rank	5.0	tcellmatch	LSTM_CV0
829	tcellmatch_LSTM_CV0	Viral	GILGFVFTL	13	MPS	R@1	0.0769230769230769	tcellmatch	LSTM_CV0
830	tcellmatch_LSTM_CV0	Viral	GILGFVFTL	13	MPS	R@3	0.5384615384615384	tcellmatch	LSTM_CV0
831	tcellmatch_LSTM_CV0	Viral	AYAQKIFKI	9	MPS	Rank	9.22222222222222	tcellmatch	LSTM_CV0
832	tcellmatch_LSTM_CV0	Viral	AYAQKIFKI	9	MPS	R@1	0.0	tcellmatch	LSTM_CV0
833	tcellmatch_LSTM_CV0	Viral	AYAQKIFKI	9	MPS	R@3	0.0	tcellmatch	LSTM_CV0
834	tcellmatch_LSTM_CV0	Viral	TYGPVFMCL	10	MPS	Rank	8.6	tcellmatch	LSTM_CV0
835	tcellmatch_LSTM_CV0	Viral	TYGPVFMCL	10	MPS	R@1	0.0	tcellmatch	LSTM_CV0
836	tcellmatch_LSTM_CV0	Viral	TYGPVFMCL	10	MPS	R@3	0.0	tcellmatch	LSTM_CV0
837	tcellmatch_LSTM_CV0	Viral	KCYGVSPTK	127	MPS	Rank	10.811023622047244	tcellmatch	LSTM_CV0
838	tcellmatch_LSTM_CV0	Viral	KCYGVSPTK	127	MPS	R@1	0.1023622047244094	tcellmatch	LSTM_CV0
839	tcellmatch_LSTM_CV0	Viral	KCYGVSPTK	127	MPS	R@3	0.1259842519685039	tcellmatch	LSTM_CV0
840	tcellmatch_LSTM_CV0	Viral	RLQSLQTYV	6	MPS	Rank	4.333333333333333	tcellmatch	LSTM_CV0
841	tcellmatch_LSTM_CV0	Viral	RLQSLQTYV	6	MPS	R@1	0.0	tcellmatch	LSTM_CV0
842	tcellmatch_LSTM_CV0	Viral	RLQSLQTYV	6	MPS	R@3	0.5	tcellmatch	LSTM_CV0
843	tcellmatch_LSTM_CV0	Viral	YLQPRTFLL	49	MPS	Rank	7.755102040816326	tcellmatch	LSTM_CV0
844	tcellmatch_LSTM_CV0	Viral	YLQPRTFLL	49	MPS	R@1	0.0	tcellmatch	LSTM_CV0
845	tcellmatch_LSTM_CV0	Viral	YLQPRTFLL	49	MPS	R@3	0.1224489795918367	tcellmatch	LSTM_CV0
846	tcellmatch_LSTM_CV0	Viral	LTDEMIAQY	129	MPS	Rank	7.457364341085271	tcellmatch	LSTM_CV0
847	tcellmatch_LSTM_CV0	Viral	LTDEMIAQY	129	MPS	R@1	0.0077519379844961	tcellmatch	LSTM_CV0
848	tcellmatch_LSTM_CV0	Viral	LTDEMIAQY	129	MPS	R@3	0.2093023255813953	tcellmatch	LSTM_CV0
849	tcellmatch_LSTM_CV0	Viral	SPRRARSVA	31	MPS	Rank	9.129032258064516	tcellmatch	LSTM_CV0
850	tcellmatch_LSTM_CV0	Viral	SPRRARSVA	31	MPS	R@1	0.0967741935483871	tcellmatch	LSTM_CV0
851	tcellmatch_LSTM_CV0	Viral	SPRRARSVA	31	MPS	R@3	0.0967741935483871	tcellmatch	LSTM_CV0
852	tcellmatch_LSTM_CV0	Viral	YVLDHLIVV	6	MPS	Rank	2.6666666666666665	tcellmatch	LSTM_CV0
853	tcellmatch_LSTM_CV0	Viral	YVLDHLIVV	6	MPS	R@1	0.3333333333333333	tcellmatch	LSTM_CV0
854	tcellmatch_LSTM_CV0	Viral	YVLDHLIVV	6	MPS	R@3	0.6666666666666666	tcellmatch	LSTM_CV0
855	tcellmatch_LSTM_CV0	Viral	CTELKLSDY	14	MPS	Rank	10.428571428571429	tcellmatch	LSTM_CV0
856	tcellmatch_LSTM_CV0	Viral	CTELKLSDY	14	MPS	R@1	0.0	tcellmatch	LSTM_CV0
857	tcellmatch_LSTM_CV0	Viral	CTELKLSDY	14	MPS	R@3	0.0	tcellmatch	LSTM_CV0
858	tcellmatch_LSTM_CV0	Viral	NYNYLYRLF	116	MPS	Rank	4.620689655172414	tcellmatch	LSTM_CV0
859	tcellmatch_LSTM_CV0	Viral	NYNYLYRLF	116	MPS	R@1	0.2672413793103448	tcellmatch	LSTM_CV0
860	tcellmatch_LSTM_CV0	Viral	NYNYLYRLF	116	MPS	R@3	0.5517241379310345	tcellmatch	LSTM_CV0
861	tcellmatch_LSTM_CV0	Viral	full_data	8932	TTP	AUC	0.5090230275615639	tcellmatch	LSTM_CV0
862	tcellmatch_LSTM_CV0	Viral	full_data	8932	TTP	APS	0.0782699996770852	tcellmatch	LSTM_CV0
863	tcellmatch_LSTM_CV0	Viral	AYAQKIFKI	638	TTP	AUC	0.5052110934463876	tcellmatch	LSTM_CV0
864	tcellmatch_LSTM_CV0	Viral	AYAQKIFKI	638	TTP	APS	0.1290434739198129	tcellmatch	LSTM_CV0
865	tcellmatch_LSTM_CV0	Viral	GILGFVFTL	638	TTP	AUC	0.5187076923076923	tcellmatch	LSTM_CV0
866	tcellmatch_LSTM_CV0	Viral	GILGFVFTL	638	TTP	APS	0.0214500650207807	tcellmatch	LSTM_CV0
867	tcellmatch_LSTM_CV0	Viral	YLQPRTFLL	638	TTP	AUC	0.6300197498354181	tcellmatch	LSTM_CV0
868	tcellmatch_LSTM_CV0	Viral	YLQPRTFLL	638	TTP	APS	0.1108859313512381	tcellmatch	LSTM_CV0
869	tcellmatch_LSTM_CV0	Viral	YVLDHLIVV	638	TTP	AUC	0.5013185654008439	tcellmatch	LSTM_CV0
870	tcellmatch_LSTM_CV0	Viral	YVLDHLIVV	638	TTP	APS	0.0113562280762817	tcellmatch	LSTM_CV0
871	tcellmatch_LSTM_CV0	Viral	LTDEMIAQY	638	TTP	AUC	0.4879152008041303	tcellmatch	LSTM_CV0
872	tcellmatch_LSTM_CV0	Viral	LTDEMIAQY	638	TTP	APS	0.1954462215632449	tcellmatch	LSTM_CV0
873	tcellmatch_LSTM_CV0	Viral	QYIKWPWYI	638	TTP	AUC	0.4957646980045534	tcellmatch	LSTM_CV0
874	tcellmatch_LSTM_CV0	Viral	QYIKWPWYI	638	TTP	APS	0.1903800873724175	tcellmatch	LSTM_CV0
875	tcellmatch_LSTM_CV0	Viral	RLQSLQTYV	638	TTP	AUC	0.4638713080168776	tcellmatch	LSTM_CV0
876	tcellmatch_LSTM_CV0	Viral	RLQSLQTYV	638	TTP	APS	0.0115635418918115	tcellmatch	LSTM_CV0
877	tcellmatch_LSTM_CV0	Viral	SPRRARSVA	638	TTP	AUC	0.4687782324493808	tcellmatch	LSTM_CV0
878	tcellmatch_LSTM_CV0	Viral	SPRRARSVA	638	TTP	APS	0.0432751731076569	tcellmatch	LSTM_CV0
879	tcellmatch_LSTM_CV0	Viral	TYGPVFMCL	638	TTP	AUC	0.4054140127388535	tcellmatch	LSTM_CV0
880	tcellmatch_LSTM_CV0	Viral	TYGPVFMCL	638	TTP	APS	0.0167696186337617	tcellmatch	LSTM_CV0
881	tcellmatch_LSTM_CV0	Viral	NLVPMVATV	638	TTP	AUC	0.4023696682464455	tcellmatch	LSTM_CV0
882	tcellmatch_LSTM_CV0	Viral	NLVPMVATV	638	TTP	APS	0.0074766791481566	tcellmatch	LSTM_CV0
883	tcellmatch_LSTM_CV0	Viral	KCYGVSPTK	638	TTP	AUC	0.5574063516033099	tcellmatch	LSTM_CV0
884	tcellmatch_LSTM_CV0	Viral	KCYGVSPTK	638	TTP	APS	0.2603488380952097	tcellmatch	LSTM_CV0
885	tcellmatch_LSTM_CV0	Viral	FPQSAPHGV	638	TTP	AUC	0.3852676205617381	tcellmatch	LSTM_CV0
886	tcellmatch_LSTM_CV0	Viral	FPQSAPHGV	638	TTP	APS	0.0128521430140454	tcellmatch	LSTM_CV0
887	tcellmatch_LSTM_CV0	Viral	NYNYLYRLF	638	TTP	AUC	0.4769124058660324	tcellmatch	LSTM_CV0
888	tcellmatch_LSTM_CV0	Viral	NYNYLYRLF	638	TTP	APS	0.1748155533415929	tcellmatch	LSTM_CV0
889	tcellmatch_LSTM_CV0	Viral	CTELKLSDY	638	TTP	AUC	0.5635302197802198	tcellmatch	LSTM_CV0
890	tcellmatch_LSTM_CV0	Viral	CTELKLSDY	638	TTP	APS	0.0286091075501159	tcellmatch	LSTM_CV0
891	tcellmatch_LSTM_CV0	Viral	full_data	8932	TTP	F1-Score	0.1343882085184783	tcellmatch	LSTM_CV0
892	tcellmatch_LSTM_CV0	Viral	AYAQKIFKI	638	TTP	F1-Score	0.0257648953301127	tcellmatch	LSTM_CV0
893	tcellmatch_LSTM_CV0	Viral	GILGFVFTL	638	TTP	F1-Score	0.0416	tcellmatch	LSTM_CV0
894	tcellmatch_LSTM_CV0	Viral	YLQPRTFLL	638	TTP	F1-Score	0.1461187214611872	tcellmatch	LSTM_CV0
895	tcellmatch_LSTM_CV0	Viral	YVLDHLIVV	638	TTP	F1-Score	0.019448946515397	tcellmatch	LSTM_CV0
896	tcellmatch_LSTM_CV0	Viral	LTDEMIAQY	638	TTP	F1-Score	0.3364737550471063	tcellmatch	LSTM_CV0
897	tcellmatch_LSTM_CV0	Viral	QYIKWPWYI	638	TTP	F1-Score	0.3001364256480218	tcellmatch	LSTM_CV0
898	tcellmatch_LSTM_CV0	Viral	RLQSLQTYV	638	TTP	F1-Score	0.0194174757281553	tcellmatch	LSTM_CV0
899	tcellmatch_LSTM_CV0	Viral	SPRRARSVA	638	TTP	F1-Score	0.0952380952380952	tcellmatch	LSTM_CV0
900	tcellmatch_LSTM_CV0	Viral	TYGPVFMCL	638	TTP	F1-Score	0.032	tcellmatch	LSTM_CV0
901	tcellmatch_LSTM_CV0	Viral	NLVPMVATV	638	TTP	F1-Score	0.016	tcellmatch	LSTM_CV0
902	tcellmatch_LSTM_CV0	Viral	KCYGVSPTK	638	TTP	F1-Score	0.3333333333333332	tcellmatch	LSTM_CV0
903	tcellmatch_LSTM_CV0	Viral	FPQSAPHGV	638	TTP	F1-Score	0.0287539936102236	tcellmatch	LSTM_CV0
904	tcellmatch_LSTM_CV0	Viral	NYNYLYRLF	638	TTP	F1-Score	0.309820193637621	tcellmatch	LSTM_CV0
905	tcellmatch_LSTM_CV0	Viral	CTELKLSDY	638	TTP	F1-Score	0.0448	tcellmatch	LSTM_CV0
906	tcellmatch_LSTM_CV0	All	Average	14	MPS	Rank	7.259692962458011	tcellmatch	LSTM_CV0
907	tcellmatch_LSTM_CV0	All	WeightedAverage	14	MPS	Rank	7.758620689655173	tcellmatch	LSTM_CV0
908	tcellmatch_LSTM_CV0	All	Average	14	MPS	R@1	0.0790434534318764	tcellmatch	LSTM_CV0
909	tcellmatch_LSTM_CV0	All	WeightedAverage	14	MPS	R@1	0.0830721003134796	tcellmatch	LSTM_CV0
910	tcellmatch_LSTM_CV0	All	Average	14	MPS	R@3	0.2452560225693989	tcellmatch	LSTM_CV0
911	tcellmatch_LSTM_CV0	All	WeightedAverage	14	MPS	R@3	0.2100313479623824	tcellmatch	LSTM_CV0
912	tcellmatch_LSTM_CV0	All	Average	14	TTP	AUC	0.4901776299329917	tcellmatch	LSTM_CV0
913	tcellmatch_LSTM_CV0	All	WeightedAverage	14	TTP	AUC	0.4901776299329917	tcellmatch	LSTM_CV0
914	tcellmatch_LSTM_CV0	All	Average	14	TTP	APS	0.0867337615775805	tcellmatch	LSTM_CV0
915	tcellmatch_LSTM_CV0	All	WeightedAverage	14	TTP	APS	0.0867337615775805	tcellmatch	LSTM_CV0
916	tcellmatch_LSTM_CV0	All	Average	14	TTP	F1-Score	0.1249218453963752	tcellmatch	LSTM_CV0
917	tcellmatch_LSTM_CV0	All	WeightedAverage	14	TTP	F1-Score	0.1249218453963752	tcellmatch	LSTM_CV0
918	tcellmatch_LSTM_CV1	Viral	full_data	638	MPS	Rank	7.41692789968652	tcellmatch	LSTM_CV1
919	tcellmatch_LSTM_CV1	Viral	full_data	638	MPS	R@1	0.0768025078369906	tcellmatch	LSTM_CV1
920	tcellmatch_LSTM_CV1	Viral	full_data	638	MPS	R@3	0.274294670846395	tcellmatch	LSTM_CV1
921	tcellmatch_LSTM_CV1	Viral	NLVPMVATV	5	MPS	Rank	8.0	tcellmatch	LSTM_CV1
922	tcellmatch_LSTM_CV1	Viral	NLVPMVATV	5	MPS	R@1	0.0	tcellmatch	LSTM_CV1
923	tcellmatch_LSTM_CV1	Viral	NLVPMVATV	5	MPS	R@3	0.0	tcellmatch	LSTM_CV1
924	tcellmatch_LSTM_CV1	Viral	QYIKWPWYI	114	MPS	Rank	5.0	tcellmatch	LSTM_CV1
925	tcellmatch_LSTM_CV1	Viral	QYIKWPWYI	114	MPS	R@1	0.0	tcellmatch	LSTM_CV1
926	tcellmatch_LSTM_CV1	Viral	QYIKWPWYI	114	MPS	R@3	0.0	tcellmatch	LSTM_CV1
927	tcellmatch_LSTM_CV1	Viral	FPQSAPHGV	9	MPS	Rank	6.0	tcellmatch	LSTM_CV1
928	tcellmatch_LSTM_CV1	Viral	FPQSAPHGV	9	MPS	R@1	0.0	tcellmatch	LSTM_CV1
929	tcellmatch_LSTM_CV1	Viral	FPQSAPHGV	9	MPS	R@3	0.0	tcellmatch	LSTM_CV1
930	tcellmatch_LSTM_CV1	Viral	GILGFVFTL	13	MPS	Rank	4.0	tcellmatch	LSTM_CV1
931	tcellmatch_LSTM_CV1	Viral	GILGFVFTL	13	MPS	R@1	0.0	tcellmatch	LSTM_CV1
932	tcellmatch_LSTM_CV1	Viral	GILGFVFTL	13	MPS	R@3	0.0	tcellmatch	LSTM_CV1
933	tcellmatch_LSTM_CV1	Viral	AYAQKIFKI	9	MPS	Rank	13.0	tcellmatch	LSTM_CV1
934	tcellmatch_LSTM_CV1	Viral	AYAQKIFKI	9	MPS	R@1	0.0	tcellmatch	LSTM_CV1
935	tcellmatch_LSTM_CV1	Viral	AYAQKIFKI	9	MPS	R@3	0.0	tcellmatch	LSTM_CV1
936	tcellmatch_LSTM_CV1	Viral	TYGPVFMCL	10	MPS	Rank	2.0	tcellmatch	LSTM_CV1
937	tcellmatch_LSTM_CV1	Viral	TYGPVFMCL	10	MPS	R@1	0.0	tcellmatch	LSTM_CV1
938	tcellmatch_LSTM_CV1	Viral	TYGPVFMCL	10	MPS	R@3	1.0	tcellmatch	LSTM_CV1
939	tcellmatch_LSTM_CV1	Viral	KCYGVSPTK	127	MPS	Rank	12.0	tcellmatch	LSTM_CV1
940	tcellmatch_LSTM_CV1	Viral	KCYGVSPTK	127	MPS	R@1	0.0	tcellmatch	LSTM_CV1
941	tcellmatch_LSTM_CV1	Viral	KCYGVSPTK	127	MPS	R@3	0.0	tcellmatch	LSTM_CV1
942	tcellmatch_LSTM_CV1	Viral	RLQSLQTYV	6	MPS	Rank	11.0	tcellmatch	LSTM_CV1
943	tcellmatch_LSTM_CV1	Viral	RLQSLQTYV	6	MPS	R@1	0.0	tcellmatch	LSTM_CV1
944	tcellmatch_LSTM_CV1	Viral	RLQSLQTYV	6	MPS	R@3	0.0	tcellmatch	LSTM_CV1
945	tcellmatch_LSTM_CV1	Viral	YLQPRTFLL	49	MPS	Rank	1.0	tcellmatch	LSTM_CV1
946	tcellmatch_LSTM_CV1	Viral	YLQPRTFLL	49	MPS	R@1	1.0	tcellmatch	LSTM_CV1
947	tcellmatch_LSTM_CV1	Viral	YLQPRTFLL	49	MPS	R@3	1.0	tcellmatch	LSTM_CV1
948	tcellmatch_LSTM_CV1	Viral	LTDEMIAQY	129	MPS	Rank	10.0	tcellmatch	LSTM_CV1
949	tcellmatch_LSTM_CV1	Viral	LTDEMIAQY	129	MPS	R@1	0.0	tcellmatch	LSTM_CV1
950	tcellmatch_LSTM_CV1	Viral	LTDEMIAQY	129	MPS	R@3	0.0	tcellmatch	LSTM_CV1
951	tcellmatch_LSTM_CV1	Viral	SPRRARSVA	31	MPS	Rank	14.0	tcellmatch	LSTM_CV1
952	tcellmatch_LSTM_CV1	Viral	SPRRARSVA	31	MPS	R@1	0.0	tcellmatch	LSTM_CV1
953	tcellmatch_LSTM_CV1	Viral	SPRRARSVA	31	MPS	R@3	0.0	tcellmatch	LSTM_CV1
954	tcellmatch_LSTM_CV1	Viral	YVLDHLIVV	6	MPS	Rank	7.0	tcellmatch	LSTM_CV1
955	tcellmatch_LSTM_CV1	Viral	YVLDHLIVV	6	MPS	R@1	0.0	tcellmatch	LSTM_CV1
956	tcellmatch_LSTM_CV1	Viral	YVLDHLIVV	6	MPS	R@3	0.0	tcellmatch	LSTM_CV1
957	tcellmatch_LSTM_CV1	Viral	CTELKLSDY	14	MPS	Rank	9.0	tcellmatch	LSTM_CV1
958	tcellmatch_LSTM_CV1	Viral	CTELKLSDY	14	MPS	R@1	0.0	tcellmatch	LSTM_CV1
959	tcellmatch_LSTM_CV1	Viral	CTELKLSDY	14	MPS	R@3	0.0	tcellmatch	LSTM_CV1
960	tcellmatch_LSTM_CV1	Viral	NYNYLYRLF	116	MPS	Rank	3.0	tcellmatch	LSTM_CV1
961	tcellmatch_LSTM_CV1	Viral	NYNYLYRLF	116	MPS	R@1	0.0	tcellmatch	LSTM_CV1
962	tcellmatch_LSTM_CV1	Viral	NYNYLYRLF	116	MPS	R@3	1.0	tcellmatch	LSTM_CV1
963	tcellmatch_LSTM_CV1	Viral	full_data	8932	TTP	AUC	0.4998917145982328	tcellmatch	LSTM_CV1
964	tcellmatch_LSTM_CV1	Viral	full_data	8932	TTP	APS	0.0718102244576857	tcellmatch	LSTM_CV1
965	tcellmatch_LSTM_CV1	Viral	AYAQKIFKI	638	TTP	AUC	0.6263910969793324	tcellmatch	LSTM_CV1
966	tcellmatch_LSTM_CV1	Viral	AYAQKIFKI	638	TTP	APS	0.0228854678122792	tcellmatch	LSTM_CV1
967	tcellmatch_LSTM_CV1	Viral	GILGFVFTL	638	TTP	AUC	0.5557538461538462	tcellmatch	LSTM_CV1
968	tcellmatch_LSTM_CV1	Viral	GILGFVFTL	638	TTP	APS	0.0395373466379021	tcellmatch	LSTM_CV1
969	tcellmatch_LSTM_CV1	Viral	YLQPRTFLL	638	TTP	AUC	0.616558677800492	tcellmatch	LSTM_CV1
970	tcellmatch_LSTM_CV1	Viral	YLQPRTFLL	638	TTP	APS	0.1192429070596633	tcellmatch	LSTM_CV1
971	tcellmatch_LSTM_CV1	Viral	YVLDHLIVV	638	TTP	AUC	0.3597046413502109	tcellmatch	LSTM_CV1
972	tcellmatch_LSTM_CV1	Viral	YVLDHLIVV	638	TTP	APS	0.0080021937774379	tcellmatch	LSTM_CV1
973	tcellmatch_LSTM_CV1	Viral	LTDEMIAQY	638	TTP	AUC	0.5428869496352476	tcellmatch	LSTM_CV1
974	tcellmatch_LSTM_CV1	Viral	LTDEMIAQY	638	TTP	APS	0.2282289166061233	tcellmatch	LSTM_CV1
975	tcellmatch_LSTM_CV1	Viral	QYIKWPWYI	638	TTP	AUC	0.5342925539038436	tcellmatch	LSTM_CV1
976	tcellmatch_LSTM_CV1	Viral	QYIKWPWYI	638	TTP	APS	0.1995957498962196	tcellmatch	LSTM_CV1
977	tcellmatch_LSTM_CV1	Viral	RLQSLQTYV	638	TTP	AUC	0.4520042194092827	tcellmatch	LSTM_CV1
978	tcellmatch_LSTM_CV1	Viral	RLQSLQTYV	638	TTP	APS	0.0128148156607107	tcellmatch	LSTM_CV1
979	tcellmatch_LSTM_CV1	Viral	SPRRARSVA	638	TTP	AUC	0.3944837115374396	tcellmatch	LSTM_CV1
980	tcellmatch_LSTM_CV1	Viral	SPRRARSVA	638	TTP	APS	0.041630892430269	tcellmatch	LSTM_CV1
981	tcellmatch_LSTM_CV1	Viral	TYGPVFMCL	638	TTP	AUC	0.2713375796178343	tcellmatch	LSTM_CV1
982	tcellmatch_LSTM_CV1	Viral	TYGPVFMCL	638	TTP	APS	0.0111284197943993	tcellmatch	LSTM_CV1
983	tcellmatch_LSTM_CV1	Viral	NLVPMVATV	638	TTP	AUC	0.4902053712480253	tcellmatch	LSTM_CV1
984	tcellmatch_LSTM_CV1	Viral	NLVPMVATV	638	TTP	APS	0.0090340470165877	tcellmatch	LSTM_CV1
985	tcellmatch_LSTM_CV1	Viral	KCYGVSPTK	638	TTP	AUC	0.4699986131870503	tcellmatch	LSTM_CV1
986	tcellmatch_LSTM_CV1	Viral	KCYGVSPTK	638	TTP	APS	0.1981403486534192	tcellmatch	LSTM_CV1
987	tcellmatch_LSTM_CV1	Viral	FPQSAPHGV	638	TTP	AUC	0.4822469528351881	tcellmatch	LSTM_CV1
988	tcellmatch_LSTM_CV1	Viral	FPQSAPHGV	638	TTP	APS	0.0213489545402723	tcellmatch	LSTM_CV1
989	tcellmatch_LSTM_CV1	Viral	NYNYLYRLF	638	TTP	AUC	0.4410176377328577	tcellmatch	LSTM_CV1
990	tcellmatch_LSTM_CV1	Viral	NYNYLYRLF	638	TTP	APS	0.158857884623847	tcellmatch	LSTM_CV1
991	tcellmatch_LSTM_CV1	Viral	CTELKLSDY	638	TTP	AUC	0.5444139194139194	tcellmatch	LSTM_CV1
992	tcellmatch_LSTM_CV1	Viral	CTELKLSDY	638	TTP	APS	0.0305417670379154	tcellmatch	LSTM_CV1
993	tcellmatch_LSTM_CV1	Viral	full_data	8932	TTP	F1-Score	0.1338682432432432	tcellmatch	LSTM_CV1
994	tcellmatch_LSTM_CV1	Viral	AYAQKIFKI	638	TTP	F1-Score	0.0282574568288853	tcellmatch	LSTM_CV1
995	tcellmatch_LSTM_CV1	Viral	GILGFVFTL	638	TTP	F1-Score	0.0403100775193798	tcellmatch	LSTM_CV1
996	tcellmatch_LSTM_CV1	Viral	YLQPRTFLL	638	TTP	F1-Score	0.1434846266471449	tcellmatch	LSTM_CV1
997	tcellmatch_LSTM_CV1	Viral	YVLDHLIVV	638	TTP	F1-Score	0.018808777429467	tcellmatch	LSTM_CV1
998	tcellmatch_LSTM_CV1	Viral	LTDEMIAQY	638	TTP	F1-Score	0.3346508563899869	tcellmatch	LSTM_CV1
999	tcellmatch_LSTM_CV1	Viral	QYIKWPWYI	638	TTP	F1-Score	0.3002680965147453	tcellmatch	LSTM_CV1
1000	tcellmatch_LSTM_CV1	Viral	RLQSLQTYV	638	TTP	F1-Score	0.0188679245283018	tcellmatch	LSTM_CV1
1001	tcellmatch_LSTM_CV1	Viral	SPRRARSVA	638	TTP	F1-Score	0.094224924012158	tcellmatch	LSTM_CV1
1002	tcellmatch_LSTM_CV1	Viral	TYGPVFMCL	638	TTP	F1-Score	0.0311526479750778	tcellmatch	LSTM_CV1
1003	tcellmatch_LSTM_CV1	Viral	NLVPMVATV	638	TTP	F1-Score	0.0156985871271585	tcellmatch	LSTM_CV1
1004	tcellmatch_LSTM_CV1	Viral	KCYGVSPTK	638	TTP	F1-Score	0.3355350066050198	tcellmatch	LSTM_CV1
1005	tcellmatch_LSTM_CV1	Viral	FPQSAPHGV	638	TTP	F1-Score	0.0280811232449297	tcellmatch	LSTM_CV1
1006	tcellmatch_LSTM_CV1	Viral	NYNYLYRLF	638	TTP	F1-Score	0.3101604278074866	tcellmatch	LSTM_CV1
1007	tcellmatch_LSTM_CV1	Viral	CTELKLSDY	638	TTP	F1-Score	0.0434108527131782	tcellmatch	LSTM_CV1
1008	tcellmatch_LSTM_CV1	All	Average	14	MPS	Rank	7.5	tcellmatch	LSTM_CV1
1009	tcellmatch_LSTM_CV1	All	WeightedAverage	14	MPS	Rank	7.41692789968652	tcellmatch	LSTM_CV1
1010	tcellmatch_LSTM_CV1	All	Average	14	MPS	R@1	0.0714285714285714	tcellmatch	LSTM_CV1
1011	tcellmatch_LSTM_CV1	All	WeightedAverage	14	MPS	R@1	0.0768025078369906	tcellmatch	LSTM_CV1
1012	tcellmatch_LSTM_CV1	All	Average	14	MPS	R@3	0.2142857142857142	tcellmatch	LSTM_CV1
1013	tcellmatch_LSTM_CV1	All	WeightedAverage	14	MPS	R@3	0.274294670846395	tcellmatch	LSTM_CV1
1014	tcellmatch_LSTM_CV1	All	Average	14	TTP	AUC	0.4843782693431837	tcellmatch	LSTM_CV1
1015	tcellmatch_LSTM_CV1	All	WeightedAverage	14	TTP	AUC	0.4843782693431836	tcellmatch	LSTM_CV1
1016	tcellmatch_LSTM_CV1	All	Average	14	TTP	APS	0.0786421222533605	tcellmatch	LSTM_CV1
1017	tcellmatch_LSTM_CV1	All	WeightedAverage	14	TTP	APS	0.0786421222533604	tcellmatch	LSTM_CV1
1018	tcellmatch_LSTM_CV1	All	Average	14	TTP	F1-Score	0.1244936703816371	tcellmatch	LSTM_CV1
1019	tcellmatch_LSTM_CV1	All	WeightedAverage	14	TTP	F1-Score	0.1244936703816371	tcellmatch	LSTM_CV1
1020	tcellmatch_LSTM_CV2	Viral	full_data	638	MPS	Rank	8.462382445141065	tcellmatch	LSTM_CV2
1021	tcellmatch_LSTM_CV2	Viral	full_data	638	MPS	R@1	0.0360501567398119	tcellmatch	LSTM_CV2
1022	tcellmatch_LSTM_CV2	Viral	full_data	638	MPS	R@3	0.1081504702194357	tcellmatch	LSTM_CV2
1023	tcellmatch_LSTM_CV2	Viral	NLVPMVATV	5	MPS	Rank	5.6	tcellmatch	LSTM_CV2
1024	tcellmatch_LSTM_CV2	Viral	NLVPMVATV	5	MPS	R@1	0.0	tcellmatch	LSTM_CV2
1025	tcellmatch_LSTM_CV2	Viral	NLVPMVATV	5	MPS	R@3	0.0	tcellmatch	LSTM_CV2
1026	tcellmatch_LSTM_CV2	Viral	QYIKWPWYI	114	MPS	Rank	9.24561403508772	tcellmatch	LSTM_CV2
1027	tcellmatch_LSTM_CV2	Viral	QYIKWPWYI	114	MPS	R@1	0.0	tcellmatch	LSTM_CV2
1028	tcellmatch_LSTM_CV2	Viral	QYIKWPWYI	114	MPS	R@3	0.0	tcellmatch	LSTM_CV2
1029	tcellmatch_LSTM_CV2	Viral	FPQSAPHGV	9	MPS	Rank	9.22222222222222	tcellmatch	LSTM_CV2
1030	tcellmatch_LSTM_CV2	Viral	FPQSAPHGV	9	MPS	R@1	0.0	tcellmatch	LSTM_CV2
1031	tcellmatch_LSTM_CV2	Viral	FPQSAPHGV	9	MPS	R@3	0.0	tcellmatch	LSTM_CV2
1032	tcellmatch_LSTM_CV2	Viral	GILGFVFTL	13	MPS	Rank	2.1538461538461537	tcellmatch	LSTM_CV2
1033	tcellmatch_LSTM_CV2	Viral	GILGFVFTL	13	MPS	R@1	0.7692307692307693	tcellmatch	LSTM_CV2
1034	tcellmatch_LSTM_CV2	Viral	GILGFVFTL	13	MPS	R@3	0.9230769230769232	tcellmatch	LSTM_CV2
1035	tcellmatch_LSTM_CV2	Viral	AYAQKIFKI	9	MPS	Rank	11.0	tcellmatch	LSTM_CV2
1036	tcellmatch_LSTM_CV2	Viral	AYAQKIFKI	9	MPS	R@1	0.0	tcellmatch	LSTM_CV2
1037	tcellmatch_LSTM_CV2	Viral	AYAQKIFKI	9	MPS	R@3	0.1111111111111111	tcellmatch	LSTM_CV2
1038	tcellmatch_LSTM_CV2	Viral	TYGPVFMCL	10	MPS	Rank	6.7	tcellmatch	LSTM_CV2
1039	tcellmatch_LSTM_CV2	Viral	TYGPVFMCL	10	MPS	R@1	0.0	tcellmatch	LSTM_CV2
1040	tcellmatch_LSTM_CV2	Viral	TYGPVFMCL	10	MPS	R@3	0.0	tcellmatch	LSTM_CV2
1041	tcellmatch_LSTM_CV2	Viral	KCYGVSPTK	127	MPS	Rank	12.606299212598426	tcellmatch	LSTM_CV2
1042	tcellmatch_LSTM_CV2	Viral	KCYGVSPTK	127	MPS	R@1	0.0	tcellmatch	LSTM_CV2
1043	tcellmatch_LSTM_CV2	Viral	KCYGVSPTK	127	MPS	R@3	0.0	tcellmatch	LSTM_CV2
1044	tcellmatch_LSTM_CV2	Viral	RLQSLQTYV	6	MPS	Rank	4.0	tcellmatch	LSTM_CV2
1045	tcellmatch_LSTM_CV2	Viral	RLQSLQTYV	6	MPS	R@1	0.0	tcellmatch	LSTM_CV2
1046	tcellmatch_LSTM_CV2	Viral	RLQSLQTYV	6	MPS	R@3	0.5	tcellmatch	LSTM_CV2
1047	tcellmatch_LSTM_CV2	Viral	YLQPRTFLL	49	MPS	Rank	3.877551020408163	tcellmatch	LSTM_CV2
1048	tcellmatch_LSTM_CV2	Viral	YLQPRTFLL	49	MPS	R@1	0.1224489795918367	tcellmatch	LSTM_CV2
1049	tcellmatch_LSTM_CV2	Viral	YLQPRTFLL	49	MPS	R@3	0.8571428571428571	tcellmatch	LSTM_CV2
1050	tcellmatch_LSTM_CV2	Viral	LTDEMIAQY	129	MPS	Rank	4.10077519379845	tcellmatch	LSTM_CV2
1051	tcellmatch_LSTM_CV2	Viral	LTDEMIAQY	129	MPS	R@1	0.0	tcellmatch	LSTM_CV2
1052	tcellmatch_LSTM_CV2	Viral	LTDEMIAQY	129	MPS	R@3	0.0232558139534883	tcellmatch	LSTM_CV2
1053	tcellmatch_LSTM_CV2	Viral	SPRRARSVA	31	MPS	Rank	11.03225806451613	tcellmatch	LSTM_CV2
1054	tcellmatch_LSTM_CV2	Viral	SPRRARSVA	31	MPS	R@1	0.2258064516129032	tcellmatch	LSTM_CV2
1055	tcellmatch_LSTM_CV2	Viral	SPRRARSVA	31	MPS	R@3	0.2258064516129032	tcellmatch	LSTM_CV2
1056	tcellmatch_LSTM_CV2	Viral	YVLDHLIVV	6	MPS	Rank	6.5	tcellmatch	LSTM_CV2
1057	tcellmatch_LSTM_CV2	Viral	YVLDHLIVV	6	MPS	R@1	0.0	tcellmatch	LSTM_CV2
1058	tcellmatch_LSTM_CV2	Viral	YVLDHLIVV	6	MPS	R@3	0.1666666666666666	tcellmatch	LSTM_CV2
1059	tcellmatch_LSTM_CV2	Viral	CTELKLSDY	14	MPS	Rank	7.428571428571429	tcellmatch	LSTM_CV2
1060	tcellmatch_LSTM_CV2	Viral	CTELKLSDY	14	MPS	R@1	0.0	tcellmatch	LSTM_CV2
1061	tcellmatch_LSTM_CV2	Viral	CTELKLSDY	14	MPS	R@3	0.0	tcellmatch	LSTM_CV2
1062	tcellmatch_LSTM_CV2	Viral	NYNYLYRLF	116	MPS	Rank	10.439655172413794	tcellmatch	LSTM_CV2
1063	tcellmatch_LSTM_CV2	Viral	NYNYLYRLF	116	MPS	R@1	0.0	tcellmatch	LSTM_CV2
1064	tcellmatch_LSTM_CV2	Viral	NYNYLYRLF	116	MPS	R@3	0.0	tcellmatch	LSTM_CV2
1065	tcellmatch_LSTM_CV2	Viral	full_data	8932	TTP	AUC	0.4494962933510117	tcellmatch	LSTM_CV2
1066	tcellmatch_LSTM_CV2	Viral	full_data	8932	TTP	APS	0.0654456569381998	tcellmatch	LSTM_CV2
1067	tcellmatch_LSTM_CV2	Viral	AYAQKIFKI	638	TTP	AUC	0.5532591414944356	tcellmatch	LSTM_CV2
1068	tcellmatch_LSTM_CV2	Viral	AYAQKIFKI	638	TTP	APS	0.026118551784701	tcellmatch	LSTM_CV2
1069	tcellmatch_LSTM_CV2	Viral	GILGFVFTL	638	TTP	AUC	0.4112615384615384	tcellmatch	LSTM_CV2
1070	tcellmatch_LSTM_CV2	Viral	GILGFVFTL	638	TTP	APS	0.0189262101283836	tcellmatch	LSTM_CV2
1071	tcellmatch_LSTM_CV2	Viral	YLQPRTFLL	638	TTP	AUC	0.6877620318076296	tcellmatch	LSTM_CV2
1072	tcellmatch_LSTM_CV2	Viral	YLQPRTFLL	638	TTP	APS	0.1302164470311099	tcellmatch	LSTM_CV2
1073	tcellmatch_LSTM_CV2	Viral	YVLDHLIVV	638	TTP	AUC	0.4335443037974684	tcellmatch	LSTM_CV2
1074	tcellmatch_LSTM_CV2	Viral	YVLDHLIVV	638	TTP	APS	0.0114515209516485	tcellmatch	LSTM_CV2
1075	tcellmatch_LSTM_CV2	Viral	LTDEMIAQY	638	TTP	AUC	0.5410213064071518	tcellmatch	LSTM_CV2
1076	tcellmatch_LSTM_CV2	Viral	LTDEMIAQY	638	TTP	APS	0.2120754578383611	tcellmatch	LSTM_CV2
1077	tcellmatch_LSTM_CV2	Viral	QYIKWPWYI	638	TTP	AUC	0.4766053970804874	tcellmatch	LSTM_CV2
1078	tcellmatch_LSTM_CV2	Viral	QYIKWPWYI	638	TTP	APS	0.1865762256469375	tcellmatch	LSTM_CV2
1079	tcellmatch_LSTM_CV2	Viral	RLQSLQTYV	638	TTP	AUC	0.5569620253164558	tcellmatch	LSTM_CV2
1080	tcellmatch_LSTM_CV2	Viral	RLQSLQTYV	638	TTP	APS	0.0349306781858416	tcellmatch	LSTM_CV2
1081	tcellmatch_LSTM_CV2	Viral	SPRRARSVA	638	TTP	AUC	0.5632672583302333	tcellmatch	LSTM_CV2
1082	tcellmatch_LSTM_CV2	Viral	SPRRARSVA	638	TTP	APS	0.0648761196580696	tcellmatch	LSTM_CV2
1083	tcellmatch_LSTM_CV2	Viral	TYGPVFMCL	638	TTP	AUC	0.3353503184713375	tcellmatch	LSTM_CV2
1084	tcellmatch_LSTM_CV2	Viral	TYGPVFMCL	638	TTP	APS	0.0146086069376273	tcellmatch	LSTM_CV2
1085	tcellmatch_LSTM_CV2	Viral	NLVPMVATV	638	TTP	AUC	0.5458135860979463	tcellmatch	LSTM_CV2
1086	tcellmatch_LSTM_CV2	Viral	NLVPMVATV	638	TTP	APS	0.0170668011164146	tcellmatch	LSTM_CV2
1087	tcellmatch_LSTM_CV2	Viral	KCYGVSPTK	638	TTP	AUC	0.4086244356441746	tcellmatch	LSTM_CV2
1088	tcellmatch_LSTM_CV2	Viral	KCYGVSPTK	638	TTP	APS	0.1659135782944545	tcellmatch	LSTM_CV2
1089	tcellmatch_LSTM_CV2	Viral	FPQSAPHGV	638	TTP	AUC	0.5345345345345346	tcellmatch	LSTM_CV2
1090	tcellmatch_LSTM_CV2	Viral	FPQSAPHGV	638	TTP	APS	0.018761352777439	tcellmatch	LSTM_CV2
1091	tcellmatch_LSTM_CV2	Viral	NYNYLYRLF	638	TTP	AUC	0.4895874620161183	tcellmatch	LSTM_CV2
1092	tcellmatch_LSTM_CV2	Viral	NYNYLYRLF	638	TTP	APS	0.1949748533184389	tcellmatch	LSTM_CV2
1093	tcellmatch_LSTM_CV2	Viral	CTELKLSDY	638	TTP	AUC	0.5470467032967032	tcellmatch	LSTM_CV2
1094	tcellmatch_LSTM_CV2	Viral	CTELKLSDY	638	TTP	APS	0.0393887028484315	tcellmatch	LSTM_CV2
1095	tcellmatch_LSTM_CV2	Viral	full_data	8932	TTP	F1-Score	0.1338956246705324	tcellmatch	LSTM_CV2
1096	tcellmatch_LSTM_CV2	Viral	AYAQKIFKI	638	TTP	F1-Score	0.0283464566929133	tcellmatch	LSTM_CV2
1097	tcellmatch_LSTM_CV2	Viral	GILGFVFTL	638	TTP	F1-Score	0.0399385560675883	tcellmatch	LSTM_CV2
1098	tcellmatch_LSTM_CV2	Viral	YLQPRTFLL	638	TTP	F1-Score	0.1426491994177584	tcellmatch	LSTM_CV2
1099	tcellmatch_LSTM_CV2	Viral	YVLDHLIVV	638	TTP	F1-Score	0.0186625194401244	tcellmatch	LSTM_CV2
1100	tcellmatch_LSTM_CV2	Viral	LTDEMIAQY	638	TTP	F1-Score	0.3368146214099216	tcellmatch	LSTM_CV2
1101	tcellmatch_LSTM_CV2	Viral	QYIKWPWYI	638	TTP	F1-Score	0.2986666666666666	tcellmatch	LSTM_CV2
1102	tcellmatch_LSTM_CV2	Viral	RLQSLQTYV	638	TTP	F1-Score	0.0186625194401244	tcellmatch	LSTM_CV2
1103	tcellmatch_LSTM_CV2	Viral	SPRRARSVA	638	TTP	F1-Score	0.0963081861958266	tcellmatch	LSTM_CV2
1104	tcellmatch_LSTM_CV2	Viral	TYGPVFMCL	638	TTP	F1-Score	0.0308641975308641	tcellmatch	LSTM_CV2
1105	tcellmatch_LSTM_CV2	Viral	NLVPMVATV	638	TTP	F1-Score	0.0155763239875389	tcellmatch	LSTM_CV2
1106	tcellmatch_LSTM_CV2	Viral	KCYGVSPTK	638	TTP	F1-Score	0.3364238410596026	tcellmatch	LSTM_CV2
1107	tcellmatch_LSTM_CV2	Viral	FPQSAPHGV	638	TTP	F1-Score	0.027906976744186	tcellmatch	LSTM_CV2
1108	tcellmatch_LSTM_CV2	Viral	NYNYLYRLF	638	TTP	F1-Score	0.3089214380825566	tcellmatch	LSTM_CV2
1109	tcellmatch_LSTM_CV2	Viral	CTELKLSDY	638	TTP	F1-Score	0.043343653250774	tcellmatch	LSTM_CV2
1110	tcellmatch_LSTM_CV2	All	Average	14	MPS	Rank	7.421913750247321	tcellmatch	LSTM_CV2
1111	tcellmatch_LSTM_CV2	All	WeightedAverage	14	MPS	Rank	8.462382445141067	tcellmatch	LSTM_CV2
1112	tcellmatch_LSTM_CV2	All	Average	14	MPS	R@1	0.0798204428882506	tcellmatch	LSTM_CV2
1113	tcellmatch_LSTM_CV2	All	WeightedAverage	14	MPS	R@1	0.0360501567398119	tcellmatch	LSTM_CV2
1114	tcellmatch_LSTM_CV2	All	Average	14	MPS	R@3	0.2005042731117106	tcellmatch	LSTM_CV2
1115	tcellmatch_LSTM_CV2	All	WeightedAverage	14	MPS	R@3	0.1081504702194357	tcellmatch	LSTM_CV2
1116	tcellmatch_LSTM_CV2	All	Average	14	TTP	AUC	0.5060457173397296	tcellmatch	LSTM_CV2
1117	tcellmatch_LSTM_CV2	All	WeightedAverage	14	TTP	AUC	0.5060457173397296	tcellmatch	LSTM_CV2
1118	tcellmatch_LSTM_CV2	All	Average	14	TTP	APS	0.0811346504655613	tcellmatch	LSTM_CV2
1119	tcellmatch_LSTM_CV2	All	WeightedAverage	14	TTP	APS	0.0811346504655613	tcellmatch	LSTM_CV2
1120	tcellmatch_LSTM_CV2	All	Average	14	TTP	F1-Score	0.1245060825704604	tcellmatch	LSTM_CV2
1121	tcellmatch_LSTM_CV2	All	WeightedAverage	14	TTP	F1-Score	0.1245060825704604	tcellmatch	LSTM_CV2
1122	tcellmatch_GRU_CV0	Viral	full_data	638	MPS	Rank	6.641065830721003	tcellmatch	GRU_CV0
1123	tcellmatch_GRU_CV0	Viral	full_data	638	MPS	R@1	0.0203761755485893	tcellmatch	GRU_CV0
1124	tcellmatch_GRU_CV0	Viral	full_data	638	MPS	R@3	0.2335423197492163	tcellmatch	GRU_CV0
1125	tcellmatch_GRU_CV0	Viral	NLVPMVATV	5	MPS	Rank	6.2	tcellmatch	GRU_CV0
1126	tcellmatch_GRU_CV0	Viral	NLVPMVATV	5	MPS	R@1	0.0	tcellmatch	GRU_CV0
1127	tcellmatch_GRU_CV0	Viral	NLVPMVATV	5	MPS	R@3	0.0	tcellmatch	GRU_CV0
1128	tcellmatch_GRU_CV0	Viral	QYIKWPWYI	114	MPS	Rank	13.289473684210526	tcellmatch	GRU_CV0
1129	tcellmatch_GRU_CV0	Viral	QYIKWPWYI	114	MPS	R@1	0.0	tcellmatch	GRU_CV0
1130	tcellmatch_GRU_CV0	Viral	QYIKWPWYI	114	MPS	R@3	0.0	tcellmatch	GRU_CV0
1131	tcellmatch_GRU_CV0	Viral	FPQSAPHGV	9	MPS	Rank	3.0	tcellmatch	GRU_CV0
1132	tcellmatch_GRU_CV0	Viral	FPQSAPHGV	9	MPS	R@1	0.0	tcellmatch	GRU_CV0
1133	tcellmatch_GRU_CV0	Viral	FPQSAPHGV	9	MPS	R@3	1.0	tcellmatch	GRU_CV0
1134	tcellmatch_GRU_CV0	Viral	GILGFVFTL	13	MPS	Rank	1.0	tcellmatch	GRU_CV0
1135	tcellmatch_GRU_CV0	Viral	GILGFVFTL	13	MPS	R@1	1.0	tcellmatch	GRU_CV0
1136	tcellmatch_GRU_CV0	Viral	GILGFVFTL	13	MPS	R@3	1.0	tcellmatch	GRU_CV0
1137	tcellmatch_GRU_CV0	Viral	AYAQKIFKI	9	MPS	Rank	11.0	tcellmatch	GRU_CV0
1138	tcellmatch_GRU_CV0	Viral	AYAQKIFKI	9	MPS	R@1	0.0	tcellmatch	GRU_CV0
1139	tcellmatch_GRU_CV0	Viral	AYAQKIFKI	9	MPS	R@3	0.0	tcellmatch	GRU_CV0
1140	tcellmatch_GRU_CV0	Viral	TYGPVFMCL	10	MPS	Rank	12.0	tcellmatch	GRU_CV0
1141	tcellmatch_GRU_CV0	Viral	TYGPVFMCL	10	MPS	R@1	0.0	tcellmatch	GRU_CV0
1142	tcellmatch_GRU_CV0	Viral	TYGPVFMCL	10	MPS	R@3	0.0	tcellmatch	GRU_CV0
1143	tcellmatch_GRU_CV0	Viral	KCYGVSPTK	127	MPS	Rank	2.0	tcellmatch	GRU_CV0
1144	tcellmatch_GRU_CV0	Viral	KCYGVSPTK	127	MPS	R@1	0.0	tcellmatch	GRU_CV0
1145	tcellmatch_GRU_CV0	Viral	KCYGVSPTK	127	MPS	R@3	1.0	tcellmatch	GRU_CV0
1146	tcellmatch_GRU_CV0	Viral	RLQSLQTYV	6	MPS	Rank	13.833333333333334	tcellmatch	GRU_CV0
1147	tcellmatch_GRU_CV0	Viral	RLQSLQTYV	6	MPS	R@1	0.0	tcellmatch	GRU_CV0
1148	tcellmatch_GRU_CV0	Viral	RLQSLQTYV	6	MPS	R@3	0.0	tcellmatch	GRU_CV0
1149	tcellmatch_GRU_CV0	Viral	YLQPRTFLL	49	MPS	Rank	5.653061224489796	tcellmatch	GRU_CV0
1150	tcellmatch_GRU_CV0	Viral	YLQPRTFLL	49	MPS	R@1	0.0	tcellmatch	GRU_CV0
1151	tcellmatch_GRU_CV0	Viral	YLQPRTFLL	49	MPS	R@3	0.0	tcellmatch	GRU_CV0
1152	tcellmatch_GRU_CV0	Viral	LTDEMIAQY	129	MPS	Rank	4.0	tcellmatch	GRU_CV0
1153	tcellmatch_GRU_CV0	Viral	LTDEMIAQY	129	MPS	R@1	0.0	tcellmatch	GRU_CV0
1154	tcellmatch_GRU_CV0	Viral	LTDEMIAQY	129	MPS	R@3	0.0	tcellmatch	GRU_CV0
1155	tcellmatch_GRU_CV0	Viral	SPRRARSVA	31	MPS	Rank	6.064516129032258	tcellmatch	GRU_CV0
1156	tcellmatch_GRU_CV0	Viral	SPRRARSVA	31	MPS	R@1	0.0	tcellmatch	GRU_CV0
1157	tcellmatch_GRU_CV0	Viral	SPRRARSVA	31	MPS	R@3	0.0	tcellmatch	GRU_CV0
1158	tcellmatch_GRU_CV0	Viral	YVLDHLIVV	6	MPS	Rank	10.0	tcellmatch	GRU_CV0
1159	tcellmatch_GRU_CV0	Viral	YVLDHLIVV	6	MPS	R@1	0.0	tcellmatch	GRU_CV0
1160	tcellmatch_GRU_CV0	Viral	YVLDHLIVV	6	MPS	R@3	0.0	tcellmatch	GRU_CV0
1161	tcellmatch_GRU_CV0	Viral	CTELKLSDY	14	MPS	Rank	8.928571428571429	tcellmatch	GRU_CV0
1162	tcellmatch_GRU_CV0	Viral	CTELKLSDY	14	MPS	R@1	0.0	tcellmatch	GRU_CV0
1163	tcellmatch_GRU_CV0	Viral	CTELKLSDY	14	MPS	R@3	0.0	tcellmatch	GRU_CV0
1164	tcellmatch_GRU_CV0	Viral	NYNYLYRLF	116	MPS	Rank	8.008620689655173	tcellmatch	GRU_CV0
1165	tcellmatch_GRU_CV0	Viral	NYNYLYRLF	116	MPS	R@1	0.0	tcellmatch	GRU_CV0
1166	tcellmatch_GRU_CV0	Viral	NYNYLYRLF	116	MPS	R@3	0.0	tcellmatch	GRU_CV0
1167	tcellmatch_GRU_CV0	Viral	full_data	8932	TTP	AUC	0.5691219924816292	tcellmatch	GRU_CV0
1168	tcellmatch_GRU_CV0	Viral	full_data	8932	TTP	APS	0.0844588351601731	tcellmatch	GRU_CV0
1169	tcellmatch_GRU_CV0	Viral	AYAQKIFKI	638	TTP	AUC	0.5151033386327504	tcellmatch	GRU_CV0
1170	tcellmatch_GRU_CV0	Viral	AYAQKIFKI	638	TTP	APS	0.0164998437617939	tcellmatch	GRU_CV0
1171	tcellmatch_GRU_CV0	Viral	GILGFVFTL	638	TTP	AUC	0.3836307692307692	tcellmatch	GRU_CV0
1172	tcellmatch_GRU_CV0	Viral	GILGFVFTL	638	TTP	APS	0.0172593037950528	tcellmatch	GRU_CV0
1173	tcellmatch_GRU_CV0	Viral	YLQPRTFLL	638	TTP	AUC	0.6724992204012334	tcellmatch	GRU_CV0
1174	tcellmatch_GRU_CV0	Viral	YLQPRTFLL	638	TTP	APS	0.1242290536055957	tcellmatch	GRU_CV0
1175	tcellmatch_GRU_CV0	Viral	YVLDHLIVV	638	TTP	AUC	0.6236814345991561	tcellmatch	GRU_CV0
1176	tcellmatch_GRU_CV0	Viral	YVLDHLIVV	638	TTP	APS	0.0143542087877681	tcellmatch	GRU_CV0
1177	tcellmatch_GRU_CV0	Viral	LTDEMIAQY	638	TTP	AUC	0.5529766528076028	tcellmatch	GRU_CV0
1178	tcellmatch_GRU_CV0	Viral	LTDEMIAQY	638	TTP	APS	0.277459190796952	tcellmatch	GRU_CV0
1179	tcellmatch_GRU_CV0	Viral	QYIKWPWYI	638	TTP	AUC	0.4092088522833802	tcellmatch	GRU_CV0
1180	tcellmatch_GRU_CV0	Viral	QYIKWPWYI	638	TTP	APS	0.1504148596695297	tcellmatch	GRU_CV0
1181	tcellmatch_GRU_CV0	Viral	RLQSLQTYV	638	TTP	AUC	0.350210970464135	tcellmatch	GRU_CV0
1182	tcellmatch_GRU_CV0	Viral	RLQSLQTYV	638	TTP	APS	0.0109023055528891	tcellmatch	GRU_CV0
1183	tcellmatch_GRU_CV0	Viral	SPRRARSVA	638	TTP	AUC	0.4708508263804006	tcellmatch	GRU_CV0
1184	tcellmatch_GRU_CV0	Viral	SPRRARSVA	638	TTP	APS	0.0434168763109405	tcellmatch	GRU_CV0
1185	tcellmatch_GRU_CV0	Viral	TYGPVFMCL	638	TTP	AUC	0.4109872611464968	tcellmatch	GRU_CV0
1186	tcellmatch_GRU_CV0	Viral	TYGPVFMCL	638	TTP	APS	0.0138302128444856	tcellmatch	GRU_CV0
1187	tcellmatch_GRU_CV0	Viral	NLVPMVATV	638	TTP	AUC	0.4608214849921011	tcellmatch	GRU_CV0
1188	tcellmatch_GRU_CV0	Viral	NLVPMVATV	638	TTP	APS	0.0140607779191073	tcellmatch	GRU_CV0
1189	tcellmatch_GRU_CV0	Viral	KCYGVSPTK	638	TTP	AUC	0.5695486694300199	tcellmatch	GRU_CV0
1190	tcellmatch_GRU_CV0	Viral	KCYGVSPTK	638	TTP	APS	0.2349092777402114	tcellmatch	GRU_CV0
1191	tcellmatch_GRU_CV0	Viral	FPQSAPHGV	638	TTP	AUC	0.4746511217099451	tcellmatch	GRU_CV0
1192	tcellmatch_GRU_CV0	Viral	FPQSAPHGV	638	TTP	APS	0.0346876536706603	tcellmatch	GRU_CV0
1193	tcellmatch_GRU_CV0	Viral	NYNYLYRLF	638	TTP	AUC	0.5763641167921787	tcellmatch	GRU_CV0
1194	tcellmatch_GRU_CV0	Viral	NYNYLYRLF	638	TTP	APS	0.2135055226432588	tcellmatch	GRU_CV0
1195	tcellmatch_GRU_CV0	Viral	CTELKLSDY	638	TTP	AUC	0.3903388278388278	tcellmatch	GRU_CV0
1196	tcellmatch_GRU_CV0	Viral	CTELKLSDY	638	TTP	APS	0.0212602521823484	tcellmatch	GRU_CV0
1197	tcellmatch_GRU_CV0	Viral	full_data	8932	TTP	F1-Score	0.1750158528852251	tcellmatch	GRU_CV0
1198	tcellmatch_GRU_CV0	Viral	AYAQKIFKI	638	TTP	F1-Score	0.0	tcellmatch	GRU_CV0
1199	tcellmatch_GRU_CV0	Viral	GILGFVFTL	638	TTP	F1-Score	0.0399385560675883	tcellmatch	GRU_CV0
1200	tcellmatch_GRU_CV0	Viral	YLQPRTFLL	638	TTP	F1-Score	0.0	tcellmatch	GRU_CV0
1201	tcellmatch_GRU_CV0	Viral	YVLDHLIVV	638	TTP	F1-Score	0.0	tcellmatch	GRU_CV0
1202	tcellmatch_GRU_CV0	Viral	LTDEMIAQY	638	TTP	F1-Score	0.3409395973154362	tcellmatch	GRU_CV0
1203	tcellmatch_GRU_CV0	Viral	QYIKWPWYI	638	TTP	F1-Score	0.0	tcellmatch	GRU_CV0
1204	tcellmatch_GRU_CV0	Viral	RLQSLQTYV	638	TTP	F1-Score	0.0	tcellmatch	GRU_CV0
1205	tcellmatch_GRU_CV0	Viral	SPRRARSVA	638	TTP	F1-Score	0.0	tcellmatch	GRU_CV0
1206	tcellmatch_GRU_CV0	Viral	TYGPVFMCL	638	TTP	F1-Score	0.0	tcellmatch	GRU_CV0
1207	tcellmatch_GRU_CV0	Viral	NLVPMVATV	638	TTP	F1-Score	0.0	tcellmatch	GRU_CV0
1208	tcellmatch_GRU_CV0	Viral	KCYGVSPTK	638	TTP	F1-Score	0.3320261437908497	tcellmatch	GRU_CV0
1209	tcellmatch_GRU_CV0	Viral	FPQSAPHGV	638	TTP	F1-Score	0.0284360189573459	tcellmatch	GRU_CV0
1210	tcellmatch_GRU_CV0	Viral	NYNYLYRLF	638	TTP	F1-Score	0.0	tcellmatch	GRU_CV0
1211	tcellmatch_GRU_CV0	Viral	CTELKLSDY	638	TTP	F1-Score	0.0	tcellmatch	GRU_CV0
1212	tcellmatch_GRU_CV0	All	Average	14	MPS	Rank	7.498398320663751	tcellmatch	GRU_CV0
1213	tcellmatch_GRU_CV0	All	WeightedAverage	14	MPS	Rank	6.641065830721004	tcellmatch	GRU_CV0
1214	tcellmatch_GRU_CV0	All	Average	14	MPS	R@1	0.0714285714285714	tcellmatch	GRU_CV0
1215	tcellmatch_GRU_CV0	All	WeightedAverage	14	MPS	R@1	0.0203761755485893	tcellmatch	GRU_CV0
1216	tcellmatch_GRU_CV0	All	Average	14	MPS	R@3	0.2142857142857142	tcellmatch	GRU_CV0
1217	tcellmatch_GRU_CV0	All	WeightedAverage	14	MPS	R@3	0.2335423197492163	tcellmatch	GRU_CV0
1218	tcellmatch_GRU_CV0	All	Average	14	TTP	AUC	0.4900623961934997	tcellmatch	GRU_CV0
1219	tcellmatch_GRU_CV0	All	WeightedAverage	14	TTP	AUC	0.4900623961934998	tcellmatch	GRU_CV0
1220	tcellmatch_GRU_CV0	All	Average	14	TTP	APS	0.084770667091471	tcellmatch	GRU_CV0
1221	tcellmatch_GRU_CV0	All	WeightedAverage	14	TTP	APS	0.084770667091471	tcellmatch	GRU_CV0
1222	tcellmatch_GRU_CV0	All	Average	14	TTP	F1-Score	0.0529528797236585	tcellmatch	GRU_CV0
1223	tcellmatch_GRU_CV0	All	WeightedAverage	14	TTP	F1-Score	0.0529528797236585	tcellmatch	GRU_CV0
1224	tcellmatch_GRU_CV1	Viral	full_data	638	MPS	Rank	8.38871473354232	tcellmatch	GRU_CV1
1225	tcellmatch_GRU_CV1	Viral	full_data	638	MPS	R@1	0.0203761755485893	tcellmatch	GRU_CV1
1226	tcellmatch_GRU_CV1	Viral	full_data	638	MPS	R@3	0.0454545454545454	tcellmatch	GRU_CV1
1227	tcellmatch_GRU_CV1	Viral	NLVPMVATV	5	MPS	Rank	4.0	tcellmatch	GRU_CV1
1228	tcellmatch_GRU_CV1	Viral	NLVPMVATV	5	MPS	R@1	0.0	tcellmatch	GRU_CV1
1229	tcellmatch_GRU_CV1	Viral	NLVPMVATV	5	MPS	R@3	0.0	tcellmatch	GRU_CV1
1230	tcellmatch_GRU_CV1	Viral	QYIKWPWYI	114	MPS	Rank	5.0	tcellmatch	GRU_CV1
1231	tcellmatch_GRU_CV1	Viral	QYIKWPWYI	114	MPS	R@1	0.0	tcellmatch	GRU_CV1
1232	tcellmatch_GRU_CV1	Viral	QYIKWPWYI	114	MPS	R@3	0.0	tcellmatch	GRU_CV1
1233	tcellmatch_GRU_CV1	Viral	FPQSAPHGV	9	MPS	Rank	13.88888888888889	tcellmatch	GRU_CV1
1234	tcellmatch_GRU_CV1	Viral	FPQSAPHGV	9	MPS	R@1	0.0	tcellmatch	GRU_CV1
1235	tcellmatch_GRU_CV1	Viral	FPQSAPHGV	9	MPS	R@3	0.0	tcellmatch	GRU_CV1
1236	tcellmatch_GRU_CV1	Viral	GILGFVFTL	13	MPS	Rank	1.0	tcellmatch	GRU_CV1
1237	tcellmatch_GRU_CV1	Viral	GILGFVFTL	13	MPS	R@1	1.0	tcellmatch	GRU_CV1
1238	tcellmatch_GRU_CV1	Viral	GILGFVFTL	13	MPS	R@3	1.0	tcellmatch	GRU_CV1
1239	tcellmatch_GRU_CV1	Viral	AYAQKIFKI	9	MPS	Rank	7.0	tcellmatch	GRU_CV1
1240	tcellmatch_GRU_CV1	Viral	AYAQKIFKI	9	MPS	R@1	0.0	tcellmatch	GRU_CV1
1241	tcellmatch_GRU_CV1	Viral	AYAQKIFKI	9	MPS	R@3	0.0	tcellmatch	GRU_CV1
1242	tcellmatch_GRU_CV1	Viral	TYGPVFMCL	10	MPS	Rank	2.0	tcellmatch	GRU_CV1
1243	tcellmatch_GRU_CV1	Viral	TYGPVFMCL	10	MPS	R@1	0.0	tcellmatch	GRU_CV1
1244	tcellmatch_GRU_CV1	Viral	TYGPVFMCL	10	MPS	R@3	1.0	tcellmatch	GRU_CV1
1245	tcellmatch_GRU_CV1	Viral	KCYGVSPTK	127	MPS	Rank	8.0	tcellmatch	GRU_CV1
1246	tcellmatch_GRU_CV1	Viral	KCYGVSPTK	127	MPS	R@1	0.0	tcellmatch	GRU_CV1
1247	tcellmatch_GRU_CV1	Viral	KCYGVSPTK	127	MPS	R@3	0.0	tcellmatch	GRU_CV1
1248	tcellmatch_GRU_CV1	Viral	RLQSLQTYV	6	MPS	Rank	10.0	tcellmatch	GRU_CV1
1249	tcellmatch_GRU_CV1	Viral	RLQSLQTYV	6	MPS	R@1	0.0	tcellmatch	GRU_CV1
1250	tcellmatch_GRU_CV1	Viral	RLQSLQTYV	6	MPS	R@3	0.0	tcellmatch	GRU_CV1
1251	tcellmatch_GRU_CV1	Viral	YLQPRTFLL	49	MPS	Rank	6.0	tcellmatch	GRU_CV1
1252	tcellmatch_GRU_CV1	Viral	YLQPRTFLL	49	MPS	R@1	0.0	tcellmatch	GRU_CV1
1253	tcellmatch_GRU_CV1	Viral	YLQPRTFLL	49	MPS	R@3	0.0	tcellmatch	GRU_CV1
1254	tcellmatch_GRU_CV1	Viral	LTDEMIAQY	129	MPS	Rank	12.0	tcellmatch	GRU_CV1
1255	tcellmatch_GRU_CV1	Viral	LTDEMIAQY	129	MPS	R@1	0.0	tcellmatch	GRU_CV1
1256	tcellmatch_GRU_CV1	Viral	LTDEMIAQY	129	MPS	R@3	0.0	tcellmatch	GRU_CV1
1257	tcellmatch_GRU_CV1	Viral	SPRRARSVA	31	MPS	Rank	13.129032258064516	tcellmatch	GRU_CV1
1258	tcellmatch_GRU_CV1	Viral	SPRRARSVA	31	MPS	R@1	0.0	tcellmatch	GRU_CV1
1259	tcellmatch_GRU_CV1	Viral	SPRRARSVA	31	MPS	R@3	0.0	tcellmatch	GRU_CV1
1260	tcellmatch_GRU_CV1	Viral	YVLDHLIVV	6	MPS	Rank	3.0	tcellmatch	GRU_CV1
1261	tcellmatch_GRU_CV1	Viral	YVLDHLIVV	6	MPS	R@1	0.0	tcellmatch	GRU_CV1
1262	tcellmatch_GRU_CV1	Viral	YVLDHLIVV	6	MPS	R@3	1.0	tcellmatch	GRU_CV1
1263	tcellmatch_GRU_CV1	Viral	CTELKLSDY	14	MPS	Rank	11.0	tcellmatch	GRU_CV1
1264	tcellmatch_GRU_CV1	Viral	CTELKLSDY	14	MPS	R@1	0.0	tcellmatch	GRU_CV1
1265	tcellmatch_GRU_CV1	Viral	CTELKLSDY	14	MPS	R@3	0.0	tcellmatch	GRU_CV1
1266	tcellmatch_GRU_CV1	Viral	NYNYLYRLF	116	MPS	Rank	9.0	tcellmatch	GRU_CV1
1267	tcellmatch_GRU_CV1	Viral	NYNYLYRLF	116	MPS	R@1	0.0	tcellmatch	GRU_CV1
1268	tcellmatch_GRU_CV1	Viral	NYNYLYRLF	116	MPS	R@3	0.0	tcellmatch	GRU_CV1
1269	tcellmatch_GRU_CV1	Viral	full_data	8932	TTP	AUC	0.4249388461500665	tcellmatch	GRU_CV1
1270	tcellmatch_GRU_CV1	Viral	full_data	8932	TTP	APS	0.0565169046964245	tcellmatch	GRU_CV1
1271	tcellmatch_GRU_CV1	Viral	AYAQKIFKI	638	TTP	AUC	0.7207207207207207	tcellmatch	GRU_CV1
1272	tcellmatch_GRU_CV1	Viral	AYAQKIFKI	638	TTP	APS	0.0607908665274226	tcellmatch	GRU_CV1
1273	tcellmatch_GRU_CV1	Viral	GILGFVFTL	638	TTP	AUC	0.5220307692307692	tcellmatch	GRU_CV1
1274	tcellmatch_GRU_CV1	Viral	GILGFVFTL	638	TTP	APS	0.0269087412364908	tcellmatch	GRU_CV1
1275	tcellmatch_GRU_CV1	Viral	YLQPRTFLL	638	TTP	AUC	0.4597900280655556	tcellmatch	GRU_CV1
1276	tcellmatch_GRU_CV1	Viral	YLQPRTFLL	638	TTP	APS	0.1046992989648016	tcellmatch	GRU_CV1
1277	tcellmatch_GRU_CV1	Viral	YVLDHLIVV	638	TTP	AUC	0.4414556962025316	tcellmatch	GRU_CV1
1278	tcellmatch_GRU_CV1	Viral	YVLDHLIVV	638	TTP	APS	0.0097079990731408	tcellmatch	GRU_CV1
1279	tcellmatch_GRU_CV1	Viral	LTDEMIAQY	638	TTP	AUC	0.4856002802272278	tcellmatch	GRU_CV1
1280	tcellmatch_GRU_CV1	Viral	LTDEMIAQY	638	TTP	APS	0.2161383688995561	tcellmatch	GRU_CV1
1281	tcellmatch_GRU_CV1	Viral	QYIKWPWYI	638	TTP	AUC	0.5012387839828579	tcellmatch	GRU_CV1
1282	tcellmatch_GRU_CV1	Viral	QYIKWPWYI	638	TTP	APS	0.1822478010997077	tcellmatch	GRU_CV1
1283	tcellmatch_GRU_CV1	Viral	RLQSLQTYV	638	TTP	AUC	0.5974419831223629	tcellmatch	GRU_CV1
1284	tcellmatch_GRU_CV1	Viral	RLQSLQTYV	638	TTP	APS	0.0141095425095941	tcellmatch	GRU_CV1
1285	tcellmatch_GRU_CV1	Viral	SPRRARSVA	638	TTP	AUC	0.5540203007918372	tcellmatch	GRU_CV1
1286	tcellmatch_GRU_CV1	Viral	SPRRARSVA	638	TTP	APS	0.0576338937815085	tcellmatch	GRU_CV1
1287	tcellmatch_GRU_CV1	Viral	TYGPVFMCL	638	TTP	AUC	0.6339171974522293	tcellmatch	GRU_CV1
1288	tcellmatch_GRU_CV1	Viral	TYGPVFMCL	638	TTP	APS	0.0235966443424003	tcellmatch	GRU_CV1
1289	tcellmatch_GRU_CV1	Viral	NLVPMVATV	638	TTP	AUC	0.1265402843601895	tcellmatch	GRU_CV1
1290	tcellmatch_GRU_CV1	Viral	NLVPMVATV	638	TTP	APS	0.0051560350932659	tcellmatch	GRU_CV1
1291	tcellmatch_GRU_CV1	Viral	KCYGVSPTK	638	TTP	AUC	0.476401066305068	tcellmatch	GRU_CV1
1292	tcellmatch_GRU_CV1	Viral	KCYGVSPTK	638	TTP	APS	0.1918719683673965	tcellmatch	GRU_CV1
1293	tcellmatch_GRU_CV1	Viral	FPQSAPHGV	638	TTP	AUC	0.4640522875816993	tcellmatch	GRU_CV1
1294	tcellmatch_GRU_CV1	Viral	FPQSAPHGV	638	TTP	APS	0.018048689325969	tcellmatch	GRU_CV1
1295	tcellmatch_GRU_CV1	Viral	NYNYLYRLF	638	TTP	AUC	0.5659268067115868	tcellmatch	GRU_CV1
1296	tcellmatch_GRU_CV1	Viral	NYNYLYRLF	638	TTP	APS	0.1947684948132158	tcellmatch	GRU_CV1
1297	tcellmatch_GRU_CV1	Viral	CTELKLSDY	638	TTP	AUC	0.2977907509157509	tcellmatch	GRU_CV1
1298	tcellmatch_GRU_CV1	Viral	CTELKLSDY	638	TTP	APS	0.0154199486473198	tcellmatch	GRU_CV1
1299	tcellmatch_GRU_CV1	Viral	full_data	8932	TTP	F1-Score	0.1405301820504631	tcellmatch	GRU_CV1
1300	tcellmatch_GRU_CV1	Viral	AYAQKIFKI	638	TTP	F1-Score	0.0278207109737248	tcellmatch	GRU_CV1
1301	tcellmatch_GRU_CV1	Viral	GILGFVFTL	638	TTP	F1-Score	0.0399385560675883	tcellmatch	GRU_CV1
1302	tcellmatch_GRU_CV1	Viral	YLQPRTFLL	638	TTP	F1-Score	0.1426491994177584	tcellmatch	GRU_CV1
1303	tcellmatch_GRU_CV1	Viral	YVLDHLIVV	638	TTP	F1-Score	0.0186335403726708	tcellmatch	GRU_CV1
1304	tcellmatch_GRU_CV1	Viral	LTDEMIAQY	638	TTP	F1-Score	0.0437956204379562	tcellmatch	GRU_CV1
1305	tcellmatch_GRU_CV1	Viral	QYIKWPWYI	638	TTP	F1-Score	0.3031914893617021	tcellmatch	GRU_CV1
1306	tcellmatch_GRU_CV1	Viral	RLQSLQTYV	638	TTP	F1-Score	0.0	tcellmatch	GRU_CV1
1307	tcellmatch_GRU_CV1	Viral	SPRRARSVA	638	TTP	F1-Score	0.0	tcellmatch	GRU_CV1
1308	tcellmatch_GRU_CV1	Viral	TYGPVFMCL	638	TTP	F1-Score	0.0308641975308641	tcellmatch	GRU_CV1
1309	tcellmatch_GRU_CV1	Viral	NLVPMVATV	638	TTP	F1-Score	0.015552099533437	tcellmatch	GRU_CV1
1310	tcellmatch_GRU_CV1	Viral	KCYGVSPTK	638	TTP	F1-Score	0.3320261437908497	tcellmatch	GRU_CV1
1311	tcellmatch_GRU_CV1	Viral	FPQSAPHGV	638	TTP	F1-Score	0.0	tcellmatch	GRU_CV1
1312	tcellmatch_GRU_CV1	Viral	NYNYLYRLF	638	TTP	F1-Score	0.3537414965986394	tcellmatch	GRU_CV1
1313	tcellmatch_GRU_CV1	Viral	CTELKLSDY	638	TTP	F1-Score	0.0	tcellmatch	GRU_CV1
1314	tcellmatch_GRU_CV1	All	Average	14	MPS	Rank	7.501280081925243	tcellmatch	GRU_CV1
1315	tcellmatch_GRU_CV1	All	WeightedAverage	14	MPS	Rank	8.38871473354232	tcellmatch	GRU_CV1
1316	tcellmatch_GRU_CV1	All	Average	14	MPS	R@1	0.0714285714285714	tcellmatch	GRU_CV1
1317	tcellmatch_GRU_CV1	All	WeightedAverage	14	MPS	R@1	0.0203761755485893	tcellmatch	GRU_CV1
1318	tcellmatch_GRU_CV1	All	Average	14	MPS	R@3	0.2142857142857142	tcellmatch	GRU_CV1
1319	tcellmatch_GRU_CV1	All	WeightedAverage	14	MPS	R@3	0.0454545454545454	tcellmatch	GRU_CV1
1320	tcellmatch_GRU_CV1	All	Average	14	TTP	AUC	0.4890662111193133	tcellmatch	GRU_CV1
1321	tcellmatch_GRU_CV1	All	WeightedAverage	14	TTP	AUC	0.4890662111193133	tcellmatch	GRU_CV1
1322	tcellmatch_GRU_CV1	All	Average	14	TTP	APS	0.0800784494772707	tcellmatch	GRU_CV1
1323	tcellmatch_GRU_CV1	All	WeightedAverage	14	TTP	APS	0.0800784494772707	tcellmatch	GRU_CV1
1324	tcellmatch_GRU_CV1	All	Average	14	TTP	F1-Score	0.0934437895775136	tcellmatch	GRU_CV1
1325	tcellmatch_GRU_CV1	All	WeightedAverage	14	TTP	F1-Score	0.0934437895775136	tcellmatch	GRU_CV1
1326	tcellmatch_GRU_CV2	Viral	full_data	638	MPS	Rank	8.112852664576803	tcellmatch	GRU_CV2
1327	tcellmatch_GRU_CV2	Viral	full_data	638	MPS	R@1	0.1818181818181818	tcellmatch	GRU_CV2
1328	tcellmatch_GRU_CV2	Viral	full_data	638	MPS	R@3	0.274294670846395	tcellmatch	GRU_CV2
1329	tcellmatch_GRU_CV2	Viral	NLVPMVATV	5	MPS	Rank	5.0	tcellmatch	GRU_CV2
1330	tcellmatch_GRU_CV2	Viral	NLVPMVATV	5	MPS	R@1	0.0	tcellmatch	GRU_CV2
1331	tcellmatch_GRU_CV2	Viral	NLVPMVATV	5	MPS	R@3	0.0	tcellmatch	GRU_CV2
1332	tcellmatch_GRU_CV2	Viral	QYIKWPWYI	114	MPS	Rank	14.0	tcellmatch	GRU_CV2
1333	tcellmatch_GRU_CV2	Viral	QYIKWPWYI	114	MPS	R@1	0.0	tcellmatch	GRU_CV2
1334	tcellmatch_GRU_CV2	Viral	QYIKWPWYI	114	MPS	R@3	0.0	tcellmatch	GRU_CV2
1335	tcellmatch_GRU_CV2	Viral	FPQSAPHGV	9	MPS	Rank	12.333333333333334	tcellmatch	GRU_CV2
1336	tcellmatch_GRU_CV2	Viral	FPQSAPHGV	9	MPS	R@1	0.0	tcellmatch	GRU_CV2
1337	tcellmatch_GRU_CV2	Viral	FPQSAPHGV	9	MPS	R@3	0.0	tcellmatch	GRU_CV2
1338	tcellmatch_GRU_CV2	Viral	GILGFVFTL	13	MPS	Rank	4.0	tcellmatch	GRU_CV2
1339	tcellmatch_GRU_CV2	Viral	GILGFVFTL	13	MPS	R@1	0.0	tcellmatch	GRU_CV2
1340	tcellmatch_GRU_CV2	Viral	GILGFVFTL	13	MPS	R@3	0.0	tcellmatch	GRU_CV2
1341	tcellmatch_GRU_CV2	Viral	AYAQKIFKI	9	MPS	Rank	6.0	tcellmatch	GRU_CV2
1342	tcellmatch_GRU_CV2	Viral	AYAQKIFKI	9	MPS	R@1	0.0	tcellmatch	GRU_CV2
1343	tcellmatch_GRU_CV2	Viral	AYAQKIFKI	9	MPS	R@3	0.0	tcellmatch	GRU_CV2
1344	tcellmatch_GRU_CV2	Viral	TYGPVFMCL	10	MPS	Rank	2.0	tcellmatch	GRU_CV2
1345	tcellmatch_GRU_CV2	Viral	TYGPVFMCL	10	MPS	R@1	0.0	tcellmatch	GRU_CV2
1346	tcellmatch_GRU_CV2	Viral	TYGPVFMCL	10	MPS	R@3	1.0	tcellmatch	GRU_CV2
1347	tcellmatch_GRU_CV2	Viral	KCYGVSPTK	127	MPS	Rank	9.0	tcellmatch	GRU_CV2
1348	tcellmatch_GRU_CV2	Viral	KCYGVSPTK	127	MPS	R@1	0.0	tcellmatch	GRU_CV2
1349	tcellmatch_GRU_CV2	Viral	KCYGVSPTK	127	MPS	R@3	0.0	tcellmatch	GRU_CV2
1350	tcellmatch_GRU_CV2	Viral	RLQSLQTYV	6	MPS	Rank	12.0	tcellmatch	GRU_CV2
1351	tcellmatch_GRU_CV2	Viral	RLQSLQTYV	6	MPS	R@1	0.0	tcellmatch	GRU_CV2
1352	tcellmatch_GRU_CV2	Viral	RLQSLQTYV	6	MPS	R@3	0.0	tcellmatch	GRU_CV2
1353	tcellmatch_GRU_CV2	Viral	YLQPRTFLL	49	MPS	Rank	3.0	tcellmatch	GRU_CV2
1354	tcellmatch_GRU_CV2	Viral	YLQPRTFLL	49	MPS	R@1	0.0	tcellmatch	GRU_CV2
1355	tcellmatch_GRU_CV2	Viral	YLQPRTFLL	49	MPS	R@3	1.0	tcellmatch	GRU_CV2
1356	tcellmatch_GRU_CV2	Viral	LTDEMIAQY	129	MPS	Rank	10.046511627906977	tcellmatch	GRU_CV2
1357	tcellmatch_GRU_CV2	Viral	LTDEMIAQY	129	MPS	R@1	0.0	tcellmatch	GRU_CV2
1358	tcellmatch_GRU_CV2	Viral	LTDEMIAQY	129	MPS	R@3	0.0	tcellmatch	GRU_CV2
1359	tcellmatch_GRU_CV2	Viral	SPRRARSVA	31	MPS	Rank	12.580645161290322	tcellmatch	GRU_CV2
1360	tcellmatch_GRU_CV2	Viral	SPRRARSVA	31	MPS	R@1	0.0	tcellmatch	GRU_CV2
1361	tcellmatch_GRU_CV2	Viral	SPRRARSVA	31	MPS	R@3	0.0	tcellmatch	GRU_CV2
1362	tcellmatch_GRU_CV2	Viral	YVLDHLIVV	6	MPS	Rank	7.0	tcellmatch	GRU_CV2
1363	tcellmatch_GRU_CV2	Viral	YVLDHLIVV	6	MPS	R@1	0.0	tcellmatch	GRU_CV2
1364	tcellmatch_GRU_CV2	Viral	YVLDHLIVV	6	MPS	R@3	0.0	tcellmatch	GRU_CV2
1365	tcellmatch_GRU_CV2	Viral	CTELKLSDY	14	MPS	Rank	8.0	tcellmatch	GRU_CV2
1366	tcellmatch_GRU_CV2	Viral	CTELKLSDY	14	MPS	R@1	0.0	tcellmatch	GRU_CV2
1367	tcellmatch_GRU_CV2	Viral	CTELKLSDY	14	MPS	R@3	0.0	tcellmatch	GRU_CV2
1368	tcellmatch_GRU_CV2	Viral	NYNYLYRLF	116	MPS	Rank	1.0	tcellmatch	GRU_CV2
1369	tcellmatch_GRU_CV2	Viral	NYNYLYRLF	116	MPS	R@1	1.0	tcellmatch	GRU_CV2
1370	tcellmatch_GRU_CV2	Viral	NYNYLYRLF	116	MPS	R@3	1.0	tcellmatch	GRU_CV2
1371	tcellmatch_GRU_CV2	Viral	full_data	8932	TTP	AUC	0.4559119671810191	tcellmatch	GRU_CV2
1372	tcellmatch_GRU_CV2	Viral	full_data	8932	TTP	APS	0.0867943119818854	tcellmatch	GRU_CV2
1373	tcellmatch_GRU_CV2	Viral	AYAQKIFKI	638	TTP	AUC	0.5943296237413884	tcellmatch	GRU_CV2
1374	tcellmatch_GRU_CV2	Viral	AYAQKIFKI	638	TTP	APS	0.03673426122148	tcellmatch	GRU_CV2
1375	tcellmatch_GRU_CV2	Viral	GILGFVFTL	638	TTP	AUC	0.4660923076923078	tcellmatch	GRU_CV2
1376	tcellmatch_GRU_CV2	Viral	GILGFVFTL	638	TTP	APS	0.0207600108736417	tcellmatch	GRU_CV2
1377	tcellmatch_GRU_CV2	Viral	YLQPRTFLL	638	TTP	AUC	0.4688680225910398	tcellmatch	GRU_CV2
1378	tcellmatch_GRU_CV2	Viral	YLQPRTFLL	638	TTP	APS	0.0992635341734384	tcellmatch	GRU_CV2
1379	tcellmatch_GRU_CV2	Viral	YVLDHLIVV	638	TTP	AUC	0.5205696202531644	tcellmatch	GRU_CV2
1380	tcellmatch_GRU_CV2	Viral	YVLDHLIVV	638	TTP	APS	0.012853303035268	tcellmatch	GRU_CV2
1381	tcellmatch_GRU_CV2	Viral	LTDEMIAQY	638	TTP	AUC	0.542940253727479	tcellmatch	GRU_CV2
1382	tcellmatch_GRU_CV2	Viral	LTDEMIAQY	638	TTP	APS	0.2423374030016322	tcellmatch	GRU_CV2
1383	tcellmatch_GRU_CV2	Viral	QYIKWPWYI	638	TTP	AUC	0.5344264764965849	tcellmatch	GRU_CV2
1384	tcellmatch_GRU_CV2	Viral	QYIKWPWYI	638	TTP	APS	0.2017780469394954	tcellmatch	GRU_CV2
1385	tcellmatch_GRU_CV2	Viral	RLQSLQTYV	638	TTP	AUC	0.3909546413502109	tcellmatch	GRU_CV2
1386	tcellmatch_GRU_CV2	Viral	RLQSLQTYV	638	TTP	APS	0.0092236812097428	tcellmatch	GRU_CV2
1387	tcellmatch_GRU_CV2	Viral	SPRRARSVA	638	TTP	AUC	0.432879842695435	tcellmatch	GRU_CV2
1388	tcellmatch_GRU_CV2	Viral	SPRRARSVA	638	TTP	APS	0.0412263547319213	tcellmatch	GRU_CV2
1389	tcellmatch_GRU_CV2	Viral	TYGPVFMCL	638	TTP	AUC	0.5213375796178343	tcellmatch	GRU_CV2
1390	tcellmatch_GRU_CV2	Viral	TYGPVFMCL	638	TTP	APS	0.0190527327819996	tcellmatch	GRU_CV2
1391	tcellmatch_GRU_CV2	Viral	NLVPMVATV	638	TTP	AUC	0.7151658767772512	tcellmatch	GRU_CV2
1392	tcellmatch_GRU_CV2	Viral	NLVPMVATV	638	TTP	APS	0.015969476107334	tcellmatch	GRU_CV2
1393	tcellmatch_GRU_CV2	Viral	KCYGVSPTK	638	TTP	AUC	0.5312418139513383	tcellmatch	GRU_CV2
1394	tcellmatch_GRU_CV2	Viral	KCYGVSPTK	638	TTP	APS	0.1982859417900771	tcellmatch	GRU_CV2
1395	tcellmatch_GRU_CV2	Viral	FPQSAPHGV	638	TTP	AUC	0.380144850733086	tcellmatch	GRU_CV2
1396	tcellmatch_GRU_CV2	Viral	FPQSAPHGV	638	TTP	APS	0.0118510095338425	tcellmatch	GRU_CV2
1397	tcellmatch_GRU_CV2	Viral	NYNYLYRLF	638	TTP	AUC	0.5654313647773814	tcellmatch	GRU_CV2
1398	tcellmatch_GRU_CV2	Viral	NYNYLYRLF	638	TTP	APS	0.196820389954721	tcellmatch	GRU_CV2
1399	tcellmatch_GRU_CV2	Viral	CTELKLSDY	638	TTP	AUC	0.5685668498168499	tcellmatch	GRU_CV2
1400	tcellmatch_GRU_CV2	Viral	CTELKLSDY	638	TTP	APS	0.0382789763024769	tcellmatch	GRU_CV2
1401	tcellmatch_GRU_CV2	Viral	full_data	8932	TTP	F1-Score	0.1827242524916943	tcellmatch	GRU_CV2
1402	tcellmatch_GRU_CV2	Viral	AYAQKIFKI	638	TTP	F1-Score	0.0	tcellmatch	GRU_CV2
1403	tcellmatch_GRU_CV2	Viral	GILGFVFTL	638	TTP	F1-Score	0.0	tcellmatch	GRU_CV2
1404	tcellmatch_GRU_CV2	Viral	YLQPRTFLL	638	TTP	F1-Score	0.0655737704918032	tcellmatch	GRU_CV2
1405	tcellmatch_GRU_CV2	Viral	YVLDHLIVV	638	TTP	F1-Score	0.0	tcellmatch	GRU_CV2
1406	tcellmatch_GRU_CV2	Viral	LTDEMIAQY	638	TTP	F1-Score	0.0	tcellmatch	GRU_CV2
1407	tcellmatch_GRU_CV2	Viral	QYIKWPWYI	638	TTP	F1-Score	0.0	tcellmatch	GRU_CV2
1408	tcellmatch_GRU_CV2	Viral	RLQSLQTYV	638	TTP	F1-Score	0.0	tcellmatch	GRU_CV2
1409	tcellmatch_GRU_CV2	Viral	SPRRARSVA	638	TTP	F1-Score	0.0	tcellmatch	GRU_CV2
1410	tcellmatch_GRU_CV2	Viral	TYGPVFMCL	638	TTP	F1-Score	0.0	tcellmatch	GRU_CV2
1411	tcellmatch_GRU_CV2	Viral	NLVPMVATV	638	TTP	F1-Score	0.0	tcellmatch	GRU_CV2
1412	tcellmatch_GRU_CV2	Viral	KCYGVSPTK	638	TTP	F1-Score	0.0	tcellmatch	GRU_CV2
1413	tcellmatch_GRU_CV2	Viral	FPQSAPHGV	638	TTP	F1-Score	0.0	tcellmatch	GRU_CV2
1414	tcellmatch_GRU_CV2	Viral	NYNYLYRLF	638	TTP	F1-Score	0.3369734789391576	tcellmatch	GRU_CV2
1415	tcellmatch_GRU_CV2	Viral	CTELKLSDY	638	TTP	F1-Score	0.0	tcellmatch	GRU_CV2
1416	tcellmatch_GRU_CV2	All	Average	14	MPS	Rank	7.568606437323617	tcellmatch	GRU_CV2
1417	tcellmatch_GRU_CV2	All	WeightedAverage	14	MPS	Rank	8.112852664576803	tcellmatch	GRU_CV2
1418	tcellmatch_GRU_CV2	All	Average	14	MPS	R@1	0.0714285714285714	tcellmatch	GRU_CV2
1419	tcellmatch_GRU_CV2	All	WeightedAverage	14	MPS	R@1	0.1818181818181818	tcellmatch	GRU_CV2
1420	tcellmatch_GRU_CV2	All	Average	14	MPS	R@3	0.2142857142857142	tcellmatch	GRU_CV2
1421	tcellmatch_GRU_CV2	All	WeightedAverage	14	MPS	R@3	0.274294670846395	tcellmatch	GRU_CV2
1422	tcellmatch_GRU_CV2	All	Average	14	TTP	AUC	0.5166392231586681	tcellmatch	GRU_CV2
1423	tcellmatch_GRU_CV2	All	WeightedAverage	14	TTP	AUC	0.516639223158668	tcellmatch	GRU_CV2
1424	tcellmatch_GRU_CV2	All	Average	14	TTP	APS	0.0817453658326479	tcellmatch	GRU_CV2
1425	tcellmatch_GRU_CV2	All	WeightedAverage	14	TTP	APS	0.0817453658326479	tcellmatch	GRU_CV2
1426	tcellmatch_GRU_CV2	All	Average	14	TTP	F1-Score	0.0287533749593543	tcellmatch	GRU_CV2
1427	tcellmatch_GRU_CV2	All	WeightedAverage	14	TTP	F1-Score	0.0287533749593543	tcellmatch	GRU_CV2
1428	tcellmatch_GRU_SEP_CV0	Viral	full_data	638	MPS	Rank	7.653605015673981	tcellmatch	GRU_SEP_CV0
1429	tcellmatch_GRU_SEP_CV0	Viral	full_data	638	MPS	R@1	0.0203761755485893	tcellmatch	GRU_SEP_CV0
1430	tcellmatch_GRU_SEP_CV0	Viral	full_data	638	MPS	R@3	0.2115987460815047	tcellmatch	GRU_SEP_CV0
1431	tcellmatch_GRU_SEP_CV0	Viral	NLVPMVATV	5	MPS	Rank	4.0	tcellmatch	GRU_SEP_CV0
1432	tcellmatch_GRU_SEP_CV0	Viral	NLVPMVATV	5	MPS	R@1	0.0	tcellmatch	GRU_SEP_CV0
1433	tcellmatch_GRU_SEP_CV0	Viral	NLVPMVATV	5	MPS	R@3	0.0	tcellmatch	GRU_SEP_CV0
1434	tcellmatch_GRU_SEP_CV0	Viral	QYIKWPWYI	114	MPS	Rank	12.0	tcellmatch	GRU_SEP_CV0
1435	tcellmatch_GRU_SEP_CV0	Viral	QYIKWPWYI	114	MPS	R@1	0.0	tcellmatch	GRU_SEP_CV0
1436	tcellmatch_GRU_SEP_CV0	Viral	QYIKWPWYI	114	MPS	R@3	0.0	tcellmatch	GRU_SEP_CV0
1437	tcellmatch_GRU_SEP_CV0	Viral	FPQSAPHGV	9	MPS	Rank	14.0	tcellmatch	GRU_SEP_CV0
1438	tcellmatch_GRU_SEP_CV0	Viral	FPQSAPHGV	9	MPS	R@1	0.0	tcellmatch	GRU_SEP_CV0
1439	tcellmatch_GRU_SEP_CV0	Viral	FPQSAPHGV	9	MPS	R@3	0.0	tcellmatch	GRU_SEP_CV0
1440	tcellmatch_GRU_SEP_CV0	Viral	GILGFVFTL	13	MPS	Rank	1.0	tcellmatch	GRU_SEP_CV0
1441	tcellmatch_GRU_SEP_CV0	Viral	GILGFVFTL	13	MPS	R@1	1.0	tcellmatch	GRU_SEP_CV0
1442	tcellmatch_GRU_SEP_CV0	Viral	GILGFVFTL	13	MPS	R@3	1.0	tcellmatch	GRU_SEP_CV0
1443	tcellmatch_GRU_SEP_CV0	Viral	AYAQKIFKI	9	MPS	Rank	8.0	tcellmatch	GRU_SEP_CV0
1444	tcellmatch_GRU_SEP_CV0	Viral	AYAQKIFKI	9	MPS	R@1	0.0	tcellmatch	GRU_SEP_CV0
1445	tcellmatch_GRU_SEP_CV0	Viral	AYAQKIFKI	9	MPS	R@3	0.0	tcellmatch	GRU_SEP_CV0
1446	tcellmatch_GRU_SEP_CV0	Viral	TYGPVFMCL	10	MPS	Rank	6.0	tcellmatch	GRU_SEP_CV0
1447	tcellmatch_GRU_SEP_CV0	Viral	TYGPVFMCL	10	MPS	R@1	0.0	tcellmatch	GRU_SEP_CV0
1448	tcellmatch_GRU_SEP_CV0	Viral	TYGPVFMCL	10	MPS	R@3	0.0	tcellmatch	GRU_SEP_CV0
1449	tcellmatch_GRU_SEP_CV0	Viral	KCYGVSPTK	127	MPS	Rank	11.0	tcellmatch	GRU_SEP_CV0
1450	tcellmatch_GRU_SEP_CV0	Viral	KCYGVSPTK	127	MPS	R@1	0.0	tcellmatch	GRU_SEP_CV0
1451	tcellmatch_GRU_SEP_CV0	Viral	KCYGVSPTK	127	MPS	R@3	0.0	tcellmatch	GRU_SEP_CV0
1452	tcellmatch_GRU_SEP_CV0	Viral	RLQSLQTYV	6	MPS	Rank	10.0	tcellmatch	GRU_SEP_CV0
1453	tcellmatch_GRU_SEP_CV0	Viral	RLQSLQTYV	6	MPS	R@1	0.0	tcellmatch	GRU_SEP_CV0
1454	tcellmatch_GRU_SEP_CV0	Viral	RLQSLQTYV	6	MPS	R@3	0.0	tcellmatch	GRU_SEP_CV0
1455	tcellmatch_GRU_SEP_CV0	Viral	YLQPRTFLL	49	MPS	Rank	7.0	tcellmatch	GRU_SEP_CV0
1456	tcellmatch_GRU_SEP_CV0	Viral	YLQPRTFLL	49	MPS	R@1	0.0	tcellmatch	GRU_SEP_CV0
1457	tcellmatch_GRU_SEP_CV0	Viral	YLQPRTFLL	49	MPS	R@3	0.0	tcellmatch	GRU_SEP_CV0
1458	tcellmatch_GRU_SEP_CV0	Viral	LTDEMIAQY	129	MPS	Rank	5.0	tcellmatch	GRU_SEP_CV0
1459	tcellmatch_GRU_SEP_CV0	Viral	LTDEMIAQY	129	MPS	R@1	0.0	tcellmatch	GRU_SEP_CV0
1460	tcellmatch_GRU_SEP_CV0	Viral	LTDEMIAQY	129	MPS	R@3	0.0	tcellmatch	GRU_SEP_CV0
1461	tcellmatch_GRU_SEP_CV0	Viral	SPRRARSVA	31	MPS	Rank	13.0	tcellmatch	GRU_SEP_CV0
1462	tcellmatch_GRU_SEP_CV0	Viral	SPRRARSVA	31	MPS	R@1	0.0	tcellmatch	GRU_SEP_CV0
1463	tcellmatch_GRU_SEP_CV0	Viral	SPRRARSVA	31	MPS	R@3	0.0	tcellmatch	GRU_SEP_CV0
1464	tcellmatch_GRU_SEP_CV0	Viral	YVLDHLIVV	6	MPS	Rank	3.0	tcellmatch	GRU_SEP_CV0
1465	tcellmatch_GRU_SEP_CV0	Viral	YVLDHLIVV	6	MPS	R@1	0.0	tcellmatch	GRU_SEP_CV0
1466	tcellmatch_GRU_SEP_CV0	Viral	YVLDHLIVV	6	MPS	R@3	1.0	tcellmatch	GRU_SEP_CV0
1467	tcellmatch_GRU_SEP_CV0	Viral	CTELKLSDY	14	MPS	Rank	9.0	tcellmatch	GRU_SEP_CV0
1468	tcellmatch_GRU_SEP_CV0	Viral	CTELKLSDY	14	MPS	R@1	0.0	tcellmatch	GRU_SEP_CV0
1469	tcellmatch_GRU_SEP_CV0	Viral	CTELKLSDY	14	MPS	R@3	0.0	tcellmatch	GRU_SEP_CV0
1470	tcellmatch_GRU_SEP_CV0	Viral	NYNYLYRLF	116	MPS	Rank	2.0	tcellmatch	GRU_SEP_CV0
1471	tcellmatch_GRU_SEP_CV0	Viral	NYNYLYRLF	116	MPS	R@1	0.0	tcellmatch	GRU_SEP_CV0
1472	tcellmatch_GRU_SEP_CV0	Viral	NYNYLYRLF	116	MPS	R@3	1.0	tcellmatch	GRU_SEP_CV0
1473	tcellmatch_GRU_SEP_CV0	Viral	full_data	8932	TTP	AUC	0.4819075503460975	tcellmatch	GRU_SEP_CV0
1474	tcellmatch_GRU_SEP_CV0	Viral	full_data	8932	TTP	APS	0.064981596185807	tcellmatch	GRU_SEP_CV0
1475	tcellmatch_GRU_SEP_CV0	Viral	AYAQKIFKI	638	TTP	AUC	0.6573043631867161	tcellmatch	GRU_SEP_CV0
1476	tcellmatch_GRU_SEP_CV0	Viral	AYAQKIFKI	638	TTP	APS	0.0339126352833582	tcellmatch	GRU_SEP_CV0
1477	tcellmatch_GRU_SEP_CV0	Viral	GILGFVFTL	638	TTP	AUC	0.2511384615384615	tcellmatch	GRU_SEP_CV0
1478	tcellmatch_GRU_SEP_CV0	Viral	GILGFVFTL	638	TTP	APS	0.0139929035656857	tcellmatch	GRU_SEP_CV0
1479	tcellmatch_GRU_SEP_CV0	Viral	YLQPRTFLL	638	TTP	AUC	0.8371851287204186	tcellmatch	GRU_SEP_CV0
1480	tcellmatch_GRU_SEP_CV0	Viral	YLQPRTFLL	638	TTP	APS	0.4115258199123086	tcellmatch	GRU_SEP_CV0
1481	tcellmatch_GRU_SEP_CV0	Viral	YVLDHLIVV	638	TTP	AUC	0.3470464135021097	tcellmatch	GRU_SEP_CV0
1482	tcellmatch_GRU_SEP_CV0	Viral	YVLDHLIVV	638	TTP	APS	0.0078516601102652	tcellmatch	GRU_SEP_CV0
1483	tcellmatch_GRU_SEP_CV0	Viral	LTDEMIAQY	638	TTP	AUC	0.4985912489910297	tcellmatch	GRU_SEP_CV0
1484	tcellmatch_GRU_SEP_CV0	Viral	LTDEMIAQY	638	TTP	APS	0.1954164545489739	tcellmatch	GRU_SEP_CV0
1485	tcellmatch_GRU_SEP_CV0	Viral	QYIKWPWYI	638	TTP	AUC	0.4740859783045399	tcellmatch	GRU_SEP_CV0
1486	tcellmatch_GRU_SEP_CV0	Viral	QYIKWPWYI	638	TTP	APS	0.1628036488934168	tcellmatch	GRU_SEP_CV0
1487	tcellmatch_GRU_SEP_CV0	Viral	RLQSLQTYV	638	TTP	AUC	0.6479430379746836	tcellmatch	GRU_SEP_CV0
1488	tcellmatch_GRU_SEP_CV0	Viral	RLQSLQTYV	638	TTP	APS	0.017068303192022	tcellmatch	GRU_SEP_CV0
1489	tcellmatch_GRU_SEP_CV0	Viral	SPRRARSVA	638	TTP	AUC	0.4559175213902321	tcellmatch	GRU_SEP_CV0
1490	tcellmatch_GRU_SEP_CV0	Viral	SPRRARSVA	638	TTP	APS	0.0425539648262538	tcellmatch	GRU_SEP_CV0
1491	tcellmatch_GRU_SEP_CV0	Viral	TYGPVFMCL	638	TTP	AUC	0.4837579617834394	tcellmatch	GRU_SEP_CV0
1492	tcellmatch_GRU_SEP_CV0	Viral	TYGPVFMCL	638	TTP	APS	0.0203956415458328	tcellmatch	GRU_SEP_CV0
1493	tcellmatch_GRU_SEP_CV0	Viral	NLVPMVATV	638	TTP	AUC	0.5609794628751975	tcellmatch	GRU_SEP_CV0
1494	tcellmatch_GRU_SEP_CV0	Viral	NLVPMVATV	638	TTP	APS	0.0109461165215476	tcellmatch	GRU_SEP_CV0
1495	tcellmatch_GRU_SEP_CV0	Viral	KCYGVSPTK	638	TTP	AUC	0.5002388400080127	tcellmatch	GRU_SEP_CV0
1496	tcellmatch_GRU_SEP_CV0	Viral	KCYGVSPTK	638	TTP	APS	0.2147425664895112	tcellmatch	GRU_SEP_CV0
1497	tcellmatch_GRU_SEP_CV0	Viral	FPQSAPHGV	638	TTP	AUC	0.5121003356297473	tcellmatch	GRU_SEP_CV0
1498	tcellmatch_GRU_SEP_CV0	Viral	FPQSAPHGV	638	TTP	APS	0.0187197467414265	tcellmatch	GRU_SEP_CV0
1499	tcellmatch_GRU_SEP_CV0	Viral	NYNYLYRLF	638	TTP	AUC	0.406344959704056	tcellmatch	GRU_SEP_CV0
1500	tcellmatch_GRU_SEP_CV0	Viral	NYNYLYRLF	638	TTP	APS	0.1431913800395471	tcellmatch	GRU_SEP_CV0
1501	tcellmatch_GRU_SEP_CV0	Viral	CTELKLSDY	638	TTP	AUC	0.4294871794871794	tcellmatch	GRU_SEP_CV0
1502	tcellmatch_GRU_SEP_CV0	Viral	CTELKLSDY	638	TTP	APS	0.0197777049182224	tcellmatch	GRU_SEP_CV0
1503	tcellmatch_GRU_SEP_CV0	Viral	full_data	8932	TTP	F1-Score	0.1499013806706114	tcellmatch	GRU_SEP_CV0
1504	tcellmatch_GRU_SEP_CV0	Viral	AYAQKIFKI	638	TTP	F1-Score	0.1052631578947368	tcellmatch	GRU_SEP_CV0
1505	tcellmatch_GRU_SEP_CV0	Viral	GILGFVFTL	638	TTP	F1-Score	0.0399385560675883	tcellmatch	GRU_SEP_CV0
1506	tcellmatch_GRU_SEP_CV0	Viral	YLQPRTFLL	638	TTP	F1-Score	0.4583333333333333	tcellmatch	GRU_SEP_CV0
1507	tcellmatch_GRU_SEP_CV0	Viral	YVLDHLIVV	638	TTP	F1-Score	0.0186335403726708	tcellmatch	GRU_SEP_CV0
1508	tcellmatch_GRU_SEP_CV0	Viral	LTDEMIAQY	638	TTP	F1-Score	0.3405994550408719	tcellmatch	GRU_SEP_CV0
1509	tcellmatch_GRU_SEP_CV0	Viral	QYIKWPWYI	638	TTP	F1-Score	0.0	tcellmatch	GRU_SEP_CV0
1510	tcellmatch_GRU_SEP_CV0	Viral	RLQSLQTYV	638	TTP	F1-Score	0.0	tcellmatch	GRU_SEP_CV0
1511	tcellmatch_GRU_SEP_CV0	Viral	SPRRARSVA	638	TTP	F1-Score	0.0	tcellmatch	GRU_SEP_CV0
1512	tcellmatch_GRU_SEP_CV0	Viral	TYGPVFMCL	638	TTP	F1-Score	0.036697247706422	tcellmatch	GRU_SEP_CV0
1513	tcellmatch_GRU_SEP_CV0	Viral	NLVPMVATV	638	TTP	F1-Score	0.015552099533437	tcellmatch	GRU_SEP_CV0
1514	tcellmatch_GRU_SEP_CV0	Viral	KCYGVSPTK	638	TTP	F1-Score	0.0	tcellmatch	GRU_SEP_CV0
1515	tcellmatch_GRU_SEP_CV0	Viral	FPQSAPHGV	638	TTP	F1-Score	0.0	tcellmatch	GRU_SEP_CV0
1516	tcellmatch_GRU_SEP_CV0	Viral	NYNYLYRLF	638	TTP	F1-Score	0.3076923076923077	tcellmatch	GRU_SEP_CV0
1517	tcellmatch_GRU_SEP_CV0	Viral	CTELKLSDY	638	TTP	F1-Score	0.0	tcellmatch	GRU_SEP_CV0
1518	tcellmatch_GRU_SEP_CV0	All	Average	14	MPS	Rank	7.5	tcellmatch	GRU_SEP_CV0
1519	tcellmatch_GRU_SEP_CV0	All	WeightedAverage	14	MPS	Rank	7.65360501567398	tcellmatch	GRU_SEP_CV0
1520	tcellmatch_GRU_SEP_CV0	All	Average	14	MPS	R@1	0.0714285714285714	tcellmatch	GRU_SEP_CV0
1521	tcellmatch_GRU_SEP_CV0	All	WeightedAverage	14	MPS	R@1	0.0203761755485893	tcellmatch	GRU_SEP_CV0
1522	tcellmatch_GRU_SEP_CV0	All	Average	14	MPS	R@3	0.2142857142857142	tcellmatch	GRU_SEP_CV0
1523	tcellmatch_GRU_SEP_CV0	All	WeightedAverage	14	MPS	R@3	0.2115987460815047	tcellmatch	GRU_SEP_CV0
1524	tcellmatch_GRU_SEP_CV0	All	Average	14	TTP	AUC	0.5044372066497017	tcellmatch	GRU_SEP_CV0
1525	tcellmatch_GRU_SEP_CV0	All	WeightedAverage	14	TTP	AUC	0.5044372066497017	tcellmatch	GRU_SEP_CV0
1526	tcellmatch_GRU_SEP_CV0	All	Average	14	TTP	APS	0.0937784676134552	tcellmatch	GRU_SEP_CV0
1527	tcellmatch_GRU_SEP_CV0	All	WeightedAverage	14	TTP	APS	0.0937784676134551	tcellmatch	GRU_SEP_CV0
1528	tcellmatch_GRU_SEP_CV0	All	Average	14	TTP	F1-Score	0.0944792641172405	tcellmatch	GRU_SEP_CV0
1529	tcellmatch_GRU_SEP_CV0	All	WeightedAverage	14	TTP	F1-Score	0.0944792641172405	tcellmatch	GRU_SEP_CV0
1530	tcellmatch_GRU_SEP_CV1	Viral	full_data	638	MPS	Rank	7.88871473354232	tcellmatch	GRU_SEP_CV1
1531	tcellmatch_GRU_SEP_CV1	Viral	full_data	638	MPS	R@1	0.0203761755485893	tcellmatch	GRU_SEP_CV1
1532	tcellmatch_GRU_SEP_CV1	Viral	full_data	638	MPS	R@3	0.0376175548589341	tcellmatch	GRU_SEP_CV1
1533	tcellmatch_GRU_SEP_CV1	Viral	NLVPMVATV	5	MPS	Rank	2.0	tcellmatch	GRU_SEP_CV1
1534	tcellmatch_GRU_SEP_CV1	Viral	NLVPMVATV	5	MPS	R@1	0.0	tcellmatch	GRU_SEP_CV1
1535	tcellmatch_GRU_SEP_CV1	Viral	NLVPMVATV	5	MPS	R@3	1.0	tcellmatch	GRU_SEP_CV1
1536	tcellmatch_GRU_SEP_CV1	Viral	QYIKWPWYI	114	MPS	Rank	11.0	tcellmatch	GRU_SEP_CV1
1537	tcellmatch_GRU_SEP_CV1	Viral	QYIKWPWYI	114	MPS	R@1	0.0	tcellmatch	GRU_SEP_CV1
1538	tcellmatch_GRU_SEP_CV1	Viral	QYIKWPWYI	114	MPS	R@3	0.0	tcellmatch	GRU_SEP_CV1
1539	tcellmatch_GRU_SEP_CV1	Viral	FPQSAPHGV	9	MPS	Rank	14.0	tcellmatch	GRU_SEP_CV1
1540	tcellmatch_GRU_SEP_CV1	Viral	FPQSAPHGV	9	MPS	R@1	0.0	tcellmatch	GRU_SEP_CV1
1541	tcellmatch_GRU_SEP_CV1	Viral	FPQSAPHGV	9	MPS	R@3	0.0	tcellmatch	GRU_SEP_CV1
1542	tcellmatch_GRU_SEP_CV1	Viral	GILGFVFTL	13	MPS	Rank	1.0	tcellmatch	GRU_SEP_CV1
1543	tcellmatch_GRU_SEP_CV1	Viral	GILGFVFTL	13	MPS	R@1	1.0	tcellmatch	GRU_SEP_CV1
1544	tcellmatch_GRU_SEP_CV1	Viral	GILGFVFTL	13	MPS	R@3	1.0	tcellmatch	GRU_SEP_CV1
1545	tcellmatch_GRU_SEP_CV1	Viral	AYAQKIFKI	9	MPS	Rank	12.0	tcellmatch	GRU_SEP_CV1
1546	tcellmatch_GRU_SEP_CV1	Viral	AYAQKIFKI	9	MPS	R@1	0.0	tcellmatch	GRU_SEP_CV1
1547	tcellmatch_GRU_SEP_CV1	Viral	AYAQKIFKI	9	MPS	R@3	0.0	tcellmatch	GRU_SEP_CV1
1548	tcellmatch_GRU_SEP_CV1	Viral	TYGPVFMCL	10	MPS	Rank	4.0	tcellmatch	GRU_SEP_CV1
1549	tcellmatch_GRU_SEP_CV1	Viral	TYGPVFMCL	10	MPS	R@1	0.0	tcellmatch	GRU_SEP_CV1
1550	tcellmatch_GRU_SEP_CV1	Viral	TYGPVFMCL	10	MPS	R@3	0.0	tcellmatch	GRU_SEP_CV1
1551	tcellmatch_GRU_SEP_CV1	Viral	KCYGVSPTK	127	MPS	Rank	8.0	tcellmatch	GRU_SEP_CV1
1552	tcellmatch_GRU_SEP_CV1	Viral	KCYGVSPTK	127	MPS	R@1	0.0	tcellmatch	GRU_SEP_CV1
1553	tcellmatch_GRU_SEP_CV1	Viral	KCYGVSPTK	127	MPS	R@3	0.0	tcellmatch	GRU_SEP_CV1
1554	tcellmatch_GRU_SEP_CV1	Viral	RLQSLQTYV	6	MPS	Rank	13.0	tcellmatch	GRU_SEP_CV1
1555	tcellmatch_GRU_SEP_CV1	Viral	RLQSLQTYV	6	MPS	R@1	0.0	tcellmatch	GRU_SEP_CV1
1556	tcellmatch_GRU_SEP_CV1	Viral	RLQSLQTYV	6	MPS	R@3	0.0	tcellmatch	GRU_SEP_CV1
1557	tcellmatch_GRU_SEP_CV1	Viral	YLQPRTFLL	49	MPS	Rank	10.0	tcellmatch	GRU_SEP_CV1
1558	tcellmatch_GRU_SEP_CV1	Viral	YLQPRTFLL	49	MPS	R@1	0.0	tcellmatch	GRU_SEP_CV1
1559	tcellmatch_GRU_SEP_CV1	Viral	YLQPRTFLL	49	MPS	R@3	0.0	tcellmatch	GRU_SEP_CV1
1560	tcellmatch_GRU_SEP_CV1	Viral	LTDEMIAQY	129	MPS	Rank	7.0	tcellmatch	GRU_SEP_CV1
1561	tcellmatch_GRU_SEP_CV1	Viral	LTDEMIAQY	129	MPS	R@1	0.0	tcellmatch	GRU_SEP_CV1
1562	tcellmatch_GRU_SEP_CV1	Viral	LTDEMIAQY	129	MPS	R@3	0.0	tcellmatch	GRU_SEP_CV1
1563	tcellmatch_GRU_SEP_CV1	Viral	SPRRARSVA	31	MPS	Rank	5.0	tcellmatch	GRU_SEP_CV1
1564	tcellmatch_GRU_SEP_CV1	Viral	SPRRARSVA	31	MPS	R@1	0.0	tcellmatch	GRU_SEP_CV1
1565	tcellmatch_GRU_SEP_CV1	Viral	SPRRARSVA	31	MPS	R@3	0.0	tcellmatch	GRU_SEP_CV1
1566	tcellmatch_GRU_SEP_CV1	Viral	YVLDHLIVV	6	MPS	Rank	3.0	tcellmatch	GRU_SEP_CV1
1567	tcellmatch_GRU_SEP_CV1	Viral	YVLDHLIVV	6	MPS	R@1	0.0	tcellmatch	GRU_SEP_CV1
1568	tcellmatch_GRU_SEP_CV1	Viral	YVLDHLIVV	6	MPS	R@3	1.0	tcellmatch	GRU_SEP_CV1
1569	tcellmatch_GRU_SEP_CV1	Viral	CTELKLSDY	14	MPS	Rank	9.0	tcellmatch	GRU_SEP_CV1
1570	tcellmatch_GRU_SEP_CV1	Viral	CTELKLSDY	14	MPS	R@1	0.0	tcellmatch	GRU_SEP_CV1
1571	tcellmatch_GRU_SEP_CV1	Viral	CTELKLSDY	14	MPS	R@3	0.0	tcellmatch	GRU_SEP_CV1
1572	tcellmatch_GRU_SEP_CV1	Viral	NYNYLYRLF	116	MPS	Rank	6.0	tcellmatch	GRU_SEP_CV1
1573	tcellmatch_GRU_SEP_CV1	Viral	NYNYLYRLF	116	MPS	R@1	0.0	tcellmatch	GRU_SEP_CV1
1574	tcellmatch_GRU_SEP_CV1	Viral	NYNYLYRLF	116	MPS	R@3	0.0	tcellmatch	GRU_SEP_CV1
1575	tcellmatch_GRU_SEP_CV1	Viral	full_data	8932	TTP	AUC	0.4616638496083961	tcellmatch	GRU_SEP_CV1
1576	tcellmatch_GRU_SEP_CV1	Viral	full_data	8932	TTP	APS	0.0600947494607673	tcellmatch	GRU_SEP_CV1
1577	tcellmatch_GRU_SEP_CV1	Viral	AYAQKIFKI	638	TTP	AUC	0.4956721427309662	tcellmatch	GRU_SEP_CV1
1578	tcellmatch_GRU_SEP_CV1	Viral	AYAQKIFKI	638	TTP	APS	0.0774363675121416	tcellmatch	GRU_SEP_CV1
1579	tcellmatch_GRU_SEP_CV1	Viral	GILGFVFTL	638	TTP	AUC	0.4314461538461538	tcellmatch	GRU_SEP_CV1
1580	tcellmatch_GRU_SEP_CV1	Viral	GILGFVFTL	638	TTP	APS	0.0235940364169131	tcellmatch	GRU_SEP_CV1
1581	tcellmatch_GRU_SEP_CV1	Viral	YLQPRTFLL	638	TTP	AUC	0.5869512490904681	tcellmatch	GRU_SEP_CV1
1582	tcellmatch_GRU_SEP_CV1	Viral	YLQPRTFLL	638	TTP	APS	0.2600551748632314	tcellmatch	GRU_SEP_CV1
1583	tcellmatch_GRU_SEP_CV1	Viral	YVLDHLIVV	638	TTP	AUC	0.5150316455696202	tcellmatch	GRU_SEP_CV1
1584	tcellmatch_GRU_SEP_CV1	Viral	YVLDHLIVV	638	TTP	APS	0.0112796614756324	tcellmatch	GRU_SEP_CV1
1585	tcellmatch_GRU_SEP_CV1	Viral	LTDEMIAQY	638	TTP	AUC	0.4603036810283121	tcellmatch	GRU_SEP_CV1
1586	tcellmatch_GRU_SEP_CV1	Viral	LTDEMIAQY	638	TTP	APS	0.189739358891035	tcellmatch	GRU_SEP_CV1
1587	tcellmatch_GRU_SEP_CV1	Viral	QYIKWPWYI	638	TTP	AUC	0.4627025579215214	tcellmatch	GRU_SEP_CV1
1588	tcellmatch_GRU_SEP_CV1	Viral	QYIKWPWYI	638	TTP	APS	0.1631649375173925	tcellmatch	GRU_SEP_CV1
1589	tcellmatch_GRU_SEP_CV1	Viral	RLQSLQTYV	638	TTP	AUC	0.5366561181434599	tcellmatch	GRU_SEP_CV1
1590	tcellmatch_GRU_SEP_CV1	Viral	RLQSLQTYV	638	TTP	APS	0.0177970992192868	tcellmatch	GRU_SEP_CV1
1591	tcellmatch_GRU_SEP_CV1	Viral	SPRRARSVA	638	TTP	AUC	0.5558271775522134	tcellmatch	GRU_SEP_CV1
1592	tcellmatch_GRU_SEP_CV1	Viral	SPRRARSVA	638	TTP	APS	0.0575126883312695	tcellmatch	GRU_SEP_CV1
1593	tcellmatch_GRU_SEP_CV1	Viral	TYGPVFMCL	638	TTP	AUC	0.422452229299363	tcellmatch	GRU_SEP_CV1
1594	tcellmatch_GRU_SEP_CV1	Viral	TYGPVFMCL	638	TTP	APS	0.013982217348166	tcellmatch	GRU_SEP_CV1
1595	tcellmatch_GRU_SEP_CV1	Viral	NLVPMVATV	638	TTP	AUC	0.25260663507109	tcellmatch	GRU_SEP_CV1
1596	tcellmatch_GRU_SEP_CV1	Viral	NLVPMVATV	638	TTP	APS	0.0059700695155548	tcellmatch	GRU_SEP_CV1
1597	tcellmatch_GRU_SEP_CV1	Viral	KCYGVSPTK	638	TTP	AUC	0.4665007627471223	tcellmatch	GRU_SEP_CV1
1598	tcellmatch_GRU_SEP_CV1	Viral	KCYGVSPTK	638	TTP	APS	0.1805877484618826	tcellmatch	GRU_SEP_CV1
1599	tcellmatch_GRU_SEP_CV1	Viral	FPQSAPHGV	638	TTP	AUC	0.546899841017488	tcellmatch	GRU_SEP_CV1
1600	tcellmatch_GRU_SEP_CV1	Viral	FPQSAPHGV	638	TTP	APS	0.0188329894404644	tcellmatch	GRU_SEP_CV1
1601	tcellmatch_GRU_SEP_CV1	Viral	NYNYLYRLF	638	TTP	AUC	0.5887336504161712	tcellmatch	GRU_SEP_CV1
1602	tcellmatch_GRU_SEP_CV1	Viral	NYNYLYRLF	638	TTP	APS	0.2075782662761129	tcellmatch	GRU_SEP_CV1
1603	tcellmatch_GRU_SEP_CV1	Viral	CTELKLSDY	638	TTP	AUC	0.4386446886446886	tcellmatch	GRU_SEP_CV1
1604	tcellmatch_GRU_SEP_CV1	Viral	CTELKLSDY	638	TTP	APS	0.0327631714461644	tcellmatch	GRU_SEP_CV1
1605	tcellmatch_GRU_SEP_CV1	Viral	full_data	8932	TTP	F1-Score	0.1508776631381482	tcellmatch	GRU_SEP_CV1
1606	tcellmatch_GRU_SEP_CV1	Viral	AYAQKIFKI	638	TTP	F1-Score	0.0397350993377483	tcellmatch	GRU_SEP_CV1
1607	tcellmatch_GRU_SEP_CV1	Viral	GILGFVFTL	638	TTP	F1-Score	0.0399385560675883	tcellmatch	GRU_SEP_CV1
1608	tcellmatch_GRU_SEP_CV1	Viral	YLQPRTFLL	638	TTP	F1-Score	0.1527777777777777	tcellmatch	GRU_SEP_CV1
1609	tcellmatch_GRU_SEP_CV1	Viral	YVLDHLIVV	638	TTP	F1-Score	0.0186335403726708	tcellmatch	GRU_SEP_CV1
1610	tcellmatch_GRU_SEP_CV1	Viral	LTDEMIAQY	638	TTP	F1-Score	0.3363754889178618	tcellmatch	GRU_SEP_CV1
1611	tcellmatch_GRU_SEP_CV1	Viral	QYIKWPWYI	638	TTP	F1-Score	0.2669404517453799	tcellmatch	GRU_SEP_CV1
1612	tcellmatch_GRU_SEP_CV1	Viral	RLQSLQTYV	638	TTP	F1-Score	0.0	tcellmatch	GRU_SEP_CV1
1613	tcellmatch_GRU_SEP_CV1	Viral	SPRRARSVA	638	TTP	F1-Score	0.0926756352765321	tcellmatch	GRU_SEP_CV1
1614	tcellmatch_GRU_SEP_CV1	Viral	TYGPVFMCL	638	TTP	F1-Score	0.0308641975308641	tcellmatch	GRU_SEP_CV1
1615	tcellmatch_GRU_SEP_CV1	Viral	NLVPMVATV	638	TTP	F1-Score	0.015552099533437	tcellmatch	GRU_SEP_CV1
1616	tcellmatch_GRU_SEP_CV1	Viral	KCYGVSPTK	638	TTP	F1-Score	0.3320261437908497	tcellmatch	GRU_SEP_CV1
1617	tcellmatch_GRU_SEP_CV1	Viral	FPQSAPHGV	638	TTP	F1-Score	0.0	tcellmatch	GRU_SEP_CV1
1618	tcellmatch_GRU_SEP_CV1	Viral	NYNYLYRLF	638	TTP	F1-Score	0.3076923076923077	tcellmatch	GRU_SEP_CV1
1619	tcellmatch_GRU_SEP_CV1	Viral	CTELKLSDY	638	TTP	F1-Score	0.0429447852760736	tcellmatch	GRU_SEP_CV1
1620	tcellmatch_GRU_SEP_CV1	All	Average	14	MPS	Rank	7.5	tcellmatch	GRU_SEP_CV1
1621	tcellmatch_GRU_SEP_CV1	All	WeightedAverage	14	MPS	Rank	7.88871473354232	tcellmatch	GRU_SEP_CV1
1622	tcellmatch_GRU_SEP_CV1	All	Average	14	MPS	R@1	0.0714285714285714	tcellmatch	GRU_SEP_CV1
1623	tcellmatch_GRU_SEP_CV1	All	WeightedAverage	14	MPS	R@1	0.0203761755485893	tcellmatch	GRU_SEP_CV1
1624	tcellmatch_GRU_SEP_CV1	All	Average	14	MPS	R@3	0.2142857142857142	tcellmatch	GRU_SEP_CV1
1625	tcellmatch_GRU_SEP_CV1	All	WeightedAverage	14	MPS	R@3	0.0376175548589341	tcellmatch	GRU_SEP_CV1
1626	tcellmatch_GRU_SEP_CV1	All	Average	14	TTP	AUC	0.4828877523627599	tcellmatch	GRU_SEP_CV1
1627	tcellmatch_GRU_SEP_CV1	All	WeightedAverage	14	TTP	AUC	0.4828877523627599	tcellmatch	GRU_SEP_CV1
1628	tcellmatch_GRU_SEP_CV1	All	Average	14	TTP	APS	0.0900209847653748	tcellmatch	GRU_SEP_CV1
1629	tcellmatch_GRU_SEP_CV1	All	WeightedAverage	14	TTP	APS	0.0900209847653748	tcellmatch	GRU_SEP_CV1
1630	tcellmatch_GRU_SEP_CV1	All	Average	14	TTP	F1-Score	0.1197254345227922	tcellmatch	GRU_SEP_CV1
1631	tcellmatch_GRU_SEP_CV1	All	WeightedAverage	14	TTP	F1-Score	0.1197254345227922	tcellmatch	GRU_SEP_CV1
1632	tcellmatch_GRU_SEP_CV2	Viral	full_data	638	MPS	Rank	8.343260188087774	tcellmatch	GRU_SEP_CV2
1633	tcellmatch_GRU_SEP_CV2	Viral	full_data	638	MPS	R@1	0.1818181818181818	tcellmatch	GRU_SEP_CV2
1634	tcellmatch_GRU_SEP_CV2	Viral	full_data	638	MPS	R@3	0.2115987460815047	tcellmatch	GRU_SEP_CV2
1635	tcellmatch_GRU_SEP_CV2	Viral	NLVPMVATV	5	MPS	Rank	5.0	tcellmatch	GRU_SEP_CV2
1636	tcellmatch_GRU_SEP_CV2	Viral	NLVPMVATV	5	MPS	R@1	0.0	tcellmatch	GRU_SEP_CV2
1637	tcellmatch_GRU_SEP_CV2	Viral	NLVPMVATV	5	MPS	R@3	0.0	tcellmatch	GRU_SEP_CV2
1638	tcellmatch_GRU_SEP_CV2	Viral	QYIKWPWYI	114	MPS	Rank	13.0	tcellmatch	GRU_SEP_CV2
1639	tcellmatch_GRU_SEP_CV2	Viral	QYIKWPWYI	114	MPS	R@1	0.0	tcellmatch	GRU_SEP_CV2
1640	tcellmatch_GRU_SEP_CV2	Viral	QYIKWPWYI	114	MPS	R@3	0.0	tcellmatch	GRU_SEP_CV2
1641	tcellmatch_GRU_SEP_CV2	Viral	FPQSAPHGV	9	MPS	Rank	11.0	tcellmatch	GRU_SEP_CV2
1642	tcellmatch_GRU_SEP_CV2	Viral	FPQSAPHGV	9	MPS	R@1	0.0	tcellmatch	GRU_SEP_CV2
1643	tcellmatch_GRU_SEP_CV2	Viral	FPQSAPHGV	9	MPS	R@3	0.0	tcellmatch	GRU_SEP_CV2
1644	tcellmatch_GRU_SEP_CV2	Viral	GILGFVFTL	13	MPS	Rank	3.0	tcellmatch	GRU_SEP_CV2
1645	tcellmatch_GRU_SEP_CV2	Viral	GILGFVFTL	13	MPS	R@1	0.0	tcellmatch	GRU_SEP_CV2
1646	tcellmatch_GRU_SEP_CV2	Viral	GILGFVFTL	13	MPS	R@3	1.0	tcellmatch	GRU_SEP_CV2
1647	tcellmatch_GRU_SEP_CV2	Viral	AYAQKIFKI	9	MPS	Rank	8.0	tcellmatch	GRU_SEP_CV2
1648	tcellmatch_GRU_SEP_CV2	Viral	AYAQKIFKI	9	MPS	R@1	0.0	tcellmatch	GRU_SEP_CV2
1649	tcellmatch_GRU_SEP_CV2	Viral	AYAQKIFKI	9	MPS	R@3	0.0	tcellmatch	GRU_SEP_CV2
1650	tcellmatch_GRU_SEP_CV2	Viral	TYGPVFMCL	10	MPS	Rank	4.0	tcellmatch	GRU_SEP_CV2
1651	tcellmatch_GRU_SEP_CV2	Viral	TYGPVFMCL	10	MPS	R@1	0.0	tcellmatch	GRU_SEP_CV2
1652	tcellmatch_GRU_SEP_CV2	Viral	TYGPVFMCL	10	MPS	R@3	0.0	tcellmatch	GRU_SEP_CV2
1653	tcellmatch_GRU_SEP_CV2	Viral	KCYGVSPTK	127	MPS	Rank	12.0	tcellmatch	GRU_SEP_CV2
1654	tcellmatch_GRU_SEP_CV2	Viral	KCYGVSPTK	127	MPS	R@1	0.0	tcellmatch	GRU_SEP_CV2
1655	tcellmatch_GRU_SEP_CV2	Viral	KCYGVSPTK	127	MPS	R@3	0.0	tcellmatch	GRU_SEP_CV2
1656	tcellmatch_GRU_SEP_CV2	Viral	RLQSLQTYV	6	MPS	Rank	14.0	tcellmatch	GRU_SEP_CV2
1657	tcellmatch_GRU_SEP_CV2	Viral	RLQSLQTYV	6	MPS	R@1	0.0	tcellmatch	GRU_SEP_CV2
1658	tcellmatch_GRU_SEP_CV2	Viral	RLQSLQTYV	6	MPS	R@3	0.0	tcellmatch	GRU_SEP_CV2
1659	tcellmatch_GRU_SEP_CV2	Viral	YLQPRTFLL	49	MPS	Rank	7.0	tcellmatch	GRU_SEP_CV2
1660	tcellmatch_GRU_SEP_CV2	Viral	YLQPRTFLL	49	MPS	R@1	0.0	tcellmatch	GRU_SEP_CV2
1661	tcellmatch_GRU_SEP_CV2	Viral	YLQPRTFLL	49	MPS	R@3	0.0	tcellmatch	GRU_SEP_CV2
1662	tcellmatch_GRU_SEP_CV2	Viral	LTDEMIAQY	129	MPS	Rank	9.0	tcellmatch	GRU_SEP_CV2
1663	tcellmatch_GRU_SEP_CV2	Viral	LTDEMIAQY	129	MPS	R@1	0.0	tcellmatch	GRU_SEP_CV2
1664	tcellmatch_GRU_SEP_CV2	Viral	LTDEMIAQY	129	MPS	R@3	0.0	tcellmatch	GRU_SEP_CV2
1665	tcellmatch_GRU_SEP_CV2	Viral	SPRRARSVA	31	MPS	Rank	6.0	tcellmatch	GRU_SEP_CV2
1666	tcellmatch_GRU_SEP_CV2	Viral	SPRRARSVA	31	MPS	R@1	0.0	tcellmatch	GRU_SEP_CV2
1667	tcellmatch_GRU_SEP_CV2	Viral	SPRRARSVA	31	MPS	R@3	0.0	tcellmatch	GRU_SEP_CV2
1668	tcellmatch_GRU_SEP_CV2	Viral	YVLDHLIVV	6	MPS	Rank	2.0	tcellmatch	GRU_SEP_CV2
1669	tcellmatch_GRU_SEP_CV2	Viral	YVLDHLIVV	6	MPS	R@1	0.0	tcellmatch	GRU_SEP_CV2
1670	tcellmatch_GRU_SEP_CV2	Viral	YVLDHLIVV	6	MPS	R@3	1.0	tcellmatch	GRU_SEP_CV2
1671	tcellmatch_GRU_SEP_CV2	Viral	CTELKLSDY	14	MPS	Rank	10.0	tcellmatch	GRU_SEP_CV2
1672	tcellmatch_GRU_SEP_CV2	Viral	CTELKLSDY	14	MPS	R@1	0.0	tcellmatch	GRU_SEP_CV2
1673	tcellmatch_GRU_SEP_CV2	Viral	CTELKLSDY	14	MPS	R@3	0.0	tcellmatch	GRU_SEP_CV2
1674	tcellmatch_GRU_SEP_CV2	Viral	NYNYLYRLF	116	MPS	Rank	1.0	tcellmatch	GRU_SEP_CV2
1675	tcellmatch_GRU_SEP_CV2	Viral	NYNYLYRLF	116	MPS	R@1	1.0	tcellmatch	GRU_SEP_CV2
1676	tcellmatch_GRU_SEP_CV2	Viral	NYNYLYRLF	116	MPS	R@3	1.0	tcellmatch	GRU_SEP_CV2
1677	tcellmatch_GRU_SEP_CV2	Viral	full_data	8932	TTP	AUC	0.4334595655128571	tcellmatch	GRU_SEP_CV2
1678	tcellmatch_GRU_SEP_CV2	Viral	full_data	8932	TTP	APS	0.0780130867027215	tcellmatch	GRU_SEP_CV2
1679	tcellmatch_GRU_SEP_CV2	Viral	AYAQKIFKI	638	TTP	AUC	0.5712771595124536	tcellmatch	GRU_SEP_CV2
1680	tcellmatch_GRU_SEP_CV2	Viral	AYAQKIFKI	638	TTP	APS	0.0730584839772163	tcellmatch	GRU_SEP_CV2
1681	tcellmatch_GRU_SEP_CV2	Viral	GILGFVFTL	638	TTP	AUC	0.4300923076923077	tcellmatch	GRU_SEP_CV2
1682	tcellmatch_GRU_SEP_CV2	Viral	GILGFVFTL	638	TTP	APS	0.0183060716553889	tcellmatch	GRU_SEP_CV2
1683	tcellmatch_GRU_SEP_CV2	Viral	YLQPRTFLL	638	TTP	AUC	0.4852915699386715	tcellmatch	GRU_SEP_CV2
1684	tcellmatch_GRU_SEP_CV2	Viral	YLQPRTFLL	638	TTP	APS	0.0755899624008678	tcellmatch	GRU_SEP_CV2
1685	tcellmatch_GRU_SEP_CV2	Viral	YVLDHLIVV	638	TTP	AUC	0.4912974683544304	tcellmatch	GRU_SEP_CV2
1686	tcellmatch_GRU_SEP_CV2	Viral	YVLDHLIVV	638	TTP	APS	0.0107815351951996	tcellmatch	GRU_SEP_CV2
1687	tcellmatch_GRU_SEP_CV2	Viral	LTDEMIAQY	638	TTP	AUC	0.599724341694461	tcellmatch	GRU_SEP_CV2
1688	tcellmatch_GRU_SEP_CV2	Viral	LTDEMIAQY	638	TTP	APS	0.2796848472985723	tcellmatch	GRU_SEP_CV2
1689	tcellmatch_GRU_SEP_CV2	Viral	QYIKWPWYI	638	TTP	AUC	0.4982422659702691	tcellmatch	GRU_SEP_CV2
1690	tcellmatch_GRU_SEP_CV2	Viral	QYIKWPWYI	638	TTP	APS	0.1808162670483427	tcellmatch	GRU_SEP_CV2
1691	tcellmatch_GRU_SEP_CV2	Viral	RLQSLQTYV	638	TTP	AUC	0.4462025316455696	tcellmatch	GRU_SEP_CV2
1692	tcellmatch_GRU_SEP_CV2	Viral	RLQSLQTYV	638	TTP	APS	0.0412787897341559	tcellmatch	GRU_SEP_CV2
1693	tcellmatch_GRU_SEP_CV2	Viral	SPRRARSVA	638	TTP	AUC	0.4385927618642717	tcellmatch	GRU_SEP_CV2
1694	tcellmatch_GRU_SEP_CV2	Viral	SPRRARSVA	638	TTP	APS	0.0434227545689481	tcellmatch	GRU_SEP_CV2
1695	tcellmatch_GRU_SEP_CV2	Viral	TYGPVFMCL	638	TTP	AUC	0.5006369426751592	tcellmatch	GRU_SEP_CV2
1696	tcellmatch_GRU_SEP_CV2	Viral	TYGPVFMCL	638	TTP	APS	0.0191987612883494	tcellmatch	GRU_SEP_CV2
1697	tcellmatch_GRU_SEP_CV2	Viral	NLVPMVATV	638	TTP	AUC	0.6323854660347552	tcellmatch	GRU_SEP_CV2
1698	tcellmatch_GRU_SEP_CV2	Viral	NLVPMVATV	638	TTP	APS	0.0129433354656048	tcellmatch	GRU_SEP_CV2
1699	tcellmatch_GRU_SEP_CV2	Viral	KCYGVSPTK	638	TTP	AUC	0.5452255111946623	tcellmatch	GRU_SEP_CV2
1700	tcellmatch_GRU_SEP_CV2	Viral	KCYGVSPTK	638	TTP	APS	0.2320055047734731	tcellmatch	GRU_SEP_CV2
1701	tcellmatch_GRU_SEP_CV2	Viral	FPQSAPHGV	638	TTP	AUC	0.3856209150326797	tcellmatch	GRU_SEP_CV2
1702	tcellmatch_GRU_SEP_CV2	Viral	FPQSAPHGV	638	TTP	APS	0.0118095372999005	tcellmatch	GRU_SEP_CV2
1703	tcellmatch_GRU_SEP_CV2	Viral	NYNYLYRLF	638	TTP	AUC	0.377435922843176	tcellmatch	GRU_SEP_CV2
1704	tcellmatch_GRU_SEP_CV2	Viral	NYNYLYRLF	638	TTP	APS	0.1525637948978363	tcellmatch	GRU_SEP_CV2
1705	tcellmatch_GRU_SEP_CV2	Viral	CTELKLSDY	638	TTP	AUC	0.5286172161172161	tcellmatch	GRU_SEP_CV2
1706	tcellmatch_GRU_SEP_CV2	Viral	CTELKLSDY	638	TTP	APS	0.0234028797890274	tcellmatch	GRU_SEP_CV2
1707	tcellmatch_GRU_SEP_CV2	Viral	full_data	8932	TTP	F1-Score	0.1823899371069182	tcellmatch	GRU_SEP_CV2
1708	tcellmatch_GRU_SEP_CV2	Viral	AYAQKIFKI	638	TTP	F1-Score	0.0	tcellmatch	GRU_SEP_CV2
1709	tcellmatch_GRU_SEP_CV2	Viral	GILGFVFTL	638	TTP	F1-Score	0.0	tcellmatch	GRU_SEP_CV2
1710	tcellmatch_GRU_SEP_CV2	Viral	YLQPRTFLL	638	TTP	F1-Score	0.0	tcellmatch	GRU_SEP_CV2
1711	tcellmatch_GRU_SEP_CV2	Viral	YVLDHLIVV	638	TTP	F1-Score	0.0	tcellmatch	GRU_SEP_CV2
1712	tcellmatch_GRU_SEP_CV2	Viral	LTDEMIAQY	638	TTP	F1-Score	0.0	tcellmatch	GRU_SEP_CV2
1713	tcellmatch_GRU_SEP_CV2	Viral	QYIKWPWYI	638	TTP	F1-Score	0.0	tcellmatch	GRU_SEP_CV2
1714	tcellmatch_GRU_SEP_CV2	Viral	RLQSLQTYV	638	TTP	F1-Score	0.0	tcellmatch	GRU_SEP_CV2
1715	tcellmatch_GRU_SEP_CV2	Viral	SPRRARSVA	638	TTP	F1-Score	0.0	tcellmatch	GRU_SEP_CV2
1716	tcellmatch_GRU_SEP_CV2	Viral	TYGPVFMCL	638	TTP	F1-Score	0.0	tcellmatch	GRU_SEP_CV2
1717	tcellmatch_GRU_SEP_CV2	Viral	NLVPMVATV	638	TTP	F1-Score	0.0	tcellmatch	GRU_SEP_CV2
1718	tcellmatch_GRU_SEP_CV2	Viral	KCYGVSPTK	638	TTP	F1-Score	0.0	tcellmatch	GRU_SEP_CV2
1719	tcellmatch_GRU_SEP_CV2	Viral	FPQSAPHGV	638	TTP	F1-Score	0.0	tcellmatch	GRU_SEP_CV2
1720	tcellmatch_GRU_SEP_CV2	Viral	NYNYLYRLF	638	TTP	F1-Score	0.3093333333333333	tcellmatch	GRU_SEP_CV2
1721	tcellmatch_GRU_SEP_CV2	Viral	CTELKLSDY	638	TTP	F1-Score	0.0	tcellmatch	GRU_SEP_CV2
1722	tcellmatch_GRU_SEP_CV2	All	Average	14	MPS	Rank	7.5	tcellmatch	GRU_SEP_CV2
1723	tcellmatch_GRU_SEP_CV2	All	WeightedAverage	14	MPS	Rank	8.343260188087774	tcellmatch	GRU_SEP_CV2
1724	tcellmatch_GRU_SEP_CV2	All	Average	14	MPS	R@1	0.0714285714285714	tcellmatch	GRU_SEP_CV2
1725	tcellmatch_GRU_SEP_CV2	All	WeightedAverage	14	MPS	R@1	0.1818181818181818	tcellmatch	GRU_SEP_CV2
1726	tcellmatch_GRU_SEP_CV2	All	Average	14	MPS	R@3	0.2142857142857142	tcellmatch	GRU_SEP_CV2
1727	tcellmatch_GRU_SEP_CV2	All	WeightedAverage	14	MPS	R@3	0.2115987460815047	tcellmatch	GRU_SEP_CV2
1728	tcellmatch_GRU_SEP_CV2	All	Average	14	TTP	AUC	0.4950458843264345	tcellmatch	GRU_SEP_CV2
1729	tcellmatch_GRU_SEP_CV2	All	WeightedAverage	14	TTP	AUC	0.4950458843264345	tcellmatch	GRU_SEP_CV2
1730	tcellmatch_GRU_SEP_CV2	All	Average	14	TTP	APS	0.0839187518137773	tcellmatch	GRU_SEP_CV2
1731	tcellmatch_GRU_SEP_CV2	All	WeightedAverage	14	TTP	APS	0.0839187518137773	tcellmatch	GRU_SEP_CV2
1732	tcellmatch_GRU_SEP_CV2	All	Average	14	TTP	F1-Score	0.022095238095238	tcellmatch	GRU_SEP_CV2
1733	tcellmatch_GRU_SEP_CV2	All	WeightedAverage	14	TTP	F1-Score	0.022095238095238	tcellmatch	GRU_SEP_CV2
1734	tcellmatch_LSTM_SEP_CV0	Viral	full_data	638	MPS	Rank	7.702194357366771	tcellmatch	LSTM_SEP_CV0
1735	tcellmatch_LSTM_SEP_CV0	Viral	full_data	638	MPS	R@1	0.0203761755485893	tcellmatch	LSTM_SEP_CV0
1736	tcellmatch_LSTM_SEP_CV0	Viral	full_data	638	MPS	R@3	0.0376175548589341	tcellmatch	LSTM_SEP_CV0
1737	tcellmatch_LSTM_SEP_CV0	Viral	NLVPMVATV	5	MPS	Rank	2.0	tcellmatch	LSTM_SEP_CV0
1738	tcellmatch_LSTM_SEP_CV0	Viral	NLVPMVATV	5	MPS	R@1	0.0	tcellmatch	LSTM_SEP_CV0
1739	tcellmatch_LSTM_SEP_CV0	Viral	NLVPMVATV	5	MPS	R@3	1.0	tcellmatch	LSTM_SEP_CV0
1740	tcellmatch_LSTM_SEP_CV0	Viral	QYIKWPWYI	114	MPS	Rank	14.0	tcellmatch	LSTM_SEP_CV0
1741	tcellmatch_LSTM_SEP_CV0	Viral	QYIKWPWYI	114	MPS	R@1	0.0	tcellmatch	LSTM_SEP_CV0
1742	tcellmatch_LSTM_SEP_CV0	Viral	QYIKWPWYI	114	MPS	R@3	0.0	tcellmatch	LSTM_SEP_CV0
1743	tcellmatch_LSTM_SEP_CV0	Viral	FPQSAPHGV	9	MPS	Rank	9.0	tcellmatch	LSTM_SEP_CV0
1744	tcellmatch_LSTM_SEP_CV0	Viral	FPQSAPHGV	9	MPS	R@1	0.0	tcellmatch	LSTM_SEP_CV0
1745	tcellmatch_LSTM_SEP_CV0	Viral	FPQSAPHGV	9	MPS	R@3	0.0	tcellmatch	LSTM_SEP_CV0
1746	tcellmatch_LSTM_SEP_CV0	Viral	GILGFVFTL	13	MPS	Rank	1.0	tcellmatch	LSTM_SEP_CV0
1747	tcellmatch_LSTM_SEP_CV0	Viral	GILGFVFTL	13	MPS	R@1	1.0	tcellmatch	LSTM_SEP_CV0
1748	tcellmatch_LSTM_SEP_CV0	Viral	GILGFVFTL	13	MPS	R@3	1.0	tcellmatch	LSTM_SEP_CV0
1749	tcellmatch_LSTM_SEP_CV0	Viral	AYAQKIFKI	9	MPS	Rank	11.0	tcellmatch	LSTM_SEP_CV0
1750	tcellmatch_LSTM_SEP_CV0	Viral	AYAQKIFKI	9	MPS	R@1	0.0	tcellmatch	LSTM_SEP_CV0
1751	tcellmatch_LSTM_SEP_CV0	Viral	AYAQKIFKI	9	MPS	R@3	0.0	tcellmatch	LSTM_SEP_CV0
1752	tcellmatch_LSTM_SEP_CV0	Viral	TYGPVFMCL	10	MPS	Rank	12.0	tcellmatch	LSTM_SEP_CV0
1753	tcellmatch_LSTM_SEP_CV0	Viral	TYGPVFMCL	10	MPS	R@1	0.0	tcellmatch	LSTM_SEP_CV0
1754	tcellmatch_LSTM_SEP_CV0	Viral	TYGPVFMCL	10	MPS	R@3	0.0	tcellmatch	LSTM_SEP_CV0
1755	tcellmatch_LSTM_SEP_CV0	Viral	KCYGVSPTK	127	MPS	Rank	7.0	tcellmatch	LSTM_SEP_CV0
1756	tcellmatch_LSTM_SEP_CV0	Viral	KCYGVSPTK	127	MPS	R@1	0.0	tcellmatch	LSTM_SEP_CV0
1757	tcellmatch_LSTM_SEP_CV0	Viral	KCYGVSPTK	127	MPS	R@3	0.0	tcellmatch	LSTM_SEP_CV0
1758	tcellmatch_LSTM_SEP_CV0	Viral	RLQSLQTYV	6	MPS	Rank	13.0	tcellmatch	LSTM_SEP_CV0
1759	tcellmatch_LSTM_SEP_CV0	Viral	RLQSLQTYV	6	MPS	R@1	0.0	tcellmatch	LSTM_SEP_CV0
1760	tcellmatch_LSTM_SEP_CV0	Viral	RLQSLQTYV	6	MPS	R@3	0.0	tcellmatch	LSTM_SEP_CV0
1761	tcellmatch_LSTM_SEP_CV0	Viral	YLQPRTFLL	49	MPS	Rank	8.0	tcellmatch	LSTM_SEP_CV0
1762	tcellmatch_LSTM_SEP_CV0	Viral	YLQPRTFLL	49	MPS	R@1	0.0	tcellmatch	LSTM_SEP_CV0
1763	tcellmatch_LSTM_SEP_CV0	Viral	YLQPRTFLL	49	MPS	R@3	0.0	tcellmatch	LSTM_SEP_CV0
1764	tcellmatch_LSTM_SEP_CV0	Viral	LTDEMIAQY	129	MPS	Rank	6.0	tcellmatch	LSTM_SEP_CV0
1765	tcellmatch_LSTM_SEP_CV0	Viral	LTDEMIAQY	129	MPS	R@1	0.0	tcellmatch	LSTM_SEP_CV0
1766	tcellmatch_LSTM_SEP_CV0	Viral	LTDEMIAQY	129	MPS	R@3	0.0	tcellmatch	LSTM_SEP_CV0
1767	tcellmatch_LSTM_SEP_CV0	Viral	SPRRARSVA	31	MPS	Rank	4.0	tcellmatch	LSTM_SEP_CV0
1768	tcellmatch_LSTM_SEP_CV0	Viral	SPRRARSVA	31	MPS	R@1	0.0	tcellmatch	LSTM_SEP_CV0
1769	tcellmatch_LSTM_SEP_CV0	Viral	SPRRARSVA	31	MPS	R@3	0.0	tcellmatch	LSTM_SEP_CV0
1770	tcellmatch_LSTM_SEP_CV0	Viral	YVLDHLIVV	6	MPS	Rank	3.0	tcellmatch	LSTM_SEP_CV0
1771	tcellmatch_LSTM_SEP_CV0	Viral	YVLDHLIVV	6	MPS	R@1	0.0	tcellmatch	LSTM_SEP_CV0
1772	tcellmatch_LSTM_SEP_CV0	Viral	YVLDHLIVV	6	MPS	R@3	1.0	tcellmatch	LSTM_SEP_CV0
1773	tcellmatch_LSTM_SEP_CV0	Viral	CTELKLSDY	14	MPS	Rank	10.0	tcellmatch	LSTM_SEP_CV0
1774	tcellmatch_LSTM_SEP_CV0	Viral	CTELKLSDY	14	MPS	R@1	0.0	tcellmatch	LSTM_SEP_CV0
1775	tcellmatch_LSTM_SEP_CV0	Viral	CTELKLSDY	14	MPS	R@3	0.0	tcellmatch	LSTM_SEP_CV0
1776	tcellmatch_LSTM_SEP_CV0	Viral	NYNYLYRLF	116	MPS	Rank	5.0	tcellmatch	LSTM_SEP_CV0
1777	tcellmatch_LSTM_SEP_CV0	Viral	NYNYLYRLF	116	MPS	R@1	0.0	tcellmatch	LSTM_SEP_CV0
1778	tcellmatch_LSTM_SEP_CV0	Viral	NYNYLYRLF	116	MPS	R@3	0.0	tcellmatch	LSTM_SEP_CV0
1779	tcellmatch_LSTM_SEP_CV0	Viral	full_data	8932	TTP	AUC	0.4903129920560469	tcellmatch	LSTM_SEP_CV0
1780	tcellmatch_LSTM_SEP_CV0	Viral	full_data	8932	TTP	APS	0.0649870596670508	tcellmatch	LSTM_SEP_CV0
1781	tcellmatch_LSTM_SEP_CV0	Viral	AYAQKIFKI	638	TTP	AUC	0.5417770711888359	tcellmatch	LSTM_SEP_CV0
1782	tcellmatch_LSTM_SEP_CV0	Viral	AYAQKIFKI	638	TTP	APS	0.0225223591754789	tcellmatch	LSTM_SEP_CV0
1783	tcellmatch_LSTM_SEP_CV0	Viral	GILGFVFTL	638	TTP	AUC	0.3672000000000001	tcellmatch	LSTM_SEP_CV0
1784	tcellmatch_LSTM_SEP_CV0	Viral	GILGFVFTL	638	TTP	APS	0.0323389811433602	tcellmatch	LSTM_SEP_CV0
1785	tcellmatch_LSTM_SEP_CV0	Viral	YLQPRTFLL	638	TTP	AUC	0.5702851599043691	tcellmatch	LSTM_SEP_CV0
1786	tcellmatch_LSTM_SEP_CV0	Viral	YLQPRTFLL	638	TTP	APS	0.0887656439204103	tcellmatch	LSTM_SEP_CV0
1787	tcellmatch_LSTM_SEP_CV0	Viral	YVLDHLIVV	638	TTP	AUC	0.3868670886075949	tcellmatch	LSTM_SEP_CV0
1788	tcellmatch_LSTM_SEP_CV0	Viral	YVLDHLIVV	638	TTP	APS	0.0083742794034745	tcellmatch	LSTM_SEP_CV0
1789	tcellmatch_LSTM_SEP_CV0	Viral	LTDEMIAQY	638	TTP	AUC	0.5215272383911302	tcellmatch	LSTM_SEP_CV0
1790	tcellmatch_LSTM_SEP_CV0	Viral	LTDEMIAQY	638	TTP	APS	0.2756210366815912	tcellmatch	LSTM_SEP_CV0
1791	tcellmatch_LSTM_SEP_CV0	Viral	QYIKWPWYI	638	TTP	AUC	0.4448071514664523	tcellmatch	LSTM_SEP_CV0
1792	tcellmatch_LSTM_SEP_CV0	Viral	QYIKWPWYI	638	TTP	APS	0.1699283068744752	tcellmatch	LSTM_SEP_CV0
1793	tcellmatch_LSTM_SEP_CV0	Viral	RLQSLQTYV	638	TTP	AUC	0.5609177215189873	tcellmatch	LSTM_SEP_CV0
1794	tcellmatch_LSTM_SEP_CV0	Viral	RLQSLQTYV	638	TTP	APS	0.0265279268036453	tcellmatch	LSTM_SEP_CV0
1795	tcellmatch_LSTM_SEP_CV0	Viral	SPRRARSVA	638	TTP	AUC	0.5498219694956687	tcellmatch	LSTM_SEP_CV0
1796	tcellmatch_LSTM_SEP_CV0	Viral	SPRRARSVA	638	TTP	APS	0.0540327032563482	tcellmatch	LSTM_SEP_CV0
1797	tcellmatch_LSTM_SEP_CV0	Viral	TYGPVFMCL	638	TTP	AUC	0.3963375796178344	tcellmatch	LSTM_SEP_CV0
1798	tcellmatch_LSTM_SEP_CV0	Viral	TYGPVFMCL	638	TTP	APS	0.0141817049593839	tcellmatch	LSTM_SEP_CV0
1799	tcellmatch_LSTM_SEP_CV0	Viral	NLVPMVATV	638	TTP	AUC	0.3186413902053713	tcellmatch	LSTM_SEP_CV0
1800	tcellmatch_LSTM_SEP_CV0	Viral	NLVPMVATV	638	TTP	APS	0.0065958313508801	tcellmatch	LSTM_SEP_CV0
1801	tcellmatch_LSTM_SEP_CV0	Viral	KCYGVSPTK	638	TTP	AUC	0.5070496324945684	tcellmatch	LSTM_SEP_CV0
1802	tcellmatch_LSTM_SEP_CV0	Viral	KCYGVSPTK	638	TTP	APS	0.2046850634538914	tcellmatch	LSTM_SEP_CV0
1803	tcellmatch_LSTM_SEP_CV0	Viral	FPQSAPHGV	638	TTP	AUC	0.34181240063593	tcellmatch	LSTM_SEP_CV0
1804	tcellmatch_LSTM_SEP_CV0	Viral	FPQSAPHGV	638	TTP	APS	0.0136405072509541	tcellmatch	LSTM_SEP_CV0
1805	tcellmatch_LSTM_SEP_CV0	Viral	NYNYLYRLF	638	TTP	AUC	0.5400812524772096	tcellmatch	LSTM_SEP_CV0
1806	tcellmatch_LSTM_SEP_CV0	Viral	NYNYLYRLF	638	TTP	APS	0.1820054146057681	tcellmatch	LSTM_SEP_CV0
1807	tcellmatch_LSTM_SEP_CV0	Viral	CTELKLSDY	638	TTP	AUC	0.4076236263736263	tcellmatch	LSTM_SEP_CV0
1808	tcellmatch_LSTM_SEP_CV0	Viral	CTELKLSDY	638	TTP	APS	0.0193117769002264	tcellmatch	LSTM_SEP_CV0
1809	tcellmatch_LSTM_SEP_CV0	Viral	full_data	8932	TTP	F1-Score	0.1630494254969907	tcellmatch	LSTM_SEP_CV0
1810	tcellmatch_LSTM_SEP_CV0	Viral	AYAQKIFKI	638	TTP	F1-Score	0.0	tcellmatch	LSTM_SEP_CV0
1811	tcellmatch_LSTM_SEP_CV0	Viral	GILGFVFTL	638	TTP	F1-Score	0.0399385560675883	tcellmatch	LSTM_SEP_CV0
1812	tcellmatch_LSTM_SEP_CV0	Viral	YLQPRTFLL	638	TTP	F1-Score	0.1654501216545012	tcellmatch	LSTM_SEP_CV0
1813	tcellmatch_LSTM_SEP_CV0	Viral	YVLDHLIVV	638	TTP	F1-Score	0.0186335403726708	tcellmatch	LSTM_SEP_CV0
1814	tcellmatch_LSTM_SEP_CV0	Viral	LTDEMIAQY	638	TTP	F1-Score	0.3363754889178618	tcellmatch	LSTM_SEP_CV0
1815	tcellmatch_LSTM_SEP_CV0	Viral	QYIKWPWYI	638	TTP	F1-Score	0.0	tcellmatch	LSTM_SEP_CV0
1816	tcellmatch_LSTM_SEP_CV0	Viral	RLQSLQTYV	638	TTP	F1-Score	0.0	tcellmatch	LSTM_SEP_CV0
1817	tcellmatch_LSTM_SEP_CV0	Viral	SPRRARSVA	638	TTP	F1-Score	0.0926756352765321	tcellmatch	LSTM_SEP_CV0
1818	tcellmatch_LSTM_SEP_CV0	Viral	TYGPVFMCL	638	TTP	F1-Score	0.0	tcellmatch	LSTM_SEP_CV0
1819	tcellmatch_LSTM_SEP_CV0	Viral	NLVPMVATV	638	TTP	F1-Score	0.015552099533437	tcellmatch	LSTM_SEP_CV0
1820	tcellmatch_LSTM_SEP_CV0	Viral	KCYGVSPTK	638	TTP	F1-Score	0.3363363363363363	tcellmatch	LSTM_SEP_CV0
1821	tcellmatch_LSTM_SEP_CV0	Viral	FPQSAPHGV	638	TTP	F1-Score	0.0232558139534883	tcellmatch	LSTM_SEP_CV0
1822	tcellmatch_LSTM_SEP_CV0	Viral	NYNYLYRLF	638	TTP	F1-Score	0.3076923076923077	tcellmatch	LSTM_SEP_CV0
1823	tcellmatch_LSTM_SEP_CV0	Viral	CTELKLSDY	638	TTP	F1-Score	0.0	tcellmatch	LSTM_SEP_CV0
1824	tcellmatch_LSTM_SEP_CV0	All	Average	14	MPS	Rank	7.5	tcellmatch	LSTM_SEP_CV0
1825	tcellmatch_LSTM_SEP_CV0	All	WeightedAverage	14	MPS	Rank	7.702194357366771	tcellmatch	LSTM_SEP_CV0
1826	tcellmatch_LSTM_SEP_CV0	All	Average	14	MPS	R@1	0.0714285714285714	tcellmatch	LSTM_SEP_CV0
1827	tcellmatch_LSTM_SEP_CV0	All	WeightedAverage	14	MPS	R@1	0.0203761755485893	tcellmatch	LSTM_SEP_CV0
1828	tcellmatch_LSTM_SEP_CV0	All	Average	14	MPS	R@3	0.2142857142857142	tcellmatch	LSTM_SEP_CV0
1829	tcellmatch_LSTM_SEP_CV0	All	WeightedAverage	14	MPS	R@3	0.0376175548589341	tcellmatch	LSTM_SEP_CV0
1830	tcellmatch_LSTM_SEP_CV0	All	Average	14	TTP	AUC	0.461053520169827	tcellmatch	LSTM_SEP_CV0
1831	tcellmatch_LSTM_SEP_CV0	All	WeightedAverage	14	TTP	AUC	0.4610535201698271	tcellmatch	LSTM_SEP_CV0
1832	tcellmatch_LSTM_SEP_CV0	All	Average	14	TTP	APS	0.0798951096985634	tcellmatch	LSTM_SEP_CV0
1833	tcellmatch_LSTM_SEP_CV0	All	WeightedAverage	14	TTP	APS	0.0798951096985634	tcellmatch	LSTM_SEP_CV0
1834	tcellmatch_LSTM_SEP_CV0	All	Average	14	TTP	F1-Score	0.0954221357003374	tcellmatch	LSTM_SEP_CV0
1835	tcellmatch_LSTM_SEP_CV0	All	WeightedAverage	14	TTP	F1-Score	0.0954221357003374	tcellmatch	LSTM_SEP_CV0
1836	tcellmatch_LSTM_SEP_CV1	Viral	full_data	638	MPS	Rank	7.631661442006269	tcellmatch	LSTM_SEP_CV1
1837	tcellmatch_LSTM_SEP_CV1	Viral	full_data	638	MPS	R@1	0.0094043887147335	tcellmatch	LSTM_SEP_CV1
1838	tcellmatch_LSTM_SEP_CV1	Viral	full_data	638	MPS	R@3	0.0376175548589341	tcellmatch	LSTM_SEP_CV1
1839	tcellmatch_LSTM_SEP_CV1	Viral	NLVPMVATV	5	MPS	Rank	3.0	tcellmatch	LSTM_SEP_CV1
1840	tcellmatch_LSTM_SEP_CV1	Viral	NLVPMVATV	5	MPS	R@1	0.0	tcellmatch	LSTM_SEP_CV1
1841	tcellmatch_LSTM_SEP_CV1	Viral	NLVPMVATV	5	MPS	R@3	1.0	tcellmatch	LSTM_SEP_CV1
1842	tcellmatch_LSTM_SEP_CV1	Viral	QYIKWPWYI	114	MPS	Rank	7.0	tcellmatch	LSTM_SEP_CV1
1843	tcellmatch_LSTM_SEP_CV1	Viral	QYIKWPWYI	114	MPS	R@1	0.0	tcellmatch	LSTM_SEP_CV1
1844	tcellmatch_LSTM_SEP_CV1	Viral	QYIKWPWYI	114	MPS	R@3	0.0	tcellmatch	LSTM_SEP_CV1
1845	tcellmatch_LSTM_SEP_CV1	Viral	FPQSAPHGV	9	MPS	Rank	9.0	tcellmatch	LSTM_SEP_CV1
1846	tcellmatch_LSTM_SEP_CV1	Viral	FPQSAPHGV	9	MPS	R@1	0.0	tcellmatch	LSTM_SEP_CV1
1847	tcellmatch_LSTM_SEP_CV1	Viral	FPQSAPHGV	9	MPS	R@3	0.0	tcellmatch	LSTM_SEP_CV1
1848	tcellmatch_LSTM_SEP_CV1	Viral	GILGFVFTL	13	MPS	Rank	2.0	tcellmatch	LSTM_SEP_CV1
1849	tcellmatch_LSTM_SEP_CV1	Viral	GILGFVFTL	13	MPS	R@1	0.0	tcellmatch	LSTM_SEP_CV1
1850	tcellmatch_LSTM_SEP_CV1	Viral	GILGFVFTL	13	MPS	R@3	1.0	tcellmatch	LSTM_SEP_CV1
1851	tcellmatch_LSTM_SEP_CV1	Viral	AYAQKIFKI	9	MPS	Rank	11.0	tcellmatch	LSTM_SEP_CV1
1852	tcellmatch_LSTM_SEP_CV1	Viral	AYAQKIFKI	9	MPS	R@1	0.0	tcellmatch	LSTM_SEP_CV1
1853	tcellmatch_LSTM_SEP_CV1	Viral	AYAQKIFKI	9	MPS	R@3	0.0	tcellmatch	LSTM_SEP_CV1
1854	tcellmatch_LSTM_SEP_CV1	Viral	TYGPVFMCL	10	MPS	Rank	4.0	tcellmatch	LSTM_SEP_CV1
1855	tcellmatch_LSTM_SEP_CV1	Viral	TYGPVFMCL	10	MPS	R@1	0.0	tcellmatch	LSTM_SEP_CV1
1856	tcellmatch_LSTM_SEP_CV1	Viral	TYGPVFMCL	10	MPS	R@3	0.0	tcellmatch	LSTM_SEP_CV1
1857	tcellmatch_LSTM_SEP_CV1	Viral	KCYGVSPTK	127	MPS	Rank	10.0	tcellmatch	LSTM_SEP_CV1
1858	tcellmatch_LSTM_SEP_CV1	Viral	KCYGVSPTK	127	MPS	R@1	0.0	tcellmatch	LSTM_SEP_CV1
1859	tcellmatch_LSTM_SEP_CV1	Viral	KCYGVSPTK	127	MPS	R@3	0.0	tcellmatch	LSTM_SEP_CV1
1860	tcellmatch_LSTM_SEP_CV1	Viral	RLQSLQTYV	6	MPS	Rank	13.0	tcellmatch	LSTM_SEP_CV1
1861	tcellmatch_LSTM_SEP_CV1	Viral	RLQSLQTYV	6	MPS	R@1	0.0	tcellmatch	LSTM_SEP_CV1
1862	tcellmatch_LSTM_SEP_CV1	Viral	RLQSLQTYV	6	MPS	R@3	0.0	tcellmatch	LSTM_SEP_CV1
1863	tcellmatch_LSTM_SEP_CV1	Viral	YLQPRTFLL	49	MPS	Rank	14.0	tcellmatch	LSTM_SEP_CV1
1864	tcellmatch_LSTM_SEP_CV1	Viral	YLQPRTFLL	49	MPS	R@1	0.0	tcellmatch	LSTM_SEP_CV1
1865	tcellmatch_LSTM_SEP_CV1	Viral	YLQPRTFLL	49	MPS	R@3	0.0	tcellmatch	LSTM_SEP_CV1
1866	tcellmatch_LSTM_SEP_CV1	Viral	LTDEMIAQY	129	MPS	Rank	6.0	tcellmatch	LSTM_SEP_CV1
1867	tcellmatch_LSTM_SEP_CV1	Viral	LTDEMIAQY	129	MPS	R@1	0.0	tcellmatch	LSTM_SEP_CV1
1868	tcellmatch_LSTM_SEP_CV1	Viral	LTDEMIAQY	129	MPS	R@3	0.0	tcellmatch	LSTM_SEP_CV1
1869	tcellmatch_LSTM_SEP_CV1	Viral	SPRRARSVA	31	MPS	Rank	8.0	tcellmatch	LSTM_SEP_CV1
1870	tcellmatch_LSTM_SEP_CV1	Viral	SPRRARSVA	31	MPS	R@1	0.0	tcellmatch	LSTM_SEP_CV1
1871	tcellmatch_LSTM_SEP_CV1	Viral	SPRRARSVA	31	MPS	R@3	0.0	tcellmatch	LSTM_SEP_CV1
1872	tcellmatch_LSTM_SEP_CV1	Viral	YVLDHLIVV	6	MPS	Rank	1.0	tcellmatch	LSTM_SEP_CV1
1873	tcellmatch_LSTM_SEP_CV1	Viral	YVLDHLIVV	6	MPS	R@1	1.0	tcellmatch	LSTM_SEP_CV1
1874	tcellmatch_LSTM_SEP_CV1	Viral	YVLDHLIVV	6	MPS	R@3	1.0	tcellmatch	LSTM_SEP_CV1
1875	tcellmatch_LSTM_SEP_CV1	Viral	CTELKLSDY	14	MPS	Rank	12.0	tcellmatch	LSTM_SEP_CV1
1876	tcellmatch_LSTM_SEP_CV1	Viral	CTELKLSDY	14	MPS	R@1	0.0	tcellmatch	LSTM_SEP_CV1
1877	tcellmatch_LSTM_SEP_CV1	Viral	CTELKLSDY	14	MPS	R@3	0.0	tcellmatch	LSTM_SEP_CV1
1878	tcellmatch_LSTM_SEP_CV1	Viral	NYNYLYRLF	116	MPS	Rank	5.0	tcellmatch	LSTM_SEP_CV1
1879	tcellmatch_LSTM_SEP_CV1	Viral	NYNYLYRLF	116	MPS	R@1	0.0	tcellmatch	LSTM_SEP_CV1
1880	tcellmatch_LSTM_SEP_CV1	Viral	NYNYLYRLF	116	MPS	R@3	0.0	tcellmatch	LSTM_SEP_CV1
1881	tcellmatch_LSTM_SEP_CV1	Viral	full_data	8932	TTP	AUC	0.486214210068388	tcellmatch	LSTM_SEP_CV1
1882	tcellmatch_LSTM_SEP_CV1	Viral	full_data	8932	TTP	APS	0.0632940478878079	tcellmatch	LSTM_SEP_CV1
1883	tcellmatch_LSTM_SEP_CV1	Viral	AYAQKIFKI	638	TTP	AUC	0.6613672496025438	tcellmatch	LSTM_SEP_CV1
1884	tcellmatch_LSTM_SEP_CV1	Viral	AYAQKIFKI	638	TTP	APS	0.0272753647392683	tcellmatch	LSTM_SEP_CV1
1885	tcellmatch_LSTM_SEP_CV1	Viral	GILGFVFTL	638	TTP	AUC	0.3531692307692308	tcellmatch	LSTM_SEP_CV1
1886	tcellmatch_LSTM_SEP_CV1	Viral	GILGFVFTL	638	TTP	APS	0.0162038892178822	tcellmatch	LSTM_SEP_CV1
1887	tcellmatch_LSTM_SEP_CV1	Viral	YLQPRTFLL	638	TTP	AUC	0.7587228439763002	tcellmatch	LSTM_SEP_CV1
1888	tcellmatch_LSTM_SEP_CV1	Viral	YLQPRTFLL	638	TTP	APS	0.3137493543448278	tcellmatch	LSTM_SEP_CV1
1889	tcellmatch_LSTM_SEP_CV1	Viral	YVLDHLIVV	638	TTP	AUC	0.4535864978902953	tcellmatch	LSTM_SEP_CV1
1890	tcellmatch_LSTM_SEP_CV1	Viral	YVLDHLIVV	638	TTP	APS	0.0094955893776575	tcellmatch	LSTM_SEP_CV1
1891	tcellmatch_LSTM_SEP_CV1	Viral	LTDEMIAQY	638	TTP	AUC	0.5577283318865079	tcellmatch	LSTM_SEP_CV1
1892	tcellmatch_LSTM_SEP_CV1	Viral	LTDEMIAQY	638	TTP	APS	0.2273114418855631	tcellmatch	LSTM_SEP_CV1
1893	tcellmatch_LSTM_SEP_CV1	Viral	QYIKWPWYI	638	TTP	AUC	0.4923664122137404	tcellmatch	LSTM_SEP_CV1
1894	tcellmatch_LSTM_SEP_CV1	Viral	QYIKWPWYI	638	TTP	APS	0.1755621006974912	tcellmatch	LSTM_SEP_CV1
1895	tcellmatch_LSTM_SEP_CV1	Viral	RLQSLQTYV	638	TTP	AUC	0.4198312236286919	tcellmatch	LSTM_SEP_CV1
1896	tcellmatch_LSTM_SEP_CV1	Viral	RLQSLQTYV	638	TTP	APS	0.0146707451947637	tcellmatch	LSTM_SEP_CV1
1897	tcellmatch_LSTM_SEP_CV1	Viral	SPRRARSVA	638	TTP	AUC	0.4124461922729446	tcellmatch	LSTM_SEP_CV1
1898	tcellmatch_LSTM_SEP_CV1	Viral	SPRRARSVA	638	TTP	APS	0.0417872227270807	tcellmatch	LSTM_SEP_CV1
1899	tcellmatch_LSTM_SEP_CV1	Viral	TYGPVFMCL	638	TTP	AUC	0.4802547770700637	tcellmatch	LSTM_SEP_CV1
1900	tcellmatch_LSTM_SEP_CV1	Viral	TYGPVFMCL	638	TTP	APS	0.0171960992746201	tcellmatch	LSTM_SEP_CV1
1901	tcellmatch_LSTM_SEP_CV1	Viral	NLVPMVATV	638	TTP	AUC	0.6006319115323855	tcellmatch	LSTM_SEP_CV1
1902	tcellmatch_LSTM_SEP_CV1	Viral	NLVPMVATV	638	TTP	APS	0.014093003694537	tcellmatch	LSTM_SEP_CV1
1903	tcellmatch_LSTM_SEP_CV1	Viral	KCYGVSPTK	638	TTP	AUC	0.4360371049509223	tcellmatch	LSTM_SEP_CV1
1904	tcellmatch_LSTM_SEP_CV1	Viral	KCYGVSPTK	638	TTP	APS	0.1735519666113469	tcellmatch	LSTM_SEP_CV1
1905	tcellmatch_LSTM_SEP_CV1	Viral	FPQSAPHGV	638	TTP	AUC	0.6429959371135843	tcellmatch	LSTM_SEP_CV1
1906	tcellmatch_LSTM_SEP_CV1	Viral	FPQSAPHGV	638	TTP	APS	0.0363375013058756	tcellmatch	LSTM_SEP_CV1
1907	tcellmatch_LSTM_SEP_CV1	Viral	NYNYLYRLF	638	TTP	AUC	0.4048421191702999	tcellmatch	LSTM_SEP_CV1
1908	tcellmatch_LSTM_SEP_CV1	Viral	NYNYLYRLF	638	TTP	APS	0.1455761298773304	tcellmatch	LSTM_SEP_CV1
1909	tcellmatch_LSTM_SEP_CV1	Viral	CTELKLSDY	638	TTP	AUC	0.5590659340659341	tcellmatch	LSTM_SEP_CV1
1910	tcellmatch_LSTM_SEP_CV1	Viral	CTELKLSDY	638	TTP	APS	0.0332671816094615	tcellmatch	LSTM_SEP_CV1
1911	tcellmatch_LSTM_SEP_CV1	Viral	full_data	8932	TTP	F1-Score	0.1540270429159318	tcellmatch	LSTM_SEP_CV1
1912	tcellmatch_LSTM_SEP_CV1	Viral	AYAQKIFKI	638	TTP	F1-Score	0.0	tcellmatch	LSTM_SEP_CV1
1913	tcellmatch_LSTM_SEP_CV1	Viral	GILGFVFTL	638	TTP	F1-Score	0.0399385560675883	tcellmatch	LSTM_SEP_CV1
1914	tcellmatch_LSTM_SEP_CV1	Viral	YLQPRTFLL	638	TTP	F1-Score	0.0	tcellmatch	LSTM_SEP_CV1
1915	tcellmatch_LSTM_SEP_CV1	Viral	YVLDHLIVV	638	TTP	F1-Score	0.0186335403726708	tcellmatch	LSTM_SEP_CV1
1916	tcellmatch_LSTM_SEP_CV1	Viral	LTDEMIAQY	638	TTP	F1-Score	0.3363754889178618	tcellmatch	LSTM_SEP_CV1
1917	tcellmatch_LSTM_SEP_CV1	Viral	QYIKWPWYI	638	TTP	F1-Score	0.303595206391478	tcellmatch	LSTM_SEP_CV1
1918	tcellmatch_LSTM_SEP_CV1	Viral	RLQSLQTYV	638	TTP	F1-Score	0.0	tcellmatch	LSTM_SEP_CV1
1919	tcellmatch_LSTM_SEP_CV1	Viral	SPRRARSVA	638	TTP	F1-Score	0.0	tcellmatch	LSTM_SEP_CV1
1920	tcellmatch_LSTM_SEP_CV1	Viral	TYGPVFMCL	638	TTP	F1-Score	0.0308641975308641	tcellmatch	LSTM_SEP_CV1
1921	tcellmatch_LSTM_SEP_CV1	Viral	NLVPMVATV	638	TTP	F1-Score	0.015552099533437	tcellmatch	LSTM_SEP_CV1
1922	tcellmatch_LSTM_SEP_CV1	Viral	KCYGVSPTK	638	TTP	F1-Score	0.0	tcellmatch	LSTM_SEP_CV1
1923	tcellmatch_LSTM_SEP_CV1	Viral	FPQSAPHGV	638	TTP	F1-Score	0.0	tcellmatch	LSTM_SEP_CV1
1924	tcellmatch_LSTM_SEP_CV1	Viral	NYNYLYRLF	638	TTP	F1-Score	0.3076923076923077	tcellmatch	LSTM_SEP_CV1
1925	tcellmatch_LSTM_SEP_CV1	Viral	CTELKLSDY	638	TTP	F1-Score	0.0	tcellmatch	LSTM_SEP_CV1
1926	tcellmatch_LSTM_SEP_CV1	All	Average	14	MPS	Rank	7.5	tcellmatch	LSTM_SEP_CV1
1927	tcellmatch_LSTM_SEP_CV1	All	WeightedAverage	14	MPS	Rank	7.631661442006269	tcellmatch	LSTM_SEP_CV1
1928	tcellmatch_LSTM_SEP_CV1	All	Average	14	MPS	R@1	0.0714285714285714	tcellmatch	LSTM_SEP_CV1
1929	tcellmatch_LSTM_SEP_CV1	All	WeightedAverage	14	MPS	R@1	0.0094043887147335	tcellmatch	LSTM_SEP_CV1
1930	tcellmatch_LSTM_SEP_CV1	All	Average	14	MPS	R@3	0.2142857142857142	tcellmatch	LSTM_SEP_CV1
1931	tcellmatch_LSTM_SEP_CV1	All	WeightedAverage	14	MPS	R@3	0.0376175548589341	tcellmatch	LSTM_SEP_CV1
1932	tcellmatch_LSTM_SEP_CV1	All	Average	14	TTP	AUC	0.5166461261531031	tcellmatch	LSTM_SEP_CV1
1933	tcellmatch_LSTM_SEP_CV1	All	WeightedAverage	14	TTP	AUC	0.5166461261531032	tcellmatch	LSTM_SEP_CV1
1934	tcellmatch_LSTM_SEP_CV1	All	Average	14	TTP	APS	0.0890055421826933	tcellmatch	LSTM_SEP_CV1
1935	tcellmatch_LSTM_SEP_CV1	All	WeightedAverage	14	TTP	APS	0.0890055421826933	tcellmatch	LSTM_SEP_CV1
1936	tcellmatch_LSTM_SEP_CV1	All	Average	14	TTP	F1-Score	0.0751893854647291	tcellmatch	LSTM_SEP_CV1
1937	tcellmatch_LSTM_SEP_CV1	All	WeightedAverage	14	TTP	F1-Score	0.0751893854647291	tcellmatch	LSTM_SEP_CV1
1938	tcellmatch_LSTM_SEP_CV2	Viral	full_data	638	MPS	Rank	7.41692789968652	tcellmatch	LSTM_SEP_CV2
1939	tcellmatch_LSTM_SEP_CV2	Viral	full_data	638	MPS	R@1	0.0203761755485893	tcellmatch	LSTM_SEP_CV2
1940	tcellmatch_LSTM_SEP_CV2	Viral	full_data	638	MPS	R@3	0.0376175548589341	tcellmatch	LSTM_SEP_CV2
1941	tcellmatch_LSTM_SEP_CV2	Viral	NLVPMVATV	5	MPS	Rank	2.0	tcellmatch	LSTM_SEP_CV2
1942	tcellmatch_LSTM_SEP_CV2	Viral	NLVPMVATV	5	MPS	R@1	0.0	tcellmatch	LSTM_SEP_CV2
1943	tcellmatch_LSTM_SEP_CV2	Viral	NLVPMVATV	5	MPS	R@3	1.0	tcellmatch	LSTM_SEP_CV2
1944	tcellmatch_LSTM_SEP_CV2	Viral	QYIKWPWYI	114	MPS	Rank	9.0	tcellmatch	LSTM_SEP_CV2
1945	tcellmatch_LSTM_SEP_CV2	Viral	QYIKWPWYI	114	MPS	R@1	0.0	tcellmatch	LSTM_SEP_CV2
1946	tcellmatch_LSTM_SEP_CV2	Viral	QYIKWPWYI	114	MPS	R@3	0.0	tcellmatch	LSTM_SEP_CV2
1947	tcellmatch_LSTM_SEP_CV2	Viral	FPQSAPHGV	9	MPS	Rank	14.0	tcellmatch	LSTM_SEP_CV2
1948	tcellmatch_LSTM_SEP_CV2	Viral	FPQSAPHGV	9	MPS	R@1	0.0	tcellmatch	LSTM_SEP_CV2
1949	tcellmatch_LSTM_SEP_CV2	Viral	FPQSAPHGV	9	MPS	R@3	0.0	tcellmatch	LSTM_SEP_CV2
1950	tcellmatch_LSTM_SEP_CV2	Viral	GILGFVFTL	13	MPS	Rank	1.0	tcellmatch	LSTM_SEP_CV2
1951	tcellmatch_LSTM_SEP_CV2	Viral	GILGFVFTL	13	MPS	R@1	1.0	tcellmatch	LSTM_SEP_CV2
1952	tcellmatch_LSTM_SEP_CV2	Viral	GILGFVFTL	13	MPS	R@3	1.0	tcellmatch	LSTM_SEP_CV2
1953	tcellmatch_LSTM_SEP_CV2	Viral	AYAQKIFKI	9	MPS	Rank	6.0	tcellmatch	LSTM_SEP_CV2
1954	tcellmatch_LSTM_SEP_CV2	Viral	AYAQKIFKI	9	MPS	R@1	0.0	tcellmatch	LSTM_SEP_CV2
1955	tcellmatch_LSTM_SEP_CV2	Viral	AYAQKIFKI	9	MPS	R@3	0.0	tcellmatch	LSTM_SEP_CV2
1956	tcellmatch_LSTM_SEP_CV2	Viral	TYGPVFMCL	10	MPS	Rank	8.0	tcellmatch	LSTM_SEP_CV2
1957	tcellmatch_LSTM_SEP_CV2	Viral	TYGPVFMCL	10	MPS	R@1	0.0	tcellmatch	LSTM_SEP_CV2
1958	tcellmatch_LSTM_SEP_CV2	Viral	TYGPVFMCL	10	MPS	R@3	0.0	tcellmatch	LSTM_SEP_CV2
1959	tcellmatch_LSTM_SEP_CV2	Viral	KCYGVSPTK	127	MPS	Rank	11.0	tcellmatch	LSTM_SEP_CV2
1960	tcellmatch_LSTM_SEP_CV2	Viral	KCYGVSPTK	127	MPS	R@1	0.0	tcellmatch	LSTM_SEP_CV2
1961	tcellmatch_LSTM_SEP_CV2	Viral	KCYGVSPTK	127	MPS	R@3	0.0	tcellmatch	LSTM_SEP_CV2
1962	tcellmatch_LSTM_SEP_CV2	Viral	RLQSLQTYV	6	MPS	Rank	13.0	tcellmatch	LSTM_SEP_CV2
1963	tcellmatch_LSTM_SEP_CV2	Viral	RLQSLQTYV	6	MPS	R@1	0.0	tcellmatch	LSTM_SEP_CV2
1964	tcellmatch_LSTM_SEP_CV2	Viral	RLQSLQTYV	6	MPS	R@3	0.0	tcellmatch	LSTM_SEP_CV2
1965	tcellmatch_LSTM_SEP_CV2	Viral	YLQPRTFLL	49	MPS	Rank	7.0	tcellmatch	LSTM_SEP_CV2
1966	tcellmatch_LSTM_SEP_CV2	Viral	YLQPRTFLL	49	MPS	R@1	0.0	tcellmatch	LSTM_SEP_CV2
1967	tcellmatch_LSTM_SEP_CV2	Viral	YLQPRTFLL	49	MPS	R@3	0.0	tcellmatch	LSTM_SEP_CV2
1968	tcellmatch_LSTM_SEP_CV2	Viral	LTDEMIAQY	129	MPS	Rank	5.0	tcellmatch	LSTM_SEP_CV2
1969	tcellmatch_LSTM_SEP_CV2	Viral	LTDEMIAQY	129	MPS	R@1	0.0	tcellmatch	LSTM_SEP_CV2
1970	tcellmatch_LSTM_SEP_CV2	Viral	LTDEMIAQY	129	MPS	R@3	0.0	tcellmatch	LSTM_SEP_CV2
1971	tcellmatch_LSTM_SEP_CV2	Viral	SPRRARSVA	31	MPS	Rank	10.0	tcellmatch	LSTM_SEP_CV2
1972	tcellmatch_LSTM_SEP_CV2	Viral	SPRRARSVA	31	MPS	R@1	0.0	tcellmatch	LSTM_SEP_CV2
1973	tcellmatch_LSTM_SEP_CV2	Viral	SPRRARSVA	31	MPS	R@3	0.0	tcellmatch	LSTM_SEP_CV2
1974	tcellmatch_LSTM_SEP_CV2	Viral	YVLDHLIVV	6	MPS	Rank	3.0	tcellmatch	LSTM_SEP_CV2
1975	tcellmatch_LSTM_SEP_CV2	Viral	YVLDHLIVV	6	MPS	R@1	0.0	tcellmatch	LSTM_SEP_CV2
1976	tcellmatch_LSTM_SEP_CV2	Viral	YVLDHLIVV	6	MPS	R@3	1.0	tcellmatch	LSTM_SEP_CV2
1977	tcellmatch_LSTM_SEP_CV2	Viral	CTELKLSDY	14	MPS	Rank	12.0	tcellmatch	LSTM_SEP_CV2
1978	tcellmatch_LSTM_SEP_CV2	Viral	CTELKLSDY	14	MPS	R@1	0.0	tcellmatch	LSTM_SEP_CV2
1979	tcellmatch_LSTM_SEP_CV2	Viral	CTELKLSDY	14	MPS	R@3	0.0	tcellmatch	LSTM_SEP_CV2
1980	tcellmatch_LSTM_SEP_CV2	Viral	NYNYLYRLF	116	MPS	Rank	4.0	tcellmatch	LSTM_SEP_CV2
1981	tcellmatch_LSTM_SEP_CV2	Viral	NYNYLYRLF	116	MPS	R@1	0.0	tcellmatch	LSTM_SEP_CV2
1982	tcellmatch_LSTM_SEP_CV2	Viral	NYNYLYRLF	116	MPS	R@3	0.0	tcellmatch	LSTM_SEP_CV2
1983	tcellmatch_LSTM_SEP_CV2	Viral	full_data	8932	TTP	AUC	0.5029994867309752	tcellmatch	LSTM_SEP_CV2
1984	tcellmatch_LSTM_SEP_CV2	Viral	full_data	8932	TTP	APS	0.0657435379501506	tcellmatch	LSTM_SEP_CV2
1985	tcellmatch_LSTM_SEP_CV2	Viral	AYAQKIFKI	638	TTP	AUC	0.499558381911323	tcellmatch	LSTM_SEP_CV2
1986	tcellmatch_LSTM_SEP_CV2	Viral	AYAQKIFKI	638	TTP	APS	0.0192792924627218	tcellmatch	LSTM_SEP_CV2
1987	tcellmatch_LSTM_SEP_CV2	Viral	GILGFVFTL	638	TTP	AUC	0.5244307692307693	tcellmatch	LSTM_SEP_CV2
1988	tcellmatch_LSTM_SEP_CV2	Viral	GILGFVFTL	638	TTP	APS	0.0225343883378666	tcellmatch	LSTM_SEP_CV2
1989	tcellmatch_LSTM_SEP_CV2	Viral	YLQPRTFLL	638	TTP	AUC	0.2723398357645265	tcellmatch	LSTM_SEP_CV2
1990	tcellmatch_LSTM_SEP_CV2	Viral	YLQPRTFLL	638	TTP	APS	0.073175555007749	tcellmatch	LSTM_SEP_CV2
1991	tcellmatch_LSTM_SEP_CV2	Viral	YVLDHLIVV	638	TTP	AUC	0.6070675105485234	tcellmatch	LSTM_SEP_CV2
1992	tcellmatch_LSTM_SEP_CV2	Viral	YVLDHLIVV	638	TTP	APS	0.0155666990207635	tcellmatch	LSTM_SEP_CV2
1993	tcellmatch_LSTM_SEP_CV2	Viral	LTDEMIAQY	638	TTP	AUC	0.5924292959290904	tcellmatch	LSTM_SEP_CV2
1994	tcellmatch_LSTM_SEP_CV2	Viral	LTDEMIAQY	638	TTP	APS	0.2876403993101588	tcellmatch	LSTM_SEP_CV2
1995	tcellmatch_LSTM_SEP_CV2	Viral	QYIKWPWYI	638	TTP	AUC	0.5108477300120531	tcellmatch	LSTM_SEP_CV2
1996	tcellmatch_LSTM_SEP_CV2	Viral	QYIKWPWYI	638	TTP	APS	0.1877291182046143	tcellmatch	LSTM_SEP_CV2
1997	tcellmatch_LSTM_SEP_CV2	Viral	RLQSLQTYV	638	TTP	AUC	0.4245780590717299	tcellmatch	LSTM_SEP_CV2
1998	tcellmatch_LSTM_SEP_CV2	Viral	RLQSLQTYV	638	TTP	APS	0.0233396261198046	tcellmatch	LSTM_SEP_CV2
[truncated: 8,153 more rows]
