# Supplementary material for: Benchmarking of T cell receptor-epitope predictors with ePytope-TCR
Source: Cell Genom. 2025 Jul 7;5(8):100946. doi: 10.1016/j.xgen.2025.100946 (PMC12366652; doi:10.1016/j.xgen.2025.100946)
Supplement: Data S2. Predictions of the viral dataset, related to Figure 2 — Prediction score for each method between all combinations of epitopes and TCRs of the viral dataset [file mmc3.csv]

	CDR3_alpha	CDR3_beta	V_alpha	V_beta	J_alpha	J_beta	Epitope	clone_id	MHC	Label	VDJ_d_gene	atm-tcr	attntap_VDJDB	bertrand	dlptcr_BETA	epitcr_WITH_MHC	ergo-i_AE_VDJDB	ergo-ii_VDJDB	imrex_FULL	itcep	mixtcrpred	nettcr_t.1.v.0	nettcrcat_peptide_t.0.v.1	panpep	pmtnet	stapler	tcellmatch_LINEAR_CV1	tcrgp	teim	teinet_SMALL_DS	titan	tulip-tcr
0	CAVNAPTGTASKLTF	CASSMRSAVEQYF	TRAV8-1*01	TRBV19*01	TRAJ44*01	TRBJ2-7*01	GILGFVFTL	25.0	HLA-A*02:01	1		1.0	0.9835882	0.46990818	0.97501756499211	0.7	0.9999812841415404	0.8642304539680481	0.99443555	0.999	0.99971	0.9926966	0.9998146	0.6759483	0.951	0.999178147315979	0.8942939	0.9411939404702174	0.9793345	0.9999982	0.9914948	-0.0031345845200121
1	CAVEGSQGNLIF	CASSMRSAVEQYF	TRAV2*01	TRBV19*01	TRAJ42*01	TRBJ2-7*01	GILGFVFTL	27.0	HLA-A*02:01	1		1.0	0.9835882	0.46990818	0.97501756499211	0.7	0.9999812841415404	0.918929636478424	0.99443555	0.999	0.99978	0.9759521	0.999997	0.6759483	0.951	0.9994799375534058	0.8942939	0.9411939404702174	0.9793345	0.9999982	0.9914948	-0.0016016976442188
2	CAGWPGSSNTGKLIF	CASSIRSLAEQYF	TRAV25*01	TRBV19*01	TRAJ37*01	TRBJ2-7*01	GILGFVFTL	34.0	HLA-A*02:01	1		1.0	0.9787716	0.48056495	0.9099520842234292	0.7366666666666667	0.9999977350234984	0.8943303227424622	0.9603991	0.9995	0.99999	0.98255676	0.99997187	0.4356929	0.971	0.9982675433158874	0.907589	0.9830283918007566	0.98629564	0.99999976	0.9920254	-0.0019955129828304
3	CAVRDAILTGGGNKLTF	CASRRQGITETQYF	TRAV3*01	TRBV27*01	TRAJ10*01	TRBJ2-5*01	GILGFVFTL	35.0	HLA-A*02:01	1		0.4926634430885315	0.8944659	0.45399815	0.7555123766263326	0.6033333333333334	0.0164739154279232	0.0363576896488666	0.39934382	0.9914	0.74193	0.09533695	0.39436662	0.39528367	0.0639999999999999	0.0106654113726108	0.864357	0.0659315464192385	0.040731188	0.11524918	0.94803286	-2.0863072872161865
4	CATEDNDMRF	CASSFSDTQYF	TRAV17*01	TRBV5-4*01	TRAJ43*01	TRBJ2-3*01	GILGFVFTL	39.0	HLA-A*02:01	0		0.9826746582984924	0.8427837	0.46672466	0.8525372942288717	0.82	0.2001976370811462	0.0867239311337471	0.3063851	0.9906	0.7004900000000001	0.008768425	0.00010288507	0.81245714	0.9914	0.0296534005916328	0.8140194	0.3378053898436347	0.76738304	0.2812879	0.87780553	-1.959406018257141
5	CAAGNTGKLIF	CASSPGPSSGNTIYF	TRAV8-1*01	TRBV3-1*01	TRAJ37*01	TRBJ1-3*01	GILGFVFTL	43.0	HLA-A*02:01	0		0.9939525723457336	0.88696736	0.45608965	0.8268308440844218	0.6833333333333333	0.0901152044534683	0.0975201278924942	0.44603023	0.9889	0.1525799999999999	0.013757204	0.0009980458	0.591195	0.483	0.0940405703076976	0.91889167	0.0684480837127512	0.07057922	0.09050771	0.7849398	-2.51159930229187
6	CARNTGNQFYF	CASSLGTGIGYYGYCF	TRAV24*01	TRBV6-5*01	TRAJ49*01	TRBJ1-2*01	GILGFVFTL	45.0	HLA-A*02:01	0		0.9990952014923096	0.8482324	0.44569847	0.2018545468648275	0.6233333333333333	0.0587171874940395	0.1591095030307769	0.14270903	0.9998	0.98571	0.006917039	5.905298e-06	0.72892714	0.754	0.0006758643474313	0.9735435	0.3359098882566812	0.36758232	0.03659165	0.736377	-2.8559603691101074
7	CARNTGNQFYF	CASSHDGWGTEAFF	TRAV24*01	TRBV11-2*01	TRAJ49*01	TRBJ1-1*01	GILGFVFTL	60.0	HLA-A*02:01	0		0.1846631318330764	0.7364899	0.45034295	0.9066475033760072	0.7	0.1095101833343505	0.2341079860925674	0.46180156	0.9874	0.68807	0.0022362596	3.5170037e-06	0.50808454	0.2089999999999999	0.0005860803328687	0.8405609	0.2362218155990557	0.04961491	0.11004204	0.6051156	-2.735842704772949
8	CAVKDTDKLIF	CASSLSVTEHYNEQFF	TRAV8-1*01	TRBV27*01	TRAJ34*01	TRBJ2-1*01	GILGFVFTL	61.0	HLA-A*02:01	0		0.0021234054584056	0.7634164	0.4416668	0.4685571193695068	0.69	0.072938859462738	0.2358056902885437	0.356985	0.9845	0.50698	0.016829979	0.0033696247	0.36307746	0.02	0.0050825409940443	0.94655	0.1014971902390893	0.13310863	0.081973344	0.93668205	-7.085556507110596
9	CVVNPSNSNSGYALNF	CASSIRASHEQYF	TRAV12-1*01	TRBV19*01	TRAJ41*01	TRBJ2-7*01	GILGFVFTL	66.0	HLA-A*02:01	1		1.0	0.98082525	0.47794732	0.8650331795215607	0.7466666666666667	0.9999960660934448	0.8452975749969482	0.97087616	0.9988	0.99992	0.9525277	0.9999861	0.26105812	0.9979	0.8272482484579087	0.9209611	0.871852628269455	0.9721076	0.99983335	0.9915888	-0.0031948450487107
10	CAVFNQGGKLIF	CASSYNPLNEQFF	TRAV8-3*01	TRBV19*01	TRAJ23*01	TRBJ2-1*01	GILGFVFTL	68.0	HLA-A*02:01	1		0.2259634137153625	0.86248803	0.45415494	0.6771463553110759	0.8	0.0772806480526924	0.4461826980113983	0.77110714	0.9991	0.83651	0.21343541	0.070128776	0.8149448	0.9998	0.4329404746182262	0.9170264	0.3150116274030405	0.19437431	0.25672993	0.99020994	-1.612739086151123
11	CAANQGGKLIF	CASSYLRGSANEQFF	TRAV8-1*01	TRBV6-5*01	TRAJ23*01	TRBJ2-1*01	GILGFVFTL	70.0	HLA-A*02:01	0		0.0987866222858429	0.87442696	0.45352224	0.5658675034840901	0.6866666666666666	0.1622418314218521	0.1520467698574066	0.40335214	0.996	0.80234	0.018264078	0.22230934	0.62113696	0.9819	0.0417101697770704	0.88233006	0.1486000562633867	0.09779073	0.28668958	0.67777264	-2.8269526958465576
12	CALDEGGGSQGNLIF	CASSIRASHEQYF	TRAV6*01	TRBV19*01	TRAJ42*01	TRBJ2-7*01	GILGFVFTL	72.0	HLA-A*02:01	1		1.0	0.98082525	0.47794732	0.8650331795215607	0.7466666666666667	0.9999960660934448	0.9186677932739258	0.97087616	0.9988	0.99999	0.9902613	0.9999999	0.26105812	0.9979	0.9994035840034484	0.9209611	0.871852628269455	0.9721076	0.99983335	0.9915888	-0.0010072696022689
13	CARNTGNQFYF	CASSYLDGGAGGYTF	TRAV24*01	TRBV6-5*01	TRAJ49*01	TRBJ1-2*01	GILGFVFTL	75.0	HLA-A*02:01	0		0.3622466623783111	0.8719779	0.4511086	0.2807113329569498	0.5933333333333334	0.1025741472840309	0.1839441955089569	0.18747945	0.9983	0.8472	0.008058597	1.4840832e-05	0.60970104	0.154	0.0012361421118839	0.8828041	0.4179524751551152	0.041847933	0.086866155	0.69651824	-4.955317497253418
14	CAWNTGNQFYF	CASSLGTGIGYYGYTF	TRAV24*01	TRBV6-5*01	TRAJ49*01	TRBJ1-2*01	GILGFVFTL	77.0	HLA-A*02:01	0		0.9699445366859436	0.8647337	0.44502804	0.6863313913345337	0.6266666666666667	0.026268133893609	0.0588842630386352	0.15983777	0.9996	0.97441	0.010654281	7.6207666e-06	0.71729267	0.508	0.0003671759601274	0.93415236	0.3599157866337019	0.10457292	0.09111748	0.7323958	-3.938552618026733
15	CAGQLDGGSQGNLIF	CASAHYSIQPQHF	TRAV35*01	TRBV19*01	TRAJ42*01	TRBJ1-5*01	GILGFVFTL	80.0	HLA-A*02:01	1		0.996707022190094	0.8988987	0.44746053	0.9717630048592886	0.7266666666666667	0.9962254762649536	0.8940537571907043	0.94540906	0.9953	0.99999	0.9877567	0.99999624	0.2926127	0.718	0.9993140935897826	0.92079353	0.7965079916272856	0.2684591	0.67942846	0.9877872	-0.0043490170501172
16	CAVRDGTGANNLFF	CATEVTSTDTQYF	TRAV3*01	TRBV19*01	TRAJ36*01	TRBJ2-3*01	GILGFVFTL	82.0	HLA-A*02:01	1		0.8576430082321167	0.7908515	0.44795915	0.7321632107098897	0.7766666666666666	0.4866228401660919	0.8442962169647217	0.93791944	0.9993	0.99976	0.82098025	0.99995095	0.32594025	0.597	0.7920407925266773	0.79994804	0.5069686471045004	0.35109562	0.33686152	0.9888059	-1.4391841888427734
17	CAGYGNNRLAF	CASSLSLFGSAETQYF	TRAV8-1*01	TRBV11-1*01	TRAJ7*01	TRBJ2-5*01	GILGFVFTL	88.0	HLA-A*02:01	0		0.0253895465284585	0.80718416	0.45147923	0.5593438148498535	0.6666666666666666	0.0732969641685485	0.0187890399247407	0.53247076	0.9994	0.09614	0.029042164	0.0012997902	0.3627494	0.043	0.0012106366179068	0.9246163	0.1568283101065616	0.0632862	0.0067931293	0.64319634	-2.2554266452789307
18	CAMNDFNKFYF	CSARVQSGQGQYF	TRAV12-3*01	TRBV20-1*01	TRAJ21*01	TRBJ2-7*01	GILGFVFTL	89.0	HLA-A*02:01	0		0.4730252027511596	0.87338585	0.44410715	0.9779808819293976	0.72	0.164403811097145	0.4112732410430908	0.2695754	0.9996	0.3298399999999999	0.014310089	0.0002224539	0.41492113	0.265	0.0030364975042175	0.9121498	0.4109877446983779	0.05519685	0.040241156	0.89961517	-4.358372688293457
19	CAASDTGANSKLTF	CASSLDTSSYNEQFF	TRAV29/DV5*01	TRBV7-6*01	TRAJ56*01	TRBJ2-1*01	GILGFVFTL	95.0	HLA-A*02:01	0		0.2403126955032348	0.83681464	0.45388633	0.5650946299235027	0.6733333333333333	0.0497979670763015	0.0108599932864308	0.52938	0.9929	0.3082699999999999	0.0030732683	0.00016078896	0.6544912	0.595	0.0003347547237353	0.91220903	0.1279347640236755	0.6480396	0.1993461	0.6280257	-2.375986099243164
20	CGTVGGSNYKLTF	CASSVDFRGNEQYF	TRAV30*01	TRBV10-2*01	TRAJ53*01	TRBJ2-7*01	GILGFVFTL	206.0	HLA-A*02:01	0		0.0595763064920902	0.8376882	0.4541806	0.5446973244349163	0.6766666666666666	0.0728099644184112	0.0232730191200971	0.35180184	0.9992	0.2682899999999999	0.026961533	0.00019273588	0.45895976	0.187	0.0046290538710309	0.84048814	0.1196365450777053	0.034714278	0.47859716	0.7556161	-1.5022014379501345
21	CGTEDNAGNMLTF	CAQDPGYGYTF	TRAV30*01	TRBV30*01	TRAJ39*01	TRBJ1-2*01	GILGFVFTL	207.0	HLA-A*02:01	0		0.9992177486419678	0.85969007	0.44308266	0.7956678867340088	0.7533333333333333	0.0067856046371161	0.1741739362478256	0.39687076	0.9987	0.0832599999999998	0.00023227344	1.2883834e-05	0.5784207	0.166	0.0010882516682613	0.8411725	0.4280958594256523	0.24119546	0.06266422	0.8171824	-1.7682889699935913
22	CAGEKGSTLGRLYF	CASSPLDRGQYEQYF	TRAV25*01	TRBV7-9*01	TRAJ18*01	TRBJ2-7*01	GILGFVFTL	208.0	HLA-A*02:01	0		0.4896750748157501	0.83710855	0.45055997	0.6710568269093831	0.7166666666666667	0.1212631165981292	0.0684284418821334	0.31342742	0.996	0.16004	0.0244566	0.00015848065	0.5184084	0.916	0.0031756004202179	0.8320799	0.2516423655867664	0.17163521	0.22140522	0.6456575	-1.4531224966049194
23	CVVTLPLNTGGFKTIF	CASSLVSPGGKNIQYF	TRAV12-1*01	TRBV7-2*01	TRAJ9*01	TRBJ2-4*01	GILGFVFTL	209.0	HLA-A*02:01	0		0.9984846711158752	0.84539944	0.44795734	0.3273529211680094	0.68	0.1006803587079048	0.0148353204131126	0.41386062	0.9986	0.54494	0.0017323615	2.9037077e-05	0.21226044	0.4559999999999999	0.0014725819411978	0.9197113	0.4242681889731461	0.054636564	0.15676355	0.6360187	-2.552891254425049
24	CAVRDTAGGTSYGKLTF	CASSQDTSLASYNEQFF	TRAV3*01	TRBV4-1*01	TRAJ52*01	TRBJ2-1*01	GILGFVFTL	210.0	HLA-A*02:01	0		0.0040132347494363	0.825862	0.44438174	0.5977503458658855	0.7533333333333333	0.1327051669359207	0.2375125735998153	0.49246544	0.9761	0.95154	0.06714683	0.012506489	0.2376844	0.491	0.1044273874926147	0.9460608	0.1388653294132297	0.20581038	0.31454945	0.7588881	-1.2352051734924316
25	CARFSDGQKLLF	CASSSRGQVPDTQYF	TRAV25*01	TRBV6-6*01	TRAJ16*01	TRBJ2-3*01	GILGFVFTL	211.0	HLA-A*02:01	0		0.0020966788288205	0.9589826	0.45030597	0.8843317230542501	0.71	0.0415271818637847	0.0379957966506481	0.43055865	0.9989	0.05837	0.0019965721	0.001696386	0.64223385	0.353	0.0032647736639773	0.90704226	0.2052414282265234	0.096073985	0.113635115	0.6824575	-1.5554879903793335
26	CVVKQGFQKLVF	CASSLGMVAEAFF	TRAV8-2*01	TRBV11-2*01	TRAJ8*01	TRBJ1-1*01	GILGFVFTL	212.0	HLA-A*02:01	0		0.877432644367218	0.82056886	0.4539457	0.7133747736612956	0.7866666666666666	0.1761946827173233	0.0877624675631523	0.60660136	0.9993	0.7939499999999999	0.0057980344	0.00014812844	0.51150817	0.253	0.0009450416397157	0.9516532	0.5925479014942918	0.31022245	0.033792432	0.5479065	-2.832421064376831
27	CAVIYNNARLMF	CAWSRDGAKNIQYF	TRAV8-1*01	TRBV30*01	TRAJ31*01	TRBJ2-4*01	GILGFVFTL	213.0	HLA-A*02:01	0		0.999958038330078	0.8340494	0.44734472	0.0739733378092447	0.57	0.0988489091396331	0.0790188014507293	0.51421154	0.9974	0.0642100000000001	0.0019006651	4.3280816e-06	0.1984791	0.639	0.0132715190018643	0.93350834	0.1861685914962856	0.09820777	0.43870646	0.8754243	-2.036182165145874
28	CAVRKAAGNKLTF	CASSQSFSSFGEQYF	TRAV21*01	TRBV3-1*01	TRAJ17*01	TRBJ2-7*01	GILGFVFTL	214.0	HLA-A*02:01	0		0.4664828479290008	0.8396815	0.45249075	0.8751873274644216	0.6666666666666666	0.0537119023501873	0.062841311097145	0.4289725	0.9957	0.3496299999999999	0.01340864	9.514636e-06	0.6709695	0.2239999999999999	0.0176255792692245	0.92300093	0.427606903662671	0.27896404	0.018844098	0.8446592	-3.2646596431732178
29	CAMREDQAGTALIF	CASSLVPLGTSGRTDTQYF	TRAV14/DV4*01	TRBV7-8*01	TRAJ15*01	TRBJ2-3*01	GILGFVFTL	215.0	HLA-A*02:01	0		0.0005806806148029	0.82112074	0.44026646	0.446923573811849	0.6733333333333333	0.0088422466069459	0.0338767394423484	0.37116447	0.9978	0.55333	0.021918507	0.023269543	0.44394168	0.023	0.0642190249120176	0.86170304	0.3482938782787885	0.067110404	0.2734821	0.7488344	-1.5275441408157349
30	CAFIRDYKLSF	CASSPLGGTNTGELFF	TRAV24*01	TRBV7-9*01	TRAJ20*01	TRBJ2-2*01	GILGFVFTL	216.0	HLA-A*02:01	0		0.0071140090003609	0.8304992	0.45001465	0.9314480324586232	0.61	0.118771918118	0.0086539164185523	0.3061933	0.9955	0.81632	0.012022333	1.4674439e-05	0.640195	0.395	0.0003920847615518	0.91912913	0.0938231613208677	0.16815977	0.24095635	0.62605274	-2.746071577072144
31	CALGNTGGFKTIF	CASSLTQGGSSYEQYF	TRAV6*01	TRBV7-2*01	TRAJ9*01	TRBJ2-7*01	GILGFVFTL	217.0	HLA-A*02:01	0		0.034025777131319	0.8294641	0.4533194	0.1794792811075846	0.5466666666666666	0.0570770949125289	0.0312794111669063	0.37762743	0.9982	0.41627	0.09860826	0.0013164269	0.66016245	0.488	0.0070919830468483	0.9537531	0.1171897361953306	0.09043067	0.21589467	0.7815987	-1.9824501276016235
32	CAVRDINSRGATNKLIF	CASSYGGLRTGAAQHF	TRAV3*01	TRBV6-5*01	TRAJ32*01	TRBJ1-5*01	GILGFVFTL	218.0	HLA-A*02:01	0		0.0067577795125544	0.80807054	0.4413778	0.1878609657287597	0.8233333333333334	0.110206127166748	0.0641199648380279	0.56093866	0.997	0.2338099999999999	0.23639356	0.0024146137	0.21970728	0.004	0.0012123193213483	0.96150905	0.1799998977043652	0.02466626	0.26000863	0.7056413	-2.019662857055664
33	CAVRDSQGYALNF	CASGVWDRAGNTIYF	TRAV1-1*01	TRBV28*01	TRAJ41*01	TRBJ1-3*01	GILGFVFTL	219.0	HLA-A*02:01	0		0.9472966194152832	0.84884673	0.4449421	0.7602754831314087	0.6366666666666667	0.0681840479373931	0.1317583322525024	0.39650068	0.9972	0.68316	0.10596545	0.0012637519	0.1405871	0.726	0.0301481927745044	0.8349391	0.1097857534222368	0.038499735	0.095164455	0.78738177	-2.2841503620147705
34	CASTITGNQFYF	CASSPLDRGQYEQYF	TRAV24*01	TRBV7-9*01	TRAJ49*01	TRBJ2-7*01	GILGFVFTL	220.0	HLA-A*02:01	0		0.4896750748157501	0.83710855	0.45055997	0.6710568269093831	0.7166666666666667	0.1212631165981292	0.0614550486207008	0.31342742	0.996	0.2012	0.006965355	6.3387083e-06	0.5184084	0.916	0.0053049710462801	0.8320799	0.2516423655867664	0.17163521	0.22140522	0.6456575	-2.002485036849976
35	CLVAPGSNYQLIW	CASAEYNEQFF	TRAV4*01	TRBV4-1*01	TRAJ33*01	TRBJ2-1*01	GILGFVFTL	221.0	HLA-A*02:01	0		0.1334234774112701	0.8365377	0.45213112	0.3602161407470703	0.61	0.104300782084465	0.024095918983221	0.30900022	0.9977	0.77676	0.00025626773	2.3608367e-05	0.5668751	0.04	0.0348297358570562	0.8390441	0.2309588127397751	0.15805003	0.33811045	0.7561928	-1.2264113426208496
36	CALSVGYGSSNTGKLIF	CASSLTGVPPISGNTIYF	TRAV19*01	TRBV7-2*01	TRAJ37*01	TRBJ1-3*01	GILGFVFTL	222.0	HLA-A*02:01	0		1.5383038771688007e-05	0.8313025	0.44081962	0.5238126118977864	0.72	0.0117879481986165	0.0859266817569732	0.53010315	0.9885	0.8362499999999999	0.11640285	0.00764238	0.72156966	0.726	0.0091991638910258	0.7953218	0.1027431198245225	0.03320922	0.12325098	0.7639966	-1.8944692611694336
37	CAVKSFGNVLHC	CASSVGTGGETQYF	TRAV1-2*01	TRBV9*01	TRAJ35*01	TRBJ2-3*01	GILGFVFTL	223.0	HLA-A*02:01	0		0.0746750831604003	0.7647799	0.4600422	0.7422206004460652	0.75	0.097279354929924	0.041202750056982	0.42628297	0.991	0.46423	0.019985845	2.2639406e-05	0.81175244	0.4259999999999999	0.0100707396311918	0.8005967	0.0845996982597586	0.14165041	0.15830892	0.7363997	-3.144732713699341
38	CAVSSHMDTGRRALTF	CASSSTGTSVPEQYF	TRAV3*01	TRBV7-9*01	TRAJ5*01	TRBJ2-7*01	GILGFVFTL	224.0	HLA-A*02:01	0		0.1075413674116134	0.8391305	0.4476975	0.96102175116539	0.6233333333333333	0.0639157146215438	0.0389641746878623	0.44319904	0.9973	0.8713	0.015465157	0.00018081507	0.7370688	0.274	0.0015789011144079	0.95864177	0.2185102409336463	0.13763306	0.47551146	0.7133218	-2.363533735275269
39	CALYMNRDDKIIF	CASSQLVGVGADTQYF	TRAV6*01	TRBV4-1*01	TRAJ30*01	TRBJ2-3*01	GILGFVFTL	229.0	HLA-A*02:01	1		0.7927126288414001	0.83722484	0.44725326	0.8934493362903595	0.6533333333333333	0.1393959522247314	0.0229425467550754	0.45961863	0.9696	0.6522399999999999	0.008361984	0.00027978222	0.4700182	0.615	0.0612765645411855	0.86794317	0.2973643892308636	0.18251824	0.25483108	0.7469629	-2.0017993450164795
40	CATDDGQKLLF	CASSLGTGIGYYGYTF	TRAV17*01	TRBV6-5*01	TRAJ16*01	TRBJ1-2*01	GILGFVFTL	231.0	HLA-A*02:01	1		0.9699445366859436	0.8647337	0.44502804	0.6863313913345337	0.6266666666666667	0.026268133893609	0.1261376440525055	0.15983777	0.9996	0.95138	0.007133847	0.00021672602	0.71729267	0.508	0.0008846398894092	0.93415236	0.3599157866337019	0.10457292	0.09111748	0.7323958	-3.910367250442505
41	CAASADGGSNYKLTF	CASSPTAGQAVGMAQHF	TRAV29/DV5*01	TRBV4-1*01	TRAJ53*01	TRBJ1-5*01	GILGFVFTL	232.0	HLA-A*02:01	1		0.0409283526241779	0.8364748	0.4343122	0.9346803575754166	0.6633333333333333	0.0156724154949188	0.0138318976387381	0.43960065	0.9999	0.66438	0.0008547946	0.000770755	0.2861225	0.615	0.1411080411889998	0.9662905	0.3037572319473905	0.069317594	0.41803268	0.70673	-2.794087648391724
42	CALYNFNKFYF	CASSRVVAGGVGNEQFF	TRAV24*01	TRBV3-1*01	TRAJ21*01	TRBJ2-1*01	GILGFVFTL	233.0	HLA-A*02:01	1		0.4795154631137848	0.88232875	0.44359195	0.3890453974405924	0.6933333333333334	0.042874801903963	0.076583944261074	0.43267024	0.9988	0.3264100000000001	0.0032043697	1.2855788e-05	0.2600765	0.0629999999999999	0.0030017619908903	0.9214804	0.2355052183848312	0.08158379	0.11748371	0.75436205	-1.5014852285385132
43	CAASKGGGGKLIF	CSARQGRWEQYF	TRAV13-1*01	TRBV20-1*01	TRAJ23*01	TRBJ2-7*01	GILGFVFTL	20.0	HLA-A*02:01	0		0.0144432559609413	0.7894624	0.44946927	0.9218522707621256	0.7433333333333333	0.3766264915466308	0.0456252321600914	0.34009877	0.9992	0.24726	0.18627006	0.41869208	0.6724839	0.118	0.0363692906685173	0.80056465	0.0654641132878878	0.06706265	0.45168564	0.926652	-1.753162860870361
44	CGTPINSGYALNF	CASSVGSLPTNEKLFF	TRAV30*01	TRBV9*01	TRAJ41*01	TRBJ1-4*01	GILGFVFTL	22.0	HLA-A*02:01	0		0.974565863609314	0.818085	0.44285813	0.8394091228644053	0.71	0.0712372660636901	0.1123576685786247	0.49595392	0.9993	0.19905	0.005155724	7.0619412e-06	0.54111195	0.65	0.0031565804303681	0.90214825	0.2164186491103347	0.08410261	0.27817175	0.5852441	-1.705469846725464
45	CIVRVVNQAGTALIF	CASSISGSRGEQFF	TRAV26-1*01	TRBV19*01	TRAJ15*01	TRBJ2-1*01	GILGFVFTL	23.0	HLA-A*02:01	0		0.9950379729270936	0.973513	0.46788806	0.479146401087443	0.7566666666666667	0.1425327360630035	0.0824578180909156	0.88791656	0.9987	0.65223	0.17873964	0.9899948	0.39459252	0.9906	0.4957267010395299	0.8708168	0.4840072502395632	0.18091957	0.34343812	0.98485386	-1.409891963005066
46	CVVGTNNAGNMLTF	CASSPETGVGNQPQHF	TRAV10*01	TRBV4-2*01	TRAJ39*01	TRBJ1-5*01	GILGFVFTL	34.0	HLA-A*02:01	0		0.736853301525116	0.8263236	0.44645354	0.740104079246521	0.6033333333333334	0.0871696472167968	0.084243431687355	0.51732576	0.9751	0.48831	0.005984294	1.2517264e-05	0.35045624	0.608	0.1492929500556784	0.9436351	0.2264635285571056	0.25424957	0.37664115	0.7370071	-2.6484086513519287
47	CVVNRLNDMRF	CATQWANTGELFF	TRAV12-1*01	TRBV19*01	TRAJ43*01	TRBJ2-2*01	GILGFVFTL	46.0	HLA-A*02:01	0		0.0079017570242285	0.83996314	0.43874848	0.8641748428344727	0.74	0.0028174528852105	0.163279578089714	0.37763345	0.9994	0.86534	0.011030546	0.00021159442	0.4917547	0.6990000000000001	0.0049642935227893	0.8314569	0.3227379713158145	0.22470933	1.6624146e-05	0.98695767	-9.349210739135742
48	CVVINTGGFKTIF	CASSLATSARTDTQYF	TRAV12-1*01	TRBV7-9*01	TRAJ9*01	TRBJ2-3*01	GILGFVFTL	48.0	HLA-A*02:01	0		0.1485264003276825	0.8600758	0.4476524	0.4321095943450928	0.73	0.0631817579269409	0.0101614343002438	0.4680773	0.9961	0.1890999999999999	0.0007519382	0.0005015695	0.15434489	0.48	0.013481394390692	0.94772637	0.0854646442597433	0.10302392	0.30330467	0.8382508	-1.8279941082000728
49	CILGNNNAGNMLTF	CASSAWGGNTIYF	TRAV26-2*01	TRBV9*01	TRAJ39*01	TRBJ1-3*01	GILGFVFTL	51.0	HLA-A*02:01	0		0.9945321083068848	0.835275	0.46006796	0.937337557474772	0.75	0.0956168621778488	0.0325851812958717	0.7357728	0.9994	0.06712	0.003406419	5.770506e-06	0.7546073	0.921	0.0308403227943927	0.87046134	0.1613052006888438	0.16825582	0.61963296	0.86788565	-0.7225186824798584
50	CAVNRDDKIIF	CASSPDIVYTF	TRAV12-2*01	TRBV7-9*01	TRAJ30*01	TRBJ1-2*01	GILGFVFTL	52.0	HLA-A*02:01	0		0.0296083427965641	0.85686463	0.46241766	0.3750029404958089	0.8166666666666667	0.0818541422486305	0.009157876484096	0.21046597	0.9963	0.7879700000000001	0.0014496291	1.4961606e-05	0.8303007	0.308	0.0027541394032596	0.85321987	0.5034530264610406	0.15546067	0.0018040462	0.7775745	-8.084572792053223
51	CVVTAGAGSYQLTF	CASSQERAGGPYNEQFF	TRAV10*01	TRBV4-2*01	TRAJ28*01	TRBJ2-1*01	GILGFVFTL	61.0	HLA-A*02:01	0		0.0939642414450645	0.91367924	0.44473955	0.056826114654541	0.66	0.2638449668884277	0.0285363849252462	0.49907464	0.8425	0.09534	0.0026328885	0.00014932136	0.2903825	0.5820000000000001	0.0172603709397662	0.9544678	0.213384791042781	0.24337527	0.41520914	0.8246629	-2.7522284984588623
52	CAVQSSGSGYALNF	CASTKGTDSYEQYF	TRAV21*01	TRBV5-5*01	TRAJ41*01	TRBJ2-7*01	GILGFVFTL	66.0	HLA-A*02:01	0		0.000176655157702	0.839383	0.44139543	0.6588891744613647	0.68	0.0550910234451293	0.020691443234682	0.444179	0.9934	0.13556	0.006814937	3.489162e-06	0.28776887	0.392	0.0288817969820229	0.84714204	0.1676251509390107	0.03263467	0.06109543	0.86136276	-2.074867486953736
53	CIVRVATDSWGKLQF	CATSDSGTGGKTQYF	TRAV26-1*01	TRBV24-1*01	TRAJ24*01	TRBJ2-5*01	GILGFVFTL	71.0	HLA-A*02:01	0		5.2858034905511886e-05	0.8362838	0.4410109	0.1242918173472086	0.7333333333333333	0.0168654974550008	0.0399776771664619	0.3781452	0.9926	0.2619	0.0027553414	3.7209196e-05	0.56590223	0.908	0.0018077707587508	0.82839787	0.1092047845324318	0.022023004	0.21755195	0.66137457	-2.5251717567443848
54	CAVGLTDSWGKLQF	CASSLAIRGIIDNEQFF	TRAV8-3*01	TRBV5-8*01	TRAJ24*01	TRBJ2-1*01	GILGFVFTL	84.0	HLA-A*02:01	0		0.0006195224123075	0.88503176	0.44458193	0.1698646545410156	0.6666666666666666	0.1258444339036941	0.0293700210750103	0.08520743	0.9989	0.04429	0.0022454408	3.559961e-05	0.40353823	0.8900000000000001	0.0088051204489602	0.9300153	0.1937507920430152	0.13220546	0.08816953	0.7078207	-2.2944583892822266
55	CAFSPGGSEKLVF	CASSLGRFLRGDWDYEQYF	TRAV38-1*01	TRBV5-1*01	TRAJ57*01	TRBJ2-7*01	GILGFVFTL	96.0	HLA-A*02:01	0		0.000143682322232	0.7662744	0.43177244	0.1837979157765706	0.6733333333333333	0.8116630911827087	0.0310871563851833	0.25673625	0.9984	0.61097	0.018536855	0.001033435	0.2239067	0.2239999999999999	0.1830236797737598	0.8170584	0.2034105785826456	0.043475166	0.21093622	0.75995064	-2.2007644176483154
56	CAERRGKLQF	CATSRGPGGSKAGETQYF	TRAV5*01	TRBV15*01	TRAJ24*01	TRBJ2-5*01	GILGFVFTL	99.0	HLA-A*02:01	0		0.0004223250434733	0.82372	0.43257138	0.1547382672627767	0.6866666666666666	0.0442653931677341	0.0064928079955279	0.4882541	0.9842	0.3074599999999999	0.0011867213	2.6265077e-05	0.15510246	0.9240000000000002	0.1616417551485938	0.9040797	0.2419465373411271	0.016421553	0.20696542	0.83365655	-2.3813555240631104
57	CAANPGGFKTIF	CASSLGGGFIGELFF	TRAV13-1*01	TRBV27*01	TRAJ9*01	TRBJ2-2*01	GILGFVFTL	110.0	HLA-A*02:01	0		0.0847316160798072	0.85893077	0.4556264	0.5927677154541016	0.66	0.0759359151124954	0.0418285652995109	0.4497108	0.9978	0.96094	0.06100512	0.015321534	0.7771988	0.161	0.092530912841903	0.86563045	0.1519600738698476	0.08181821	0.021486046	0.8221133	-3.3185007572174072
58	CVVSPFSDGQKLLF	CSARDPALAGVTQYF	TRAV12-1*01	TRBV20-1*01	TRAJ16*01	TRBJ2-5*01	GILGFVFTL	126.0	HLA-A*02:01	0		0.9909343123435974	0.84393555	0.43399015	0.9599314505855242	0.6433333333333333	0.0594842992722988	0.046180285513401	0.41483536	0.9974	0.50695	0.0007097658	8.867252e-05	0.16916572	0.5820000000000001	0.1048121956613613	0.94974166	0.0852214315365632	0.036599837	0.068105385	0.8619792	-1.6091974973678589
59	CVVSTYNAGNMLTF	CASSQELGSKNQPQHF	TRAV10*01	TRBV4-2*01	TRAJ39*01	TRBJ1-5*01	GILGFVFTL	133.0	HLA-A*02:01	0		0.013034040108323	0.8251314	0.4472652	0.5419309933980305	0.5933333333333334	0.0316073149442672	0.3914132714271545	0.5342008	0.971	0.6242000000000001	0.0017857422	3.8700728e-06	0.2980864	0.474	0.1059251748956739	0.9371922	0.3022758239649981	0.17904267	0.18807259	0.77785826	-2.446627378463745
60	CVVRTNNAGNMLTF	CASSQETGANYNSPLHF	TRAV10*01	TRBV4-2*01	TRAJ39*01	TRBJ1-6*01	GILGFVFTL	158.0	HLA-A*02:01	0		0.0270681586116552	0.8074284	0.43970758	0.5323679049809773	0.6466666666666666	0.1092777326703071	0.2771741449832916	0.46983302	0.9903	0.57742	0.002144657	7.016714e-06	0.47004515	0.498	0.1622430777366389	0.90132797	0.172732568730102	0.21118268	0.3927907	0.7246278	-1.7798564434051514
61	CALSQGAQKLVF	CASSYDRQGSNTGELFF	TRAV16*01	TRBV5-4*01	TRAJ54*01	TRBJ2-2*01	GILGFVFTL	188.0	HLA-A*02:01	0		0.8916306495666504	0.84193367	0.44236866	0.1184159914652506	0.7033333333333334	0.1588575392961502	0.0365926846861839	0.46471542	0.9955	0.08125	0.1774889	0.013673538	0.53702223	0.2239999999999999	0.005658248560212	0.7598777	0.1271513791958496	0.061295263	0.37420958	0.7828049	-2.865928649902344
62	CALSLSGGYNKLIF	CASSQGVIDEQYF	TRAV19*01	TRBV6-6*01	TRAJ4*01	TRBJ2-7*01	GILGFVFTL	201.0	HLA-A*02:01	0		0.7046416401863098	0.8790175	0.45667467	0.8511974016825358	0.7866666666666666	0.1535700559616089	0.1517427861690521	0.5089933	0.9961	0.48584	0.084165074	0.0034695442	0.69074845	0.5450000000000002	0.0076578824031457	0.8338891	0.5385471272313482	0.22777176	0.023276081	0.73949414	-1.597560167312622
63	CAGMNSGYSTLTF	CASSWRTGEDSEAFF	TRAV5*01	TRBV28*01	TRAJ11*01	TRBJ1-1*01	GILGFVFTL	208.0	HLA-A*02:01	0		0.2546137571334839	0.72483546	0.4472578	0.9700567647814752	0.7	0.1136021614074707	0.1338616907596588	0.44208738	0.999	0.92964	0.0007247319	2.6166997e-05	0.6178194	0.014	0.0451853007398312	0.86658645	0.3153850196993605	0.030539727	0.24701758	0.81648827	-2.370054006576538
64	CAVGNSGYALNF	CASLEGPGNEQFF	TRAV12-2*01	TRBV11-2*01	TRAJ41*01	TRBJ2-1*01	GILGFVFTL	225.0	HLA-A*02:01	0		0.0236835051327943	0.82360214	0.44816568	0.3906535307566324	0.7733333333333333	0.0659400522708892	0.1358330249786377	0.44652715	0.9995	0.91289	0.006973315	2.1616088e-05	0.52637994	0.3400000000000001	0.0010640978929586	0.863313	0.1741858063088596	0.070604	0.18090466	0.5943861	-2.791122436523437
65	CAMREGRSGSARQLTF	CAWLGLAGEIKGSDTQYF	TRAV14/DV4*01	TRBV30*01	TRAJ22*01	TRBJ2-3*01	GILGFVFTL	230.0	HLA-A*02:01	0		0.2889258861541748	0.77070296	0.42741448	0.3315995534261068	0.6166666666666667	0.4096867442131042	0.0824174582958221	0.40416804	0.9977	0.64236	0.005584526	0.0015010744	0.10441579	0.187	0.0009462913607421	0.9022733	0.2212287630418525	0.018861173	0.21201052	0.8734091	-2.0570085048675537
66	CAVALNRDDKIIF	CASSILGGGGANVLTF	TRAV21*01	TRBV6-6*01	TRAJ30*01	TRBJ2-6*01	GILGFVFTL	246.0	HLA-A*02:01	0		0.96553635597229	0.8566807	0.4615654	0.580977201461792	0.6733333333333333	0.1170012280344963	0.0377130433917045	0.3998721	0.9982	0.76783	0.008232514	0.017246276	0.63028777	0.8950000000000001	0.0033084178947319	0.85247254	0.3579909302036817	0.3185687	0.82534575	0.6390971	-1.3230730295181274
67	CAASEAGNNRKLIW	CASSQEQGGFYEQYF	TRAV13-1*01	TRBV9*01	TRAJ38*01	TRBJ2-7*01	GILGFVFTL	265.0	HLA-A*02:01	0		0.0253417864441871	0.8436392	0.44924742	0.7158401409784954	0.5766666666666667	0.0481428653001785	0.275025874376297	0.41193137	0.9971	0.33599	0.009712833	8.051109e-05	0.77870035	0.754	0.0035824633145239	0.8933042	0.3242693799976827	0.29106227	0.16014074	0.66955346	-1.4649078845977783
68	CAVSKGAGANNLFF	CASSYSGTGYGYTF	TRAV21*01	TRBV6-5*01	TRAJ36*01	TRBJ1-2*01	GILGFVFTL	276.0	HLA-A*02:01	0		0.6590431332588196	0.9107965	0.45546174	0.4500060876210531	0.7566666666666667	0.082332469522953	0.0355125367641449	0.4973768	0.9998	0.18507	0.037330434	0.00031258815	0.72797686	0.014	0.0008059150648477	0.8439634	0.4844610625255084	0.18256594	0.07032805	0.60479957	-3.8568081855773926
69	CAANTGNQFYF	CASSLAANQPQHF	TRAV5*01	TRBV27*01	TRAJ49*01	TRBJ1-5*01	GILGFVFTL	277.0	HLA-A*02:01	0		0.9238269925117492	0.8448135	0.45902413	0.4391918977101644	0.8033333333333333	0.1615020632743835	0.1709755659103393	0.39873672	0.9927	0.88845	0.04699342	0.00011074468	0.5260767	0.4419999999999999	0.1807700144032424	0.91897714	0.6579066054749001	0.6055941	0.18530297	0.92725366	-1.5751749277114868
70	CAYRSAEIEGNTPLVF	CSARVVGPYEQYF	TRAV38-2/DV8*01	TRBV20-1*01	TRAJ29*01	TRBJ2-7*01	GILGFVFTL	278.0	HLA-A*02:01	0		0.0490873120725154	0.85308504	0.4425501	0.9264129449923834	0.6933333333333334	0.051911137998104	0.0257499981671571	0.40641716	0.9997	0.39935	0.00495482	7.7461176e-05	0.63548625	0.443	0.0017107289575506	0.8582562	0.2314584579303809	0.1153438	0.526659	0.9075965	-1.9846694469451904
71	CVVNVVRDSNYQLIW	CASSLGQGYEQYF	TRAV12-1*01	TRBV5-4*01	TRAJ33*01	TRBJ2-7*01	GILGFVFTL	283.0	HLA-A*02:01	0		0.0887221246957779	0.8294166	0.4603665	0.810266117254893	0.64	0.0611709915101528	0.0177738945931196	0.39856037	0.9995	0.42913	0.000340819	0.0001422684	0.82417667	0.179	0.0021301996923284	0.8673234	0.2658041633689599	0.5995904	0.023943892	0.8947679	-0.503027081489563
72	CAVNNNNNDMRF	CASSYRASKFF	TRAV12-2*01	TRBV5-1*01	TRAJ43*01	TRBJ2-1*01	GILGFVFTL	284.0	HLA-A*02:01	0		0.9971465468406676	0.9844364	0.4674111	0.4854031006495157	0.7833333333333333	0.0798476263880729	0.0721445456147193	0.4120568	0.996	0.28179	0.0045832745	0.00030347786	0.6287012	0.9977	0.0007047074475849	0.9102289	0.7118970803351754	0.25048438	0.9723913	0.87022716	-0.8048190474510193
73	CAGAGDSGTYKYIF	CASSEPPGGRLEQYF	TRAV27*01	TRBV6-1*01	TRAJ40*01	TRBJ2-7*01	GILGFVFTL	289.0	HLA-A*02:01	0		0.3631270825862884	0.85472894	0.44688886	0.2398963769276937	0.64	0.110942505300045	0.2227667421102523	0.45864314	0.9825	0.88559	0.025307622	0.06483972	0.59620583	0.4079999999999999	0.210132636448543	0.9385612	0.2377230484811293	0.053362977	0.12991582	0.5869157	-1.6022682189941406
74	CALKGVNRDDKIIF	CSVFTGWPYEQYF	TRAV16*01	TRBV29-1*01	TRAJ30*01	TRBJ2-7*01	GILGFVFTL	297.0	HLA-A*02:01	0		0.6402719616889954	0.8227012	0.43820986	0.9484857221444448	0.7833333333333333	0.0678876712918281	0.2302287369966507	0.36460498	0.9998	0.68318	0.006104085	0.00011295032	0.65001035	0.2969999999999999	0.0019350529633811	0.7992549	0.2962768120806962	0.10580057	0.15099245	0.914681	-1.462896704673767
75	CAVEALSGGYNKLIF	CATGTGGYEQYF	TRAV12-2*01	TRBV7-9*01	TRAJ4*01	TRBJ2-7*01	GILGFVFTL	299.0	HLA-A*02:01	0		0.9908848404884338	0.81144696	0.44583777	0.68780251344045	0.8966666666666666	0.0886892601847648	0.0522385612130165	0.4524803	0.9984	0.2408899999999999	0.00048168277	5.7560515e-06	0.6829051	0.119	0.0091831752215512	0.7708678	0.3726506818543554	0.31128585	0.39755934	0.67213607	-1.909479022026062
76	CAMRSNYQLIW	CASSYAQGEQYF	TRAV12-3*01	TRBV6-5*01	TRAJ33*01	TRBJ2-7*01	GILGFVFTL	317.0	HLA-A*02:01	0		0.0148468175902962	0.86651057	0.45244694	0.5756345987319946	0.8533333333333334	0.0468356311321258	0.1149615347385406	0.4322519	0.9994	0.7035	0.01774686	1.30247045e-05	0.79312027	0.581	0.0009395834975293	0.8594705	0.4209870051264622	0.23339187	0.13696241	0.67229027	-2.350785255432129
77	CILMNNNAGNMLTF	CASSISKGGGSPLHF	TRAV26-2*01	TRBV19*01	TRAJ39*01	TRBJ1-6*01	GILGFVFTL	331.0	HLA-A*02:01	0		0.9897732138633728	0.95330834	0.46147144	0.1588603655497232	0.7233333333333334	0.0522198565304279	0.2160601913928985	0.32986346	0.9996	0.7811	0.77505344	0.98520905	0.6032988	0.516	0.5796812374494038	0.863708	0.3322080150895769	0.07219773	0.09785873	0.9767727	-1.3762677907943726
78	CAADTGRRALTF	CASSFKHRGGDTEAFF	TRAV1-1*01	TRBV5-6*01	TRAJ5*01	TRBJ1-1*01	GILGFVFTL	352.0	HLA-A*02:01	0		0.783840537071228	0.7572711	0.44824544	0.6160906553268433	0.7	0.0110409082844853	0.0072045237757265	0.36196798	0.993	0.14947	0.0013414788	0.00011600782	0.26605776	0.389	0.0006539761241583	0.92839694	0.2093604068887897	0.022277413	0.12664618	0.7381881	-2.7341222763061523
79	CLVGDMATGTYKYIF	CASSQVSGDEQFF	TRAV4*01	TRBV4-3*01	TRAJ40*01	TRBJ2-1*01	GILGFVFTL	355.0	HLA-A*02:01	0		0.9995757937431335	0.85832906	0.45469022	0.9729190071423848	0.7666666666666667	0.2383313030004501	0.06670793145895	0.41019166	0.9934	0.95764	4.1685616e-05	4.439681e-06	0.7214378	0.9923	0.0249565103134955	0.8594265	0.8424475744935491	0.5217522	0.5731202	0.75218177	-2.8989624977111816
80	CAVTGDKIIF	CASSPQGGGGDTQYF	TRAV1-1*01	TRBV7-3*01	TRAJ30*01	TRBJ2-3*01	GILGFVFTL	370.0	HLA-A*02:01	0		0.8341987729072571	0.8121187	0.45567644	0.7668311595916748	0.6533333333333333	0.06070127338171	0.0023528924211859	0.5071288	0.9914	0.1836499999999999	0.004877234	6.6621938e-06	0.7474865	0.185	0.0020530608308035	0.9099456	0.0856751349408748	0.12248031	0.091910966	0.7945135	-7.995254993438721
81	CALSVDGNKLVF	CASSQSFRVSYNSPLHF	TRAV9-2*01	TRBV3-1*01	TRAJ47*01	TRBJ1-6*01	GILGFVFTL	382.0	HLA-A*02:01	0		0.0041782460175454	0.83738834	0.44694322	0.5149154265721638	0.7233333333333334	0.0411951877176761	0.1442218869924545	0.46509284	0.9972	0.42051	0.0034848445	0.000109359775	0.48472106	0.673	0.0009012793452711	0.9090301	0.2121897925749451	0.07458661	0.088069126	0.75645626	-1.458895921707153
82	CAVRPGRGTSYGKLTF	CASSMGAGGAADTQYF	TRAV21*01	TRBV19*01	TRAJ52*01	TRBJ2-3*01	GILGFVFTL	386.0	HLA-A*02:01	0		0.9969249367713928	0.8915396	0.44545752	0.7758586804072062	0.61	0.1691159754991531	0.0180650483816862	0.5087501	0.9851	0.72953	0.71159315	0.05692711	0.41449472	0.4259999999999999	0.1024915241840062	0.9090798	0.265990826656718	0.20054626	0.13863479	0.9811659	-2.0160648822784424
83	CATSSGTYKYIF	CASSSDRRTQYF	TRAV36/DV7*01	TRBV25-1*01	TRAJ40*01	TRBJ2-5*01	GILGFVFTL	389.0	HLA-A*02:01	0		0.9327324032783508	0.8844675	0.46204042	0.2477855682373047	0.7633333333333333	0.0708253309130668	0.1227375939488411	0.30061868	0.9973	0.36216	0.0036128345	7.482253e-05	0.5864134	0.734	0.0016286771417071	0.89537966	0.3140452492637591	0.03322445	0.11430136	0.6369278	-2.276005983352661
84	CAVQPGDYKLSF	CASSVDRGNTIYF	TRAV20*01	TRBV25-1*01	TRAJ20*01	TRBJ1-3*01	GILGFVFTL	392.0	HLA-A*02:01	0		0.9177291393280028	0.8630071	0.46845636	0.6126618782679241	0.7833333333333333	0.0238356720656156	0.037441574037075	0.11380716	0.9972	0.2894599999999999	0.0014734028	9.012164e-06	0.79123557	0.061	0.077776965873636	0.9010602	0.2325579474746576	0.091587886	0.02773607	0.71768856	-2.160929679870605
85	CATDYSGGGADGLTF	CASSLGGGYHNEQFF	TRAV17*01	TRBV25-1*01	TRAJ45*01	TRBJ2-1*01	GILGFVFTL	396.0	HLA-A*02:01	0		0.0004960865480825	0.7911312	0.4529977	0.3815697034200033	0.6666666666666666	0.0569971054792404	0.030073594301939	0.40122053	0.9779	0.86226	0.01642656	0.049869213	0.67993903	0.495	0.0044502439959615	0.9198077	0.0956823117295397	0.14317465	0.07979649	0.6840283	-2.262437105178833
86	CSWLDNAGNMLTF	CSVQGGGATTGELFF	TRAV26-1*01	TRBV29-1*01	TRAJ39*01	TRBJ2-2*01	GILGFVFTL	406.0	HLA-A*02:01	0		0.0156977400183677	0.82718885	0.43423024	0.7161334156990051	0.5433333333333333	0.0211443156003952	0.2016624957323074	0.43248504	0.9593	0.22777	0.013949096	1.3498554e-05	0.34128994	0.179	0.0011081934993853	0.8768954	0.116650900499089	0.0490597	0.31469053	0.3760318	-2.979604721069336
87	CVVNRDDKIIF	CSAGDRNSLEQYF	TRAV12-1*01	TRBV29-1*01	TRAJ30*01	TRBJ2-7*01	GILGFVFTL	434.0	HLA-A*02:01	0		0.3849491775035858	0.83982855	0.440824	0.9459512581427892	0.6533333333333333	0.045227475464344	0.0312665402889251	0.4550733	0.9992	0.70141	0.00023058233	5.5915275e-06	0.4679612	0.399	0.0002935896998678	0.9238976	0.272254547150375	0.08921907	0.13216217	0.7379483	-7.255901336669922
88	CVVNRHMDSNYQLIW	CASSESGGYEQYF	TRAV12-1*01	TRBV6-1*01	TRAJ33*01	TRBJ2-7*01	GILGFVFTL	437.0	HLA-A*02:01	0		0.1560798734426498	0.84792787	0.45801607	0.3227027257283529	0.58	0.0521646589040756	0.0263726469129323	0.47559017	0.9996	0.1684399999999999	0.00023238597	5.3025988e-06	0.84382385	0.916	0.0009851234426605	0.8004911	0.4943380626686358	0.42768192	0.057340037	0.8093095	-0.5282241702079773
89	CAPKTSYDKVIF	CASRYTGTGADGYTF	TRAV24*01	TRBV27*01	TRAJ50*01	TRBJ1-2*01	GILGFVFTL	442.0	HLA-A*02:01	0		0.9998315572738647	0.87858146	0.44422558	0.7215916117032368	0.5966666666666667	0.0595774427056312	0.003781363600865	0.51956093	0.999	0.33989	0.0020431806	5.0088042e-06	0.6570989	0.64	0.0046945188798417	0.8724177	0.145926290115955	0.047453497	0.27408648	0.9268539	-3.383175849914551
90	CAVQGDNNAGNMLTF	CASSAYVSSYNSPLHF	TRAV20*01	TRBV9*01	TRAJ39*01	TRBJ1-6*01	GILGFVFTL	450.0	HLA-A*02:01	0		0.0225570127367973	0.8631744	0.44422203	0.95388962328434	0.5566666666666666	0.0504786968231201	0.0049336832016706	0.44725755	0.981	0.7704	0.009087471	4.7050322e-05	0.34682518	0.3129999999999999	0.0298723407729994	0.90565157	0.2068113543997259	0.2743602	0.1345515	0.70224375	-0.8622940182685852
91	CATGFETSGSRLTF	CSATLEGRGRQETQYF	TRAV17*01	TRBV20-1*01	TRAJ58*01	TRBJ2-5*01	GILGFVFTL	451.0	HLA-A*02:01	0		0.503771185874939	0.7694807	0.43478224	0.4003752867380777	0.64	0.0571587048470974	0.0218847226351499	0.3910363	0.9989	0.5995699999999999	0.011888027	2.5287392e-05	0.114848025	0.679	0.0232346981509181	0.9424089	0.038005754163481	0.010970244	0.26507312	0.85489315	-1.763407588005066
92	CAVYAGNNRKLIW	CASTPGSREQFF	TRAV12-2*01	TRBV12-4*01	TRAJ38*01	TRBJ2-1*01	GILGFVFTL	455.0	HLA-A*02:01	0		0.0062552043236792	0.80075306	0.45243892	0.8798892796039581	0.82	0.0494714602828025	0.0245270170271396	0.4568257	0.9907	0.0873699999999999	0.0013781971	6.3225584e-06	0.35065663	0.0709999999999999	0.0015906048269243	0.8841245	0.113195604957328	0.08766724	0.4253917	0.5810776	-1.9929043054580688
93	CAMREGPTGGGNKLTF	CASSAEGQGHTDTQYF	TRAV14/DV4*01	TRBV9*01	TRAJ10*01	TRBJ2-3*01	GILGFVFTL	472.0	HLA-A*02:01	0		0.0048782778903841	0.77118784	0.44235173	0.6740766167640686	0.6733333333333333	0.074979618191719	0.0204270128160715	0.39873973	0.9847	0.38704	0.15856074	0.0035771723	0.26955166	0.503	0.0037635257736837	0.9381629	0.0918880492954968	0.06912628	0.26598027	0.76758957	-2.5193049907684326
94	CIVGDNNAGNMLTF	CASSAYGGSDTQYF	TRAV26-1*01	TRBV9*01	TRAJ39*01	TRBJ2-3*01	GILGFVFTL	479.0	HLA-A*02:01	0		0.7427114844322205	0.88507885	0.4512229	0.9667575558026632	0.75	0.1445183306932449	0.1548427939414978	0.67471117	0.9949	0.26481	0.012623362	0.00046828503	0.6890912	0.189	0.0074268601907533	0.8790961	0.1290603208702104	0.45923072	0.40659198	0.73951966	-0.957330286502838
95	CVVNEPSGNTPLVF	CSARDREAANTGELFF	TRAV12-1*01	TRBV20-1*01	TRAJ29*01	TRBJ2-2*01	GILGFVFTL	498.0	HLA-A*02:01	0		0.3763851225376129	0.81284624	0.43043926	0.9535361329714456	0.5333333333333333	0.0444172322750091	0.0371612086892128	0.30961862	0.9965	0.67029	0.00023796358	5.647363e-06	0.11429719	0.361	0.0021089158952236	0.93717086	0.1060080336649651	0.08763168	0.07468096	0.7444691	-7.566815853118896
96	CAFISGGSNYKLTF	CASSSRQGIRDYGYTF	TRAV38-1*01	TRBV7-6*01	TRAJ53*01	TRBJ1-2*01	GILGFVFTL	489.0	HLA-A*02:01	0		0.2779645025730133	0.975065	0.44752553	0.9443945835034052	0.5466666666666666	0.0544696860015392	0.0305139571428298	0.47796747	0.9992	0.56282	0.10244966	0.58599156	0.46887493	0.923	0.0013818827916111	0.9733	0.3493107098624746	0.06715676	0.08548341	0.6453641	-2.3901050090789795
97	CAASSNTGNQFYF	CASSLWDSEYYGYTF	TRAV29/DV5*01	TRBV7-2*01	TRAJ49*01	TRBJ1-2*01	GILGFVFTL	494.0	HLA-A*02:01	0		0.0221974961459636	0.8097129	0.4436741	0.800776998202006	0.6566666666666666	0.0516920797526836	0.0051490115001797	0.28384867	0.9989	0.28144	0.0130285565	8.211775e-06	0.745998	0.3349999999999999	0.0004663598985644	0.8298313	0.3466349120358919	0.11867789	0.07948743	0.61731654	-2.550709247589112
98	CVVTDLFF	CASSPRTGVAGELFF	TRAV12-1*01	TRBV27*01	TRAJ36*01	TRBJ2-2*01	GILGFVFTL	509.0	HLA-A*02:01	0		0.9980996251106262	0.8362594	0.45472702	0.9781626164913176	0.69	0.0825370624661445	0.014378516934812	0.43434027	0.9978	0.93676	0.010112679	0.044364274	0.4413515	0.6580000000000001	0.0010833216496394	0.9623716	0.175637183123815	0.19378981	0.7147053	0.8062393	-3.929090023040772
99	CAVKDNNNDMRF	CASSYRGEQYF	TRAV12-2*01	TRBV5-1*01	TRAJ43*01	TRBJ2-7*01	GILGFVFTL	525.0	HLA-A*02:01	0		0.9928210377693176	0.9441153	0.46977097	0.4409473737080892	0.78	0.0125822350382804	0.2028736919164657	0.21962908	0.9976	0.1530099999999999	0.008566649	3.979509e-05	0.81759024	0.945	0.0355959508829982	0.8438042	0.715413680628605	0.4754044	0.29953554	0.94367176	-2.3115928173065186
100	CILLNNNAGNMLTF	CASSPWGGNNEQFF	TRAV26-2*01	TRBV9*01	TRAJ39*01	TRBJ2-1*01	GILGFVFTL	532.0	HLA-A*02:01	0		0.0164678357541561	0.82636935	0.45555687	0.8725759188334147	0.6333333333333333	0.1240472793579101	0.0560281611979007	0.75311303	0.998	0.2668899999999999	0.0014636795	4.047423e-06	0.7883613	0.761	0.0010954028417472	0.7373669	0.0469512098329024	0.39672187	0.5242709	0.78281325	-1.7343950271606443
101	CIVRVFNQAGTALIF	CATTFTGSRAEAFF	TRAV26-1*01	TRBV19*01	TRAJ15*01	TRBJ1-1*01	GILGFVFTL	538.0	HLA-A*02:01	0		0.9996040463447572	0.79405147	0.44177586	0.9809472287694612	0.8066666666666666	0.0784806013107299	0.037078320980072	0.8291054	0.9984	0.10985	0.4007753	0.04779111	0.17448139	0.531	0.1164310867316089	0.884647	0.1463589191452194	0.040348478	0.39511678	0.97946644	-2.191693067550659
102	CALRGNQGGKLIF	CASSLDGSEGANVLTF	TRAV38-1*01	TRBV28*01	TRAJ23*01	TRBJ2-6*01	GILGFVFTL	545.0	HLA-A*02:01	0		0.9632466435432434	0.80787086	0.44153616	0.2887716293334961	0.7066666666666667	0.0965972319245338	0.0448166094720363	0.38920823	0.9898	0.39035	0.06676387	0.0019564526	0.44653028	0.6860000000000002	0.0062120967333612	0.88755465	0.1586628337314284	0.07136655	0.246076	0.7604304	-2.146428108215332
103	CAVQAGGLNDYKLSF	CASSFREGPLFYEQYF	TRAV20*01	TRBV27*01	TRAJ20*01	TRBJ2-7*01	GILGFVFTL	569.0	HLA-A*02:01	0		0.0090399114415049	0.80730534	0.4473197	0.9700182353456815	0.6566666666666666	0.1817386895418167	0.1037558242678642	0.26904646	0.9837	0.73975	0.016309714	2.6773441e-05	0.63361025	0.2239999999999999	0.2149068606246146	0.9394548	0.3878367311093396	0.08489013	0.1347298	0.88484246	-1.5562310218811035
104	CAASIENNDMRF	CASSLRRESCYEQYF	TRAV13-1*01	TRBV28*01	TRAJ43*01	TRBJ2-7*01	GILGFVFTL	578.0	HLA-A*02:01	0		2.254746505059302e-05	0.8097791	0.45400476	0.1529731750488281	0.74	0.0212726723402738	0.1909461766481399	0.36080083	0.9889	0.6484000000000001	0.009370048	4.6345478e-05	0.48119462	0.615	0.0428904565400443	0.8818846	0.288402713946775	0.11208906	0.08825947	0.88739246	-1.6214191913604736
105	CVVNILYSGAGSYQLTF	CASSELGGYEQYF	TRAV12-1*01	TRBV6-1*01	TRAJ28*01	TRBJ2-7*01	GILGFVFTL	591.0	HLA-A*02:01	0		0.0337235070765018	0.8244913	0.4566901	0.5928958654403687	0.57	0.0563776008784771	0.0147621156647801	0.4415817	0.9994	0.24161	0.0006742191	0.00051663653	0.8387737	0.6860000000000002	0.0048146316003112	0.77842736	0.5231278271042973	0.5325856	0.02827031	0.81840885	-2.9267733097076416
106	CARGYGQNFVF	CASSERGDRGGYEQYF	TRAV13-1*01	TRBV25-1*01	TRAJ26*01	TRBJ2-7*01	GILGFVFTL	601.0	HLA-A*02:01	0		0.0042434586212038	0.8380576	0.45250013	0.0350990295410156	0.6933333333333334	0.0699701830744743	0.3333260118961334	0.35213637	0.992	0.58795	0.023792442	0.00065793266	0.19022569	0.036	0.0541847620988846	0.9564543	0.1630181414232908	0.042722326	0.10134553	0.74095374	-2.1413822174072266
107	CVVNGLYSGNTPLVF	CASSYFLAGFRGYNEQFF	TRAV12-1*01	TRBV6-2*01	TRAJ29*01	TRBJ2-1*01	GILGFVFTL	622.0	HLA-A*02:01	0		0.0351845473051071	0.8025734	0.4445562	0.8668703138828278	0.6233333333333333	0.08730149269104	0.600374698638916	0.9826082	0.9999	0.95537	0.00056126894	2.8130871e-05	0.35504076	0.48	0.0008730838781048	0.95533806	0.2041896814102789	0.17802033	0.18092813	0.76573116	-1.884098768234253
108	CAFIQTGANNLFF	CASSVPDQFRLFF	TRAV38-1*01	TRBV9*01	TRAJ36*01	TRBJ1-1*01	GILGFVFTL	646.0	HLA-A*02:01	0		0.9902490973472596	0.8489478	0.4554467	0.6426156361897786	0.6633333333333333	0.0386464186012744	0.2576125562191009	0.50639683	0.9988	0.5985400000000001	0.012667847	0.002732393	0.4068483	0.812	0.0036253931371902	0.8780861	0.3140401175780258	0.078929596	0.0258392	0.66069263	-3.449817180633545
109	CAYALNSGYALNF	CSARGITSGGVPDTQYF	TRAV38-2/DV8*01	TRBV20-1*01	TRAJ41*01	TRBJ2-3*01	GILGFVFTL	650.0	HLA-A*02:01	0		0.1767764240503311	0.86870676	0.43486422	0.9340668072303135	0.62	0.0560823939740657	0.5430507659912109	0.62305427	0.9914	0.1633499999999998	0.018232882	0.001548408	0.23592454	0.405	0.0012106171994673	0.9663365	0.2165510477569805	0.08599476	0.6012375	0.75107795	-2.504973888397217
110	CAGAGGTSYGKLTF	CSTRAGPTEAFF	TRAV21*01	TRBV29-1*01	TRAJ52*01	TRBJ1-1*01	GILGFVFTL	654.0	HLA-A*02:01	0		0.194455474615097	0.861446	0.44505107	0.969795065621535	0.7466666666666667	0.0239622127264738	0.0684751123189926	0.41398537	0.9916	0.09254	0.011563746	0.00011737634	0.53212893	0.37	0.0012771526955475	0.89129734	0.1096945333310451	0.13564804	0.30952924	0.8201273	-1.476683497428894
111	CAATPFYGGSQGNLIF	CASSPEIGQYF	TRAV13-1*01	TRBV7-9*01	TRAJ42*01	TRBJ2-3*01	GILGFVFTL	691.0	HLA-A*02:01	0		0.0605037026107311	0.8611123	0.4613607	0.33004363377889	0.6833333333333333	0.0230542160570621	0.0689456909894943	0.21898377	0.9992	0.90592	0.21486905	0.00047035876	0.8299011	0.761	0.0086256771464832	0.90336037	0.4230465721414453	0.17301734	0.003924909	0.8397682	-5.7814812660217285
112	CVVSERSNSGYALNF	CATIPTSTVETQYF	TRAV10*01	TRBV25-1*01	TRAJ41*01	TRBJ2-5*01	GILGFVFTL	670.0	HLA-A*02:01	0		0.9183914065361024	0.82506603	0.43885437	0.8172731399536133	0.69	0.0541515126824379	0.0513960383832454	0.48096594	0.9968	0.48183	0.0050580045	1.14775e-05	0.46548873	0.744	0.0008202510616683	0.8392024	0.3435841204202314	0.12922844	0.17813858	0.6310497	-1.4749741554260254
113	CVVNKDAGNMLTF	CAPGEENTGELFF	TRAV12-1*01	TRBV7-8*01	TRAJ39*01	TRBJ2-2*01	GILGFVFTL	703.0	HLA-A*02:01	0		8.486168371746317e-05	0.8449721	0.43418398	0.3720445235570272	0.6566666666666666	0.0368538312613964	0.0158609692007303	0.26535875	0.9996	0.1948999999999999	0.00011285827	1.4498057e-05	0.43492913	0.483	0.0012749745983455	0.80801463	0.2853336057917841	0.14147358	0.16850577	0.773086	-8.651999473571777
114	CAFMKLGNNARLMF	CAISGPEINQPQHF	TRAV38-1*01	TRBV10-3*01	TRAJ31*01	TRBJ1-5*01	GILGFVFTL	684.0	HLA-A*02:01	0		0.7567797303199768	0.84579	0.44721854	0.6751131415367126	0.6533333333333333	0.0091505534946918	0.1533032655715942	0.37235847	0.9905	0.05818	0.046634406	0.00020746229	0.29595345	0.2239999999999999	0.0022982091715675	0.8556818	0.3248328169833425	0.06192587	0.14729887	0.62058675	-1.895501017570496
115	CAASGPYGQNFVF	CASSWKGGDAYGYTF	TRAV29/DV5*01	TRBV5-5*01	TRAJ26*01	TRBJ1-2*01	GILGFVFTL	20300.0	HLA-A*02:01	0		0.9944047927856444	0.8600191	0.44518614	0.8688632647196451	0.67	0.0235756058245897	0.0006729762535542	0.44509125	0.9968	0.30721	0.001827228	8.178301e-06	0.66184413	0.5900000000000001	0.0009177370295219	0.9167052	0.4361077684220247	0.034105115	0.36395696	0.6679037	-5.626772403717041
116	CAVRQTGGGADGLTF	CSVPGLVYPGELFF	TRAV3*01	TRBV29-1*01	TRAJ45*01	TRBJ2-2*01	GILGFVFTL	718.0	HLA-A*02:01	0		0.0036239211913198	0.8579391	0.43575698	0.935139775276184	0.7266666666666667	0.1308308839797973	0.1243685781955719	0.32821736	0.9909	0.8452999999999999	0.20033115	0.014498047	0.5449626	0.856	0.0035879419658158	0.805223	0.1267400261632726	0.1043184	0.4422341	0.3607863	-3.6064159870147705
117	CAQGETSGSRLTF	CASSPQQGQETQYF	TRAV17*01	TRBV14*01	TRAJ58*01	TRBJ2-5*01	GILGFVFTL	728.0	HLA-A*02:01	0		0.9743839502334596	0.82816094	0.45341092	0.8690791527430216	0.6533333333333333	0.0644713416695594	0.0134625248610973	0.47348765	0.9973	0.48578	0.035804357	7.101676e-05	0.62182283	0.7010000000000001	0.012479337179684	0.89586926	0.0780773511787742	0.19253446	0.034959406	0.8781411	-2.0923447608947754
118	CAASGGGADGLTF	CASSLLRETDTQYF	TRAV13-1*01	TRBV6-5*01	TRAJ45*01	TRBJ2-3*01	GILGFVFTL	738.0	HLA-A*02:01	0		0.2796107530593872	0.7608378	0.45555562	0.2444762388865152	0.7466666666666667	0.0741497576236724	0.0992572754621505	0.5048529	0.9766	0.6203799999999999	0.07108996	0.004112651	0.60658133	0.0809999999999999	0.0124524524362641	0.83710694	0.2281932437568585	0.16552795	0.18737149	0.6514847	-3.096551418304444
119	CAYYRGQNFVF	CSARDTGGNNSPLHF	TRAV38-2/DV8*01	TRBV20-1*01	TRAJ26*01	TRBJ1-6*01	GILGFVFTL	749.0	HLA-A*02:01	0		0.0104018235579133	0.808649	0.44044483	0.967127044995626	0.6966666666666667	0.0061758807860314	0.1254349201917648	0.46333817	0.992	0.09406	0.011753437	9.756909e-06	0.40274036	0.191	0.0030076726041443	0.8507526	0.0700547249155719	0.087735794	0.18261184	0.8455239	-2.976148843765259
120	CALRYGGATNKLIF	CASSLEGVGGYTF	TRAV19*01	TRBV7-6*01	TRAJ32*01	TRBJ1-2*01	GILGFVFTL	763.0	HLA-A*02:01	0		0.986905872821808	0.8282397	0.45994514	0.1755566596984863	0.7133333333333334	0.0809242650866508	0.0680912062525749	0.044779077	0.9977	0.43775	0.06695606	0.0004052325	0.7513048	0.9220000000000002	0.0009843994921538	0.8104841	0.5985383734178182	0.13288623	0.13482402	0.6138487	-2.520404100418091
121	CAASGGAQKLVF	CASSLRVTNTGELFF	TRAV29/DV5*01	TRBV7-6*01	TRAJ54*01	TRBJ2-2*01	GILGFVFTL	772.0	HLA-A*02:01	0		0.9581819772720336	0.8369735	0.45821196	0.7881893316904703	0.6333333333333333	0.0252804439514875	0.0290607847273349	0.36666584	0.9857	0.2380599999999999	0.0051169232	0.00010028438	0.61309886	0.2049999999999999	0.0014521572913508	0.8701898	0.1553500924973406	0.09923374	0.21835917	0.6938505	-3.1607816219329834
122	CAMRTGYSGYSSASKIIF	CASTTSLAEKTYEQYF	TRAV14/DV4*01	TRBV10-2*01	TRAJ3*01	TRBJ2-7*01	GILGFVFTL	774.0	HLA-A*02:01	0		0.0669823288917541	0.8153169	0.43190107	0.8717788358529409	0.6766666666666666	0.0471891947090625	0.0332023240625858	0.4804606	0.9957	0.74029	0.0698671	0.0018397918	0.14412236	0.937	0.0015639578799891	0.9385295	0.293514357172678	0.041846503	0.14374399	0.7718716	-1.995292067527771
123	CALSDQGSGTYKYIF	CASSQDLFGGPTDTQYF	TRAV9-2*01	TRBV4-3*01	TRAJ40*01	TRBJ2-3*01	GILGFVFTL	775.0	HLA-A*02:01	0		0.4080632925033569	0.809079	0.44722512	0.8240998586018881	0.68	0.1484629362821579	0.0625481531023979	0.5184156	0.9741	0.33211	0.017383449	0.000546799	0.36705387	0.864	0.0734981376372161	0.96915925	0.4800627581710686	0.48862758	0.089022	0.67856866	-2.0536108016967773
124	CVVTSNDYKLSF	CASSQEQRGLTYEQYF	TRAV10*01	TRBV4-2*01	TRAJ20*01	TRBJ2-7*01	GILGFVFTL	780.0	HLA-A*02:01	0		0.0121511816978454	0.88081783	0.44378704	0.1329795519510904	0.6366666666666667	0.1415420770645141	0.0991243496537208	0.40855262	0.9128	0.16537	0.0012320494	1.8747312e-05	0.34617585	0.61	0.0178978259616997	0.9511157	0.217574326937414	0.0542241	0.22335196	0.7470444	-1.9741554260253904
125	CAAIPADQAGTALIF	CASSFGPGGNEQFF	TRAV13-1*01	TRBV5-5*01	TRAJ15*01	TRBJ2-1*01	GILGFVFTL	786.0	HLA-A*02:01	0		0.000822719070129	0.83312756	0.4562678	0.93828817208608	0.7566666666666667	0.127662107348442	0.0890227332711219	0.65552664	0.9941	0.71931	0.0015098585	7.1107465e-06	0.8023865	0.8980000000000001	0.0013082926074275	0.83930504	0.0799198237600383	0.186999	0.079549365	0.7837724	-2.875583410263061
126	CAYRSRNQAGTALIF	CASSETGTRETQYF	TRAV38-2/DV8*01	TRBV19*01	TRAJ15*01	TRBJ2-5*01	GILGFVFTL	803.0	HLA-A*02:01	0		0.1857984066009521	0.79671276	0.45331028	0.587026834487915	0.6166666666666667	0.1118021681904792	0.1070964038372039	0.5014699	0.9992	0.75864	0.22271696	0.14119765	0.34805357	0.1159999999999999	0.251798914372921	0.8130606	0.1074748956217609	0.15908495	0.17705965	0.9796943	-2.3319122791290283
127	CAAGSSGGSYIPTF	CASSLEGHRGLYNEQFF	TRAV13-1*01	TRBV7-7*01	TRAJ6*01	TRBJ2-1*01	GILGFVFTL	832.0	HLA-A*02:01	0		0.8236770033836365	0.782391	0.44110578	0.0849479039510091	0.6433333333333333	0.0946175977587699	0.0071720862761139	0.4543918	0.9807	0.31274	0.050928194	1.723872e-05	0.2637062	0.7	0.0012757634700392	0.9244919	0.0794268105143461	0.063112214	0.37940082	0.6806724	-2.16785216331482
128	CVVNKDNDMRF	CAVQDLNTGELFF	TRAV12-1*01	TRBV30*01	TRAJ43*01	TRBJ2-2*01	GILGFVFTL	835.0	HLA-A*02:01	0		4.350409290054813e-05	0.84565085	0.43862128	0.8641727666060129	0.7633333333333333	0.0168576966971158	0.0747918710112571	0.240844	0.9996	0.55055	9.379052e-05	3.8029066e-06	0.5711523	0.483	0.0005055010697105	0.8416753	0.3977441947897328	0.2738839	0.04533485	0.54342806	-9.110512733459473
129	CAVRRSGGSNYKLTF	CASSLDRVRGNSYEQYF	TRAV8-4*01	TRBV6-5*01	TRAJ53*01	TRBJ2-7*01	GILGFVFTL	841.0	HLA-A*02:01	0		0.4388158023357391	0.83523166	0.4456328	0.028782288233439	0.6833333333333333	0.0167243108153343	0.1104326173663139	0.44138062	0.993	0.07199	0.0053392486	0.00035922622	0.2065389	0.2109999999999999	0.001607398714259	0.81398004	0.147224654564138	0.031491723	0.2735491	0.7275074	-1.8894450664520264
130	CAGISDSWGKLQF	CSARAFWDWDDIQYF	TRAV35*01	TRBV20-1*01	TRAJ24*01	TRBJ2-4*01	GILGFVFTL	848.0	HLA-A*02:01	0		0.4441580176353454	0.8013779	0.42859906	0.9870319267114004	0.5433333333333333	0.0510889776051044	0.018088711425662	0.46210012	0.9965	0.29306	0.0031451357	3.7974341e-06	0.6358668	0.501	0.001959785517829	0.8355533	0.1382156230778967	0.09809428	0.1112776	0.87405396	-2.238767385482788
131	CAHKSYGNNRLAF	CASSYGQGDGTGELFF	TRAV17*01	TRBV5-4*01	TRAJ7*01	TRBJ2-2*01	GILGFVFTL	852.0	HLA-A*02:01	0		0.0395089834928512	0.85571533	0.43931264	0.7759139537811279	0.6	0.089798204600811	0.013898110948503	0.3029058	0.998	0.1463500000000001	0.002363478	1.7282902e-05	0.5537838	0.482	0.0019291369375423	0.9062182	0.0890198105811769	0.14481643	0.19390783	0.77894163	-2.824294090270996
132	CALSEPPTGGFKTIF	CSARDLGGNTEAFF	TRAV19*01	TRBV20-1*01	TRAJ9*01	TRBJ1-1*01	GILGFVFTL	967.0	HLA-A*02:01	0		0.006388203240931	0.7616493	0.44789228	0.9845808744430542	0.6933333333333334	0.0426363497972488	0.0403397642076015	0.41954526	0.9975	0.3509699999999999	0.0027517145	5.6282283e-06	0.37137452	0.036	0.0013839674007613	0.8318423	0.0777131378866481	0.10596127	0.4595895	0.7577975	-1.800185203552246
133	CAVKEASGTYKYIF	CASSWNSSPLHF	TRAV8-1*01	TRBV7-9*01	TRAJ40*01	TRBJ1-6*01	GILGFVFTL	996.0	HLA-A*02:01	0		0.8210185170173645	0.8181352	0.45106378	0.9197542866071066	0.7633333333333333	0.1998066455125808	0.0241182874888181	0.21243384	0.9966	0.57942	0.0016239887	2.348688e-05	0.67200166	0.815	0.0007911984546808	0.953125	0.2266646091008619	0.35747755	0.9823591	0.8505808	-1.2883505821228027
134	CAVLDSNYQLIW	CASSVGRETSEQYF	TRAV1-2*01	TRBV9*01	TRAJ33*01	TRBJ2-7*01	GILGFVFTL	1139.0	HLA-A*02:01	0		0.1145934835076332	0.78166175	0.45718136	0.439589262008667	0.7366666666666667	0.0696816742420196	0.0798651948571205	0.38179478	0.985	0.61842	0.00417447	0.0021084112	0.6742453	0.8030000000000002	0.0035988788469694	0.85793805	0.1890726746113341	0.049028452	0.1860314	0.58628625	-1.297028422355652
135	CALSDLTFDQTGANNLFF	CASSQEKVPSETQYF	TRAV19*01	TRBV4-1*01	TRAJ36*01	TRBJ2-5*01	GILGFVFTL	1180.0	HLA-A*02:01	0		0.0130459452047944	0.82808924	0.44763142	0.3855628967285156	0.6966666666666667	0.0740598961710929	0.0950357317924499	0.4451948	0.9722	0.97318	0.004736479	6.841093e-06	0.68583906	0.727	0.0114343327899405	0.8981401	0.1792484850359106	0.08277314	0.09136193	0.7321179	-2.535254955291748
136	CAAETSGSRLTF	CAINRDRCNYGYTF	TRAV23/DV6*01	TRBV2*01	TRAJ58*01	TRBJ1-2*01	GILGFVFTL	1197.0	HLA-A*02:01	0		0.2041251510381698	0.8132063	0.4402267	0.1086935997009277	0.6933333333333334	0.0770573318004608	0.1336967200040817	0.1846019	0.9977	0.05149	0.00057960977	4.027582e-06	0.1433536	0.236	0.0038421631325036	0.6327001	0.13272907048077	0.03856705	0.04793624	0.5125518	-1.930989980697632
137	CAASYISNFGNEKLTF	CASSLPKTTQYF	TRAV29/DV5*01	TRBV7-2*01	TRAJ48*01	TRBJ2-5*01	GILGFVFTL	12154.0	HLA-A*02:01	0		0.8906278014183044	0.8391806	0.46213588	0.2589583396911621	0.7933333333333333	0.0922328829765319	0.0340762548148632	0.38568145	0.9938	0.40619	0.010356265	6.696504e-05	0.77636397	0.2949999999999999	0.0015902661951258	0.8780229	0.1251806432402323	0.048138857	0.3059587	0.5659119	-1.825244903564453
138	CAVEDTGGFKTIF	CASSIIPGTYHTEAFF	TRAV12-2*01	TRBV27*01	TRAJ9*01	TRBJ1-1*01	GILGFVFTL	1317.0	HLA-A*02:01	0		0.96648907661438	0.83622545	0.4521745	0.8697868486245474	0.6066666666666667	0.0508057251572608	0.1493418961763382	0.3776058	0.9991	0.85619	0.001613525	2.3469684e-05	0.44026205	0.3389999999999999	0.0106583810338634	0.95001817	0.4632099774350406	0.30551037	0.935953	0.91357833	-1.7795838117599487
139	CAYWGGSNYKLTF	CASSGGPLQETQYF	TRAV38-2/DV8*01	TRBV7-9*01	TRAJ53*01	TRBJ2-5*01	GILGFVFTL	1443.0	HLA-A*02:01	0		0.0022643306292593	0.8582737	0.45436722	0.578708569208781	0.68	0.0253657530993223	0.2703858613967895	0.4355412	0.9961	0.89792	0.007620204	0.0001376524	0.520993	0.967	0.1066408897138899	0.8632605	0.1327445984148269	0.07483263	0.1733991	0.7831245	-2.4382920265197754
140	CVVNALRGGGSNYKLTF	CASSEGQGYEAFF	TRAV12-1*01	TRBV6-1*01	TRAJ53*01	TRBJ1-1*01	GILGFVFTL	1466.0	HLA-A*02:01	0		0.0074208285659551	0.8329084	0.45610645	0.6097965637842815	0.57	0.0674841850996017	0.0128077380359172	0.4115553	0.9994	0.44436	0.00023581227	1.1244671e-05	0.8332999	0.388	0.0743124202526814	0.86525774	0.4835315971447609	0.30731508	0.03240465	0.7536419	-2.4555466175079346
141	CAGHRNDQGAQKLVF	CSFNYNEQFF	TRAV35*01	TRBV29-1*01	TRAJ54*01	TRBJ2-1*01	GILGFVFTL	1602.0	HLA-A*02:01	0		0.0783695355057716	0.84851557	0.448855	0.2377463976542154	0.67	0.0123606128618121	0.1767574995756149	0.57006973	0.9931	0.37392	0.0038980618	0.0002620114	0.73437	0.845	0.0005374910506361	0.923074	0.1430460572166104	0.23917776	0.26560658	0.77352595	-1.9555237293243408
142	CVVNRPQAGTALIF	CASQANQNTGELFF	TRAV12-1*01	TRBV13*01	TRAJ15*01	TRBJ2-2*01	GILGFVFTL	1608.0	HLA-A*02:01	0		0.0015763501869514	0.8456419	0.43917534	0.8980391124884287	0.6966666666666667	0.0821259319782257	0.052564974874258	0.39525846	0.993	0.7226	6.66387e-05	4.4741087e-06	0.26991495	0.663	0.0008208826402551	0.9340563	0.1010273488175104	0.05335907	1.6710248e-05	0.87139094	-7.379275798797607
143	CAVISRGGSNYKLTF	CASSPGQGAFEQYF	TRAV41*01	TRBV5-4*01	TRAJ53*01	TRBJ2-7*01	GILGFVFTL	1691.0	HLA-A*02:01	0		0.25473353266716	0.837499	0.45491117	0.8973770340283712	0.5966666666666667	0.0798893123865127	0.0259787458926439	0.27116707	0.9997	0.65234	0.012840963	1.7706909e-05	0.7071415	0.94	0.1781150451803114	0.9065258	0.0881622581834506	0.28743786	0.20595835	0.88700736	-2.3379571437835693
144	CAVTRGGYSTLTF	CASSLGTGGIDEQFF	TRAV21*01	TRBV12-3*01	TRAJ11*01	TRBJ2-1*01	GILGFVFTL	1735.0	HLA-A*02:01	0		0.015214835293591	0.82879657	0.44703695	0.7067729632059734	0.6233333333333333	0.0859695971012115	0.0251671560108661	0.5128668	0.9954	0.1449099999999999	0.007526372	1.4681914e-05	0.78957903	0.253	0.0004145419563428	0.869275	0.2492234026659058	0.15100127	0.10124394	0.61419404	-2.412196397781372
145	CAMWWGLDYKLSF	CASSWVAGEYEQYF	TRAV12-3*01	TRBV28*01	TRAJ20*01	TRBJ2-7*01	GILGFVFTL	1753.0	HLA-A*02:01	0		0.1642961204051971	0.80521816	0.4463507	0.94802459081014	0.6366666666666667	0.2217943221330642	0.0945202186703682	0.58156836	0.9997	0.58996	0.007284338	4.469572e-06	0.8032312	0.2229999999999999	0.0098984889453276	0.8662505	0.4852991078447808	0.3423067	0.31309095	0.85566556	-1.857000946998596
146	CAVDNAGNMLTF	CASSFVDEQYF	TRAV38-1*01	TRBV7-9*01	TRAJ39*01	TRBJ2-7*01	GILGFVFTL	1763.0	HLA-A*02:01	0		0.0202704295516014	0.8484276	0.45975187	0.8876121342182159	0.71	0.1934528201818466	0.2886431217193603	0.20477636	0.9979	0.64013	0.052335843	8.10088e-05	0.7902135	0.425	0.0010227228536678	0.8130852	0.5077199592075173	0.42116618	0.78293675	0.8066036	-2.451894044876098
147	CAMEEGWGKLQF	CASSFMWRSWTDTQYF	TRAV14/DV4*01	TRBV12-3*01	TRAJ24*01	TRBJ2-3*01	GILGFVFTL	1840.0	HLA-A*02:01	0		0.0368126481771469	0.74334395	0.44296572	0.9843305374185244	0.7133333333333334	0.0251377932727336	0.040081039071083	0.69619817	0.982	0.2380500000000001	0.042089205	6.876903e-05	0.49031252	0.492	0.0090510800157062	0.84193707	0.2130118225211528	0.09077789	0.1516239	0.7076009	-2.345761299133301
148	CAAQDFQGGSEKLVF	CASSSGNPRAQYF	TRAV29/DV5*01	TRBV13*01	TRAJ57*01	TRBJ2-7*01	GILGFVFTL	1921.0	HLA-A*02:01	0		0.7092176675796509	0.87620574	0.44947574	0.886999636888504	0.7166666666666667	0.0368341095745563	0.2208879292011261	0.35141042	0.9954	0.96384	0.0013588701	0.00011112847	0.3797968	0.753	0.1345990122128569	0.9442462	0.4520409927622447	0.03280725	0.07466541	0.7901138	-2.0424091815948486
149	CALSGATNKLIF	CAIGGTNTGELFF	TRAV16*01	TRBV2*01	TRAJ32*01	TRBJ2-2*01	GILGFVFTL	1932.0	HLA-A*02:01	0		0.0261518117040395	0.8395718	0.4470376	0.814793864885966	0.7433333333333333	0.02893035300076	0.0668986067175865	0.19998707	0.9987	0.4878	0.02747574	0.007136299	0.17791031	0.5760000000000001	0.003359928959253	0.8649614	0.2852477116402118	0.062475737	0.08043367	0.26174214	-3.834822654724121
150	CATDTGRRALTF	CASSHETANTEAFF	TRAV17*01	TRBV4-1*01	TRAJ5*01	TRBJ1-1*01	GILGFVFTL	1964.0	HLA-A*02:01	0		0.3765136301517486	0.76052755	0.45153525	0.8673577209313711	0.7433333333333333	0.1159386411309242	0.0178141482174396	0.45634654	0.9946	0.71897	0.0023141857	9.5403826e-05	0.3919316	0.4	0.0460553436074405	0.87225884	0.2334657547469433	0.18621959	0.08296918	0.7733899	-3.149696111679077
151	CAVPGWGGGNKLTF	CATRGAGVQPQHF	TRAV1-2*01	TRBV18*01	TRAJ10*01	TRBJ1-5*01	GILGFVFTL	2016.0	HLA-A*02:01	0		0.0788133218884468	0.8562622	0.43970442	0.6424663066864014	0.7233333333333334	0.013961361721158	0.2499342411756515	0.28161702	0.997	0.78768	0.12072322	3.7864396e-05	0.3492371	0.2019999999999999	0.0455805683028302	0.8197497	0.4462950044498201	0.041859925	0.20904608	0.738374	-3.714085578918457
152	CVVGDSWGKLQF	CASRPFPGAYEQYF	TRAV10*01	TRBV27*01	TRAJ24*01	TRBJ2-7*01	GILGFVFTL	2089.0	HLA-A*02:01	0		0.4250880777835846	0.8266497	0.4458255	0.9757331907749176	0.64	0.076689675450325	0.344483345746994	0.40846172	0.9985	0.86568	0.0022877934	0.0034872417	0.5371454	0.472	0.2360123336096876	0.9207432	0.3164821384475915	0.14728858	0.453562	0.95225257	-2.1757254600524902
153	CAPFDGGKLTF	CSPWGPTPGSGTTDTQYF	TRAV36/DV7*01	TRBV29-1*01	TRAJ44*01	TRBJ2-3*01	GILGFVFTL	2096.0	HLA-A*02:01	0		0.024025198072195	0.7887222	0.42385092	0.6463223298390706	0.6566666666666666	0.0461585521697998	0.2462511360645294	0.49684668	0.9927	0.4448499999999999	0.001457876	1.3237799e-05	0.20252271	0.788	0.0012159995927504	0.68157846	0.2223695243371056	0.055598292	0.3546724	0.8578713	-2.843893527984619
154	CIVRPALFQGAQKLVF	CAISDLWLPSGQEQFF	TRAV26-1*01	TRBV10-3*01	TRAJ54*01	TRBJ2-1*01	GILGFVFTL	2103.0	HLA-A*02:01	0		0.0038798409514129	0.8355437	0.4299548	0.8170901735623678	0.7	0.0087737822905182	0.003934874664992	0.35025498	0.9989	0.04917	0.014970553	6.7859787e-06	0.5699369	0.9240000000000002	0.0026366264137323	0.9428333	0.2322046409616423	0.0486225	0.043052316	0.6830863	-2.62625503540039
155	CVVTRGYSTLTF	CASSEGTGYEQYF	TRAV12-1*01	TRBV6-4*01	TRAJ11*01	TRBJ2-7*01	GILGFVFTL	2117.0	HLA-A*02:01	0		0.0601445920765399	0.81761026	0.4562315	0.5855915546417236	0.63	0.0664214566349983	0.0205688178539276	0.4009203	0.9994	0.83056	0.00021644455	7.1944564e-06	0.82581997	0.581	0.0009442164038773	0.8142448	0.3968035500945479	0.42437568	0.00791344	0.6809301	-4.361426830291748
156	CAMRDLGDMRF	CASSFWDRRYGYTF	TRAV14/DV4*01	TRBV27*01	TRAJ43*01	TRBJ1-2*01	GILGFVFTL	2123.0	HLA-A*02:01	0		0.0467246919870376	0.8228157	0.44917452	0.8220795591672262	0.6766666666666666	0.0618386007845401	0.134990856051445	0.4702152	0.998	0.63643	0.0113595575	0.0392896	0.3776163	0.599	0.0032351085777918	0.8662056	0.3126974069113579	0.032357343	0.027513724	0.9485783	-2.685003757476806
157	CATEGYNNNDMRF	CASTHWLRGSGTEAFF	TRAV17*01	TRBV6-2*01	TRAJ43*01	TRBJ1-1*01	GILGFVFTL	12165.0	HLA-A*02:01	0		0.2113130241632461	0.76333386	0.43978122	0.8921530644098917	0.63	0.0853970721364021	0.1556873172521591	0.40271538	0.9969	0.1637199999999999	0.002455649	8.118769e-05	0.14431801	0.235	0.001329581727623	0.95346963	0.1107475008047417	0.03514925	0.27412686	0.7021326	-2.465986013412476
158	CAENDPNDYKLSF	CASSLVATALLWNEQYF	TRAV13-2*01	TRBV27*01	TRAJ20*01	TRBJ2-7*01	GILGFVFTL	2179.0	HLA-A*02:01	0		0.0032420365605503	0.8084209	0.4300905	0.681214412053426	0.71	0.05234045535326	0.1246586814522743	0.3746664	0.9974	0.6352	0.0003777049	1.3804157e-05	0.2430152	0.135	0.0055268134208745	0.8968321	0.1576196356575834	0.14867103	0.1320086	0.93458146	-1.736644268035889
159	CAVSGYSTLTF	CASSVGLAGVPAEQYF	TRAV8-4*01	TRBV5-8*01	TRAJ11*01	TRBJ2-7*01	GILGFVFTL	2267.0	HLA-A*02:01	0		0.0139901358634233	0.82859004	0.44724816	0.6134423017501831	0.66	0.0442494414746761	0.2139511257410049	0.5183366	0.9976	0.20168	0.0028353678	0.00010833637	0.5331712	0.119	0.1980476201715646	0.9815901	0.1605087083422931	0.06263186	0.43660018	0.75637555	-3.440028190612793
160	CEARGNEKLTF	CASSPAGGRGETQYF	TRAV36/DV7*01	TRBV7-3*01	TRAJ48*01	TRBJ2-5*01	GILGFVFTL	2339.0	HLA-A*02:01	0		0.0032544289715588	0.7543652	0.45381954	0.5600200494130452	0.7066666666666667	0.0520236380398273	0.0401449874043464	0.48249057	0.9929	0.2817499999999999	0.0135756275	1.0801137e-05	0.30658746	0.0929999999999999	0.0025786379366763	0.90974313	0.0354279284121963	0.049862515	0.18078083	0.78420883	-2.3559014797210693
161	CAANGNAGNMLTF	CATRLAGGETQYF	TRAV13-1*01	TRBV28*01	TRAJ39*01	TRBJ2-5*01	GILGFVFTL	2380.0	HLA-A*02:01	0		0.0076825777068734	0.7788317	0.45224503	0.5593995253245037	0.8233333333333334	0.0703920423984527	0.1690306812524795	0.3571165	0.9977	0.0869699999999999	0.027431281	0.00043781658	0.33787084	0.819	0.0679307669764966	0.78178465	0.0907803915475752	0.17751499	0.05875954	0.8723081	-2.470066785812378
162	CVVNGNNDMRF	CANLEMNTGELFF	TRAV12-1*01	TRBV12-4*01	TRAJ43*01	TRBJ2-2*01	GILGFVFTL	2400.0	HLA-A*02:01	0		0.0010320618748664	0.8476475	0.44028538	0.7117777864138286	0.7233333333333334	0.0786202326416969	0.0598017312586307	0.38681543	0.9996	0.73485	0.0004294712	7.795091e-06	0.22303425	0.429	0.0013035413459874	0.88584507	0.372822857140263	0.13656777	3.8557016e-07	0.6010441	-8.721658706665039
163	CALSEDYGGATNKLIF	CASSLVRGGPSTDTQYF	TRAV19*01	TRBV7-9*01	TRAJ32*01	TRBJ2-3*01	GILGFVFTL	2416.0	HLA-A*02:01	0		0.2152507603168487	0.83296174	0.453125	0.0999273459116617	0.7066666666666667	0.0240400843322277	0.0142264040187001	0.5453911	0.9547	0.92377	0.02432019	0.00340532	0.56775475	0.0789999999999999	0.1280728719866601	0.9222764	0.2526941471888909	0.034979943	0.42573813	0.7933196	-2.0537710189819336
164	CALSERLPFGNEKLTF	CASSQVPGVTEAFF	TRAV19*01	TRBV4-3*01	TRAJ48*01	TRBJ1-1*01	GILGFVFTL	2448.0	HLA-A*02:01	0		0.4065875113010406	0.809513	0.45421878	0.9057552218437196	0.7333333333333333	0.0765001028776168	0.0883172154426574	0.52098876	0.9665	0.93059	0.008093312	2.3227893e-05	0.6469638	0.054	0.1432025539397727	0.92916214	0.5166867295983595	0.14843671	0.27124894	0.53263974	-2.2443997859954834
165	CAVRPSGSRLTF	CASSLAHCPGQVPYEQYF	TRAV21*01	TRBV5-4*01	TRAJ58*01	TRBJ2-7*01	GILGFVFTL	2466.0	HLA-A*02:01	0		0.0066747176460921	0.7979374	0.4326903	0.0375144481658935	0.6733333333333333	0.1012276485562324	0.1209827363491058	0.3859025	0.9982	0.55272	0.0031595386	3.8012786e-06	0.39060283	0.6990000000000001	0.3027139318106492	0.43546808	0.2753480051501704	0.11143986	0.51227176	0.8833175	-1.776951551437378
166	CALSEGGTDKLIF	CASSLRDSLLSQYF	TRAV19*01	TRBV13*01	TRAJ34*01	TRBJ2-3*01	GILGFVFTL	2483.0	HLA-A*02:01	0		5.516476812772453e-05	0.83836716	0.46086058	0.6327439149220784	0.7466666666666667	0.0457013063132762	0.041374571621418	0.5222683	0.9974	0.80307	0.088770814	4.8705337e-05	0.47606188	0.362	0.0031588982943503	0.90304506	0.4095086768802392	0.18387897	0.313343	0.83452785	-2.3406529426574707
167	CAVLENNARLMF	CASSLGGGNEQFF	TRAV41*01	TRBV5-6*01	TRAJ31*01	TRBJ2-1*01	GILGFVFTL	2617.0	HLA-A*02:01	0		0.2947906851768493	0.8250606	0.4642766	0.6078684329986572	0.7966666666666666	0.1461122930049896	0.052005011588335	0.5525778	0.9991	0.75891	0.009963212	3.7124417e-05	0.8470131	0.308	0.001693155997782	0.8377528	0.0816967632375314	0.6527546	0.39710328	0.76936644	-2.077996730804444
168	CAAGAMEYGNKLVF	CASSYGGAVTEQFF	TRAV41*01	TRBV6-2*01	TRAJ47*01	TRBJ2-1*01	GILGFVFTL	2642.0	HLA-A*02:01	0		0.2797847092151642	0.8426151	0.44945225	0.8035452365875244	0.7366666666666667	0.1051568835973739	0.4536943137645721	0.8116861	0.9824	0.97912	0.060874935	0.11533203	0.7314012	0.8090000000000002	0.0237106338921876	0.8127551	0.2588112265699646	0.2986514	0.24101068	0.668557	-2.114632606506348
169	CAVRPVVDSGYALNF	CASSPGDSLPDGYTF	TRAV21*01	TRBV28*01	TRAJ41*01	TRBJ1-2*01	GILGFVFTL	2678.0	HLA-A*02:01	0		0.0005011078901588	0.83072805	0.44495228	0.905526210864385	0.6533333333333333	0.0428906232118606	0.0105455825105309	0.48197183	0.9988	0.2452299999999999	0.0021603638	3.7524273e-06	0.6809741	0.908	0.0046036267667659	0.8992585	0.228536843743449	0.075656034	0.049075097	0.7213165	-2.2982611656188965
170	CVVRRFGNEKLTF	CASSQVIRTYEQYF	TRAV12-1*01	TRBV4-1*01	TRAJ48*01	TRBJ2-7*01	GILGFVFTL	2702.0	HLA-A*02:01	0		0.1071155071258544	0.95880675	0.45458767	0.6231253147125244	0.6833333333333333	0.0900678262114524	0.0698710232973098	0.49351823	0.9969	0.68055	0.001500202	5.004855e-06	0.4897723	0.508	0.1993311710757552	0.8716026	0.5120567490334453	0.098556	0.60124356	0.806874	-1.81332004070282
171	CAVRGADGLTF	CASTNRASDSYEQYF	TRAV21*01	TRBV6-6*01	TRAJ45*01	TRBJ2-7*01	GILGFVFTL	2722.0	HLA-A*02:01	0		0.4937987625598907	0.9307677	0.44002104	0.9733768105506896	0.5533333333333333	0.0531603135168552	0.0200548712164163	0.443642	0.9884	0.89112	0.011564373	2.2406382e-05	0.35241103	0.8950000000000001	0.0052144722525554	0.9076916	0.3231326208404715	0.044548158	0.08190489	0.71156186	-3.750499725341797
172	CAMREGRAGANNLFF	CASSVEPGPSYEQYF	TRAV14/DV4*01	TRBV9*01	TRAJ36*01	TRBJ2-7*01	GILGFVFTL	2756.0	HLA-A*02:01	0		0.205500915646553	0.83880764	0.44912747	0.1911636988321939	0.7466666666666667	0.0611202865839004	0.1932474225759506	0.43338913	0.9939	0.89198	0.31318712	0.069354706	0.7735442	0.2109999999999999	0.003949306893628	0.9466896	0.4215771252424124	0.15590525	0.3750354	0.6739749	-2.608952045440674
173	CATDTGTYKYIF	CASVGDSRSPLHF	TRAV17*01	TRBV25-1*01	TRAJ40*01	TRBJ1-6*01	GILGFVFTL	2765.0	HLA-A*02:01	0		0.9996881484985352	0.83089256	0.44531685	0.6844298442204793	0.7266666666666667	0.0283334832638502	0.1083791330456733	0.37682512	0.9778	0.60135	0.003865357	0.00022926305	0.23632069	0.2239999999999999	0.0115133729501394	0.9116429	0.4325681280157755	0.022224806	0.108315654	0.6896883	-2.1153640747070312
174	CAASAQGGSEKLVF	CSARDTDSYNEQFF	TRAV29/DV5*01	TRBV20-1*01	TRAJ57*01	TRBJ2-1*01	GILGFVFTL	2822.0	HLA-A*02:01	0		0.0193523913621902	0.80031645	0.44196355	0.9698385372757912	0.6733333333333333	0.0649783313274383	0.057482436299324	0.4105081	0.9861	0.39888	0.0011420087	5.133651e-06	0.50777686	0.392	0.0006401283142622	0.78732216	0.0519189178846963	0.37132987	0.25272766	0.81668735	-2.391498565673828
175	CAGLWAGNNRKLIW	CSAKGLAGGVVSTDTQYF	TRAV25*01	TRBV20-1*01	TRAJ38*01	TRBJ2-3*01	GILGFVFTL	2906.0	HLA-A*02:01	0		0.1684417426586151	0.83482873	0.4299337	0.9119323094685872	0.6866666666666666	0.4219007194042206	0.0589986555278301	0.56101656	0.9823	0.95523	0.0028509302	1.7043803e-05	0.3981542	0.97	0.0026364465280494	0.8111671	0.1996240777573903	0.037307393	0.34664503	0.85032487	-1.4818161725997925
176	CVVTLLISNDYKLSF	CASSEAGGYEQFF	TRAV12-1*01	TRBV6-1*01	TRAJ20*01	TRBJ2-1*01	GILGFVFTL	2937.0	HLA-A*02:01	0		0.0081341713666915	0.8125581	0.455648	0.1764868895212809	0.6166666666666667	0.0431780442595481	0.0036054302472621	0.41978604	0.9994	0.24072	0.00023475321	4.173426e-05	0.84095645	0.639	0.0042400679689308	0.8470893	0.4858848389856373	0.5117909	0.02150165	0.7564482	-3.721814870834351
177	CAVVHNTDKLIF	CSARGTPPRPNYGYTF	TRAV2*01	TRBV20-1*01	TRAJ34*01	TRBJ1-2*01	GILGFVFTL	2944.0	HLA-A*02:01	0		0.9765060544013976	0.8170542	0.42978993	0.8677046895027161	0.5666666666666667	0.0682513192296028	0.0336838588118553	0.46939212	0.8843	0.2951399999999999	0.0014536408	4.0299674e-06	0.122355826	0.597	0.0007957906993397	0.9662348	0.1812674135994843	0.023974579	0.11698496	0.8335727	-1.2062143087387085
178	CALSSGSSNTGKLIF	CASSLGTGGYEQYF	TRAV19*01	TRBV27*01	TRAJ37*01	TRBJ2-7*01	GILGFVFTL	3063.0	HLA-A*02:01	0		0.4474445581436157	0.808936	0.45814332	0.6135039329528809	0.6833333333333333	0.0816072151064872	0.1585794687271118	0.33971232	0.9984	0.98425	0.17387699	0.30844963	0.8174982	0.0949999999999999	0.002491922686022	0.8646896	0.1655881054954848	0.18858142	0.068284035	0.9380475	-1.2682875394821167
179	CAVGEINAGNNRKLIW	CASSEGTGGYEQYF	TRAV8-3*01	TRBV2*01	TRAJ38*01	TRBJ2-7*01	GILGFVFTL	3096.0	HLA-A*02:01	0		0.3592347800731659	0.80912983	0.45407516	0.4123914241790771	0.57	0.0433537028729915	0.0578254386782646	0.4009689	0.9962	0.24462	0.0056641395	0.00013137284	0.8180772	0.026	0.0695047654677182	0.8335342	0.2041005993444571	0.14959909	0.04051157	0.41222987	-2.107931137084961
180	CAMRSNYQLIW	CASSYAQGAQFF	TRAV12-3*01	TRBV6-5*01	TRAJ33*01	TRBJ2-1*01	GILGFVFTL	3155.0	HLA-A*02:01	0		0.0153338266536593	0.86728966	0.45020977	0.4894278844197591	0.8033333333333333	0.0533209778368473	0.1267605274915695	0.34719837	0.9993	0.7677700000000001	0.011488	1.1241219e-05	0.67920375	0.755	0.0005373338797653	0.9201579	0.4724796570305493	0.08867094	0.48152718	0.6172436	-2.253928899765014
181	CAVIQGAQKLVF	CSVQRLSSYNEQFF	TRAV9-2*01	TRBV29-1*01	TRAJ54*01	TRBJ2-1*01	GILGFVFTL	3158.0	HLA-A*02:01	0		0.2477874159812927	0.9042549	0.44784042	0.8918629089991251	0.7033333333333334	0.0498433634638786	0.0680421441793441	0.47433212	0.9921	0.74132	0.010767256	4.7125046e-05	0.39467832	0.5530000000000002	0.0004658455203752	0.7848791	0.1677444366632615	0.32377243	0.5866379	0.8066695	-1.9062093496322632
182	CLVGDWGDKLIF	CASSDTNEQFF	TRAV4*01	TRBV2*01	TRAJ34*01	TRBJ2-1*01	GILGFVFTL	3211.0	HLA-A*02:01	0		0.1996592283248901	0.8324233	0.46259242	0.7134898702303569	0.6833333333333333	0.0752686187624931	0.1586632430553436	0.34632468	0.999	0.45472	6.578047e-05	4.06509e-06	0.82850516	0.9260000000000002	0.2169484431877208	0.84397113	0.3330837884001171	0.5800254	0.027556492	0.8067032	-4.025112152099609
183	CVVSPFSDGQKLLF	CSARAWDSSGVEQFF	TRAV12-1*01	TRBV20-1*01	TRAJ16*01	TRBJ2-1*01	GILGFVFTL	3281.0	HLA-A*02:01	0		0.7917599678039551	0.8142855	0.43337914	0.986280066271623	0.6033333333333334	0.1498242020606994	0.0658775717020034	0.42204526	0.9925	0.58912	0.00037187221	4.5597735e-06	0.32342744	0.754	0.0036171930252749	0.89619994	0.0969448562678746	0.09020562	0.581018	0.9012697	-1.8175119161605835
184	CATDGNNNARLMF	CASSRYYTGVRYNEQFF	TRAV17*01	TRBV6-6*01	TRAJ31*01	TRBJ2-1*01	GILGFVFTL	3344.0	HLA-A*02:01	0		0.4287892282009125	0.9694948	0.44285128	0.5547587474187214	0.7133333333333334	0.0262028817087411	0.0822370126843452	0.7905151	0.9967	0.62079	0.03483533	8.509475e-05	0.18147457	0.4590000000000001	0.0015916682546958	0.8783375	0.1152790358818285	0.08741562	0.13726597	0.7078329	-2.203916549682617
185	CAHSNNDMRF	CASSIGQVGYTF	TRAV6*01	TRBV19*01	TRAJ43*01	TRBJ1-2*01	GILGFVFTL	3356.0	HLA-A*02:01	0		0.9999996423721312	0.935517	0.4732444	0.8170488675435384	0.6766666666666666	0.9553614854812622	0.5107278227806091	0.5170929	0.9982	0.99373	0.35084465	0.5544566	0.79900074	0.744	0.9929434180259704	0.91630757	0.739452484321183	0.44746768	0.9879475	0.9681309	-0.5534889101982117
186	CVVMLDGDMRF	CACGPSRGYEQYF	TRAV12-1*01	TRBV30*01	TRAJ43*01	TRBJ2-7*01	GILGFVFTL	3398.0	HLA-A*02:01	0		0.0013979219365864	0.8262563	0.44404745	0.3654902776082357	0.67	0.0052663669921457	0.1087565347552299	0.16798839	0.9979	0.54942	0.0006223391	1.9448187e-05	0.6547308	0.7	0.0008565004958654	0.7500985	0.3116890305175145	0.06947552	0.091878355	0.7985518	-2.633944034576416
187	CAGRNDYGQNFVF	CAISEKLAGSADTQYF	TRAV25*01	TRBV10-3*01	TRAJ26*01	TRBJ2-3*01	GILGFVFTL	3454.0	HLA-A*02:01	0		0.9543492794036864	0.8313724	0.44313237	0.2287298043568929	0.6766666666666666	0.0206232089549303	0.0005283892387524	0.45111883	0.999	0.6118699999999999	0.004577839	0.00014769488	0.25481176	0.169	0.0007369264072622	0.8976063	0.1980673889170753	0.030477887	0.055097852	0.65442646	-2.312911033630371
188	CAVTLLRRAGTALIF	CASSEGPGYEQYF	TRAV12-2*01	TRBV6-4*01	TRAJ15*01	TRBJ2-7*01	GILGFVFTL	3458.0	HLA-A*02:01	0		0.0651995539665222	0.8338543	0.45586145	0.510632832845052	0.61	0.0259757600724697	0.0130042359232902	0.40870404	0.9982	0.71829	0.00027045025	2.7763455e-05	0.8308605	0.128	0.0010124901367817	0.8588486	0.50517208814428	0.27647278	0.019297091	0.7149132	-3.585695743560791
189	CALSDSWGKLQF	CASSMVTVDQPQHF	TRAV19*01	TRBV19*01	TRAJ24*01	TRBJ1-5*01	GILGFVFTL	3464.0	HLA-A*02:01	0		0.9999977350234984	0.87045807	0.44991243	0.962574208776156	0.74	0.1365798860788345	0.2782338559627533	0.5088467	0.9967	0.83154	0.440765	0.6320087	0.37905464	0.851	0.2746994235872989	0.8605511	0.5111637381650742	0.26620835	0.60784423	0.9763808	-0.5954399704933167
190	CAFFPMDTGRRALTF	CASSVANRATGDEQFF	TRAV24*01	TRBV9*01	TRAJ5*01	TRBJ2-1*01	GILGFVFTL	3480.0	HLA-A*02:01	0		0.1955921351909637	0.854142	0.4353884	0.5044067303339641	0.66	0.0150281954556703	0.0907494127750396	0.2936785	0.9928	0.08986	0.0030358054	0.00042299385	0.27897343	0.692	0.0004641147999791	0.96217424	0.261685627383294	0.03546322	0.18245117	0.7839877	-2.775812149047852
191	CAVRAWPMDSNYQLIW	CASSFDRSYEQYF	TRAV1-2*01	TRBV28*01	TRAJ33*01	TRBJ2-7*01	GILGFVFTL	3508.0	HLA-A*02:01	0		0.0473874881863594	0.83995646	0.46438923	0.8984638949235281	0.6633333333333333	0.104082390666008	0.0332323536276817	0.24005212	0.9995	0.94373	0.0010674216	4.538749e-06	0.74636203	0.0979999999999999	0.0203846110860467	0.84812057	0.3586924915384026	0.24679182	0.42482153	0.85242504	-0.6334097385406494
192	CAYRRYEKSSGDKLTF	CASSFRLSTFKNIQYF	TRAV38-2/DV8*01	TRBV13*01	TRAJ46*01	TRBJ2-4*01	GILGFVFTL	3568.0	HLA-A*02:01	0		0.0014134834054857	0.8274377	0.45249927	0.9700339337189992	0.66	0.1465084254741668	0.0729814320802688	0.4278296	0.9809	0.2726099999999999	0.028195772	4.5894394e-06	0.32012483	0.519	0.0033325687181786	0.94096667	0.2052718680657948	0.08753236	0.09927663	0.72026014	-2.278660774230957
193	CLVGDLGYNFNKFYF	CASSLWRDQPQHF	TRAV4*01	TRBV18*01	TRAJ21*01	TRBJ1-5*01	GILGFVFTL	3654.0	HLA-A*02:01	0		0.1467532813549041	0.7793033	0.45562539	0.3874012231826782	0.6966666666666667	0.1368188261985778	0.1043119430541992	0.37565252	0.9931	0.08757	0.0001781923	1.1243256e-05	0.5761742	0.482	0.1349958691534994	0.88351536	0.471289271660141	0.10443398	0.04115017	0.79120636	-3.2281644344329834
194	CAFMKLLNNDMRF	CASSLSPPDTQYF	TRAV38-1*01	TRBV27*01	TRAJ43*01	TRBJ2-3*01	GILGFVFTL	3674.0	HLA-A*02:01	0		0.3308655917644501	0.83948135	0.45888382	0.1196146011352539	0.75	0.0696562379598617	0.326779305934906	0.8876141	0.9981	0.47021	0.0046180864	1.2825369e-05	0.6546004	0.4119999999999999	0.0157324102008715	0.92308235	0.378066643899508	0.19019121	0.068524785	0.9422355	-1.733048915863037
195	CVVNWYDYKLSF	CAWINDQNTGELFF	TRAV12-1*01	TRBV30*01	TRAJ20*01	TRBJ2-2*01	GILGFVFTL	3695.0	HLA-A*02:01	0		0.407082200050354	0.84131455	0.4381242	0.5322978099187214	0.6933333333333334	0.0572082698345184	0.0393760912120342	0.46458814	0.9976	0.0857899999999999	7.335669e-05	3.2477196e-06	0.25432763	0.744	0.0005222822081123	0.91123635	0.1204546684801289	0.058225103	5.3846106e-05	0.67225343	-5.796759128570557
196	CAVQGGGGSYIPTF	CASSEGLSPYEQYF	TRAV20*01	TRBV2*01	TRAJ6*01	TRBJ2-7*01	GILGFVFTL	3707.0	HLA-A*02:01	0		0.120692141354084	0.8449221	0.45016572	0.4958448410034179	0.65	0.0572265461087226	0.050217717885971	0.44980997	0.9995	0.49633	0.041146975	6.1490195e-05	0.79071665	0.261	0.2058636571513488	0.91038597	0.1641668487642432	0.14506674	0.10914768	0.49085823	-2.394019603729248
197	CAPFSGYALNF	CSVAGQGTTGELFF	TRAV36/DV7*01	TRBV29-1*01	TRAJ41*01	TRBJ2-2*01	GILGFVFTL	3772.0	HLA-A*02:01	0		0.0009614033624529	0.83546394	0.43649825	0.8866499761740366	0.6766666666666666	0.2350513041019439	0.0573092624545097	0.3521945	0.9618	0.1929999999999999	0.0005724805	9.030498e-06	0.43504143	0.4539999999999999	0.0005130189874762	0.82402074	0.1481253124162726	0.12032797	0.34466156	0.38419637	-2.4870049953460693
198	CAVNGDTGNQFYF	CASSAYGLAKEQFF	TRAV12-2*01	TRBV9*01	TRAJ49*01	TRBJ2-1*01	GILGFVFTL	3795.0	HLA-A*02:01	0		0.0003485115303192	0.84658265	0.44488385	0.953509658575058	0.7	0.806719183921814	0.3429217040538788	0.87662554	0.999	0.9069	0.002370689	0.0011780418	0.23870865	0.7680000000000001	0.0009588525368599	0.9195994	0.2031393756732299	0.26036713	0.50380045	0.81479436	-4.209156036376953
199	CATTTYIYNQGGKLIF	CSARDLDRAYEQYF	TRAV12-3*01	TRBV20-1*01	TRAJ23*01	TRBJ2-7*01	GILGFVFTL	3883.0	HLA-A*02:01	0		0.7751323580741882	0.83425677	0.43869412	0.9615917752186456	0.61	0.1016483455896377	0.0196908470243215	0.2744443	0.9983	0.30242	0.0019918326	7.6924325e-06	0.3184138	0.7050000000000001	0.3917455693983356	0.8792501	0.1014648840091958	0.12185906	0.17579465	0.8064623	-1.7513041496276855
200	CAMGRGNEKLTF	CASRLIQDRGQETQYF	TRAV14/DV4*01	TRBV5-8*01	TRAJ48*01	TRBJ2-5*01	GILGFVFTL	3909.0	HLA-A*02:01	0		0.0515502355992794	0.8456457	0.44058883	0.5362099011739094	0.6733333333333333	0.017956344410777	0.0176192875951528	0.43722993	0.9772	0.0926300000000001	0.05256358	0.02127595	0.13660143	0.7950000000000002	0.0023145637936977	0.91856724	0.0590638019152659	0.06645083	0.12909968	0.6718772	-2.0058727264404297
201	CAMRSNYQLIW	CASSPSQGTQYF	TRAV12-3*01	TRBV27*01	TRAJ33*01	TRBJ2-3*01	GILGFVFTL	3936.0	HLA-A*02:01	0		0.2241292595863342	0.83369815	0.45845577	0.6027287244796753	0.8166666666666667	0.0690412372350692	0.0393012277781963	0.28723672	0.9991	0.67565	0.004728829	1.3163375e-05	0.8045583	0.802	0.002188895503059	0.9026278	0.3057866072695953	0.088483214	0.4310157	0.9386507	-1.4102870225906372
202	CLVANNNDMRF	CASSPSDGYNEQFF	TRAV4*01	TRBV7-8*01	TRAJ43*01	TRBJ2-1*01	GILGFVFTL	3965.0	HLA-A*02:01	0		0.01904758810997	0.8308926	0.45173147	0.846884697675705	0.6733333333333333	0.164574921131134	0.0397775806486606	0.46328408	0.9957	0.6938500000000001	5.7544214e-05	3.97674e-06	0.75606006	0.54	0.0004310375741624	0.7702774	0.1361272392160824	0.5137741	0.1310317	0.65778875	-3.222739219665528
203	CAVSERGATNKLIF	CASQVMAKGQPQHF	TRAV8-6*01	TRBV2*01	TRAJ32*01	TRBJ1-5*01	GILGFVFTL	4057.0	HLA-A*02:01	0		0.6297385692596436	0.90473723	0.43964985	0.7954568862915039	0.6933333333333334	0.0150231849402189	0.238233670592308	0.63459843	0.998	0.74947	0.007984617	8.3629435e-05	0.13784295	0.515	0.083244104887126	0.933172	0.4240383072588359	0.064873435	0.5195217	0.5678163	-2.646813154220581
204	CAPGTGAGSYQLTF	CASSPPRPYYHGYTF	TRAV12-3*01	TRBV7-2*01	TRAJ28*01	TRBJ1-2*01	GILGFVFTL	11089.0	HLA-A*02:01	0		0.8990631699562073	0.82853913	0.4454142	0.0946030616760253	0.62	0.1260984688997268	0.0309424344450235	0.45698988	0.995	0.32477	0.0053428104	1.03449975e-05	0.5977856	0.349	0.0305350996699417	0.90303147	0.1477254159953808	0.07004448	0.17837536	0.67187977	-2.602288722991944
205	CAMEPARGSRLTF	CASSQDNRWSYQETQYF	TRAV14/DV4*01	TRBV3-1*01	TRAJ58*01	TRBJ2-5*01	GILGFVFTL	4070.0	HLA-A*02:01	0		0.3419595956802368	0.82061714	0.44020045	0.7070807218551636	0.61	0.026770120486617	0.0493573881685733	0.5387997	0.9922	0.3394899999999999	0.017204478	2.2456761e-05	0.44489267	0.504	0.000600839969411	0.8006207	0.2011460936608226	0.091579385	0.3386744	0.7485725	-2.012140989303589
206	CILRELLNSGNTPLVF	CASSEVELAGNEQYF	TRAV26-2*01	TRBV2*01	TRAJ29*01	TRBJ2-7*01	GILGFVFTL	4089.0	HLA-A*02:01	0		0.8268130421638489	0.83390796	0.442077	0.2978080908457438	0.7033333333333334	0.0699254646897316	0.0224891547113657	0.23108973	0.9984	0.39191	0.003612165	2.317404e-05	0.4571045	0.519	0.0831403207674157	0.88012224	0.251656379870966	0.061804574	0.10452074	0.48357737	-2.109211206436157
207	CVVNLLMDSSYKLIF	CASSRTGGYEQYF	TRAV12-1*01	TRBV6-1*01	TRAJ12*01	TRBJ2-7*01	GILGFVFTL	4132.0	HLA-A*02:01	0		0.0441522300243377	0.89703476	0.46518606	0.7815237840016683	0.5033333333333333	0.122509092092514	0.0877693444490432	0.5927399	0.9994	0.4325099999999999	0.0008839121	0.0014443721	0.7261053	0.978	0.0013987472710141	0.8033058	0.316884110307541	0.5648796	0.7080783	0.8258064	-0.6599944233894348
208	CAMRDGGADGLTF	CASSQDVRGSGTGELFF	TRAV14/DV4*01	TRBV14*01	TRAJ45*01	TRBJ2-2*01	GILGFVFTL	4142.0	HLA-A*02:01	0		0.8253167867660522	0.8351869	0.44279006	0.4283974170684814	0.7033333333333334	0.0497535839676857	0.0156882833689451	0.34033304	0.9973	0.11784	0.13555801	0.96590906	0.3214091	0.251	0.0006002868962241	0.83447194	0.277588941276741	0.1497849	0.3560071	0.55908126	-3.31505823135376
209	CAVNNAGNMLTF	CASSTYPRDDSTDTQYF	TRAV21*01	TRBV27*01	TRAJ39*01	TRBJ2-3*01	GILGFVFTL	4159.0	HLA-A*02:01	0		0.999793827533722	0.7857553	0.43753117	0.9324800123771032	0.7133333333333334	0.1119765415787696	0.3658042550086975	0.59141946	0.9544	0.7402	0.011087343	4.0423332e-05	0.22330251	0.346	0.001255302973368	0.9576148	0.3455144997410463	0.079167314	0.30452272	0.92841744	-1.9447661638259888
210	CAGLYNFNKFYF	CASSTLRGDNRGTEAFF	TRAV35*01	TRBV19*01	TRAJ21*01	TRBJ1-1*01	GILGFVFTL	4160.0	HLA-A*02:01	0		0.6123190522193909	0.72824675	0.4405388	0.9107732077439626	0.6233333333333333	0.0694174394011497	0.1789508461952209	0.4194751	0.9973	0.47858	0.68013453	0.6765581	0.19144855	0.2109999999999999	0.307734590533073	0.92844915	0.2250887269994608	0.049091477	0.1791728	0.9630946	-2.4573278427124023
211	CAASISDQAGTALIF	CASSFRPGPTEAFF	TRAV13-1*01	TRBV5-5*01	TRAJ15*01	TRBJ1-1*01	GILGFVFTL	4310.0	HLA-A*02:01	0		0.9972447156906128	0.7880537	0.4568731	0.972716306646665	0.79	0.0913902595639228	0.2630237936973572	0.711568	0.9952	0.62279	0.0013923674	1.1414015e-05	0.6783736	0.947	0.0018523433078371	0.9274614	0.3501873436742153	0.11824045	0.18393007	0.77213377	-2.8366148471832275
212	CAMREGYSGGGADGLTF	CASSEWRDPTDTQYF	TRAV14/DV4*01	TRBV2*01	TRAJ45*01	TRBJ2-3*01	GILGFVFTL	4338.0	HLA-A*02:01	0		0.0576918311417102	0.7295932	0.43860674	0.4375869830449422	0.6333333333333333	0.0801633447408676	0.0580655224621295	0.516019	0.9846	0.30256	0.020714967	0.0026911513	0.689893	0.2249999999999999	0.0227266420988598	0.8760096	0.2174160616005728	0.07567225	0.5440928	0.58982897	-2.08227801322937
213	CAVTRGNTGFQKLVF	CASSVGRSYEQYF	TRAV12-2*01	TRBV9*01	TRAJ8*01	TRBJ2-7*01	GILGFVFTL	4349.0	HLA-A*02:01	0		0.1451583951711654	0.89586866	0.4682894	0.4923314253489176	0.6566666666666666	0.0782326608896255	0.0290760044008493	0.32016098	0.9993	0.31513	0.0032746363	3.0873958e-05	0.77903545	0.1999999999999999	0.0017042115716321	0.8592845	0.4483903649542252	0.24187952	0.6268453	0.7745146	-2.5074596405029297
214	CAASLNYGGSQGNLIF	CASSSKDITVTEAFF	TRAV29/DV5*01	TRBV19*01	TRAJ42*01	TRBJ1-1*01	GILGFVFTL	4350.0	HLA-A*02:01	0		0.6944811940193176	0.81849277	0.44696584	0.9701867078741392	0.7033333333333334	0.0603852570056915	0.4975889921188354	0.46748048	0.9911	0.94661	0.391431	0.9972083	0.4797967	0.6820000000000002	0.086117777461186	0.8326129	0.4404396425061272	0.08284524	0.27758157	0.9761465	-2.5583903789520264
215	CAVTYGQNFVF	CAISESAVEQYF	TRAV21*01	TRBV10-3*01	TRAJ26*01	TRBJ2-7*01	GILGFVFTL	4371.0	HLA-A*02:01	0		0.954557240009308	0.84342915	0.45363805	0.1581993103027343	0.8466666666666667	0.0620928145945072	0.0170008409768342	0.35835955	0.9991	0.54809	0.005818713	0.0071830647	0.5433806	0.6580000000000001	0.0005801410025014	0.8489194	0.317303918046703	0.12804307	0.07664087	0.6718354	-2.797508716583252
216	CAKAGGGNKLTF	CASSLTTGQGPHNEQFF	TRAV14/DV4*01	TRBV7-6*01	TRAJ10*01	TRBJ2-1*01	GILGFVFTL	4386.0	HLA-A*02:01	0		4.433984577190131e-05	0.81367606	0.444787	0.476954976717631	0.69	0.0276112332940101	0.3680367469787597	0.36279058	0.9999	0.84821	0.24795242	0.0037946685	0.22036226	0.794	0.0007137036023777	0.96585417	0.2290822160187559	0.048576247	0.44220772	0.684726	-2.1557650566101074
217	CAASTTSGTYKYIF	CASHRPSYGYTF	TRAV29/DV5*01	TRBV5-6*01	TRAJ40*01	TRBJ1-2*01	GILGFVFTL	4390.0	HLA-A*02:01	0		0.3137074410915375	0.8634856	0.45160937	0.7227542400360107	0.7766666666666666	0.0725853815674781	0.0376042686402797	0.7137719	0.9985	0.0809699999999999	0.00059126294	6.1985024e-06	0.62515736	0.968	0.0004122632315556	0.927171	0.2474660113499145	0.11012086	0.026237525	0.6769816	-1.730181336402893
218	CGTAFTGGFKTIF	CSVEARSPTYEQYF	TRAV30*01	TRBV29-1*01	TRAJ9*01	TRBJ2-7*01	GILGFVFTL	4398.0	HLA-A*02:01	0		0.4241080284118652	0.8331926	0.43668926	0.4000461101531982	0.67	0.0977278426289558	0.0716867819428443	0.47770405	0.9982	0.43191	0.0030207185	3.2354874e-05	0.48961955	0.8070000000000002	0.1611691822938155	0.8985829	0.6878989699372574	0.17047442	0.31950676	0.61516976	-0.5832070708274841
219	CAGLEGAQKLVF	CATEDGNTEAFF	TRAV35*01	TRBV10-3*01	TRAJ54*01	TRBJ1-1*01	GILGFVFTL	4459.0	HLA-A*02:01	0		0.0183644760400056	0.75449437	0.44065717	0.6754635373751323	0.7766666666666666	0.0358288362622261	0.075185939669609	0.3995156	0.9985	0.3695699999999999	0.0051361797	0.0006113229	0.16380967	0.4419999999999999	0.0008381773608562	0.8801901	0.1459512616334596	0.2720433	0.03350379	0.64475155	-2.220928430557251
220	CVVNQDDKLIF	CAISEDSKNTGELFF	TRAV12-1*01	TRBV10-3*01	TRAJ34*01	TRBJ2-2*01	GILGFVFTL	4486.0	HLA-A*02:01	0		0.9488064050674438	0.8366719	0.44258502	0.2605899175008138	0.6233333333333333	0.0477515794336795	0.0070898928679525	0.32630476	0.9989	0.69737	7.283106e-05	2.2217882e-05	0.2011622	0.3189999999999999	0.0003282911726273	0.89006764	0.2857026143837713	0.026422394	0.10601703	0.56555665	-5.985476493835449
221	CAASAFYSFGNEKLTF	CASSLVGLAGGYEQFF	TRAV29/DV5*01	TRBV7-9*01	TRAJ48*01	TRBJ2-1*01	GILGFVFTL	4490.0	HLA-A*02:01	0		0.0048613050021231	0.80805296	0.4489238	0.0614700317382812	0.68	0.0250423029065132	0.0052679986692965	0.4110409	0.9982	0.4340699999999999	0.0005782876	2.0978776e-05	0.3013166	0.395	0.0014008877260494	0.9584546	0.1728239219609524	0.07893945	0.16819468	0.84371895	-2.6367321014404297
222	CAFNEDRGGATNKLIF	CASLGRFYEQYF	TRAV38-1*01	TRBV2*01	TRAJ32*01	TRBJ2-7*01	GILGFVFTL	4523.0	HLA-A*02:01	0		0.9918811917304992	0.8099293	0.45436954	0.6026932398478191	0.79	0.1271058917045593	0.0973096340894699	0.4153317	0.9936	0.3792799999999999	0.01416187	6.0451155e-05	0.46383792	0.734	0.0390215059451293	0.8753604	0.6484665581559937	0.08402892	0.36505666	0.843736	-2.0895256996154785
223	CAVNSAGNTPLVF	CASSLRLAGVLTTYNEQFF	TRAV12-2*01	TRBV7-6*01	TRAJ29*01	TRBJ2-1*01	GILGFVFTL	4530.0	HLA-A*02:01	0		0.9911006093025208	0.8395146	0.44389123	0.4754847685496012	0.6233333333333333	0.1185534372925758	0.1532878279685974	0.69092834	0.984	0.82163	0.028858649	2.7226712e-05	0.5807476	0.4399999999999999	0.1386021455895388	0.84568644	0.2727870400831674	0.04732792	0.07428805	0.6079808	-3.1215627193450928
224	CAGQRSGGSNYKLTF	CASTFQRLAGGLYNEQYF	TRAV9-2*01	TRBV5-5*01	TRAJ53*01	TRBJ2-7*01	GILGFVFTL	4545.0	HLA-A*02:01	0		0.0311369746923446	0.83835864	0.4349043	0.2803753217061361	0.7266666666666667	0.1415329724550247	0.2249038517475128	0.31292844	0.9989	0.21504	0.004677487	2.7360966e-05	0.18382047	0.024	0.019745751904702	0.89054674	0.1091261541707804	0.037023913	0.2805057	0.8440565	-1.5970648527145386
225	CIPLNNNAGNMLTF	CASSVWGGNSPLHF	TRAV26-2*01	TRBV9*01	TRAJ39*01	TRBJ1-6*01	GILGFVFTL	4609.0	HLA-A*02:01	0		0.4475886523723602	0.80407864	0.4553391	0.9045298993587494	0.7033333333333334	0.0931829810142517	0.0454478710889816	0.31130895	0.9992	0.19376	0.011080591	1.0097055e-05	0.73166484	0.948	0.0027727947570383	0.7945026	0.1515188925001396	0.12897143	0.23903205	0.72560114	-1.2253814935684204
226	CVVNNNAGNMLTF	CAEGQMNTGELFF	TRAV12-1*01	TRBV7-8*01	TRAJ39*01	TRBJ2-2*01	GILGFVFTL	4668.0	HLA-A*02:01	0		0.0023239629808813	0.84532356	0.43977615	0.9263760149478912	0.7566666666666667	0.0084371333941817	0.0453778766095638	0.6324907	0.9992	0.1053799999999999	0.0005983145	0.00015216529	0.36881006	0.815	0.0026337033501476	0.8678587	0.3780070005089251	0.18054184	6.0997503e-05	0.7652856	-7.4762282371521
227	CAVKDGNNRLAF	CASSSHPHSNQPQHF	TRAV12-2*01	TRBV7-9*01	TRAJ7*01	TRBJ1-5*01	GILGFVFTL	4737.0	HLA-A*02:01	0		0.736709713935852	0.82049936	0.4502467	0.962364561855793	0.71	0.0378073118627071	0.2652690708637237	0.49820757	0.999	0.5405599999999999	0.04557682	0.007875835	0.51058877	0.5740000000000001	0.1072877832804806	0.92456824	0.4395784630446534	0.28930226	0.6892329	0.7039589	-1.503767490386963
228	CVGMDSSYKLIF	CASSQDRAALETQYF	TRAV1-2*01	TRBV4-2*01	TRAJ12*01	TRBJ2-5*01	GILGFVFTL	4802.0	HLA-A*02:01	0		0.0132662756368517	0.8230417	0.4493798	0.5482678016026814	0.6433333333333333	0.1471653431653976	0.0985143333673477	0.52024096	0.9898	0.74766	0.004046651	5.5056713e-05	0.48861152	0.2219999999999999	0.0233658916695276	0.89491034	0.1747628993157136	0.32055184	0.3798861	0.7501802	-1.9187086820602417
229	CVVGTGGQNFVF	CASSEGPTYEQYF	TRAV12-1*01	TRBV5-1*01	TRAJ26*01	TRBJ2-7*01	GILGFVFTL	4922.0	HLA-A*02:01	0		0.0362795107066631	0.8296665	0.45303875	0.4209163586298624	0.66	0.0570459440350532	0.0899254083633422	0.3999332	0.9979	0.35756	0.00047056668	8.461233e-05	0.80982983	0.3149999999999999	0.0004963484192558	0.85426414	0.6409104928989229	0.1728468	0.031749114	0.9236617	-3.3298635482788086
230	CAVEFPSPYGGATNKLIF	CATSDKGGGQHQETQYF	TRAV2*01	TRBV24-1*01	TRAJ32*01	TRBJ2-5*01	GILGFVFTL	4971.0	HLA-A*02:01	0		0.0131822442635893	0.826915	0.4343787	0.3247737884521484	0.6733333333333333	0.0956312790513038	0.0471952445805072	0.47748417	0.9979	0.2155099999999999	0.0015637007	0.00034660051	0.42366576	0.275	0.00289967655699	0.7267724	0.251450060392643	0.018873956	0.27108783	0.7157279	-2.1947922706604004
231	CVVNMLTDSSYKLIF	CASSDGEGYEQYF	TRAV12-1*01	TRBV6-4*01	TRAJ12*01	TRBJ2-7*01	GILGFVFTL	4980.0	HLA-A*02:01	0		0.1832057833671569	0.81768316	0.45013353	0.6032657225926716	0.58	0.0418249405920505	0.096317283809185	0.3667631	0.998	0.82662	0.00018491555	1.0875299e-05	0.81879073	0.607	0.0057434436996118	0.8120307	0.5613081215054841	0.46634582	0.08074869	0.6761191	-1.938753962516785
232	CATGYQKVTF	CASSHSGSPDTQYF	TRAV12-3*01	TRBV27*01	TRAJ13*01	TRBJ2-3*01	GILGFVFTL	5019.0	HLA-A*02:01	0		0.0450423806905746	0.852743	0.45220655	0.7029040455818176	0.7766666666666666	0.1228083744645118	0.130810871720314	0.73295283	0.9983	0.84982	0.09835028	0.00014559217	0.6500827	0.734	0.1554559276395593	0.88902104	0.1346657769958173	0.2455251	0.17255114	0.950475	-3.138110399246216
233	CALSEGETSGSRLTF	CASSFTSGRYNTYNEQFF	TRAV9-2*01	TRBV6-5*01	TRAJ58*01	TRBJ2-1*01	GILGFVFTL	5061.0	HLA-A*02:01	0		0.0755131766200065	0.90193075	0.44256136	0.9627416978279748	0.6633333333333333	0.0624011382460594	0.3538610637187958	0.45506135	0.9864	0.6174	0.11663337	0.0001863464	0.4647405	0.146	0.000873987389059	0.9426465	0.270394546108532	0.054575022	0.21664847	0.7162804	-1.7139289379119873
234	CAFRGPGGKLIF	CSGLQGNTEAFF	TRAV38-1*01	TRBV29-1*01	TRAJ23*01	TRBJ1-1*01	GILGFVFTL	5111.0	HLA-A*02:01	0		0.636237382888794	0.7941081	0.44396868	0.959304337700208	0.7166666666666667	0.0781652256846427	0.070854552090168	0.32252052	0.9966	0.48935	0.03372278	0.00047705762	0.5017984	0.14	0.001772130090103	0.9185815	0.1093459649531918	0.09932197	0.03812517	0.7504856	-2.4252352714538574
235	CAMREPRVDSSYKLIF	CASSPQSGGHTDTQYF	TRAV14/DV4*01	TRBV9*01	TRAJ12*01	TRBJ2-3*01	GILGFVFTL	5131.0	HLA-A*02:01	0		0.4816315770149231	0.75269216	0.44968972	0.935453752676646	0.59	0.1232408136129379	0.0611047223210334	0.5522276	0.9732	0.70956	0.012363266	5.3218202e-05	0.49884155	0.753	0.0005983343617117	0.9586085	0.36136951274328	0.112721674	0.1051521	0.7471779	-2.14009952545166
236	CAPRGYQKVTF	CASSIPRTANYGYTF	TRAV12-2*01	TRBV19*01	TRAJ13*01	TRBJ1-2*01	GILGFVFTL	5145.0	HLA-A*02:01	0		0.9995718598365784	0.8897578	0.46635878	0.3476609786351522	0.6166666666666667	0.0916153714060783	0.138802945613861	0.546033	0.9958	0.4212	0.056089986	0.00025183088	0.6568352	0.7810000000000001	0.2518572927721834	0.9076216	0.3843641297335604	0.07597456	0.42392027	0.9672442	-2.44805908203125
237	CAMRSNYQLIW	CASSEAQGPQHF	TRAV12-3*01	TRBV6-1*01	TRAJ33*01	TRBJ1-5*01	GILGFVFTL	5170.0	HLA-A*02:01	0		0.0152459433302283	0.83266425	0.4532767	0.0983192920684814	0.7933333333333333	0.0576126426458358	0.0666946172714233	0.23060532	0.9992	0.80243	0.0043314067	1.1724459e-05	0.73979706	0.191	0.0012211832457978	0.9022974	0.5498887483816953	0.088404216	0.07437492	0.6779077	-2.9505879878997803
238	CAVRDFDWGYGQNFVF	CASSLDPTGNYGYTF	TRAV3*01	TRBV11-2*01	TRAJ26*01	TRBJ1-2*01	GILGFVFTL	5206.0	HLA-A*02:01	0		0.0096835782751441	0.8374064	0.4490833	0.2511050701141357	0.68	0.0759667232632637	0.0161169245839118	0.29568335	0.9988	0.68074	0.006799701	1.1538354e-05	0.7560289	0.2929999999999999	0.0011204782829736	0.9016868	0.3159320959256584	0.064091906	0.07921265	0.5591949	-2.464932680130005
239	CATAGGLFGKLTF	CASSLAPNYGYTF	TRAV13-1*01	TRBV27*01	TRAJ48*01	TRBJ1-2*01	GILGFVFTL	5242.0	HLA-A*02:01	0		0.7742717266082764	0.8496086	0.4584238	0.1202250321706136	0.6966666666666667	0.0960778146982193	0.1574228107929229	0.44285232	0.9991	0.70462	0.06010024	2.6608273e-05	0.70090115	0.517	0.1649007057276321	0.8699741	0.6416162055635486	0.31128415	0.06292867	0.93228334	-3.019575595855713
240	CGTEIRGKLIF	CASSLGFPNQPQHF	TRAV30*01	TRBV27*01	TRAJ34*01	TRBJ1-5*01	GILGFVFTL	5245.0	HLA-A*02:01	0		0.0042586773633956	0.8315977	0.45419297	0.8453527092933655	0.7233333333333334	0.0811843276023864	0.0171346757560968	0.4213317	0.9973	0.6320600000000001	0.0032311988	4.419914e-06	0.6114254	0.492	0.0642414514215488	0.8600688	0.4747945550583379	0.20795746	0.05662236	0.9368033	-1.2035552263259888
241	CAVNGGGGSNYKLTF	CSVGTGWPYEQYF	TRAV12-2*01	TRBV29-1*01	TRAJ53*01	TRBJ2-7*01	GILGFVFTL	5251.0	HLA-A*02:01	0		0.9681681990623474	0.804732	0.4370123	0.9135543207327524	0.79	0.075236365199089	0.3809174299240112	0.27949455	0.9993	0.33765	0.0019300937	2.064066e-05	0.69669616	0.534	0.2008684898566571	0.76591814	0.2959323469509101	0.06917216	0.4326487	0.8797952	-1.575413465499878
242	CAATYNNAGNMLTF	CASSRPGQPATQYF	TRAV13-1*01	TRBV6-5*01	TRAJ39*01	TRBJ2-3*01	GILGFVFTL	5271.0	HLA-A*02:01	0		0.0021223661024123	0.8981856	0.45219874	0.4029080073038736	0.7033333333333334	0.0586374774575233	0.0447868295013904	0.46261495	0.9998	0.1050299999999999	0.0116204675	0.00523683	0.38235867	0.191	0.1316540197891299	0.90543795	0.0535992287768736	0.04327365	0.079371616	0.6777572	-2.07257080078125
243	CAMREWGHYGNNRLAF	CASSSTAVSSYNEQFF	TRAV12-3*01	TRBV28*01	TRAJ7*01	TRBJ2-1*01	GILGFVFTL	5279.0	HLA-A*02:01	0		0.2796325981616974	0.8619644	0.44359592	0.9722748597462972	0.6633333333333333	0.0832103714346885	0.404242604970932	0.4655337	0.9953	0.74192	0.0116386255	6.391799e-06	0.55048203	0.589	0.0026226994319586	0.9141946	0.2357060585829734	0.24046133	0.44771945	0.8943747	-2.295311689376831
244	CAENMGGFGNVLHC	CASSGSSLGTEAFF	TRAV13-2*01	TRBV25-1*01	TRAJ35*01	TRBJ1-1*01	GILGFVFTL	5284.0	HLA-A*02:01	0		0.9704013466835022	0.7883494	0.45112282	0.8747980495293936	0.78	0.0970138385891914	0.6207208633422852	0.46251297	0.999	0.82747	0.045896307	0.0033876204	0.58430314	0.636	0.0013689886895008	0.8823443	0.5846536988188707	0.15707545	0.16840872	0.65461504	-5.028178215026856
245	CAGPWGGSQGNLIF	CASSFTGAETQYF	TRAV35*01	TRBV5-4*01	TRAJ42*01	TRBJ2-5*01	GILGFVFTL	5301.0	HLA-A*02:01	0		0.5497517585754395	0.7831567	0.46143737	0.975911391278108	0.8066666666666666	0.1743190288543701	0.7671935558319092	0.9738632	0.9996	0.5977600000000001	0.079559036	0.91106904	0.69541097	0.949	0.6448144376277923	0.7965265	0.1621881060399384	0.37755758	0.37114224	0.8638952	-0.0249700043350458
246	CAVGAYNQGGKLIF	CASSPRGVPETQYF	TRAV8-3*01	TRBV9*01	TRAJ23*01	TRBJ2-5*01	GILGFVFTL	5331.0	HLA-A*02:01	0		0.1060151830315589	0.82943773	0.46023878	0.7937113841374716	0.69	0.1745563000440597	0.0269625037908554	0.5330237	0.9972	0.27312	0.018207002	0.00051690557	0.67310774	0.734	0.003665462747449	0.86631244	0.170534765748107	0.42456982	0.17379415	0.7445834	-1.801152229309082
247	CAVGPPGTASKLTF	CASRGYTIYF	TRAV39*01	TRBV12-3*01	TRAJ44*01	TRBJ1-3*01	GILGFVFTL	5335.0	HLA-A*02:01	0		0.8990432024002075	0.9295808	0.47188854	0.1949009895324707	0.6933333333333334	0.3385836482048034	0.1507159173488617	0.3622591	0.9975	0.1803199999999999	0.12680465	0.0021646062	0.7797202	0.3189999999999999	0.0004435362119693	0.8681178	0.3187209032271327	0.18097232	0.4301884	0.5942749	-1.846734404563904
248	CAMRSNYQLIW	CASSDPQETQYF	TRAV12-3*01	TRBV6-1*01	TRAJ33*01	TRBJ2-5*01	GILGFVFTL	5356.0	HLA-A*02:01	0		0.2623396515846252	0.8415938	0.45549086	0.5170068740844727	0.79	0.1036904528737068	0.062194462865591	0.29483438	0.9966	0.76671	0.0037583513	5.3031465e-05	0.7454871	0.292	0.0039679973982856	0.89539987	0.164560936216331	0.09360987	0.1838708	0.6450421	-1.3765850067138672
249	CGTTISNFGNEKLTF	CASSERPGTNTGELFF	TRAV30*01	TRBV4-2*01	TRAJ48*01	TRBJ2-2*01	GILGFVFTL	5361.0	HLA-A*02:01	0		0.98723965883255	0.83438134	0.4491283	0.4964722394943237	0.6133333333333333	0.0441900491714477	0.0429932549595832	0.3165373	0.9959	0.0993600000000001	0.0036490713	0.00010641211	0.4870091	0.002	0.0144958945566031	0.9456478	0.1857275128543412	0.041353907	0.07766869	0.5580391	-3.46114444732666
250	CVVITGNQFYF	CASSEGGLGYEQYF	TRAV12-1*01	TRBV2*01	TRAJ49*01	TRBJ2-7*01	GILGFVFTL	5383.0	HLA-A*02:01	0		0.0007776642451062	0.8461242	0.45255306	0.2863807678222656	0.61	0.0460969097912311	0.1273225992918014	0.45281985	0.9988	0.2660800000000001	0.00056234846	3.2084696e-05	0.80147123	0.473	0.0029032050370005	0.8218221	0.1397237910621795	0.18292065	0.014061914	0.46791762	-4.32777214050293
251	CVVNGWDRLMF	CASSVASGYEQYF	TRAV12-1*01	TRBV9*01	TRAJ31*01	TRBJ2-7*01	GILGFVFTL	5389.0	HLA-A*02:01	0		0.9361396431922911	0.84730744	0.45854184	0.7992068727811178	0.7266666666666667	0.0850128233432769	0.048266552388668	0.50709385	0.9996	0.23387	0.0045139175	1.3973323e-05	0.7990774	0.595	0.0405825733934761	0.85919017	0.9030858219722124	0.7517633	0.39089718	0.8189655	-4.855507373809815
252	CLVGDGAAGNKLTF	CASSQTTGTDTQYF	TRAV4*01	TRBV4-1*01	TRAJ17*01	TRBJ2-3*01	GILGFVFTL	5403.0	HLA-A*02:01	0		0.0257521886378526	0.79029185	0.45710665	0.9366179903348288	0.6966666666666667	0.0888783112168312	0.0122359143570065	0.59557503	0.999	0.39526	5.8001926e-05	5.2501614e-06	0.7558267	0.952	0.0158667133910057	0.8140355	0.185879679933401	0.29994568	0.59496915	0.79623985	-4.045255661010742
253	CAVIPGNQFYF	CASSLLMDSPYSYEQYF	TRAV41*01	TRBV7-9*01	TRAJ49*01	TRBJ2-7*01	GILGFVFTL	5405.0	HLA-A*02:01	0		0.0001176849982584	0.8270432	0.43655956	0.6356678009033203	0.77	0.0293038450181484	0.1760563999414444	0.60813975	0.9868	0.63522	0.013441981	1.30103535e-05	0.42624226	0.94	0.0020342436502687	0.841836	0.1657528293433587	0.1601563	0.20101337	0.48023596	-1.8671894073486328
254	CATHSGYALNF	CASSLGGGQAEGYTF	TRAV17*01	TRBV7-2*01	TRAJ41*01	TRBJ1-2*01	GILGFVFTL	5421.0	HLA-A*02:01	0		0.3956660032272339	0.82452554	0.45616427	0.2610832850138346	0.6966666666666667	0.0316407941281795	0.004226439166814	0.36002213	0.9991	0.2854099999999999	0.010742234	7.5178814e-06	0.64301175	0.558	0.0306230155722005	0.91726863	0.2435324922048216	0.03569569	0.07219781	0.6197633	-3.809783697128296
255	CVVNRLNDMRF	CSASPDQNTGELFF	TRAV12-1*01	TRBV20-1*01	TRAJ43*01	TRBJ2-2*01	GILGFVFTL	5444.0	HLA-A*02:01	0		0.8346102833747864	0.8428469	0.4355707	0.9459275603294371	0.6533333333333333	0.0933904126286506	0.055462509393692	0.32290593	0.9991	0.5293	6.67437e-05	4.0129967e-06	0.32644778	0.16	0.0003350450337165	0.89220333	0.0589291282317397	0.02923488	0.31668067	0.5925925	-7.469579696655273
256	CVVNNLDDMRF	CASSSVNTGELFF	TRAV12-1*01	TRBV5-1*01	TRAJ43*01	TRBJ2-2*01	GILGFVFTL	5454.0	HLA-A*02:01	0		0.9345079660415648	0.84432393	0.45813012	0.9812401123344898	0.72	0.0745506957173347	0.0454570986330509	0.3157132	0.9994	0.76572	0.00027290915	1.5485912e-05	0.83690083	0.851	0.0004016827129817	0.8513198	0.6598235240239594	0.38009807	0.0015668412	0.8904122	-7.606229305267334
257	CAVSGLHQAGTALIF	CASSPYLKGGYNEQFF	TRAV20*01	TRBV4-1*01	TRAJ15*01	TRBJ2-1*01	GILGFVFTL	5455.0	HLA-A*02:01	0		0.7419211864471436	0.83296245	0.44805905	0.7387824058532715	0.71	0.154918760061264	0.0546315051615238	0.33457673	0.9973	0.83873	0.01219067	0.0014153733	0.37091157	0.3420000000000001	0.0222315045481082	0.94909203	0.0814582228499851	0.09764685	0.160076	0.7785222	-1.9887135028839111
258	CAATGGNKLVF	CASSHPLGVSSYEQYF	TRAV29/DV5*01	TRBV5-5*01	TRAJ47*01	TRBJ2-7*01	GILGFVFTL	5458.0	HLA-A*02:01	0		0.0440675131976604	0.84175503	0.4480362	0.8277344107627869	0.6033333333333334	0.0588390305638313	0.0187801029533147	0.529113	0.9932	0.43805	0.0018821858	0.0013029459	0.49003178	0.565	0.1784622753017174	0.97659415	0.1172945816501127	0.09565869	0.2064536	0.7790732	-2.54431414604187
259	CAVNWGGGSNYKLTF	CSVGQGWPYEQYF	TRAV12-2*01	TRBV29-1*01	TRAJ53*01	TRBJ2-7*01	GILGFVFTL	5469.0	HLA-A*02:01	0		0.6395227909088135	0.8384723	0.43803245	0.7784489591916403	0.72	0.1031403169035911	0.2006196677684784	0.25229228	0.998	0.38025	0.004920764	7.1762424e-06	0.7258911	0.405	0.1937739472690737	0.7289998	0.2066446351326371	0.09261992	0.3951906	0.8486227	-2.1140213012695312
260	CAVSDRPTPLVF	CASSFVLAGGWNTQYF	TRAV8-4*01	TRBV12-4*01	TRAJ29*01	TRBJ2-3*01	GILGFVFTL	5479.0	HLA-A*02:01	0		0.0050491904839873	0.7639704	0.44740126	0.9191227157910664	0.7533333333333333	0.1793125122785568	0.0382098294794559	0.29999033	0.9981	0.79877	0.001983054	7.2196206e-05	0.6192402	0.7770000000000001	0.0031061208399478	0.9174825	0.1401275326270863	0.052598156	0.086223565	0.7374768	-1.6853119134902954
261	CAVSRANQAGTALIF	CASSPWALGSPADAEAFF	TRAV21*01	TRBV28*01	TRAJ15*01	TRBJ1-1*01	GILGFVFTL	5509.0	HLA-A*02:01	0		0.0023558414541184	0.8042619	0.42746317	0.8097353378931681	0.7433333333333333	0.019658625125885	0.0650654584169387	0.8165925	0.9988	0.74403	0.0022653176	3.89401e-06	0.47205198	0.0829999999999999	0.0100640741067763	0.9835886	0.2980082231194139	0.13229993	0.05469668	0.91008043	-2.606966733932495
262	CAPKPSGGSYIPTF	CASSPQGRMAYGYTF	TRAV25*01	TRBV7-9*01	TRAJ6*01	TRBJ1-2*01	GILGFVFTL	5520.0	HLA-A*02:01	0		0.3656055033206939	0.87646675	0.45233846	0.7798758546511332	0.6866666666666666	0.0538851469755172	0.003903011791408	0.34896392	0.9991	0.28996	0.014886513	3.9431143e-06	0.4124334	0.54	0.0135641253174981	0.9646568	0.3309190165888975	0.04062346	0.041224908	0.62085485	-3.558449506759644
263	CAYRRGGATNKLIF	CASSITVSRETQYF	TRAV38-2/DV8*01	TRBV19*01	TRAJ32*01	TRBJ2-5*01	GILGFVFTL	5521.0	HLA-A*02:01	0		0.9817708134651184	0.9288782	0.46647212	0.8737094501654307	0.8033333333333333	0.1509038358926773	0.1380758434534073	0.52590203	0.9996	0.56126	0.6522722	0.99953824	0.25989315	0.746	0.5006037779152394	0.8635491	0.2799818369407186	0.23473129	0.82020074	0.9815592	-0.5505381226539612
264	CAVSEKDYKLSF	CSADSGTWDEQFF	TRAV8-6*01	TRBV20-1*01	TRAJ20*01	TRBJ2-1*01	GILGFVFTL	5525.0	HLA-A*02:01	0		0.0010107056004926	0.7695359	0.43378648	0.9904490311940513	0.7133333333333334	0.0968237817287445	0.1366437673568725	0.3949801	0.9962	0.6775100000000001	0.00063658494	1.142593e-05	0.46013868	0.025	0.0131517564550449	0.8867458	0.2334677914146347	0.10305766	0.57372504	0.8817468	-2.8034932613372803
265	CAPGVGGADGLTF	CASSWTAKGEQYF	TRAV12-3*01	TRBV19*01	TRAJ45*01	TRBJ2-7*01	GILGFVFTL	5563.0	HLA-A*02:01	0		0.0078564016148447	0.8151726	0.449632	0.8776678442955017	0.7033333333333334	0.933984100818634	0.265040785074234	0.9421618	0.9998	0.52455	0.31144208	0.0010912764	0.24357867	0.85	0.8731968820095062	0.8808395	0.5040343218835533	0.212091	0.27873716	0.99295604	-1.9273698329925537
266	CAAPRIKAAGNKLTF	CASRTIDLLAGEYEQYF	TRAV29/DV5*01	TRBV6-2*01	TRAJ17*01	TRBJ2-7*01	GILGFVFTL	5576.0	HLA-A*02:01	0		0.0156942177563905	0.8409544	0.43290225	0.9426747063795724	0.6966666666666667	0.0479050204157829	0.2849071025848388	0.45845482	0.9992	0.8269	0.0008380628	6.6579255e-06	0.13782649	0.359	0.0009389841739903	0.8767498	0.289703285830615	0.02996013	0.13011065	0.7771539	-2.105551481246948
267	CAFMKHGKANNLFF	CSARDLGQAGGTEAFF	TRAV38-1*01	TRBV20-1*01	TRAJ36*01	TRBJ1-1*01	GILGFVFTL	5606.0	HLA-A*02:01	0		0.0843625143170356	0.7587936	0.4333372	0.941389466325442	0.6266666666666667	0.0330077819526195	0.0846794620156288	0.4256297	0.995	0.13161	0.017567292	3.1053958e-05	0.12009579	0.597	0.0218605620117159	0.95310605	0.0814114757655033	0.045402527	0.13131611	0.82719713	-2.293546438217163
268	CAVDAGNNRKLIW	CASDLAGGREQFF	TRAV12-2*01	TRBV12-4*01	TRAJ38*01	TRBJ2-1*01	GILGFVFTL	5608.0	HLA-A*02:01	0		0.0020991386845707	0.78281647	0.4513331	0.4839637676874796	0.7766666666666666	0.0155388405546545	0.0134922703728079	0.480706	0.9976	0.36205	0.0012434983	6.16514e-06	0.24365276	0.478	0.0006648948408837	0.9316678	0.1860111136551071	0.17127861	0.2610479	0.6382206	-1.513930320739746
269	CIVGPGSSASKIIF	CASSSFLRGMNTEAFF	TRAV26-1*01	TRBV12-3*01	TRAJ3*01	TRBJ1-1*01	GILGFVFTL	5622.0	HLA-A*02:01	0		0.7813620567321777	0.7543965	0.45364752	0.9718569765488306	0.5666666666666667	0.0212019979953765	0.3699909746646881	0.41273493	0.9953	0.69624	0.013621763	0.0006839292	0.23700397	0.4219999999999999	0.0023589001662912	0.92513275	0.235415186776806	0.04937895	0.41414025	0.6730513	-2.5871706008911133
270	CALYNYKLSF	CASSPSDRLDEQYF	TRAV19*01	TRBV12-3*01	TRAJ20*01	TRBJ2-7*01	GILGFVFTL	5701.0	HLA-A*02:01	0		0.0002707451640162	0.8420664	0.44587794	0.693048616250356	0.76	0.1272835284471511	0.0400354750454425	0.38306203	0.9993	0.44642	0.0038276934	5.0881904e-06	0.6063361	0.278	0.000740516645601	0.84216714	0.1827128955657824	0.11401184	0.052475803	0.6858094	-2.370067596435547
271	CAVSQGAQKLVF	CASSQDPRGRGNEQFF	TRAV12-2*01	TRBV4-3*01	TRAJ54*01	TRBJ2-1*01	GILGFVFTL	5708.0	HLA-A*02:01	0		0.0927714258432388	0.8001555	0.4497875	0.1532365481058756	0.6966666666666667	0.0944048687815666	0.1044547706842422	0.26247105	0.9779	0.5398499999999999	0.002899308	0.026118057	0.16141544	0.9240000000000002	0.2024800005485303	0.9645448	0.09777255281638	0.021437686	0.4513412	0.6647236	-3.102623701095581
272	CVVNMFGDSSYKLIF	CASSLGQGYEQYF	TRAV12-1*01	TRBV7-2*01	TRAJ12*01	TRBJ2-7*01	GILGFVFTL	5729.0	HLA-A*02:01	0		0.0887221246957779	0.8294166	0.4603665	0.810266117254893	0.64	0.0611709915101528	0.1639212220907211	0.39856037	0.9995	0.87619	0.003059406	0.00018760092	0.82417667	0.179	0.0012586092831043	0.8673234	0.2658041633689599	0.5995904	0.023943892	0.7708056	-2.327350378036499
273	CVVNPSGGYNKLIF	CASSEGGGSYEQYF	TRAV12-1*01	TRBV2*01	TRAJ4*01	TRBJ2-7*01	GILGFVFTL	5737.0	HLA-A*02:01	0		0.2848285734653473	0.83945143	0.45759076	0.1525491078694661	0.6033333333333334	0.0621177963912487	0.0817379653453826	0.42365527	0.9973	0.3412099999999999	0.033463016	0.0043464345	0.83199537	0.0979999999999999	0.2441700691822916	0.8395325	0.1372903134920491	0.20997582	0.032690108	0.4118351	-2.3543286323547363
274	CIVRDNNAGNMLTF	CASSEWGGNQPQHF	TRAV26-1*01	TRBV9*01	TRAJ39*01	TRBJ1-5*01	GILGFVFTL	5738.0	HLA-A*02:01	0		0.0190302580595016	0.81016773	0.4516939	0.6299842198689778	0.6433333333333333	0.1195936948060989	0.1833465248346328	0.48098668	0.9966	0.0786199999999999	0.006665372	6.6477996e-06	0.7248311	0.036	0.066244005318731	0.7519529	0.2656502653680446	0.32671925	0.23209912	0.65046084	-1.6752119064331057
275	CALTRDDKIIF	CASSYKRGWNYGYTF	TRAV19*01	TRBV19*01	TRAJ30*01	TRBJ1-2*01	GILGFVFTL	5751.0	HLA-A*02:01	0		0.0137905525043606	0.94184315	0.44976285	0.1744581858317057	0.5666666666666667	0.0232289284467697	0.3350954055786133	0.44180268	0.9936	0.94195	0.1321508	0.019165305	0.49582523	0.835	0.2607153350138105	0.8400585	0.4483382632879698	0.022692787	0.06928695	0.9671688	-2.551382780075073
276	CVVNMYDDMRF	CASIDSNTGELFF	TRAV12-1*01	TRBV5-1*01	TRAJ43*01	TRBJ2-2*01	GILGFVFTL	5766.0	HLA-A*02:01	0		0.0177136845886707	0.8541987	0.45272347	0.756126602490743	0.77	0.0537633895874023	0.036447886377573	0.37422052	0.999	0.68603	0.00016256553	3.9437987e-06	0.6602445	0.1939999999999999	0.0006205793004482	0.88190013	0.4188389190594595	0.082295224	0.036791056	0.86610895	-8.474488258361816
277	CAVPPNDYKLSF	CASSFNMPLAKNIQYF	TRAV14/DV4*01	TRBV7-3*01	TRAJ20*01	TRBJ2-4*01	GILGFVFTL	5825.0	HLA-A*02:01	0		0.9698309302330016	0.8515137	0.44234404	0.8494111696879069	0.7366666666666667	0.0570200979709625	0.0895096361637115	0.4251923	0.9978	0.54817	0.0052221324	0.00010542102	0.16619778	0.0989999999999999	0.002898906624614	0.98510885	0.1528535382935864	0.09468406	0.12767889	0.69308233	-2.01959490776062
278	CAVRPGGAAGNKLTF	CASSPQPGYEQYF	TRAV21*01	TRBV27*01	TRAJ17*01	TRBJ2-7*01	GILGFVFTL	5850.0	HLA-A*02:01	0		0.8190410137176514	0.84409565	0.45680487	0.6794658104578655	0.63	0.0691636130213737	0.1153481677174568	0.64017946	0.9953	0.34926	0.0056369086	3.0501007e-05	0.8221606	0.961	0.1428338711069955	0.92932177	0.5574489594294241	0.22498968	0.10785181	0.9458828	-3.149644136428833
279	CALSEDSRRNNNNDMRF	CASSSGLFETQYF	TRAV19*01	TRBV28*01	TRAJ43*01	TRBJ2-5*01	GILGFVFTL	5875.0	HLA-A*02:01	0		0.013218579813838	0.83863646	0.45882466	0.951025664806366	0.8	0.1796510368585586	0.1843700408935547	0.538099	0.9994	0.47313	0.0025259857	0.0023781427	0.69586885	0.64	0.0965645974691142	0.8832294	0.3725855482592334	0.11611865	0.02867045	0.87160945	-1.6780825853347778
280	CASGPRNNNDMRF	CASSAGLKFEQYF	TRAV38-1*01	TRBV9*01	TRAJ43*01	TRBJ2-7*01	GILGFVFTL	5879.0	HLA-A*02:01	0		0.0051653264090418	0.8565431	0.45498902	0.8096149365107218	0.7333333333333333	0.0668150335550308	0.2241266518831253	0.6610553	0.9998	0.4288799999999999	0.032177515	0.00016773927	0.2963672	0.018	0.0087856785205076	0.9055474	0.2839377960320999	0.03356905	0.06119671	0.7901196	-1.864514231681824
281	CAAPQGGSEKLVF	CASSLTGGRADTQYF	TRAV22*01	TRBV7-3*01	TRAJ57*01	TRBJ2-3*01	GILGFVFTL	5883.0	HLA-A*02:01	0		0.00548110390082	0.80476046	0.45704278	0.5297212998072307	0.6966666666666667	0.0547441393136978	0.011924423277378	0.47567075	0.9914	0.14932	0.19472207	0.0042923284	0.30449632	0.129	0.0007089377948432	0.9372158	0.0491621037382324	0.0739076	0.38743594	0.8011725	-1.8350560665130613
282	CATATGGATNKLIF	CASSSDQEWKFF	TRAV17*01	TRBV7-6*01	TRAJ32*01	TRBJ2-1*01	GILGFVFTL	5918.0	HLA-A*02:01	0		0.0315317064523696	0.83880436	0.45522904	0.8493122160434723	0.66	0.0437932834029197	0.2910258173942566	0.1754538	0.9953	0.64619	0.08626555	0.011880872	0.66842604	0.744	0.0006785767996916	0.9027624	0.4538919771429326	0.07901247	0.03755716	0.60614043	-3.0139806270599365
283	CAVEGGNKLVF	CASSQVTSGLASYEQYF	TRAV8-3*01	TRBV4-1*01	TRAJ47*01	TRBJ2-7*01	GILGFVFTL	5919.0	HLA-A*02:01	0		0.3376988470554352	0.8253497	0.44670078	0.8036683400472006	0.7566666666666667	0.1482604593038559	0.0225915852934122	0.526076	0.9955	0.90558	0.005180991	0.0055064633	0.33995178	0.968	0.0455362072258139	0.80143124	0.4373157058424116	0.066127405	0.15514499	0.7597549	-2.4929797649383545
284	CVVNSPSGNTPLVF	CSARDWAGMNTGELFF	TRAV12-1*01	TRBV20-1*01	TRAJ29*01	TRBJ2-2*01	GILGFVFTL	5928.0	HLA-A*02:01	0		0.1148791536688804	0.8369099	0.4322347	0.9876077411075432	0.6133333333333333	0.0456736125051975	0.0086320582777261	0.44357005	0.9988	0.17206	0.00016001429	4.5766988e-06	0.16390604	0.961	0.0041183878965966	0.93993926	0.0987607714177548	0.15109843	0.082171805	0.68209195	-7.474292755126953
285	CVVSYPNDYKLSF	CAGQNRNTGELFF	TRAV10*01	TRBV2*01	TRAJ20*01	TRBJ2-2*01	GILGFVFTL	5949.0	HLA-A*02:01	0		8.778107257967349e-06	0.8428422	0.43711007	0.948354830344518	0.67	0.0159546229988336	0.0431365258991718	0.55700696	0.9981	0.26113	6.754682e-05	3.5252915e-06	0.3886456	0.685	0.0072969800072314	0.9145179	0.473254419014645	0.11065416	0.05884187	0.3326418	-6.680769443511963
286	CAASPSNQAGTALIF	CASSFSPGAYEQYF	TRAV23/DV6*01	TRBV5-5*01	TRAJ15*01	TRBJ2-7*01	GILGFVFTL	5962.0	HLA-A*02:01	0		0.5540884733200073	0.8311988	0.45293435	0.9184909164905548	0.8066666666666666	0.094993807375431	0.0442044101655483	0.5480524	0.9983	0.4818	0.001964153	6.374464e-05	0.7551389	0.851	0.0802482028870144	0.9145244	0.4185699480924104	0.1357299	0.08739126	0.8752827	-4.0516862869262695
287	CAAKDYGGSQGNLIF	CASSQAGQETQYF	TRAV23/DV6*01	TRBV4-1*01	TRAJ42*01	TRBJ2-5*01	GILGFVFTL	5966.0	HLA-A*02:01	0		0.3781437277793884	0.84956414	0.46020174	0.6922888557116191	0.7633333333333333	0.0761904567480087	0.0544338673353195	0.48976022	0.9986	0.38437	0.003864505	0.23382904	0.6609994	0.665	0.2020707237912574	0.83783484	0.2248223478030848	0.2484314	0.12550898	0.7976495	-1.9769551753997805
288	CIPLSNNAGNMLTF	CASSPWGGNSPLHF	TRAV26-2*01	TRBV9*01	TRAJ39*01	TRBJ1-6*01	GILGFVFTL	5975.0	HLA-A*02:01	0		0.5187529921531677	0.82609093	0.45368657	0.9103664954503378	0.6933333333333334	0.0813107267022132	0.0323565565049648	0.52554476	0.9988	0.1901	0.0069903205	7.1976615e-06	0.71261275	0.865	0.00376022188575	0.8131211	0.0876171530087903	0.14890435	0.23901391	0.6425043	-1.4266318082809448
289	CAAKELGNKYIF	CASSLEVHTQYF	TRAV29/DV5*01	TRBV11-2*01	TRAJ40*01	TRBJ2-3*01	GILGFVFTL	6012.0	HLA-A*02:01	0		0.1122792363166809	0.81489253	0.4564449	0.1089309056599935	0.7266666666666667	0.0773962512612342	0.0932483747601509	0.21385683	0.9949	0.50362	0.0018294487	0.0005266878	0.51074123	0.419	0.1390421040850924	0.89937836	0.2739620350715303	0.11718316	0.06634083	0.4788532	-2.0027427673339844
290	CAGFYLEFYF	CASSLMGPWGNTGELFF	TRAV3*01	TRBV7-9*01	TRAJ21*01	TRBJ2-2*01	GILGFVFTL	6043.0	HLA-A*02:01	0		0.0055087408982217	0.8376544	0.4452642	0.5394030412038167	0.6566666666666666	0.0151978600770235	0.0351113006472587	0.49203417	0.9991	0.92977	0.15143226	0.00015124933	0.4323786	0.744	0.0017060115140338	0.81256497	0.1214212770032645	0.03780719	0.19148701	0.578156	-2.4732744693756104
291	CAASGAGGTSYGKLTF	CASSSQRDGPPDTQYF	TRAV29/DV5*01	TRBV11-2*01	TRAJ52*01	TRBJ2-3*01	GILGFVFTL	6063.0	HLA-A*02:01	0		0.8878425359725952	0.9294733	0.44586143	0.901207278172175	0.68	0.0145365772768855	0.2371762692928314	0.5133257	0.9108	0.4410699999999999	0.003892925	0.0067621437	0.5256953	0.012	0.0010623769092489	0.971717	0.2322462278909263	0.1249803	0.08874445	0.5443766	-2.155951023101806
292	CATVLPTRSGGYNKLIF	CAWRPAPVGELFF	TRAV17*01	TRBV30*01	TRAJ4*01	TRBJ2-2*01	GILGFVFTL	6139.0	HLA-A*02:01	0		0.9714648723602296	0.83877575	0.43814266	0.2519208590189615	0.73	0.1225207149982452	0.0606668777763843	0.30167046	0.9962	0.24129	0.0024942805	2.106253e-05	0.30450124	0.4379999999999999	0.0027415833377745	0.92999494	0.3385973086503521	0.034164794	0.0801499	0.6670163	-2.0140573978424072
293	CVVNRDNDMRF	CALEDANTGELFF	TRAV12-1*01	TRBV12-4*01	TRAJ43*01	TRBJ2-2*01	GILGFVFTL	6140.0	HLA-A*02:01	0		0.0085521014407277	0.8366875	0.4351465	0.3937709728876749	0.7266666666666667	0.0820162892341613	0.020663559436798	0.29324841	0.9997	0.64238	0.000113127964	3.6325755e-06	0.3311648	0.487	0.0003383780691365	0.8585311	0.3507933140076352	0.17597993	0.1920177	0.58181787	-9.103867530822754
294	CALSDLGYGNKLVF	CSASPTGINYEQYF	TRAV19*01	TRBV20-1*01	TRAJ47*01	TRBJ2-7*01	GILGFVFTL	6160.0	HLA-A*02:01	0		0.0526866316795349	0.8367737	0.43997747	0.9884110018610954	0.6033333333333334	0.1408387422561645	0.1939960271120071	0.4403227	0.9981	0.09697	0.042069245	0.0012906528	0.46021408	0.28	0.0201335266727255	0.87146413	0.0759024555396214	0.098261125	0.33506897	0.6845347	-1.566670060157776
295	CAFMKSAAGNKLTF	CASSFYGGQGYGYTF	TRAV38-1*01	TRBV27*01	TRAJ17*01	TRBJ1-2*01	GILGFVFTL	6161.0	HLA-A*02:01	0		0.4163422584533691	0.8769143	0.4521801	0.9848477393388748	0.7266666666666667	0.1677347272634506	0.0298019088804721	0.4257652	0.9989	0.4576	0.8310687	0.8041817	0.7196175	0.248	0.129765155253699	0.8478348	0.3296722122710821	0.12146089	0.06281596	0.92233914	-1.856043815612793
296	CAVREGANNLFF	CASSQERAASTDTQYF	TRAV1-2*01	TRBV4-2*01	TRAJ36*01	TRBJ2-3*01	GILGFVFTL	6163.0	HLA-A*02:01	0		0.0234866347163915	0.9384852	0.44540578	0.4297744830449422	0.7133333333333334	0.2784628868103027	0.0599035881459713	0.4687481	0.9057	0.52389	0.00913328	0.00061637006	0.26795104	0.0639999999999999	0.0506499478549812	0.9002006	0.131789004948483	0.35183513	0.28746367	0.8028912	-2.6297647953033447
297	CVVNNVNSGYSTLTF	CSARSLDGENTGELFF	TRAV12-1*01	TRBV29-1*01	TRAJ11*01	TRBJ2-2*01	GILGFVFTL	6248.0	HLA-A*02:01	0		0.0243695564568042	0.8417115	0.43360242	0.9949244124193988	0.54	0.1536665111780166	0.0569424889981746	0.15372753	0.9948	0.28524	0.00012884226	5.1187453e-06	0.27161717	0.165	0.0004643004169338	0.8723666	0.0996819380770737	0.06372044	0.004158761	0.46153972	-4.603504657745361
298	CAVGGGGGNKLTF	CASSLLWVGDYGYTF	TRAV21*01	TRBV11-2*01	TRAJ10*01	TRBJ1-2*01	GILGFVFTL	6254.0	HLA-A*02:01	0		0.1465501487255096	0.81960076	0.44582614	0.5951411724090576	0.6533333333333333	0.0302014984190464	0.1278266310691833	0.6630197	0.997	0.0970399999999999	0.0074426923	8.63387e-05	0.7854655	0.286	0.0006397192446456	0.7862935	0.43605037106498	0.15172964	0.3472324	0.5665422	-3.608494997024536
299	CGTAPLTGNQFYF	CASSHSGTAYTEAFF	TRAV30*01	TRBV18*01	TRAJ49*01	TRBJ1-1*01	GILGFVFTL	6265.0	HLA-A*02:01	0		0.8847408294677734	0.8255244	0.4489686	0.9520221849282584	0.7066666666666667	0.164452776312828	0.0956196263432502	0.46143076	0.9699	0.63218	0.004581169	2.6925585e-05	0.35094693	0.734	0.0945960732453386	0.9039159	0.2717147115838151	0.08103315	0.24694252	0.7223715	-1.6460421085357666
300	CAVRDGNNAGNMLTF	CASSPRQSMNTEAFF	TRAV3*01	TRBV27*01	TRAJ39*01	TRBJ1-1*01	GILGFVFTL	6266.0	HLA-A*02:01	0		0.4765507876873016	0.78214025	0.45526853	0.972257842620214	0.6833333333333333	0.0659921765327453	0.0062560522928833	0.43449783	0.9935	0.8503499999999999	0.10892199	0.00023590763	0.21121539	0.7660000000000001	0.0050274855406314	0.9293019	0.1823706069438368	0.09367183	0.053236395	0.899888	-1.795870065689087
301	CAASGGAQKLVF	CASSYLVANTGELFF	TRAV29/DV5*01	TRBV7-6*01	TRAJ54*01	TRBJ2-2*01	GILGFVFTL	6302.0	HLA-A*02:01	0		0.2903147339820862	0.84570384	0.4455243	0.8993445634841919	0.6	0.0599827021360397	0.045196995139122	0.3976972	0.9957	0.60687	0.0020535404	0.0003949627	0.5281687	0.271	0.0012865310622146	0.77856576	0.1669873192986055	0.14615728	0.5242578	0.69130814	-3.687448501586914
302	CALSDANRDDKIIF	CAVGQGLYNEQFF	TRAV9-2*01	TRBV10-3*01	TRAJ30*01	TRBJ2-1*01	GILGFVFTL	6306.0	HLA-A*02:01	0		0.0266394782811403	0.8496844	0.4441144	0.5214103857676189	0.8366666666666667	0.1061852052807807	0.0214292239397764	0.28839633	0.9986	0.28803	0.09639097	2.7529888e-05	0.38313454	0.125	0.0004559462402539	0.82872987	0.1245454326422329	0.117392816	0.14595594	0.66761446	-3.031261682510376
303	CAVNVEEGSQGNLIF	CASSSPPISVATDTQYF	TRAV8-1*01	TRBV27*01	TRAJ42*01	TRBJ2-3*01	GILGFVFTL	6319.0	HLA-A*02:01	0		0.4284448027610779	0.8097811	0.44043988	0.8348760008811951	0.6833333333333333	0.0757689252495765	0.7212092280387878	0.5923034	0.976	0.98222	0.22452965	0.93527067	0.34229603	0.9300000000000002	0.2343290220946073	0.94117355	0.2728716563115546	0.17603146	0.23581451	0.9303846	-1.3018661737442017
304	CIPMNNNAGNMLTF	CASTPWGGGGYTF	TRAV26-2*01	TRBV9*01	TRAJ39*01	TRBJ1-2*01	GILGFVFTL	6333.0	HLA-A*02:01	0		0.987051010131836	0.8435736	0.45659986	0.8852595289548238	0.6866666666666666	0.0950834900140762	0.0248136352747678	0.6075653	0.9998	0.05959	0.008633429	1.83504e-05	0.65593153	0.271	0.0028993858664762	0.71990865	0.2556915629232946	0.08290743	0.6845409	0.8898086	-1.2291535139083862
305	CVAPSTGSYQLTF	CASSEGPSNTGELFF	TRAV12-1*01	TRBV2*01	TRAJ28*01	TRBJ2-2*01	GILGFVFTL	6378.0	HLA-A*02:01	0		0.8759151697158813	0.84429187	0.449367	0.5164481401443481	0.5633333333333334	0.0290139410644769	0.0079585760831832	0.3906043	0.9991	0.0936199999999999	0.00028814672	4.111486e-06	0.60571104	0.161	0.0077531016839202	0.8930376	0.1475497184479072	0.11712935	0.36664638	0.27728435	-2.7430360317230225
306	CALSEADPNAGNNRKLIW	CSVGGAGGEKDTEAFF	TRAV19*01	TRBV29-1*01	TRAJ38*01	TRBJ1-1*01	GILGFVFTL	6438.0	HLA-A*02:01	0		0.3842881619930267	0.71779567	0.43054673	0.368705153465271	0.6466666666666666	0.0374826528131961	0.0282817017287015	0.4109453	0.9884	0.88026	0.053068172	0.0002588456	0.2367672	0.018	0.0008666053960041	0.93846685	0.1254986351807878	0.018418284	0.36854535	0.7303418	-0.8681017160415649
307	CASMDSNYQLIW	CASSPATSGNTDTQYF	TRAV1-2*01	TRBV6-4*01	TRAJ33*01	TRBJ2-3*01	GILGFVFTL	6450.0	HLA-A*02:01	0		0.125331848859787	0.826202	0.44645318	0.8278511563936869	0.66	0.013546529226005	0.0114988451823592	0.5001915	0.9891	0.55799	0.0057605146	0.00044800178	0.4881331	0.508	0.0011331590430927	0.8949921	0.1294311075018291	0.22362575	0.15297468	0.5946932	-1.0890185832977295
308	CAASMFLDSNYQLIW	CASSPSAGYTEAFF	TRAV23/DV6*01	TRBV7-3*01	TRAJ33*01	TRBJ1-1*01	GILGFVFTL	6454.0	HLA-A*02:01	0		0.9849313497543336	0.8012355	0.45384136	0.9363616406917572	0.7533333333333333	0.0926527753472328	0.0229676254093647	0.54782677	0.997	0.1870399999999999	0.013754786	6.574867e-05	0.6889839	0.179	0.0006517221969261	0.8826693	0.3113394176175501	0.24819894	0.12772997	0.7784948	-0.4870405197143554
309	CIVSATNFGNEKLTF	CASRRTGKPYGYTF	TRAV26-1*01	TRBV25-1*01	TRAJ48*01	TRBJ1-2*01	GILGFVFTL	6462.0	HLA-A*02:01	0		0.0048838946968317	0.9191329	0.45082423	0.4066938956578573	0.7	0.0290708169341087	0.0521701760590076	0.3883857	0.9979	0.09867	0.0078119338	0.0018658797	0.13032058	0.282	0.012443458247435	0.9085779	0.1612295554859663	0.02667901	0.058164615	0.6591941	-2.8304543495178223
310	CVVNRGNDMRF	CASGDTNTGELFF	TRAV12-1*01	TRBV7-8*01	TRAJ43*01	TRBJ2-2*01	GILGFVFTL	6467.0	HLA-A*02:01	0		0.0207809507846832	0.8477391	0.44678912	0.892442504564921	0.7533333333333333	0.0608071349561214	0.0180726181715726	0.40972605	0.9986	0.76661	0.00072204403	6.219333e-06	0.79132724	0.191	0.0003167691313137	0.8488009	0.3445824634389859	0.26839373	0.0055150767	0.75532854	-8.401983261108398
311	CALSEAPGRTGANNLFF	CASSLWGQGPYEQYF	TRAV19*01	TRBV5-1*01	TRAJ36*01	TRBJ2-7*01	GILGFVFTL	6541.0	HLA-A*02:01	0		0.6133505702018738	0.82184887	0.4496327	0.4967386722564697	0.7	0.0386994518339633	0.0230111312121152	0.25421342	0.9991	0.42357	0.0051105376	6.5663858e-06	0.75127435	0.479	0.0029776416144159	0.8156761	0.1241343378895118	0.13448696	0.14552721	0.86626446	-2.7329015731811523
312	CASRSNYQLIW	CASSDAQAPQHF	TRAV12-3*01	TRBV6-1*01	TRAJ33*01	TRBJ1-5*01	GILGFVFTL	6548.0	HLA-A*02:01	0		0.5813257098197937	0.8381575	0.4456765	0.2505755424499511	0.8033333333333333	0.1008529290556907	0.1158611699938774	0.18157203	0.9993	0.83158	0.008231635	1.1129907e-05	0.57358396	0.17	0.0035350826670764	0.91307586	0.571559547399707	0.06613721	0.02042476	0.66441476	-2.4961042404174805
313	CATGSGSRLTF	CASSPGGGQGEKLFF	TRAV17*01	TRBV7-3*01	TRAJ58*01	TRBJ1-4*01	GILGFVFTL	6550.0	HLA-A*02:01	0		0.0310159996151924	0.8120415	0.4509112	0.851036528746287	0.69	0.1034024283289909	0.0106366919353604	0.40854925	0.9961	0.33687	0.023268707	1.1197757e-05	0.44015118	0.168	0.000769495860004	0.80250895	0.0525356641478738	0.023397233	0.094209135	0.71430564	-2.435350179672241
314	CALSARGGNSGGYQKVTF	CASSQEGGSPSYEQYF	TRAV9-2*01	TRBV4-2*01	TRAJ13*01	TRBJ2-7*01	GILGFVFTL	6551.0	HLA-A*02:01	0		0.0152986366301774	0.83737385	0.45009822	0.4061383406321207	0.6266666666666667	0.0459119975566864	0.1678715199232101	0.45833316	0.9598	0.97929	0.003557441	0.00018008382	0.6531474	0.2989999999999999	0.3026394481224997	0.93929833	0.2321842804010197	0.20349254	0.12687038	0.69977564	-2.9984583854675293
315	CAVRLRNSGNTPLVF	CASSQELELKNTEAFF	TRAV3*01	TRBV4-2*01	TRAJ29*01	TRBJ1-1*01	GILGFVFTL	6561.0	HLA-A*02:01	0		0.058928046375513	0.80395687	0.44371232	0.3909083207448324	0.6766666666666666	0.0289608240127563	0.0513146258890628	0.40614128	0.9802	0.82908	0.002780235	2.8656406e-05	0.18131289	0.845	0.168497396010207	0.95646286	0.1164492708125575	0.045280285	0.46186233	0.7793336	-3.317618131637573
316	CVVNSPEGGGNKLTF	CASSSLNSLEAFF	TRAV12-1*01	TRBV7-2*01	TRAJ10*01	TRBJ1-1*01	GILGFVFTL	6579.0	HLA-A*02:01	0		0.4044709503650665	0.8238676	0.46021125	0.973510208229224	0.7566666666666667	0.1374440193176269	0.0528542883694171	0.60692745	0.9994	0.95238	0.0018109193	3.493529e-05	0.6869479	0.427	0.0005248601977655	0.8927352	0.7422137213007903	0.24252258	8.669952e-06	0.67229027	-7.698205471038818
317	CVVNNPGAGSYQLTF	CASSLVEGGNTGELFF	TRAV12-1*01	TRBV9*01	TRAJ28*01	TRBJ2-2*01	GILGFVFTL	6594.0	HLA-A*02:01	0		0.3445769250392914	0.83959025	0.4487932	0.3535523017247518	0.6	0.0474058203399181	0.0199404340237379	0.08314473	0.9962	0.07482	0.00043953065	1.025024e-05	0.62108135	0.154	0.0004441469332959	0.90618646	0.1685651366165956	0.11124981	0.06636413	0.36667907	-4.197132587432861
318	CAASISNQAGTALIF	CASSHSPGPYEQYF	TRAV23/DV6*01	TRBV5-5*01	TRAJ15*01	TRBJ2-7*01	GILGFVFTL	6632.0	HLA-A*02:01	0		0.1906266659498214	0.8408404	0.450639	0.7724869648615519	0.6833333333333333	0.0640576556324958	0.0328600220382213	0.46476197	0.9993	0.32566	0.00037900664	3.792139e-05	0.7596587	0.534	0.0052011516469065	0.93292487	0.434193649587496	0.05341717	0.0836175	0.8680269	-2.9271605014801025
319	CIVGGAQKLVF	CASSLPGGNTEAFF	TRAV26-1*01	TRBV4-1*01	TRAJ54*01	TRBJ1-1*01	GILGFVFTL	6633.0	HLA-A*02:01	0		0.3879424929618835	0.78708655	0.46264356	0.7643711566925049	0.7866666666666666	0.1207654252648353	0.0355889424681663	0.51694477	0.9965	0.85724	0.0021009422	9.954328e-06	0.74926245	0.2239999999999999	0.0025093864300288	0.8469736	0.1104557115946098	0.16570807	0.17073834	0.7512125	-2.5712380409240723
320	CVVNKEDNLFF	CASSGGIETSGNTGELFF	TRAV12-1*01	TRBV9*01	TRAJ36*01	TRBJ2-2*01	GILGFVFTL	6688.0	HLA-A*02:01	0		0.145289346575737	0.81374055	0.4333539	0.3783382972081502	0.7433333333333333	0.054792046546936	0.0880233794450759	0.32428938	0.9989	0.7724	0.00081773486	9.933693e-06	0.49372804	0.949	0.0068386617640499	0.93338275	0.1475327584095785	0.038310036	0.37995997	0.63171536	-5.013673782348633
321	CAVNAGTYKYIF	CASSLRVNGAPEQYF	TRAV8-1*01	TRBV27*01	TRAJ40*01	TRBJ2-7*01	GILGFVFTL	6692.0	HLA-A*02:01	0		0.9395251870155334	0.8534501	0.45522055	0.547552227973938	0.66	0.0185899250209331	0.0428220890462398	0.36352164	0.9834	0.66279	0.0047927075	0.00012944381	0.5450402	0.6820000000000002	0.0062126876691763	0.9816464	0.3034382480447301	0.12932733	0.13409637	0.87441415	-2.085801362991333
322	CAGSRTGTALIF	CASSTGIVTGANVLTF	TRAV5*01	TRBV27*01	TRAJ15*01	TRBJ2-6*01	GILGFVFTL	6743.0	HLA-A*02:01	0		0.3596695363521576	0.86795133	0.4419748	0.9650596976280212	0.72	0.1983335763216018	0.2651294767856598	0.4175405	0.9942	0.96806	0.08864645	0.0003008294	0.40929466	0.346	0.0750599605031311	0.8872671	0.298258580355704	0.11437505	0.730664	0.89065367	-2.0151262283325195
323	CVVKSGGSYIPTF	CASSLVPPTSVYYNEQFF	TRAV12-1*01	TRBV11-2*01	TRAJ6*01	TRBJ2-1*01	GILGFVFTL	6755.0	HLA-A*02:01	0		0.8435453176498413	0.83855605	0.43758523	0.0241734186808267	0.7133333333333334	0.1554374694824218	0.3167464435100555	0.5377435	0.9526	0.68998	0.0026746034	1.0216445e-05	0.75268227	0.677	0.1148590082681039	0.9836662	0.176731777222361	0.17207114	0.59557575	0.6675757	-1.9044957160949707
324	CAYRRWRGGGADGLTF	CASSHWGLKETQYF	TRAV38-2/DV8*01	TRBV14*01	TRAJ45*01	TRBJ2-5*01	GILGFVFTL	6789.0	HLA-A*02:01	0		0.0013940284261479	0.8004653	0.44971094	0.9357278496026992	0.7	0.1177911013364791	0.014106310904026	0.85073715	0.9965	0.3326300000000001	0.005108337	1.5110778e-05	0.2634153	0.246	0.0010894118655414	0.827152	0.1071443871701506	0.061356544	0.19765608	0.8777794	-2.575716018676758
325	CALSPNAGTASKLTF	CSARDMGQTNEKLFF	TRAV19*01	TRBV20-1*01	TRAJ44*01	TRBJ1-4*01	GILGFVFTL	6802.0	HLA-A*02:01	0		0.0440278947353363	0.7793269	0.4361049	0.9601769049962362	0.7066666666666667	0.0478681623935699	0.0133871166035532	0.42818937	0.9983	0.3873499999999999	0.0057148905	8.4853555e-06	0.21779947	0.531	0.0042709982626547	0.8756051	0.0746183403216547	0.09099096	0.21059602	0.8134835	-2.5721302032470703
326	CATKRGADGLTF	CASSYGGDVYGYTF	TRAV17*01	TRBV6-5*01	TRAJ45*01	TRBJ1-2*01	GILGFVFTL	6808.0	HLA-A*02:01	0		0.4326172769069671	0.9025437	0.44896483	0.6175635258356731	0.7366666666666667	0.0374894104897975	0.1054089069366455	0.4769599	0.9962	0.63817	0.03282308	0.00045025098	0.6803099	0.0899999999999999	0.0014966229035053	0.90910137	0.5545278337769839	0.32694826	0.4305504	0.68255126	-3.739139080047608
327	CAAIRYSGAGSYQLTF	CSARDTGLAGLEQFF	TRAV23/DV6*01	TRBV20-1*01	TRAJ28*01	TRBJ2-1*01	GILGFVFTL	6822.0	HLA-A*02:01	0		0.1340540796518325	0.84201676	0.4363801	0.9624837239583334	0.6733333333333333	0.0640014186501503	0.0221258550882339	0.46269202	0.9916	0.3016500000000001	0.0021594635	0.00010820896	0.18412443	0.2199999999999999	0.0155979821603978	0.897828	0.126439389174045	0.06352046	0.15232372	0.8882502	-2.181160449981689
328	CAVRDGGNQGGKLIF	CASSIGRGREQYF	TRAV3*01	TRBV19*01	TRAJ23*01	TRBJ2-7*01	GILGFVFTL	6827.0	HLA-A*02:01	0		0.9761836528778076	0.9490404	0.47478297	0.2789832750956217	0.76	0.1229592412710189	0.6039608716964722	0.21514776	0.9988	0.99837	0.9486332	0.91944045	0.44952393	0.4259999999999999	0.7750304698944092	0.8991143	0.4672333086666172	0.1710529	0.20465034	0.992262	-0.9203202724456788
329	CAGRSNYQLIW	CAWSPSGSPLEQYF	TRAV12-3*01	TRBV30*01	TRAJ33*01	TRBJ2-7*01	GILGFVFTL	6844.0	HLA-A*02:01	0		0.9557420015335084	0.84673786	0.44727248	0.2798425356547037	0.7	0.0843771919608116	0.113712802529335	0.51209974	0.9992	0.6545099999999999	0.0009864556	3.6984038e-06	0.74561286	0.48	0.0013651322457008	0.93142045	0.2048518382413063	0.13904294	0.105262436	0.7756008	-1.6904197931289673
330	CAASISNQAGTALIF	CASSPLAGGAYGYTF	TRAV23/DV6*01	TRBV5-5*01	TRAJ15*01	TRBJ1-2*01	GILGFVFTL	6859.0	HLA-A*02:01	0		0.8013215065002441	0.87087375	0.4547666	0.9035698970158896	0.62	0.0508086346089839	0.0121540613472461	0.48051533	0.997	0.0982599999999999	0.00031055455	0.00010689316	0.7386105	0.528	0.0008061543347139	0.9117552	0.4539800836000651	0.45439824	0.09431553	0.6311022	-6.891327857971191
331	CLVEGGYSTLTF	CSAGGVDYGYTF	TRAV4*01	TRBV29-1*01	TRAJ11*01	TRBJ1-2*01	GILGFVFTL	6914.0	HLA-A*02:01	0		0.2098065912723541	0.8594047	0.4414546	0.929237057765325	0.7933333333333333	0.0994637235999107	0.0714392513036727	0.11180058	0.9994	0.82633	5.2724925e-05	1.5505064e-05	0.57153594	0.052	0.0004258078726707	0.9150546	0.2196804514887407	0.039688896	0.15799369	0.77582955	-2.931358575820923
332	CAVRGQGAQKLVF	CASSLEWNYGYTF	TRAV12-2*01	TRBV14*01	TRAJ54*01	TRBJ1-2*01	GILGFVFTL	6928.0	HLA-A*02:01	0		0.0500442646443843	0.8248374	0.45280275	0.3779078324635824	0.6433333333333333	0.191652625799179	0.0501285456120967	0.12727523	0.9978	0.07837	0.0061982516	6.2233557e-06	0.7511837	0.646	0.0778035295523295	0.7736068	0.5284604144121409	0.16926038	0.15456915	0.7468265	-2.703169345855713
333	CAVGPGGYALNF	CASSPLSGTTQTQYF	TRAV21*01	TRBV27*01	TRAJ41*01	TRBJ2-5*01	GILGFVFTL	6931.0	HLA-A*02:01	0		0.5142216682434082	0.8311092	0.45129055	0.9636881053447724	0.7	0.2190939038991928	0.0271789263933897	0.49416274	0.9939	0.82639	0.025108747	0.011702199	0.73401415	0.369	0.002957491908819	0.8809419	0.5763518076648939	0.2153617	0.2938895	0.92835283	-2.341456890106201
334	CAYRSVSGGGADGLTF	CASSLPGGNTEAFF	TRAV38-2/DV8*01	TRBV4-1*01	TRAJ45*01	TRBJ1-1*01	GILGFVFTL	6937.0	HLA-A*02:01	0		0.3879424929618835	0.78708655	0.46264356	0.7643711566925049	0.7866666666666666	0.1207654252648353	0.1143055632710456	0.51694477	0.9965	0.67238	0.0011776912	2.3054765e-05	0.74926245	0.2239999999999999	0.0062563641113229	0.8469736	0.1104557115946098	0.16570807	0.17073834	0.7512125	-2.399723529815674
335	CAVSEYGNKLVF	CASSPNSAGGLFF	TRAV8-4*01	TRBV5-6*01	TRAJ47*01	TRBJ2-2*01	GILGFVFTL	6982.0	HLA-A*02:01	0		0.98991197347641	0.8735424	0.45918542	0.9186554998159407	0.71	0.6051700115203857	0.0781193673610687	0.62478346	0.9976	0.80369	0.011346262	0.00011119079	0.67349386	0.9975	0.0061732579022645	0.9273317	0.5933981937979491	0.17585722	0.09315015	0.7635397	-0.5575078129768372
336	CAAPESGYSTLTF	CASSVGEGAQYF	TRAV13-1*01	TRBV9*01	TRAJ11*01	TRBJ2-5*01	GILGFVFTL	6992.0	HLA-A*02:01	0		0.0230368729680776	0.8031824	0.46171075	0.1532035668690999	0.75	0.0943222343921661	0.1280756294727325	0.27814728	0.9996	0.3293699999999999	0.022066683	0.06410894	0.69880325	0.4619999999999999	0.0114512606640346	0.87040055	0.442835666085714	0.22554219	0.04745313	0.78315735	-3.1496124267578125
337	CAMRNNYQLIW	CASSQDGQGMHTF	TRAV12-3*01	TRBV14*01	TRAJ33*01	TRBJ1-2*01	GILGFVFTL	6993.0	HLA-A*02:01	0		0.9943429231643676	0.81684566	0.45711783	0.5910173257191975	0.74	0.0772761106491088	0.0260452646762132	0.14456026	0.9942	0.58368	0.0028169414	9.174264e-06	0.49613744	0.119	0.0007535224765888	0.67803216	0.5233881563720081	0.054428916	0.071716934	0.599993	-1.5938572883605957
338	CAVNIDKLVF	CSAPPQNQETQYF	TRAV12-2*01	TRBV20-1*01	TRAJ54*01	TRBJ2-5*01	GILGFVFTL	6995.0	HLA-A*02:01	0		0.5286582112312317	0.8413362	0.43812972	0.9601246962944666	0.7066666666666667	0.0748394131660461	0.0408636629581451	0.34727514	0.9981	0.0996799999999999	0.00019313436	8.778182e-06	0.29850566	0.4	0.0004689423600211	0.9309104	0.0898421930185622	0.08604837	0.24194291	0.8601126	-5.622604846954346
339	CALSEPNYGGSQGNLIF	CASTRFSTSGRETQYF	TRAV19*01	TRBV6-5*01	TRAJ42*01	TRBJ2-5*01	GILGFVFTL	7036.0	HLA-A*02:01	0		0.650972306728363	0.82258713	0.4437757	0.9753739113608996	0.7333333333333333	0.0544078312814235	0.2088467329740524	0.3913781	0.9959	0.83934	0.0494304	0.0008555961	0.12892409	0.246	0.0029668091709027	0.87097776	0.198735789959141	0.025930246	0.25086614	0.708469	-2.1285393238067627
340	CARRGYNQGGKLIF	CASSETSGYNYEQYF	TRAV16*01	TRBV6-5*01	TRAJ23*01	TRBJ2-7*01	GILGFVFTL	7069.0	HLA-A*02:01	0		0.0273450128734111	0.86927515	0.44686696	0.6973900198936462	0.6133333333333333	0.100385807454586	0.1189557984471321	0.37565696	0.9971	0.55764	0.022252474	0.0001141877	0.7548773	0.794	0.0077753348647092	0.8349894	0.5259540591215535	0.14115798	0.19769087	0.6932353	-2.2254488468170166
341	CAMREASGNQFYF	CASSQDHARRWAHNEQFF	TRAV14/DV4*01	TRBV4-2*01	TRAJ49*01	TRBJ2-1*01	GILGFVFTL	7093.0	HLA-A*02:01	0		3.314771390705573e-08	0.75713784	0.43289408	0.6911471684773762	0.6966666666666667	0.1490516066551208	0.3916732966899872	0.5335512	0.988	0.6508499999999999	0.00811325	0.039206855	0.1822616	0.7930000000000001	0.0035139168281602	0.9618956	0.1928784792226046	0.0858616	0.4615161	0.7475837	-2.154118061065674
342	CASPNTGGFKTIF	CAWRLQGAGEQYF	TRAV14/DV4*01	TRBV30*01	TRAJ9*01	TRBJ2-7*01	GILGFVFTL	7094.0	HLA-A*02:01	0		0.9603400826454164	0.832881	0.44548947	0.2804271380106607	0.6333333333333333	0.1911045908927917	0.186191514134407	0.24734369	0.9985	0.29059	0.0061803246	2.9717263e-05	0.32087472	0.0809999999999999	0.0034721543226623	0.90557706	0.2626382901411955	0.036436588	0.39501232	0.7854746	-1.825487494468689
343	CAVPNTGNQFYF	CASSLRVLAVGEQFF	TRAV21*01	TRBV6-5*01	TRAJ49*01	TRBJ2-1*01	GILGFVFTL	7097.0	HLA-A*02:01	0		0.8947953581809998	0.8262733	0.4551121	0.4787402947743734	0.71	0.0281733460724353	0.123034119606018	0.42271438	0.9842	0.56281	0.005964291	1.2275313e-05	0.4056211	0.0669999999999999	0.0063447540989727	0.9226008	0.5297324455537322	0.07466664	0.06544475	0.68933594	-4.64661979675293
344	CAYRRGGFGNVLHC	CASTNRGDISYEQYF	TRAV38-2/DV8*01	TRBV6-6*01	TRAJ35*01	TRBJ2-7*01	GILGFVFTL	7100.0	HLA-A*02:01	0		0.0419486835598945	0.86713135	0.44410822	0.9270774523417156	0.66	0.0437291301786899	0.2748693227767944	0.4111119	0.991	0.51065	0.02989055	7.440722e-05	0.3777547	0.524	0.074564943126461	0.9124706	0.1858705188962735	0.04004373	0.13769647	0.71715075	-2.831406593322754
345	CAVKEGFGNEKLTF	CASRDRTGRAYEQYF	TRAV12-2*01	TRBV28*01	TRAJ48*01	TRBJ2-7*01	GILGFVFTL	7107.0	HLA-A*02:01	0		0.1634043306112289	0.78027755	0.44148606	0.9261771589517592	0.51	0.069538228213787	0.2751530706882477	0.44890732	0.9937	0.90673	0.0015816838	6.978895e-06	0.17145899	0.5430000000000001	0.0131773532237275	0.9428803	0.2852663521521254	0.10936874	0.39222357	0.7666872	-2.5500946044921875
346	CAVNIVNNNAGNMLTF	CASSEYRTVGYEQYF	TRAV12-2*01	TRBV2*01	TRAJ39*01	TRBJ2-7*01	GILGFVFTL	7135.0	HLA-A*02:01	0		0.7186126708984375	0.9076796	0.4457866	0.1746596495310465	0.6266666666666667	0.0991853401064872	0.059250071644783	0.6104275	0.9916	0.55934	0.0026034133	0.0023246005	0.6920543	0.024	0.0158099376931204	0.9189981	0.1866293564615996	0.07576241	0.15884851	0.4950996	-1.7677587270736694
347	CAASGGNQFYF	CASSAPGGVDTGELFF	TRAV29/DV5*01	TRBV5-5*01	TRAJ49*01	TRBJ2-2*01	GILGFVFTL	7156.0	HLA-A*02:01	0		0.4797717630863189	0.8420758	0.44196358	0.7898492614428202	0.6066666666666667	0.0867904052138328	0.0025141765363514	0.2661841	0.9964	0.10443	0.001948456	3.2019743e-05	0.5298847	0.036	0.0004937085868732	0.94711006	0.1056339666998977	0.099806055	0.22339956	0.7395818	-2.558706283569336
348	CVVTPMNYGGATNKLIF	CASSLWRGKPETQYF	TRAV12-1*01	TRBV14*01	TRAJ32*01	TRBJ2-5*01	GILGFVFTL	7192.0	HLA-A*02:01	0		0.0319069176912307	0.77255553	0.4505279	0.2488187948862711	0.66	0.08522479981184	0.0050962436944246	0.4023329	0.9906	0.10238	0.002043671	9.4413095e-05	0.31811637	0.0899999999999999	0.168448228330817	0.87448573	0.0834200761611709	0.07072844	0.23003961	0.8464578	-1.9113537073135376
349	CAGARDNAGNMLTF	CASSPRDGFYEQYF	TRAV27*01	TRBV7-2*01	TRAJ39*01	TRBJ2-7*01	GILGFVFTL	7208.0	HLA-A*02:01	0		0.1840333342552185	0.82111967	0.45799232	0.957095742225647	0.5566666666666666	0.043195866048336	0.267439991235733	0.4757137	0.999	0.8401	0.03941001	0.006020682	0.7172555	0.9220000000000002	0.0874730092364188	0.83468556	0.5349533006000063	0.2755018	0.2261214	0.8058788	-0.9869702458381652
350	CAASRGIKAAGNKLTF	CASSIPRTAVYGYTF	TRAV13-1*01	TRBV19*01	TRAJ17*01	TRBJ1-2*01	GILGFVFTL	7210.0	HLA-A*02:01	0		0.9990252256393432	0.89669836	0.4607519	0.5372482140858967	0.6533333333333333	0.1955158561468124	0.0761446729302406	0.4526723	0.9978	0.93557	0.34704536	0.003738582	0.71748555	0.758	0.2241148522589355	0.8952831	0.5281055080558335	0.087701105	0.042695995	0.9694494	-2.051621198654175
351	CVVNKEDDMRF	CSARDQRQHNTGELFF	TRAV12-1*01	TRBV20-1*01	TRAJ43*01	TRBJ2-2*01	GILGFVFTL	7212.0	HLA-A*02:01	0		0.008820479735732	0.8316495	0.42829856	0.9242920676867168	0.5766666666666667	0.0134971514344215	0.0753441751003265	0.33623976	0.9982	0.60643	0.00018327884	3.794824e-06	0.15277013	0.296	0.0004131968635192	0.9676433	0.064520599384618	0.026315192	0.00015902179	0.7218034	-8.245589256286621
352	CAFSGGSNYKLTF	CATSSGTSMADTQYF	TRAV24*01	TRBV15*01	TRAJ53*01	TRBJ2-3*01	GILGFVFTL	7240.0	HLA-A*02:01	0		8.05291929282248e-05	0.9128558	0.44342726	0.961188778281212	0.6933333333333334	0.0078648440539836	0.0047353510744869	0.43747553	0.998	0.2072799999999999	0.0026963982	3.4572276e-05	0.51779807	0.161	0.0003638113448687	0.91851664	0.2109803245766018	0.2991529	0.15573938	0.8217022	-1.972018241882324
353	CALRSPAAGNKLTF	CASSFAEGTQYF	TRAV16*01	TRBV27*01	TRAJ17*01	TRBJ2-5*01	GILGFVFTL	7287.0	HLA-A*02:01	0		0.0012348754098638	0.8184538	0.45390388	0.6487576564153035	0.8466666666666667	0.0806283950805664	0.0859509035944938	0.1460296	0.9971	0.2588899999999999	0.060218327	0.024751257	0.802642	0.147	0.0035796799653326	0.8494719	0.296248635110182	0.18418932	0.17271037	0.9342602	-2.704158306121826
354	CVVNYGQNFVF	CASSVGGGSYEQYF	TRAV12-1*01	TRBV9*01	TRAJ26*01	TRBJ2-7*01	GILGFVFTL	7314.0	HLA-A*02:01	0		0.0438188202679157	0.8381429	0.4622826	0.4201483726501465	0.7566666666666667	0.103723868727684	0.1392742991447448	0.46601778	0.9968	0.76828	0.004534939	0.0010608768	0.83282995	0.128	0.0009525849702185	0.85828197	0.1931888316177344	0.31216282	0.05420791	0.5329336	-2.54323410987854
355	CAGQLIQGAQKLVF	CASSAPGQALRNEQFF	TRAV35*01	TRBV10-2*01	TRAJ54*01	TRBJ2-1*01	GILGFVFTL	7324.0	HLA-A*02:01	0		0.4750218093395233	0.79825956	0.43868807	0.7487836877504985	0.6566666666666666	0.0503540486097335	0.0459519773721694	0.2802227	0.9973	0.54504	0.029703882	9.070063e-06	0.122401804	0.019	0.1359314087207167	0.9537995	0.0364149720118692	0.047985423	0.43256247	0.7189067	-1.6536340713500977
356	CAASPSNQAGTALIF	CASSFGPGAYEQYF	TRAV23/DV6*01	TRBV5-5*01	TRAJ15*01	TRBJ2-7*01	GILGFVFTL	7356.0	HLA-A*02:01	0		0.1346849352121353	0.82810175	0.45391414	0.9656591564416884	0.7566666666666667	0.0673118010163307	0.02737951092422	0.51433325	0.9968	0.45996	0.0008853146	0.00010743415	0.7520015	0.9200000000000002	0.082929102651542	0.91268694	0.2911173952578991	0.26550043	0.08375239	0.88063145	-3.833017587661743
357	CVVNRADGLTF	CASTDGNTGELFF	TRAV12-1*01	TRBV12-3*01	TRAJ45*01	TRBJ2-2*01	GILGFVFTL	7411.0	HLA-A*02:01	0		0.06367027759552	0.8453716	0.4452393	0.9008563260237376	0.7633333333333333	0.0306371618062257	0.0326430685818195	0.25733444	0.9982	0.6898299999999999	0.0005715907	1.0611984e-05	0.7930701	0.0749999999999999	0.0009472901831031	0.8403691	0.3169992325535095	0.18659437	0.3957351	0.5985789	-6.523671627044678
358	CVVNMRFRNTGFQKLVF	CASSYPPDRRAEAFF	TRAV12-1*01	TRBV7-9*01	TRAJ8*01	TRBJ1-1*01	GILGFVFTL	7423.0	HLA-A*02:01	0		0.6829162240028381	0.81025666	0.43987083	0.2788369655609131	0.7366666666666667	0.0178689192980527	0.0324270017445087	0.49639165	0.9871	0.8273	0.0004495517	5.1376865e-06	0.12220407	0.7070000000000001	0.0546011994665605	0.9424995	0.1962901068735628	0.03506459	0.06577058	0.6918611	-2.1573495864868164
359	CVVTVINRGGSQGNLIF	CASSENQGYEQYF	TRAV12-1*01	TRBV2*01	TRAJ42*01	TRBJ2-7*01	GILGFVFTL	7424.0	HLA-A*02:01	0		0.0236615892499685	0.83734167	0.4529749	0.5819400151570637	0.56	0.0327023677527904	0.0112072359770536	0.40388638	0.9997	0.1390399999999999	0.0010842346	2.0126221e-05	0.81066346	0.802	0.0199906899128109	0.9051717	0.3808762625245814	0.24573366	0.02903347	0.51938635	-2.766287088394165
360	CAASDPNSGYALNF	CASSPFAGANVLTF	TRAV13-1*01	TRBV9*01	TRAJ41*01	TRBJ2-6*01	GILGFVFTL	7430.0	HLA-A*02:01	0		0.9988790154457092	0.84539384	0.45306417	0.9671338498592376	0.7133333333333334	0.752146303653717	0.1860578954219818	0.9323027	0.9956	0.7065699999999999	0.006731789	0.0005104928	0.46106592	0.655	0.0162406970892334	0.92411566	0.2400172742749293	0.4533374	0.5298292	0.7064159	-0.4672744274139404
361	CAARWGTTDSWGKLQF	CASSEVARVYQPQHF	TRAV29/DV5*01	TRBV6-1*01	TRAJ24*01	TRBJ1-5*01	GILGFVFTL	7487.0	HLA-A*02:01	0		0.7208285927772522	0.8521089	0.4438536	0.3235627015431722	0.5733333333333334	0.0209425147622823	0.0154880881309509	0.36227566	0.9941	0.2336499999999999	0.0012190987	6.182616e-05	0.2790627	0.027	0.0025894442296703	0.93257236	0.4590947402935127	0.07315895	0.4561136	0.71977985	-2.415283203125
362	CATNGGSRLTF	CASSLGGGQQETQYF	TRAV17*01	TRBV7-3*01	TRAJ58*01	TRBJ2-5*01	GILGFVFTL	7489.0	HLA-A*02:01	0		0.0997806712985038	0.8326885	0.45446125	0.2210637728373209	0.69	0.0734716206789016	0.0273603498935699	0.3935291	0.9915	0.2712	0.029394697	0.0026083882	0.636125	0.2989999999999999	0.0488964895892422	0.841732	0.0348911469316225	0.056198616	0.06331271	0.7569092	-1.756011128425598
363	CIARYNDYKLSF	CSARPRQVHRGVYTEAFF	TRAV26-1*01	TRBV20-1*01	TRAJ20*01	TRBJ1-1*01	GILGFVFTL	7491.0	HLA-A*02:01	0		0.0031472041737288	0.7605153	0.42782235	0.7948744098345438	0.66	0.0110303703695535	0.133219763636589	0.40562323	0.9979	0.53705	0.0016423871	4.193373e-06	0.081113145	0.8	0.0063306255862698	0.924592	0.1665090395867443	0.02443371	0.39266115	0.877157	-1.777531623840332
364	CAAREGNTGFQKLVF	CSAPRTPPRDEQYF	TRAV29/DV5*01	TRBV20-1*01	TRAJ8*01	TRBJ2-7*01	GILGFVFTL	7506.0	HLA-A*02:01	0		0.3805980980396271	0.82098806	0.42904785	0.9253846655289332	0.6766666666666666	0.0442934706807136	0.082687921822071	0.4511345	0.9945	0.0958199999999999	0.00077530753	1.289181e-05	0.14794819	0.594	0.0006276169369812	0.9318827	0.1246661754164301	0.03521884	0.35051197	0.81740457	-2.270092010498047
365	CVVNMPSFGNVLHC	CAGQGANTGELFF	TRAV12-1*01	TRBV19*01	TRAJ35*01	TRBJ2-2*01	GILGFVFTL	7559.0	HLA-A*02:01	0		1.1143537648194981e-07	0.8439987	0.4398816	0.5828782717386882	0.7533333333333333	0.0101399794220924	0.2845193743705749	0.23678142	0.9979	0.82168	0.1192691	0.0008251914	0.47087097	0.35	0.0445335647244064	0.9263612	0.3545666659362608	0.09800058	0.04697064	0.9816374	-7.864310264587402
366	CAVALRSNDYKLSF	CASSLRETQYF	TRAV8-3*01	TRBV7-4*01	TRAJ20*01	TRBJ2-5*01	GILGFVFTL	7572.0	HLA-A*02:01	0		0.795120120048523	0.7914447	0.4707255	0.1908785502115885	0.7166666666666667	0.0918824300169944	0.071100540459156	0.1541375	0.9921	0.3162199999999999	0.0044743787	0.002051594	0.74478483	0.286	0.0044458456017309	0.87308264	0.4086750220242595	0.35874856	0.130576	0.6006703	-1.7647535800933838
367	CAATPSNQAGTALIF	CASTWGPAKNIQYF	TRAV23/DV6*01	TRBV5-5*01	TRAJ15*01	TRBJ2-4*01	GILGFVFTL	7577.0	HLA-A*02:01	0		0.0090945633128285	0.80353254	0.44498613	0.7632301847139994	0.6633333333333333	0.0677214190363884	0.0069926711730659	0.5187713	0.9931	0.0857299999999999	0.0004589884	7.958702e-06	0.28585854	0.392	0.0015273599128704	0.9312411	0.1621706779809072	0.06813223	0.34855577	0.7039249	-2.3706040382385254
368	CVVSESSNSGYALNF	CASRLAGVVDTQYF	TRAV10*01	TRBV25-1*01	TRAJ41*01	TRBJ2-3*01	GILGFVFTL	7601.0	HLA-A*02:01	0		0.0022324060555547	0.8727825	0.4473413	0.5726353327433269	0.7933333333333333	0.092147447168827	0.1238241270184516	0.3787766	0.9951	0.27888	0.010594995	3.323561e-05	0.60890067	0.955	0.0014080296561587	0.8743789	0.1781102702151922	0.17368755	0.44716352	0.6400629	-1.8748199939727783
369	CAVKSGFGNEKLTF	CASRPRQGRAYEQYF	TRAV12-2*01	TRBV28*01	TRAJ48*01	TRBJ2-7*01	GILGFVFTL	7690.0	HLA-A*02:01	0		0.0349433533847332	0.8110727	0.44302505	0.9600320061047872	0.5666666666666667	0.0640648603439331	0.1842638999223709	0.455243	0.9942	0.70655	0.0025255054	8.069889e-06	0.13863072	0.8900000000000001	0.0070850006581167	0.95230126	0.1394861173843865	0.07327335	0.26335162	0.7956	-2.609447717666626
370	CVVTPGSARQLTF	CASSQEPDFAAKNIQYF	TRAV12-1*01	TRBV4-3*01	TRAJ22*01	TRBJ2-4*01	GILGFVFTL	7699.0	HLA-A*02:01	0		0.0814035609364509	0.8402816	0.43732163	0.4249927997589111	0.6633333333333333	0.0049441349692642	0.0046614818274974	0.515653	0.8794	0.29873	0.0007485457	2.3579183e-05	0.2797122	0.127	0.0075442317967826	0.8748404	0.2136417617818394	0.14543957	0.40088618	0.67135173	-2.601083278656006
371	CAVRAGNTPLVF	CASSYTTGTVIPNTEAFF	TRAV21*01	TRBV6-2*01	TRAJ29*01	TRBJ1-1*01	GILGFVFTL	7734.0	HLA-A*02:01	0		0.024453729391098	0.8204151	0.43643674	0.4079596996307373	0.6933333333333334	0.1806404292583465	0.1158070042729377	0.6111017	0.9987	0.8956	0.0026036014	5.194602e-05	0.7500773	0.156	0.2523008511452644	0.84106576	0.2733341730733009	0.039408788	0.32370117	0.75302815	-1.9155447483062744
372	CVANRDDKIIF	CASSGMLERNTGELFF	TRAV12-1*01	TRBV2*01	TRAJ30*01	TRBJ2-2*01	GILGFVFTL	7750.0	HLA-A*02:01	0		0.7037532329559326	0.84908056	0.43932423	0.9406096637248992	0.56	0.0363762825727462	0.0344152860343456	0.10294848	0.9964	0.39451	0.00025695792	6.280749e-06	0.19188085	0.2239999999999999	0.0032550664705922	0.96437126	0.0945605936009748	0.045498632	0.19281602	0.2522663	-4.292750358581543
373	CAMRSNYQLIW	CASSDRQGVDAF	TRAV12-3*01	TRBV6-1*01	TRAJ33*01	TRBJ1-2*01	GILGFVFTL	7758.0	HLA-A*02:01	0		0.9995468258857728	0.8370565	0.46200734	0.5750185251235962	0.65	0.0500733703374862	0.0777139887213707	0.14634606	0.9995	0.72397	0.009685984	9.870555e-06	0.7096126	0.562	0.0081686673889635	0.95076275	0.67148582095986	0.5891453	1.481508e-05	0.6119143	-0.9027456045150756
374	CAAHVLRAGSYQLTF	CATSDLRGFSNQPQHF	TRAV23/DV6*01	TRBV24-1*01	TRAJ28*01	TRBJ1-5*01	GILGFVFTL	7779.0	HLA-A*02:01	0		0.0029643112793564	0.79657465	0.4465509	0.6604514122009277	0.67	0.1221028268337249	0.0692080333828926	0.43296972	0.9992	0.05786	0.0058884555	7.0988012e-06	0.4470606	0.4359999999999999	0.0333309353576623	0.84291637	0.3737713155518281	0.13573517	0.36267263	0.7191826	-1.979403614997864
375	CATGLNDMRF	CASSWAGLPPREQYF	TRAV17*01	TRBV19*01	TRAJ43*01	TRBJ2-7*01	GILGFVFTL	7782.0	HLA-A*02:01	0		0.1634983867406845	0.8357026	0.4370069	0.6531076828638713	0.7866666666666666	0.0310789085924625	0.1239494606852531	0.5570542	0.998	0.70269	0.18857923	0.0028251724	0.4643461	0.036	0.1331392874169978	0.93050826	0.2063164978771053	0.06557092	0.68682307	0.98563564	-3.038705587387085
376	CAGGGSQGNLIF	CAWSEVLAGGRIPQYF	TRAV24*01	TRBV30*01	TRAJ42*01	TRBJ2-3*01	GILGFVFTL	7808.0	HLA-A*02:01	0		0.9221213459968568	0.8377274	0.44196877	0.0135983626047769	0.65	0.0168206077069044	0.7217468619346619	0.44111705	0.9995	0.93693	0.36998913	0.6419741	0.12377542	0.472	0.5055610224604608	0.8250387	0.2698145737295025	0.05632096	0.2380439	0.8789506	-0.159286618232727
377	CTSLNNNAGNMLTF	CASSEWGANQPQHF	TRAV26-2*01	TRBV9*01	TRAJ39*01	TRBJ1-5*01	GILGFVFTL	7863.0	HLA-A*02:01	0		0.0063848383724689	0.79817796	0.44816402	0.4826857248942057	0.6466666666666666	0.1186432018876075	0.1710466742515564	0.49505845	0.9984	0.19998	0.0026050159	2.203481e-05	0.54015577	0.025	0.0020973425605916	0.7325857	0.3380827416240354	0.3140657	0.15955774	0.6673798	-2.201275587081909
378	CAQNAGNMLTF	CASSLAPNTEAFF	TRAV5*01	TRBV27*01	TRAJ39*01	TRBJ1-1*01	GILGFVFTL	7894.0	HLA-A*02:01	0		0.7213138937950134	0.81170726	0.4599879	0.2451592286427816	0.6633333333333333	0.0509944185614585	0.0283223204314708	0.48256162	0.9984	0.98741	0.012996	1.3208279e-05	0.7480075	0.55	0.0154831223168002	0.9386204	0.3786778352630534	0.40299428	0.05205568	0.9259857	-2.7855100631713867
379	CAVRDARLMF	CASSNRGPQETQYF	TRAV21*01	TRBV6-6*01	TRAJ31*01	TRBJ2-5*01	GILGFVFTL	7911.0	HLA-A*02:01	0		0.0019661637488752	0.8977939	0.45764706	0.7895971139272054	0.6766666666666666	0.1498605608940124	0.0345672518014907	0.60892355	0.9947	0.4217499999999999	0.025880584	0.00040113082	0.5600129	0.4650000000000001	0.0725843528845871	0.8251333	0.3388684052272545	0.25511593	0.06914171	0.63574576	-3.148517608642578
380	CAPYSNTGNQFYF	CASSPWGGTGELFF	TRAV39*01	TRBV9*01	TRAJ49*01	TRBJ2-2*01	GILGFVFTL	7918.0	HLA-A*02:01	0		0.5101988911628723	0.84664553	0.45398465	0.905092030763626	0.75	0.1191094070672988	0.0440883114933967	0.6826443	0.9985	0.09652	0.008811991	2.673795e-05	0.7981609	0.151	0.0006093636235164	0.77658916	0.1467129272549981	0.2837207	0.10675335	0.46236342	-2.368112802505493
381	CAAPRGGVLHC	CASRADNTDTQYF	TRAV23/DV6*01	TRBV6-4*01	TRAJ35*01	TRBJ2-3*01	GILGFVFTL	7931.0	HLA-A*02:01	0		0.0338630154728889	0.86386603	0.44477782	0.9033117989699044	0.7833333333333333	0.0487214922904968	0.1967861652374267	0.29226977	0.9869	0.31438	0.017598294	0.0012602162	0.51099986	0.036	0.0012485134371672	0.8561636	0.3159819017373251	0.101887465	0.18462604	0.58148307	-2.6813910007476807
382	CAASPGNQFYF	CASSSPLGLDTGELFF	TRAV29/DV5*01	TRBV5-5*01	TRAJ49*01	TRBJ2-2*01	GILGFVFTL	7936.0	HLA-A*02:01	0		0.0542353019118309	0.8483978	0.44408467	0.970821149647236	0.6233333333333333	0.0587064772844314	0.0109131159260869	0.28801703	0.9995	0.0869199999999998	0.003245368	1.6297248e-05	0.5472518	0.649	0.0004511704326432	0.943164	0.1157814875995322	0.19015545	0.24333386	0.73223484	-3.3585546016693115
383	CAVNRGGSNYKLTF	CSVGTGWPYEQYF	TRAV12-2*01	TRBV29-1*01	TRAJ53*01	TRBJ2-7*01	GILGFVFTL	8172.0	HLA-A*02:01	0		0.9681681990623474	0.804732	0.4370123	0.9135543207327524	0.79	0.075236365199089	0.2684022784233093	0.27949455	0.9993	0.0974699999999999	0.00063470745	5.8724004e-06	0.69669616	0.534	0.1868427320907358	0.76591814	0.2959323469509101	0.06917216	0.4326487	0.8797952	-1.927829384803772
384	CAEMMDSSYKLIF	CASSPGLSYEQYF	TRAV5*01	TRBV3-1*01	TRAJ12*01	TRBJ2-7*01	GILGFVFTL	8191.0	HLA-A*02:01	0		0.0394689664244651	0.8482544	0.4606616	0.9221453120311102	0.79	0.0707533508539199	0.1107601299881935	0.29999804	0.9992	0.0991699999999999	0.00013017375	7.2471908e-06	0.7622873	0.698	0.009328850134625	0.8889936	0.2924690656624464	0.33950973	0.37445444	0.80457944	-1.9376513957977293
385	CAMRGNDYKLSF	CAISEKAVSYNEQFF	TRAV12-3*01	TRBV10-3*01	TRAJ20*01	TRBJ2-1*01	GILGFVFTL	8262.0	HLA-A*02:01	0		0.6303803324699402	0.84083396	0.4424795	0.2496289412180582	0.56	0.0029620486311614	0.1482492685317993	0.47619405	0.9909	0.31304	0.0019627663	4.5699385e-06	0.39446992	0.53	0.0018804228035151	0.903304	0.2408906001242182	0.14043887	0.18912525	0.6676913	-2.336071491241455
386	CAGGGGADGLTF	CASSYPSPDTQYF	TRAV21*01	TRBV6-6*01	TRAJ45*01	TRBJ2-3*01	GILGFVFTL	8395.0	HLA-A*02:01	0		0.9740620851516724	0.84587854	0.45611286	0.6520820458730061	0.81	0.1335178613662719	0.3324744999408722	0.97968113	0.999	0.63332	0.0028409627	0.0074927057	0.70111686	0.7790000000000001	0.0079095730470726	0.86572635	0.5761037571986607	0.24868056	0.39950487	0.6570775	-6.969491004943848
387	CAVYFRSNDYKLSF	CSATGTVNYEQYF	TRAV21*01	TRBV20-1*01	TRAJ20*01	TRBJ2-7*01	GILGFVFTL	8483.0	HLA-A*02:01	0		0.0925989151000976	0.84743094	0.43902734	0.9877700830499332	0.6133333333333333	0.1268665045499801	0.0798563882708549	0.21759619	0.9985	0.06242	0.0036603508	5.2040225e-05	0.59265614	0.522	0.0025309014908998	0.8544618	0.115163864857001	0.08295512	0.3668458	0.90019757	-2.3416614532470703
388	CAAWSRGTGNQFYF	CSARDRWEGRTNEQFF	TRAV29/DV5*01	TRBV20-1*01	TRAJ49*01	TRBJ2-1*01	GILGFVFTL	8915.0	HLA-A*02:01	0		0.0634001418948173	0.7328647	0.42934337	0.9048255880673728	0.6966666666666667	0.0346765257418155	0.1201165840029716	0.41004193	0.9928	0.28382	0.0011742655	3.501165e-06	0.09749578	0.358	0.0011765897383156	0.92824686	0.108610546807042	0.054385863	0.46194944	0.8668568	-1.8893201351165767
389	CILDNNAGNMLTF	CASSELVQETQYF	TRAV26-2*01	TRBV6-1*01	TRAJ39*01	TRBJ2-5*01	GILGFVFTL	9074.0	HLA-A*02:01	0		0.0220966767519712	0.8331843	0.4541733	0.5008801619211833	0.7233333333333334	0.0138209676370024	0.0880967080593109	0.548215	0.9987	0.2346699999999999	0.0038248363	0.0018453241	0.5134176	0.575	0.0011232386270421	0.7974782	0.43009501799436	0.117907494	0.2723935	0.70774233	-2.8931660652160645
390	CATFQGAQKLVF	CASSFSDDYEQYF	TRAV8-2*01	TRBV11-2*01	TRAJ54*01	TRBJ2-7*01	GILGFVFTL	9130.0	HLA-A*02:01	0		0.2668071091175079	0.8360131	0.45251164	0.9194412579139074	0.6633333333333333	0.1404986381530761	0.2196076065301895	0.54033023	0.9989	0.85042	0.025786297	0.00022002868	0.6747136	0.129	0.007021868618176	0.78151447	0.528991578088979	0.22037913	0.2831848	0.7079628	-2.1671180725097656
391	CVVRDSSYKLIF	CASSQEQRGGLGRTDTQYF	TRAV10*01	TRBV4-2*01	TRAJ12*01	TRBJ2-3*01	GILGFVFTL	9281.0	HLA-A*02:01	0		0.0222062766551971	0.83945125	0.43993688	0.1025505065917968	0.6133333333333333	0.1075263693928718	0.2302516251802444	0.51438105	0.9929	0.0949999999999999	0.0015268364	2.7174026e-05	0.3536216	0.033	0.0037336321656766	0.80468345	0.2450783913752628	0.039553817	0.33515376	0.63780534	-1.6003499031066897
392	CAYRRGLGQFYF	CASSQEAAPQTGELFF	TRAV38-2/DV8*01	TRBV4-2*01	TRAJ49*01	TRBJ2-2*01	GILGFVFTL	9670.0	HLA-A*02:01	0		0.0599128901958465	0.83851314	0.43675032	0.5989702542622883	0.63	0.0799863189458847	0.1078861579298973	0.28383833	0.9933	0.27897	0.005156526	0.0005395393	0.20601165	0.554	0.0028444848336221	0.9361529	0.1133954982973256	0.11070237	0.2607216	0.708614	-3.125532627105713
393	CAVEGQAGTALIF	CSVEVRGGPYEQYF	TRAV36/DV7*01	TRBV29-1*01	TRAJ15*01	TRBJ2-7*01	GILGFVFTL	9745.0	HLA-A*02:01	0		0.0004737165290862	0.84546787	0.44346014	0.3764266570409139	0.7033333333333334	0.0703101158142089	0.0881980657577514	0.45547318	0.9987	0.54686	0.0023306943	0.000583811	0.58996964	0.1109999999999999	0.001465135080798	0.874864	0.2382792625033996	0.1406963	0.24252328	0.67017275	-1.8403574228286743
394	CVVNELDDMRF	CASAGPNTGELFF	TRAV12-1*01	TRBV5-1*01	TRAJ43*01	TRBJ2-2*01	GILGFVFTL	9825.0	HLA-A*02:01	0		0.4645132720470428	0.85733956	0.44774714	0.7662282586097717	0.78	0.0229969248175621	0.0641751289367675	0.24081627	0.9959	0.86763	0.00033293298	5.0758413e-06	0.6675104	0.376	0.0003781046885706	0.84826577	0.2717303397382395	0.1078237	0.063720375	0.8890437	-8.538766860961914
395	CAVDSSFQGAQKLVF	CASSLPDSYEQYF	TRAV39*01	TRBV6-2*01	TRAJ54*01	TRBJ2-7*01	GILGFVFTL	9973.0	HLA-A*02:01	0		0.5804032683372498	0.8430792	0.45881355	0.6191657781600952	0.68	0.1121553480625152	0.1576974987983703	0.49511695	0.9985	0.7199899999999999	0.004370178	5.704603e-05	0.74391115	0.2059999999999999	0.0027868360026332	0.82878774	0.3194265180166844	0.4796442	0.067196116	0.81280065	-2.2317004203796387
396	CVVNKEDRLMF	CASRGGSGANTGELFF	TRAV12-1*01	TRBV2*01	TRAJ31*01	TRBJ2-2*01	GILGFVFTL	9983.0	HLA-A*02:01	0		0.7350408434867859	0.8473605	0.44376695	0.5230594873428345	0.6333333333333333	0.1147216707468032	0.0166870895773172	0.20135409	0.9976	0.69011	0.0011202107	7.53886e-06	0.21122475	0.64	0.0017719298215524	0.9358243	0.1411019362859826	0.047695667	0.1357006	0.2598495	-7.3844475746154785
397	CILMGNQAGTALIF	CASSIRLAGAGELFF	TRAV26-2*01	TRBV19*01	TRAJ15*01	TRBJ2-2*01	GILGFVFTL	10087.0	HLA-A*02:01	0		0.9989060163497924	0.95217377	0.47231957	0.8389069437980652	0.58	0.8182708024978638	0.6345725059509277	0.3394101	0.9985	0.86205	0.2536988	0.27325684	0.28384727	0.503	0.3015809483775228	0.9408676	0.2493616426735571	0.24808015	0.83120996	0.9683279	-0.6788523197174072
398	CAVGGSQGGSEKLVF	CASSVEGGQGAISEQYF	TRAV21*01	TRBV9*01	TRAJ57*01	TRBJ2-7*01	GILGFVFTL	10507.0	HLA-A*02:01	0		0.0503090694546699	0.8320534	0.44593826	0.0359115600585937	0.7133333333333334	0.0160654988139867	0.105944737792015	0.45235246	0.999	0.72593	0.0700005	0.0048959297	0.22259383	0.036	0.2362281632471422	0.75411093	0.2760317975776705	0.075434126	0.10261528	0.7741627	-1.861648440361023
399	CVVNREDRLMF	CSAHRERNTGELFF	TRAV12-1*01	TRBV29-1*01	TRAJ31*01	TRBJ2-2*01	GILGFVFTL	10563.0	HLA-A*02:01	0		0.4013804495334625	0.81718767	0.43823004	0.7675247391064962	0.57	0.0487499982118606	0.009670590981841	0.2842606	0.9817	0.48044	0.0003025214	5.9231097e-06	0.13967875	0.397	0.0003422172267164	0.90374434	0.0524205730715451	0.03707342	0.010614601	0.587022	-7.968352794647217
400	CAYRRVGTASKLTF	CASSGAQGLGRGF	TRAV38-2/DV8*01	TRBV12-3*01	TRAJ44*01	TRBJ1-2*01	GILGFVFTL	10603.0	HLA-A*02:01	0		0.9999980926513672	0.85145473	0.45226228	0.09772523244222	0.6833333333333333	0.1084396541118621	0.1796353608369827	0.29795668	0.9999	0.27898	0.0008637674	7.3362295e-05	0.28891352	0.858	0.0058648245358199	0.9468559	0.5121386772709706	0.15897919	0.038661107	0.5307153	-2.590539693832397
401	CAVREYNTDKLIF	CASSFATGYKSF	TRAV9-2*01	TRBV27*01	TRAJ34*01	TRBJ2-1*01	GILGFVFTL	10623.0	HLA-A*02:01	0		0.9999997615814208	0.8431608	0.4594876	0.6503904660542805	0.7366666666666667	0.0261111781001091	0.0783845409750938	0.26607895	0.9987	0.8419	0.019156637	8.421035e-05	0.6651503	0.7990000000000002	0.0017282389089814	0.92163044	0.5496627766576953	0.6048534	0.25767246	0.94668776	-2.3733179569244385
402	CAVGNAGNMLTF	CASGVAGPYEQYF	TRAV36/DV7*01	TRBV6-5*01	TRAJ39*01	TRBJ2-7*01	GILGFVFTL	10652.0	HLA-A*02:01	0		0.0240253899246454	0.8499734	0.44578782	0.4977156321207682	0.79	0.0658864825963974	0.4113260507583618	0.38487512	0.9995	0.5090600000000001	0.048316922	0.00013608679	0.71712846	0.364	0.0084118371953081	0.865234	0.4304304922686772	0.28967753	0.33598143	0.72883344	-3.8358349800109854
403	CVVNIINSGAGSYQLTF	CASSEAQGYEQYF	TRAV12-1*01	TRBV6-1*01	TRAJ28*01	TRBJ2-7*01	GILGFVFTL	10704.0	HLA-A*02:01	0		0.0117344874888658	0.8334208	0.4535608	0.2449711163838704	0.5566666666666666	0.0248346608132123	0.0409696102142334	0.38502237	0.9998	0.15498	0.0009865175	5.5783494e-05	0.8092636	0.2109999999999999	0.0073028717837587	0.86015105	0.4441739846776891	0.20834947	0.008715195	0.81341964	-3.273059129714966
404	CAGHRGTPTDSWGKLQF	CASRPNSQGGRGYTF	TRAV35*01	TRBV27*01	TRAJ24*01	TRBJ1-2*01	GILGFVFTL	10715.0	HLA-A*02:01	0		0.6024640202522278	0.8526953	0.44321325	0.8332098921140035	0.69	0.0107701560482382	0.0326620191335678	0.49373227	0.9995	0.5062800000000001	0.016331056	5.275822e-05	0.19853243	0.197	0.0017610536255233	0.9259596	0.2181237019506806	0.020042947	0.10094258	0.8898977	-1.817208766937256
405	CAFNSLSDGQKLLF	CASSQGQGLGPQHF	TRAV24*01	TRBV5-6*01	TRAJ16*01	TRBJ1-5*01	GILGFVFTL	10736.0	HLA-A*02:01	0		0.8804506659507751	0.8575748	0.45783886	0.8547302087148031	0.63	0.0361089780926704	0.2008769810199737	0.39657503	0.9984	0.5866100000000001	0.0022037681	0.00013408704	0.527699	0.0979999999999999	0.0008570282567234	0.88698053	0.3150467156270298	0.16424635	0.50107867	0.75886726	-2.9715723991394043
406	CAFMKHRDNDMRF	CASSAPAGLAGSDTGELFF	TRAV38-1*01	TRBV9*01	TRAJ43*01	TRBJ2-2*01	GILGFVFTL	10745.0	HLA-A*02:01	0		0.1187463626265525	0.8227347	0.43173215	0.6456728776295979	0.6233333333333333	0.2229994833469391	0.3280446529388428	0.6211565	0.9992	0.43454	0.03671415	9.3890385e-06	0.196205	0.156	0.0008500374940922	0.98892814	0.1900252233094294	0.045951564	0.13617969	0.6024834	-2.211505889892578
407	CAVNTGNQFYF	CASRWSPGELFF	TRAV20*01	TRBV11-2*01	TRAJ49*01	TRBJ2-2*01	GILGFVFTL	10748.0	HLA-A*02:01	0		0.4814890325069427	0.83939683	0.45028463	0.8891788125038147	0.7833333333333333	0.0165407471358776	0.0406941287219524	0.6176069	0.9971	0.6633800000000001	0.0023225104	2.5660136e-05	0.7963076	0.199	0.0004595765043632	0.90688646	0.1990209706685473	0.34029248	0.059603214	0.52985406	-3.68495512008667
408	CVVNKEDKLSF	CSARDLLAANTGELFF	TRAV12-1*01	TRBV20-1*01	TRAJ20*01	TRBJ2-2*01	GILGFVFTL	10749.0	HLA-A*02:01	0		0.7942636609077454	0.8417338	0.43379977	0.9881679515043894	0.4933333333333333	0.0506838597357273	0.023670008406043	0.17295142	0.9979	0.86591	0.00021061297	5.175346e-06	0.15553607	0.7830000000000001	0.0005904470643145	0.94757867	0.0586860909920907	0.13027853	0.0706465	0.6773596	-6.996766090393066
409	CAVGPGAGSYQLTF	CASRIGSGGELFF	TRAV22*01	TRBV19*01	TRAJ28*01	TRBJ2-2*01	GILGFVFTL	10799.0	HLA-A*02:01	0		0.9999853372573853	0.93757665	0.45872155	0.8798094987869263	0.75	0.1439916491508484	0.1203027218580246	0.2303267	0.9974	0.99645	0.95804834	0.47894958	0.78333384	0.499	0.9785947918891909	0.83919823	0.6104114878285551	0.2263125	0.60178447	0.98408645	-0.8887056112289429
410	CAVRDSGGGADGLTF	CSVPGLVFPGELFF	TRAV3*01	TRBV29-1*01	TRAJ45*01	TRBJ2-2*01	GILGFVFTL	10813.0	HLA-A*02:01	0		0.0003410693025216	0.8560363	0.43643978	0.9454788168271384	0.7133333333333334	0.0919930040836334	0.0805891677737236	0.28051764	0.9969	0.92481	0.37923935	0.17820543	0.40202063	0.859	0.0059489856423169	0.8076011	0.1214221001414361	0.06863291	0.035377227	0.77369726	-3.517636775970459
411	CAVNPRGGGSNYKLTF	CSAQTAWPYEQYF	TRAV12-2*01	TRBV29-1*01	TRAJ53*01	TRBJ2-7*01	GILGFVFTL	10832.0	HLA-A*02:01	0		0.306797593832016	0.8242551	0.43035915	0.9669253627459208	0.7566666666666667	0.0507989078760147	0.1427108198404312	0.360744	0.998	0.57909	0.0011969409	4.0302134e-06	0.42337513	0.0919999999999999	0.3148467769962736	0.8893506	0.3153601308979866	0.05063542	0.32977027	0.91521996	-2.1251003742218018
412	CVVNLPSGNTPLVF	CSARDTGAQNTGELFF	TRAV12-1*01	TRBV20-1*01	TRAJ29*01	TRBJ2-2*01	GILGFVFTL	10854.0	HLA-A*02:01	0		0.0393486469984054	0.82699645	0.43088314	0.9728844314813614	0.5966666666666667	0.0211680568754673	0.0144318109378218	0.26050267	0.9978	0.0910299999999999	0.000106719206	1.3129675e-05	0.18331191	0.246	0.0010567342957074	0.9023415	0.058873379594798	0.055747397	0.0010059692	0.6317008	-7.68880558013916
413	CANQAGTALIF	CASSPSGGQSDEQYF	TRAV17*01	TRBV7-3*01	TRAJ15*01	TRBJ2-7*01	GILGFVFTL	10867.0	HLA-A*02:01	0		0.0280047226697206	0.848531	0.4456663	0.6274895668029785	0.66	0.0614944547414779	0.0200257189571857	0.4320619	0.9977	0.3021299999999999	0.04018499	0.0004268354	0.6987168	0.0849999999999999	0.0035191950737498	0.9079357	0.1093642792317449	0.06148403	0.17125624	0.7946911	-2.780750274658203
414	CAGRLNNAGNMLTF	CASSLFWGGTGHEQFF	TRAV35*01	TRBV27*01	TRAJ39*01	TRBJ2-1*01	GILGFVFTL	10870.0	HLA-A*02:01	0		0.0890314877033233	0.7492393	0.4444218	0.9156739513079324	0.58	0.0993402898311615	0.4686914682388305	0.1819075	0.9989	0.6753899999999999	0.0033624119	0.0002520675	0.590714	0.6740000000000002	0.1149478889587044	0.93896234	0.2478656123335616	0.089278735	0.491698	0.9478556	-1.5853796005249023
415	CILTNNNAGNMLTF	CASSISLGKEAFF	TRAV26-2*01	TRBV19*01	TRAJ39*01	TRBJ1-1*01	GILGFVFTL	10889.0	HLA-A*02:01	0		0.9388315081596376	0.9323932	0.46963593	0.624680757522583	0.7966666666666666	0.0807191878557205	0.520828127861023	0.58470863	0.9999	0.95478	0.84167886	0.9511349	0.35927272	0.685	0.796148306131363	0.9254476	0.7583742711822372	0.10963422	0.07359136	0.9877572	-1.3838586807250977
416	CVVTPEWNAGNMLTF	CASSVDGGVGEQYF	TRAV12-1*01	TRBV9*01	TRAJ39*01	TRBJ2-7*01	GILGFVFTL	10893.0	HLA-A*02:01	0		0.1462200880050659	0.83390117	0.45365766	0.4343111117680868	0.7366666666666667	0.1487858593463897	0.0042126746848225	0.379182	0.997	0.2878	0.00025158562	5.4890074e-06	0.74391603	0.042	0.0008313255639222	0.8700336	0.4866793179968184	0.11598726	0.19037443	0.49224207	-2.676277875900269
417	CAASTFGRDTDKLIF	CASRELAAYMETQYF	TRAV29/DV5*01	TRBV27*01	TRAJ34*01	TRBJ2-5*01	GILGFVFTL	10905.0	HLA-A*02:01	0		0.021561624482274	0.8101342	0.43871668	0.7073729236920674	0.58	0.0408426970243454	0.0475395172834396	0.38369736	0.9955	0.52597	0.0012743847	9.838826e-06	0.2973822	0.8830000000000001	0.0146304061367118	0.7245425	0.1510742025524118	0.08549666	0.11754762	0.9359043	-2.0643763542175293
418	CAVEPGANNLFF	CSFWTGNTGELFF	TRAV36/DV7*01	TRBV29-1*01	TRAJ36*01	TRBJ2-2*01	GILGFVFTL	10922.0	HLA-A*02:01	0		0.0497689731419086	0.8393395	0.4389591	0.9866079141696296	0.7566666666666667	0.0225958228111267	0.229186326265335	0.068696365	0.9983	0.53664	0.0013062187	4.025585e-06	0.7343786	0.9300000000000002	0.0006790580227971	0.82236373	0.3169321810182587	0.09913421	0.10465586	0.5369158	-4.118370056152344
419	CAFTPNAGNMLTF	CASSPGPVLATSSYEQYF	TRAV38-1*01	TRBV4-3*01	TRAJ39*01	TRBJ2-7*01	GILGFVFTL	11027.0	HLA-A*02:01	0		0.958003044128418	0.84450287	0.43853506	0.6491802136103313	0.6633333333333333	0.192302867770195	0.3208749294281006	0.4511905	0.9939	0.58464	0.055968594	0.0016661888	0.45231903	0.294	0.0063598138629458	0.92336285	0.1754413487390185	0.097823784	0.5229205	0.28934497	-2.146472215652466
420	CAVQARNAGNMLTF	CASSLFWGGRADTQYF	TRAV20*01	TRBV27*01	TRAJ39*01	TRBJ2-3*01	GILGFVFTL	11059.0	HLA-A*02:01	0		0.5561476945877075	0.7814695	0.45136794	0.8984050254027048	0.6466666666666666	0.0825622007250785	0.2253617197275161	0.52275074	0.9887	0.6091899999999999	0.0026325479	5.8337455e-06	0.30469307	0.856	0.0299469680881884	0.8783611	0.1701135534525151	0.054837126	0.15784962	0.93927073	-1.5050556659698486
421	CAGMKLVF	CASSSPGTEINLWGQPQHF	TRAV1-1*01	TRBV18*01	TRAJ8*01	TRBJ1-5*01	GILGFVFTL	11085.0	HLA-A*02:01	0		0.4309128522872925	0.8179958	0.429988	0.9692065169413884	0.6166666666666667	0.0053197969682514	0.0876030698418617	0.33551088	0.9987	0.80072	0.21547242	0.002200943	0.8121364	0.019	0.0017601493185793	0.6322705	0.2644750821323101	0.08439298	0.08445556	0.797485	-2.1310923099517822
422	CILRDPRSGAGSYQLTF	CASSPTGTGAWGYTF	TRAV26-2*01	TRBV2*01	TRAJ28*01	TRBJ1-2*01	GILGFVFTL	11092.0	HLA-A*02:01	0		0.3383101224899292	0.83328116	0.44945768	0.9254046181837716	0.6366666666666667	0.058234803378582	0.0633755400776863	0.37153122	0.9997	0.05122	0.0018635597	2.889391e-05	0.7515875	0.482	0.0024529068017727	0.9608216	0.1677066289695209	0.12000005	0.16337432	0.9057463	-2.73070764541626
423	CAVRAGNQFYF	CASSVVPRLAGLGELFF	TRAV21*01	TRBV9*01	TRAJ49*01	TRBJ2-2*01	GILGFVFTL	11095.0	HLA-A*02:01	0		0.0013858526945114	0.85388803	0.44363177	0.2314106623331705	0.6566666666666666	0.0256702173501253	0.0164063721895217	0.12472357	0.9993	0.2410299999999999	0.002995891	6.46207e-06	0.19531548	0.4459999999999999	0.0005611707143543	0.943192	0.203112466111001	0.024699971	0.06865653	0.59744614	-2.1712303161621094
424	CVVNRPQAGTALIF	CSARGHHGQNTGELFF	TRAV12-1*01	TRBV20-1*01	TRAJ15*01	TRBJ2-2*01	GILGFVFTL	11113.0	HLA-A*02:01	0		0.0161619316786527	0.79764795	0.42864805	0.9692402333021164	0.6266666666666667	0.024099787697196	0.0334296934306621	0.39577731	0.9923	0.48861	0.00041750353	7.1131612e-06	0.1248427	0.5470000000000002	0.0029095205514749	0.92482436	0.0841409946858789	0.04074636	0.0031182412	0.56279635	-6.671629428863525
425	CVVNDPSNDYKLSF	CASSETGGGNTGELFF	TRAV12-1*01	TRBV2*01	TRAJ20*01	TRBJ2-2*01	GILGFVFTL	11119.0	HLA-A*02:01	0		0.0448160283267498	0.8304017	0.45066246	0.552960713704427	0.59	0.0448944605886936	0.0351362526416778	0.1812164	0.9989	0.1154600000000001	0.0001889574	4.716164e-06	0.6583017	0.156	0.0016516986375791	0.8851656	0.0957401767962054	0.094638355	0.050744273	0.24495605	-5.606677532196045
426	CIVRVGNYGQNFVF	CATQGLAGPGYEQYF	TRAV26-1*01	TRBV25-1*01	TRAJ26*01	TRBJ2-7*01	GILGFVFTL	11129.0	HLA-A*02:01	0		0.0105233993381261	0.82940394	0.43255872	0.9170481016238532	0.6233333333333333	0.1440501660108566	0.1444502472877502	0.44008332	0.9975	0.61695	0.0032214734	9.296172e-05	0.32923937	0.908	0.004573041954427	0.8762628	0.4083189633765243	0.108998306	0.17925207	0.73880726	-2.084547996520996
427	CAVNSGGSGGSNYKLTF	CSAQQGWPYEQYF	TRAV12-2*01	TRBV29-1*01	TRAJ53*01	TRBJ2-7*01	GILGFVFTL	11151.0	HLA-A*02:01	0		0.3176451921463012	0.83840144	0.43407753	0.9638480022549628	0.7233333333333334	0.180875226855278	0.5501480102539062	0.24935718	0.9978	0.6433	0.00029709213	2.2063135e-05	0.48656413	0.794	0.3127036187797785	0.84622717	0.182870585123994	0.056382474	0.30800325	0.9045796	-1.481825351715088
428	CAVNGGDYKLSF	CASSLAPRGGREQFF	TRAV12-2*01	TRBV27*01	TRAJ20*01	TRBJ2-1*01	GILGFVFTL	11176.0	HLA-A*02:01	0		0.0596366003155708	0.77725947	0.44994992	0.0737406412760416	0.7333333333333333	0.0435624495148658	0.1372041553258896	0.27301157	0.9945	0.53527	0.00031274493	7.513975e-06	0.20222414	0.734	0.0019585653666581	0.9284251	0.2047777011343745	0.028961742	0.40896752	0.94594955	-2.8232991695404053
429	CAPGGSQGNLIF	CATQNRATNTGELFF	TRAV16*01	TRBV19*01	TRAJ42*01	TRBJ2-2*01	GILGFVFTL	11192.0	HLA-A*02:01	0		0.0807210803031921	0.83365643	0.43304178	0.944608007868131	0.5966666666666667	0.0101097663864493	0.9390996098518372	0.3797732	0.9955	0.76317	0.97315156	0.9996374	0.14086883	0.823	0.4156639019027353	0.8436488	0.1748668770303144	0.0388703	5.567338e-05	0.9677142	-0.9130329489707948
430	CVVNRGDDMRF	CASTEDRNTGELFF	TRAV12-1*01	TRBV5-4*01	TRAJ43*01	TRBJ2-2*01	GILGFVFTL	11193.0	HLA-A*02:01	0		0.4517692625522613	0.8252271	0.44147795	0.3839077949523926	0.6566666666666666	0.0489009395241737	0.0853419974446296	0.32314733	0.9994	0.67444	0.00054989575	1.5162847e-05	0.4564518	0.2089999999999999	0.0005461980661493	0.7972454	0.0845275371755298	0.050405897	0.0013179629	0.75977916	-8.919468879699707
431	CALRYGGATNKLIF	CASSLEGPYGYTF	TRAV19*01	TRBV7-6*01	TRAJ32*01	TRBJ1-2*01	GILGFVFTL	11195.0	HLA-A*02:01	0		0.9030698537826538	0.830817	0.45748705	0.1741065184275309	0.65	0.1128002032637596	0.0361599810421466	0.31118053	0.9989	0.7187699999999999	0.052234527	0.0004432867	0.7482782	0.48	0.0008312597303302	0.83175826	0.5004816959315362	0.41851845	0.099471755	0.6256661	-2.232332706451416
432	CALRRGYNKLIF	CASLSGSGNTIYF	TRAV19*01	TRBV6-6*01	TRAJ4*01	TRBJ1-3*01	GILGFVFTL	11251.0	HLA-A*02:01	0		0.9999853372573853	0.89312637	0.45721725	0.909594029188156	0.7266666666666667	0.0655959472060203	0.0809984803199768	0.15280052	0.9997	0.40945	0.018308526	2.4380088e-05	0.5314509	0.392	0.0150013062164362	0.89271295	0.4223534563841811	0.052812744	0.082485065	0.69639724	-2.1429598331451416
433	CAVRGGFGSGTYKYIF	CASRTTRANYGYTF	TRAV21*01	TRBV28*01	TRAJ40*01	TRBJ1-2*01	GILGFVFTL	11253.0	HLA-A*02:01	0		0.5249318480491638	0.9291215	0.4484375	0.795065720876058	0.6633333333333333	0.10551568120718	0.0192190408706665	0.22248872	0.9984	0.44225	0.0021276625	8.106505e-06	0.26502183	0.1739999999999999	0.0030806300706899	0.8332628	0.3903651145477877	0.033862993	0.09041172	0.80565166	-1.540353775024414
434	CALSDPTNAGKSTF	CASRRDAGNTEAFF	TRAV9-2*01	TRBV2*01	TRAJ27*01	TRBJ1-1*01	GILGFVFTL	11300.0	HLA-A*02:01	0		0.1552240699529647	0.865957	0.45111954	0.8144137064615885	0.7766666666666666	0.0632432177662849	0.0181481782346963	0.46637595	0.9955	0.0695099999999999	0.0017693839	3.1222302e-05	0.32251796	0.147	0.0040629190276376	0.82545996	0.0916571750539067	0.035008125	0.10556768	0.48973066	-2.2446329593658447
435	CVVNILNSNSGYALNF	CATSISRGYEQYF	TRAV12-1*01	TRBV15*01	TRAJ41*01	TRBJ2-7*01	GILGFVFTL	11304.0	HLA-A*02:01	0		0.995896577835083	0.97716004	0.4657637	0.4132787386576334	0.69	0.1100431606173515	0.0628344416618347	0.34939235	0.9997	0.1293	0.00037610994	6.405628e-05	0.7617768	0.753	0.0355462793995684	0.77862316	0.6623144738695187	0.13824101	0.5372388	0.735647	-1.2659430503845217
436	CAVMRWDSGAGSYQLTF	CASSQRVAGASNTGELFF	TRAV12-2*01	TRBV4-2*01	TRAJ28*01	TRBJ2-2*01	GILGFVFTL	11308.0	HLA-A*02:01	0		0.1866994351148605	0.8763505	0.44998628	0.7079501549402873	0.6333333333333333	0.1436226665973663	0.0173798818141222	0.49691364	0.9855	0.71224	0.0017935298	8.028308e-06	0.29169145	0.85	0.1162568676751107	0.93126553	0.2300688905810193	0.093922354	0.31984362	0.37665802	-1.2845855951309204
437	CVVNSNSGNTPLVF	CSARDSWATNTGELFF	TRAV12-1*01	TRBV20-1*01	TRAJ29*01	TRBJ2-2*01	GILGFVFTL	11373.0	HLA-A*02:01	0		0.1649352312088012	0.8262115	0.42967772	0.9737382158637048	0.6066666666666667	0.0611284971237182	0.0454849526286125	0.25212163	0.9964	0.1984999999999999	0.00026883886	8.4109515e-06	0.19614954	0.607	0.0007632668959558	0.9044081	0.0837721466651853	0.11448916	0.36239958	0.70572877	-6.223677158355713
438	CILLNNNAGNMLTF	CASSAWGTHYGYTF	TRAV26-2*01	TRBV9*01	TRAJ39*01	TRBJ1-2*01	GILGFVFTL	11387.0	HLA-A*02:01	0		0.9483893513679504	0.81082827	0.44797826	0.8222062389055887	0.6533333333333333	0.1051206514239311	0.0505918860435485	0.51656425	0.9991	0.28492	0.0014527398	9.610307e-06	0.36590058	0.7950000000000002	0.0220162361736583	0.8985107	0.4791291472710861	0.15707451	0.85375583	0.7921627	-2.1047935485839844
439	CAMRGPGEDSSYKLIF	CASSPQAGGHSDTQYF	TRAV14/DV4*01	TRBV9*01	TRAJ12*01	TRBJ2-3*01	GILGFVFTL	11396.0	HLA-A*02:01	0		0.6822872757911682	0.7600957	0.44822738	0.8851335247357687	0.5666666666666667	0.0735580772161483	0.0220022276043891	0.47417665	0.9728	0.66279	0.069792025	0.048560314	0.44385573	0.045	0.0008705187923624	0.9689697	0.115567500663969	0.14087817	0.36065772	0.7760442	-2.4436733722686768
440	CARNAGNMLTF	CASSLGPRVDLDGEQYF	TRAV25*01	TRBV27*01	TRAJ39*01	TRBJ2-7*01	GILGFVFTL	11403.0	HLA-A*02:01	0		0.0009297037613578	0.8310577	0.43240973	0.4862356583277384	0.72	0.0735022649168968	0.0233588460832834	0.26663852	0.9986	0.76629	0.07450173	6.228979e-06	0.39331633	0.351	0.0020942878414643	0.9024148	0.1485482147351045	0.021802127	0.086334296	0.9116079	-1.9808316230773928
441	CAVRDEAGNNRKLIW	CASSPLATAGELFF	TRAV3*01	TRBV4-3*01	TRAJ38*01	TRBJ2-2*01	GILGFVFTL	11436.0	HLA-A*02:01	0		0.0104342838749289	0.8445275	0.45262793	0.9040331244468688	0.7566666666666667	0.1914916485548019	0.1544336676597595	0.5008207	0.9979	0.80542	0.011490057	0.1730591	0.44533113	0.5450000000000002	0.0096489116738666	0.8537909	0.2397871567072158	0.35784346	0.46101335	0.20734215	-1.2683653831481934
442	CAGFGGTSYGKLTF	CASSGDGEGQYF	TRAV35*01	TRBV7-6*01	TRAJ52*01	TRBJ2-7*01	GILGFVFTL	11439.0	HLA-A*02:01	0		0.000366793712601	0.85892004	0.45517743	0.2296175956726074	0.7833333333333333	0.0267805624753236	0.2644276916980743	0.13555723	0.9992	0.26438	0.03171056	0.013868369	0.7383126	0.882	0.0005257197190076	0.8478725	0.4057802492960522	0.18215558	0.05824433	0.6741813	-2.2423908710479736
443	CAEGDSGAGSYQLTF	CAIQDRNTGELFF	TRAV5*01	TRBV2*01	TRAJ28*01	TRBJ2-2*01	GILGFVFTL	11442.0	HLA-A*02:01	0		0.0111615667119622	0.8470193	0.4450071	0.8219932119051615	0.67	0.0028985112439841	0.0364565774798393	0.3096752	0.9985	0.58642	0.00051252794	1.06848765e-05	0.46250916	0.193	0.0017041812243405	0.9001434	0.5046640675849356	0.17775315	0.00052873633	0.3180893	-7.833539962768555
444	CVVNNNNDMRF	CASQYTNTGELFF	TRAV12-1*01	TRBV19*01	TRAJ43*01	TRBJ2-2*01	GILGFVFTL	11445.0	HLA-A*02:01	0		0.0005711270496249	0.84299934	0.45114043	0.9304665724436442	0.7766666666666666	0.0086071416735649	0.4033718407154083	0.5447303	0.9966	0.99511	0.06470512	0.16582212	0.5648818	0.253	0.030422604054911	0.8298507	0.3457754011337346	0.15352169	0.007292588	0.98472863	-9.491684913635254
445	CAAHLPMYSGGGADGLTF	CASSFGMGGATEAFF	TRAV13-1*01	TRBV12-3*01	TRAJ45*01	TRBJ1-1*01	GILGFVFTL	11538.0	HLA-A*02:01	0		0.2251099795103073	0.76341426	0.44835302	0.9772428025801976	0.68	0.0351373702287673	0.1654288321733474	0.70978314	0.998	0.72611	0.007934855	4.609811e-05	0.5503317	0.704	0.0016713679564418	0.92779744	0.1679722867817557	0.11504035	0.5322489	0.61049974	-2.3394439220428467
446	CIVRDNNAGNMLTF	CASSRWGGNSPLHF	TRAV26-1*01	TRBV9*01	TRAJ39*01	TRBJ1-6*01	GILGFVFTL	11556.0	HLA-A*02:01	0		0.0475845970213413	0.86708915	0.45476198	0.8272181351979574	0.71	0.0576497912406921	0.073111318051815	0.47728014	0.998	0.04078	0.010635779	7.711854e-06	0.5844214	0.472	0.0277246211408055	0.78593755	0.0847262294012044	0.09114916	0.21855569	0.6602217	-1.3457080125808716
447	CAAPSGGSYIPTF	CSARRLAQSRDTQYF	TRAV23/DV6*01	TRBV20-1*01	TRAJ6*01	TRBJ2-3*01	GILGFVFTL	11601.0	HLA-A*02:01	0		0.2231966406106948	0.87162304	0.435405	0.9470806568861008	0.6466666666666666	0.0392003208398819	0.0125618139281868	0.43940985	0.9957	0.09843	0.006297715	1.8555162e-05	0.142114	0.4259999999999999	0.0041595719281758	0.9130311	0.0638099658288794	0.037828196	0.42980564	0.88743	-2.211003065109253
448	CAVNRDDKIIF	CAFSQQNTGELFF	TRAV12-1*01	TRBV7-8*01	TRAJ30*01	TRBJ2-2*01	GILGFVFTL	11693.0	HLA-A*02:01	0		0.7022744417190552	0.84226966	0.4526097	0.9404831230640412	0.6366666666666667	0.0478121638298034	0.0282865576446056	0.25506496	0.9988	0.87174	0.00013734338	6.031016e-06	0.75124574	0.534	0.0004543966293567	0.9181156	0.432186772334497	0.12708561	1.2002405e-07	0.7729939	-7.056733131408691
449	CAPPQGASKIIF	CASSLSDRGGGYTF	TRAV6*01	TRBV27*01	TRAJ3*01	TRBJ1-2*01	GILGFVFTL	11703.0	HLA-A*02:01	0		0.6714175343513489	0.8656565	0.46068192	0.0983298619588216	0.7366666666666667	0.1120114251971244	0.0975599586963653	0.41412765	0.9992	0.3384999999999999	0.037258454	0.10200258	0.2990746	0.429	0.0075077456858707	0.8412809	0.2875149832498691	0.021262266	0.09056613	0.93726796	-2.0150022506713867
450	CVVNTGKLIF	CASSQTLGYEQYF	TRAV12-1*01	TRBV4-1*01	TRAJ37*01	TRBJ2-7*01	GILGFVFTL	11722.0	HLA-A*02:01	0		0.0251724291592836	0.82378477	0.45998165	0.9346768061319988	0.66	0.1144642159342765	0.0287247467786073	0.44409218	0.9995	0.72397	0.0010926593	4.4963705e-05	0.7841828	0.827	0.0182951848713855	0.8339577	0.435149057205582	0.39183295	0.14943564	0.86190397	-3.954394817352295
451	CAVRSDRGSTLGRLYF	CASRRADYGYTF	TRAV1-2*01	TRBV27*01	TRAJ18*01	TRBJ1-2*01	GILGFVFTL	11733.0	HLA-A*02:01	0		0.8048597574234009	0.968887	0.45519236	0.5203779538472493	0.78	0.0141369542106986	0.0150325009599328	0.51470953	0.997	0.14295	0.011899977	0.0006454712	0.5442387	0.031	0.0014137514044705	0.86778635	0.2942962535267353	0.2546494	0.06976393	0.9282194	-2.3073203563690186
452	CAVRPPGNQFYF	CASSPVGTQGYNEQFF	TRAV41*01	TRBV6-4*01	TRAJ49*01	TRBJ2-1*01	GILGFVFTL	11751.0	HLA-A*02:01	0		0.0996448993682861	0.82720375	0.4444606	0.8026255965232849	0.75	0.0863289237022399	0.0539380125701427	0.38301805	0.9951	0.84276	0.0027442505	9.380214e-06	0.4266647	0.056	0.0009681845556769	0.8866993	0.0828199075905097	0.17172845	0.5881621	0.60588557	-2.136244773864746
453	CVVNRGTGGFKTIF	CASMLASYNSPLHF	TRAV12-1*01	TRBV27*01	TRAJ9*01	TRBJ1-6*01	GILGFVFTL	11870.0	HLA-A*02:01	0		0.4605447947978973	0.8407068	0.45017067	0.4721271991729736	0.79	0.0309771057218313	0.0146917225793004	0.56202316	0.9988	0.53058	0.0020870583	1.8927405e-05	0.30622414	0.4619999999999999	0.0019703275633219	0.92581916	0.2928186849254637	0.17664194	0.13741097	0.9262858	-1.8328393697738647
454	CIGPMNNNAGNMLTF	CASSPWGRGEQYF	TRAV26-1*01	TRBV9*01	TRAJ39*01	TRBJ2-7*01	GILGFVFTL	11875.0	HLA-A*02:01	0		0.9052573442459106	0.8223826	0.45924908	0.638046105702718	0.7233333333333334	0.1095851585268974	0.5885310769081116	0.94495976	0.9986	0.4414099999999999	0.005068939	0.00028879085	0.41465747	0.723	0.0160112847188429	0.8254919	0.3116795007756321	0.12976637	0.27664065	0.81714046	-1.5863561630249023
455	CAAFWVQWGYQKVTF	CASSSARDRSSGNTIYF	TRAV29/DV5*01	TRBV6-5*01	TRAJ13*01	TRBJ1-3*01	GILGFVFTL	11902.0	HLA-A*02:01	0		0.9848076105117798	0.9735173	0.44896546	0.5698569615681965	0.6166666666666667	0.0476192720234394	0.0308368317782878	0.37366715	0.9929	0.33125	0.0029823994	4.653792e-06	0.20924515	0.7910000000000001	0.2015822842120542	0.90858257	0.1209734944509458	0.043538246	0.3993439	0.73238826	-2.0174436569213867
456	CAGQLETGANNLFF	CAINPGTSGRWGTDTQYF	TRAV35*01	TRBV10-3*01	TRAJ36*01	TRBJ2-3*01	GILGFVFTL	11949.0	HLA-A*02:01	0		0.0050098965875804	0.76203114	0.43488312	0.8306157986323038	0.6633333333333333	0.0582813471555709	0.1023511663079261	0.5325642	0.9989	0.3166	0.027892504	0.028535347	0.17268346	0.8940000000000001	0.0011361558681528	0.9743746	0.1536423696805584	0.03234331	0.10760731	0.71039325	-1.6955218315124512
457	CAVRYSNTGKLIF	CASSQEQTGGYTF	TRAV1-2*01	TRBV14*01	TRAJ37*01	TRBJ1-2*01	GILGFVFTL	11964.0	HLA-A*02:01	0		0.7493098378181458	0.85162807	0.45951346	0.4898662567138672	0.6133333333333333	0.1158441454172134	0.1000416576862335	0.14399944	0.9965	0.51986	0.010759152	0.00043065927	0.6885203	0.762	0.1792716596690297	0.8129149	0.5392239797922729	0.05503308	0.067573786	0.76501095	-3.0485851764678955
458	CAAHEGGRLMF	CSVDGVSGRSSGELFF	TRAV36/DV7*01	TRBV29-1*01	TRAJ31*01	TRBJ2-2*01	GILGFVFTL	12051.0	HLA-A*02:01	0		0.0263353046029806	0.9159683	0.43198618	0.942262813448906	0.6433333333333333	0.0456131063401699	0.1737454682588577	0.4225057	0.9809	0.12367	0.0021123395	5.208928e-05	0.21590352	0.6700000000000002	0.0004656060827983	0.9602071	0.1707422485384489	0.048440136	0.13958962	0.45421353	-2.595202684402466
459	CIAQGWDAGNMLTF	CASSMTGSREAFF	TRAV26-1*01	TRBV19*01	TRAJ39*01	TRBJ1-1*01	GILGFVFTL	12124.0	HLA-A*02:01	0		0.9999704360961914	0.8897263	0.45827883	0.9605823829770088	0.7666666666666667	0.0707571431994438	0.1242468878626823	0.8326101	0.9991	0.97293	0.9367742	0.12215517	0.27752224	0.735	0.4462788075907156	0.90306354	0.4746832987600634	0.28597507	0.66895616	0.98721373	-0.7172011137008667
460	CAGDNTDKLIF	CASSVWGTPKATGELFF	TRAV41*01	TRBV9*01	TRAJ34*01	TRBJ2-2*01	GILGFVFTL	12125.0	HLA-A*02:01	0		0.0009965003700926	0.8123681	0.43466544	0.6783812840779622	0.6766666666666666	0.0484790839254856	0.0303317885845899	0.20530413	0.9997	0.72332	0.006393044	1.3914427e-05	0.4254773	0.9932	0.0012923873036925	0.8396978	0.1381873115092523	0.018370038	0.30993783	0.63922715	-2.6411142349243164
461	CAVEALNSGGYQKVTF	CASSFRDRDSPLHF	TRAV2*01	TRBV28*01	TRAJ13*01	TRBJ1-6*01	GILGFVFTL	12301.0	HLA-A*02:01	0		0.0003630300343502	0.7895981	0.4533257	0.9715740780035654	0.7333333333333333	0.0818600952625274	0.0234672185033559	0.4363988	0.9972	0.1183299999999999	0.0004347954	1.3492518e-05	0.35344905	0.524	0.0051127649036061	0.8524923	0.1939078577435018	0.06028928	0.15024045	0.8201475	-2.4138965606689453
462	CAFTGANSKLTF	CSANLLTSDSYNEQFF	TRAV38-1*01	TRBV20-1*01	TRAJ56*01	TRBJ2-1*01	GILGFVFTL	12318.0	HLA-A*02:01	0		0.0026241003070026	0.8318541	0.4333771	0.979708851625522	0.6933333333333334	0.0532145164906978	0.0988400131464004	0.5545073	0.9565	0.3387699999999999	0.0095545435	0.00014482591	0.43995827	0.8830000000000001	0.0088031116392812	0.96236396	0.0896533230364343	0.16352174	0.5077027	0.8518628	-2.319687366485596
463	CAVGRGGGSNYKLTF	CSAHGGWPYEQYF	TRAV12-2*01	TRBV29-1*01	TRAJ53*01	TRBJ2-7*01	GILGFVFTL	41.0	HLA-A*02:01	0		0.0396001152694225	0.8147252	0.43552366	0.9203950514396032	0.6933333333333334	0.1362320035696029	0.0778144747018814	0.450914	0.9981	0.2229099999999999	0.00061693665	3.4328707e-05	0.5670681	0.635	0.1924640760524198	0.88523066	0.1464599779446894	0.083457746	0.36902633	0.9119421	-1.8941822052001955
464	CAARSGGYQKVTF	CSARDIEGSSYNEQFF	TRAV13-1*01	TRBV20-1*01	TRAJ13*01	TRBJ2-1*01	GILGFVFTL	12394.0	HLA-A*02:01	0		0.8551579117774963	0.80479795	0.4349021	0.947418803970019	0.65	0.0330422483384609	0.1739568710327148	0.45302537	0.9969	0.5036099999999999	0.0550353	2.3842631e-05	0.58460164	0.9000000000000001	0.2629961293088854	0.90290153	0.1547136242056139	0.2640982	0.46876532	0.8608408	-1.926684617996216
465	CVVNRDDKIIF	CASSQQDSLEAFF	TRAV12-1*01	TRBV4-2*01	TRAJ30*01	TRBJ1-1*01	GILGFVFTL	12420.0	HLA-A*02:01	0		0.5486965179443359	0.8273887	0.45552734	0.8876794974009196	0.69	0.078217014670372	0.0327979139983654	0.45199308	0.9957	0.88008	0.0001284747	1.111847e-05	0.59653044	0.278	0.0126659994253714	0.9100681	0.563354169957099	0.1851481	0.018887501	0.8618616	-7.924100399017334
466	CVVNFGNKLVF	CASSLEVGVDEQFF	TRAV12-1*01	TRBV5-1*01	TRAJ47*01	TRBJ2-1*01	GILGFVFTL	12458.0	HLA-A*02:01	0		0.0977835804224014	0.81475985	0.4463149	0.4925312995910644	0.71	0.0911298245191574	0.0185038447380065	0.45041537	0.9928	0.62485	0.0025793214	0.00054838456	0.8233645	0.4079999999999999	0.0007235109420435	0.88994217	0.3387589849180645	0.29095462	0.37939614	0.87878764	-2.7095932960510254
467	CAANSGYALNF	CASSLALAGTSYNEQFF	TRAV13-1*01	TRBV7-9*01	TRAJ41*01	TRBJ2-1*01	GILGFVFTL	219.0	HLA-A*02:01	0		0.000887005473487	0.8354595	0.4459264	0.1924614906311035	0.6366666666666667	0.0382934436202049	0.0083937784656882	0.32809424	0.9846	0.4881	0.020356799	5.3339383e-05	0.28307864	0.812	0.0028039022065058	0.9193646	0.1610234996513001	0.2239424	0.22863188	0.838352	-2.618156671524048
468	CAASSDWNTGGFKTIF	CAISESTGVGYEQYF	TRAV13-1*01	TRBV10-3*01	TRAJ9*01	TRBJ2-7*01	GILGFVFTL	12544.0	HLA-A*02:01	0		0.0952578410506248	0.8221137	0.4458125	0.1857522328694661	0.6966666666666667	0.0603589378297328	0.0185300763696432	0.40883678	0.9997	0.4712499999999999	0.001196746	1.3105342e-05	0.63636374	0.028	0.0025030118522408	0.906201	0.3380012073311362	0.058799326	0.20451553	0.6145786	-2.044486284255981
469	CALSLSNDYKLSF	CASSLYRAYGYTF	TRAV19*01	TRBV14*01	TRAJ20*01	TRBJ1-2*01	GILGFVFTL	272.0	HLA-A*02:01	0		0.9967995882034302	0.94232106	0.46170986	0.3211960792541504	0.6333333333333333	0.1757941991090774	0.0093963397666811	0.77885854	0.9968	0.1472	0.005279346	0.00034427946	0.6051549	0.271	0.0027245759192737	0.828332	0.5916341473842083	0.4055928	0.059181266	0.74153733	-2.1109681129455566
470	CAVKGNQAGTALIF	CATSPGADTQYF	TRAV12-2*01	TRBV24-1*01	TRAJ15*01	TRBJ2-3*01	GILGFVFTL	12651.0	HLA-A*02:01	0		0.2294336408376693	0.8318366	0.45062762	0.7915670474370321	0.73	0.063312791287899	0.0622015595436096	0.7287511	0.9974	0.1397199999999999	0.006590483	2.8025532e-05	0.69896233	0.819	0.0034921455095172	0.8534192	0.1893299963870116	0.17343944	0.7368566	0.67166984	-3.2018370628356934
471	CVVNMLDALNF	CASSGLGTSANTGELFF	TRAV12-1*01	TRBV9*01	TRAJ41*01	TRBJ2-2*01	GILGFVFTL	12703.0	HLA-A*02:01	0		0.9615001678466796	0.83201325	0.44074264	0.8044934272766113	0.7266666666666667	0.0397670194506645	0.0652511715888977	0.3835055	0.9983	0.45226	0.0058391388	7.0794165e-05	0.4307475	0.508	0.0004523520146904	0.8461588	0.0868473730794842	0.07055204	0.24010897	0.5333769	-5.596084117889404
472	CAVSGPTSGTYKYIF	CASSLWDGGNQPQHF	TRAV3*01	TRBV5-5*01	TRAJ40*01	TRBJ1-5*01	GILGFVFTL	475.0	HLA-A*02:01	0		0.3757179379463196	0.80574113	0.45130995	0.7764089107513428	0.68	0.1660225540399551	0.0331676825881004	0.34550202	0.9915	0.3261499999999999	0.0025196022	4.076418e-06	0.75137204	0.562	0.0113839289493625	0.78590834	0.3614811083755244	0.32855827	0.22336695	0.6673097	-1.9241828918457031
473	CAVKVGDGQKLLF	CASSYRGEYTEAFF	TRAV12-2*01	TRBV6-5*01	TRAJ16*01	TRBJ1-1*01	GILGFVFTL	12760.0	HLA-A*02:01	0		0.4800330996513366	0.8995587	0.4598972	0.7780878146489462	0.7433333333333333	0.1583932042121887	0.0917649716138839	0.9395233	0.9941	0.4402	0.00043034367	0.0014879184	0.62940323	0.698	0.0010857479377591	0.81940854	0.3267081296157894	0.1548125	0.2265042	0.66838384	-3.0187580585479736
474	CAVRGDARLMF	CSATSGSGNEQFF	TRAV1-2*01	TRBV20-1*01	TRAJ31*01	TRBJ2-1*01	GILGFVFTL	12880.0	HLA-A*02:01	0		0.0713421255350112	0.8818418	0.44601405	0.9960040425260862	0.7066666666666667	0.1178967058658599	0.0173460859805345	0.34743297	0.9988	0.2125499999999999	0.0044804653	8.480404e-06	0.5896851	0.931	0.0012199041659187	0.8581569	0.2267922187199771	0.15578927	0.22757037	0.8748961	-2.5562663078308105
475	CAEFYYGNNRLAF	CASSVALDQPQHF	TRAV5*01	TRBV11-2*01	TRAJ7*01	TRBJ1-5*01	GILGFVFTL	12885.0	HLA-A*02:01	0		0.000344017491443	0.83745456	0.45331103	0.6032853126525879	0.79	0.0401408076286315	0.0361324548721313	0.21448992	0.9982	0.34492	0.004831808	2.9582134e-05	0.48128176	0.949	0.0022693180791975	0.9255112	0.600072866106687	0.10267613	0.16747117	0.55798227	-2.711956262588501
476	CAVIGGADGLTF	CASSATINPYEQYF	TRAV12-2*01	TRBV6-1*01	TRAJ45*01	TRBJ2-7*01	GILGFVFTL	12902.0	HLA-A*02:01	0		0.0166544951498508	0.9216959	0.44701466	0.9297614842653276	0.6566666666666666	0.0852203890681266	0.2857939898967743	0.4683263	0.9991	0.81206	0.0018014335	0.00030696628	0.7101381	0.583	0.1459197537682484	0.9012579	0.2914021203228343	0.12244876	0.69795245	0.8491381	-5.190332889556885
477	CAVKADSWGKLQF	CSARPSGGITDTQYF	TRAV8-1*01	TRBV20-1*01	TRAJ24*01	TRBJ2-3*01	GILGFVFTL	12907.0	HLA-A*02:01	0		0.0178993735462427	0.81721044	0.43802494	0.9730753575762112	0.58	0.0438132844865322	0.0255920328199863	0.49686256	0.9927	0.0494	0.020851068	1.953969e-05	0.49359563	0.735	0.0006172181623696	0.9072278	0.0786454897569703	0.07839053	0.20735136	0.87551457	-2.349572896957397
478	CAFKDNQGGKLIF	CASSPTGQGNTEAFF	TRAV24*01	TRBV7-9*01	TRAJ23*01	TRBJ1-1*01	GILGFVFTL	12967.0	HLA-A*02:01	0		0.0626493915915489	0.7732966	0.45088527	0.9519860645135244	0.7166666666666667	0.0463876351714134	0.0347531586885452	0.43399215	0.9996	0.2125100000000001	0.015691517	0.00082004216	0.5357901	0.1139999999999999	0.0179450836032629	0.81938875	0.0882941707177872	0.11416542	0.4334486	0.66406304	-2.492781400680542
479	CVVNPANYGGSQGNLIF	CASSEGRDYEQYF	TRAV12-1*01	TRBV2*01	TRAJ42*01	TRBJ2-7*01	GILGFVFTL	13079.0	HLA-A*02:01	0		0.2160465270280838	0.8196755	0.45574778	0.3881325324376424	0.53	0.0440226420760154	0.0238564889878034	0.2786475	0.9989	0.29293	0.00054350507	1.2728973e-05	0.7164712	0.859	0.1717698001652024	0.83636904	0.3904536224411403	0.077895634	0.039050322	0.49189892	-2.3193204402923584
480	CAFMNGNQGGKLIF	CASSRTTGTEAFF	TRAV38-1*01	TRBV5-5*01	TRAJ23*01	TRBJ1-1*01	GILGFVFTL	13109.0	HLA-A*02:01	0		0.9990562796592712	0.7956402	0.4597408	0.940794199705124	0.7733333333333333	0.1466709524393081	0.0243474747985601	0.6272685	0.9995	0.6494899999999999	0.09511506	0.10577645	0.6354525	0.681	0.0012082069122698	0.8781309	0.259704703952679	0.2720256	0.15575582	0.689541	-1.6820995807647705
481	CAASTNAGKSTF	CASSLEKRNTEAFF	TRAV20*01	TRBV5-1*01	TRAJ27*01	TRBJ1-1*01	GILGFVFTL	13114.0	HLA-A*02:01	0		0.0457323528826236	0.76710474	0.4548177	0.2190993626912435	0.7633333333333333	0.0763421580195427	0.0096145635470747	0.41963586	0.9899	0.1274599999999999	0.0011851161	1.7515531e-05	0.38927448	0.3329999999999999	0.0013837693251844	0.88270247	0.0842419608462734	0.03305996	0.023590116	0.8754319	-2.2312519550323486
482	CGADSNYQLIW	CASSFTGWLAADNEQFF	TRAV1-2*01	TRBV7-6*01	TRAJ33*01	TRBJ2-1*01	GILGFVFTL	13123.0	HLA-A*02:01	0		0.00070038595004	0.7852083	0.43704018	0.9086865782737732	0.7	0.0526256076991558	0.003428652184084	0.3909237	0.9996	0.70172	0.001726745	3.590616e-05	0.3296842	0.734	0.000702570426074	0.88704187	0.089226947168649	0.059502214	0.041823238	0.6987021	-1.261067032814026
483	CIVRADQKLVF	CASSPRWTEGSNPYTQYF	TRAV26-1*01	TRBV25-1*01	TRAJ54*01	TRBJ2-3*01	GILGFVFTL	13233.0	HLA-A*02:01	0		0.920043408870697	0.75840974	0.43149078	0.8777699867884318	0.63	0.2455011904239654	0.0112929185852408	0.49701193	0.9781	0.68841	0.00058574317	4.112768e-06	0.35800463	0.472	0.004202620399883	0.7845113	0.2026130978296823	0.06762561	0.111515425	0.73684496	-1.9519779682159424
484	CVCLYGQNFVF	CASSQTPGDEQYF	TRAV12-1*01	TRBV4-1*01	TRAJ26*01	TRBJ2-7*01	GILGFVFTL	13281.0	HLA-A*02:01	0		0.1503099054098129	0.8348042	0.45690632	0.9061053196589152	0.67	0.0964190363883972	0.2186594009399414	0.7174685	0.9985	0.97141	0.0001114835	2.4667395e-05	0.7174306	0.575	0.0063861437913146	0.8652395	0.4651349759934458	0.14548552	0.366353	0.8753999	-2.798028945922852
485	CVVNKGDKIIF	CASSLASGGYEQFF	TRAV12-1*01	TRBV5-1*01	TRAJ30*01	TRBJ2-1*01	GILGFVFTL	13345.0	HLA-A*02:01	0		0.3725616931915283	0.82878417	0.4546501	0.4438505967458089	0.71	0.0841492861509323	0.0127430642023682	0.29575962	0.9985	0.3600099999999999	0.0008282085	1.1650539e-05	0.81142616	0.0709999999999999	0.0004548337514279	0.8760117	0.6245992005778528	0.3526195	0.49886787	0.8849859	-4.834774971008301
486	CAERMTRYSSASKIIF	CSVDLNTEAFF	TRAV5*01	TRBV29-1*01	TRAJ3*01	TRBJ1-1*01	GILGFVFTL	13403.0	HLA-A*02:01	0		0.7008379697799683	0.8022377	0.44773597	0.85838915904363	0.6766666666666666	0.1454217880964279	0.0978853777050972	0.41479167	0.9975	0.07423	0.0003131107	7.2836783e-06	0.5090624	0.8070000000000002	0.0014211530360626	0.9407786	0.1606364968296438	0.29401198	0.07563092	0.6031709	-2.246152639389038
487	CAMYYGTSYGKLTF	CASRSRDLVAKNIQYF	TRAV14/DV4*01	TRBV19*01	TRAJ52*01	TRBJ2-4*01	GILGFVFTL	1276.0	HLA-A*02:01	0		0.1999647319316864	0.96053857	0.43920895	0.9182044863700868	0.72	0.0585004426538944	0.2094978839159011	0.47051445	0.9943	0.60955	0.732187	0.6052386	0.12524861	0.733	0.4501569172367454	0.94210917	0.2462226841312707	0.055693332	0.27242893	0.9703203	-1.9452133178710933
488	CVVNEDSGYALNF	CASSPSRAYEQYF	TRAV12-1*01	TRBV4-2*01	TRAJ41*01	TRBJ2-7*01	GILGFVFTL	13506.0	HLA-A*02:01	0		0.2610467970371246	0.8393939	0.45810044	0.6373379230499268	0.6366666666666667	0.1043588519096374	0.0921168327331543	0.24498048	0.9993	0.28549	0.00012449015	1.536376e-05	0.6969812	0.8950000000000001	0.002181103710609	0.8467661	0.5109496205388526	0.24866122	0.17733486	0.8645732	-2.0888733863830566
489	CVVTGFSGGYNKLIF	CASSLVRGGFEKLFF	TRAV12-1*01	TRBV14*01	TRAJ4*01	TRBJ1-4*01	GILGFVFTL	1361.0	HLA-A*02:01	0		0.2527791857719421	0.81264186	0.45338655	0.2250928084055582	0.6333333333333333	0.0184433422982692	0.0082647986710071	0.57852966	0.9988	0.1890199999999999	0.0007524291	0.0004211814	0.7239903	0.236	0.0071708460985973	0.85109687	0.1861260433542535	0.09548689	0.23188534	0.71324325	-2.2934911251068115
490	CAVHSGTSYGKLTF	CATSDRGEDEQYF	TRAV20*01	TRBV24-1*01	TRAJ52*01	TRBJ2-7*01	GILGFVFTL	13562.0	HLA-A*02:01	0		0.0630986765027046	0.8124554	0.44998053	0.6498440106709797	0.6333333333333333	0.0623719953000545	0.1107396259903907	0.33848098	0.9999	0.0842199999999999	0.065142915	0.0052661933	0.6339015	0.129	0.0073693394522706	0.7855131	0.5217237056183306	0.1332615	0.06734542	0.7397803	-2.5282554626464844
491	CALDGGSQGNLIF	CASSWWTSVDNEQFF	TRAV6*01	TRBV5-1*01	TRAJ42*01	TRBJ2-1*01	GILGFVFTL	13567.0	HLA-A*02:01	0		0.7665504217147827	0.75715816	0.44198492	0.9240963757038116	0.65	0.0796275362372398	0.0106604639440774	0.7679175	0.9984	0.08321	0.12676692	0.30371308	0.6745244	0.045	0.1996068343476508	0.8825626	0.156358833554574	0.15823437	0.5066921	0.79502463	-1.874499082565308
492	CVVNHGQAGTALIF	CASSQGPGAYEQYF	TRAV12-1*01	TRBV4-1*01	TRAJ15*01	TRBJ2-7*01	GILGFVFTL	13703.0	HLA-A*02:01	0		0.1338401436805725	0.83699566	0.45636642	0.8421469132105509	0.6233333333333333	0.0588046796619892	0.1592200547456741	0.41879058	0.9971	0.93599	0.0006087988	2.4341782e-05	0.71898973	0.247	0.1121469530044123	0.9113041	0.3645400587829862	0.23905766	0.021513265	0.7996458	-2.551025629043579
493	CAWQRAGNMLTF	CASSVGAGVETQYF	TRAV6*01	TRBV9*01	TRAJ39*01	TRBJ2-5*01	GILGFVFTL	13765.0	HLA-A*02:01	0		0.9451501369476318	0.83170587	0.4563772	0.7947955131530762	0.76	0.1364805698394775	0.0599687695503234	0.6676904	0.9971	0.48828	0.027967237	0.00051743345	0.76487756	0.6	0.0020128231728449	0.87668633	0.2513595467442837	0.30583	0.17211598	0.78794366	-2.1600592136383057
494	CAVRRNNAGNMLTF	CASSLEVAGVYEQYF	TRAV21*01	TRBV12-3*01	TRAJ39*01	TRBJ2-7*01	GILGFVFTL	13767.0	HLA-A*02:01	0		0.1359128206968307	0.8182141	0.44529542	0.3867047627766927	0.6166666666666667	0.0466021597385406	0.1275423020124435	0.37218195	0.9946	0.75763	0.0045721056	0.0023038457	0.74784815	0.9000000000000001	0.3697211402468383	0.86173517	0.3287913700249512	0.23355906	0.06539415	0.59562445	-2.552385330200196
495	CALSDYNTDKLIF	CSARDPGTSGGYEQYF	TRAV9-2*01	TRBV20-1*01	TRAJ34*01	TRBJ2-7*01	GILGFVFTL	13805.0	HLA-A*02:01	0		0.2097165435552597	0.8337246	0.43852663	0.6818538109461467	0.6333333333333333	0.0957988128066062	0.0469065345823764	0.44369867	0.9884	0.1103499999999999	0.007555922	3.4394303e-05	0.41355765	0.3420000000000001	0.0017604017681151	0.9472844	0.0628304780965195	0.09312908	0.5539118	0.7974453	-2.299344539642334
496	CGRAAGNKLTF	CATRTAVSSEQYF	TRAV8-3*01	TRBV19*01	TRAJ17*01	TRBJ2-7*01	GILGFVFTL	13843.0	HLA-A*02:01	0		0.6276704668998718	0.8286465	0.44247487	0.9022690157095592	0.7833333333333333	0.079997643828392	0.1918428391218185	0.3562911	0.9983	0.88585	0.8673569	0.99916136	0.60843533	0.242	0.2672536401136313	0.80742615	0.3196096967580407	0.049155578	0.31263742	0.990576	-3.658428430557251
497	CAAPPGGFKTIF	CASTTSTGAYNEQFF	TRAV13-1*01	TRBV28*01	TRAJ9*01	TRBJ2-1*01	GILGFVFTL	1650.0	HLA-A*02:01	0		0.0414560660719871	0.8668762	0.44260788	0.9762098789215088	0.6833333333333333	0.1546087563037872	0.5542894601821899	0.6450242	0.9991	0.96751	0.01921009	0.0019788202	0.29570207	0.744	0.0454990143203758	0.90484166	0.3040757670536692	0.404584	0.17372292	0.85135216	-1.4219073057174685
498	CALSEARSNDYKLSF	CSATVLGKREEQFF	TRAV19*01	TRBV20-1*01	TRAJ20*01	TRBJ2-1*01	GILGFVFTL	13865.0	HLA-A*02:01	0		0.0721198245882988	0.7932601	0.43684977	0.9595246762037276	0.7233333333333334	0.0224206373095512	0.0348764508962631	0.4086907	0.9967	0.47783	0.006919771	9.729338e-05	0.14244416	0.405	0.0075360618204285	0.87246346	0.0926657447126373	0.037005655	0.30276284	0.8653051	-2.5978152751922607
499	CARPMKTSYDKVIF	CASSFPGQGTYEQYF	TRAV12-3*01	TRBV5-5*01	TRAJ50*01	TRBJ2-7*01	GILGFVFTL	13868.0	HLA-A*02:01	0		0.038940604776144	0.82503617	0.44972876	0.9139883120854696	0.7566666666666667	0.0580495148897171	0.035392876714468	0.2778783	0.999	0.33462	0.0007360459	3.6110325e-06	0.7534951	0.6990000000000001	0.0262529717758297	0.83151054	0.1337370537537213	0.041359082	0.15384986	0.84980637	-2.4665980339050293
500	CAVSDLRVLTGGGNKLTF	CASSLALAGRNYNEQFF	TRAV8-4*01	TRBV7-9*01	TRAJ10*01	TRBJ2-1*01	GILGFVFTL	1690.0	HLA-A*02:01	0		0.0464471355080604	0.79516643	0.444013	0.1784391403198242	0.64	0.046025775372982	0.3395631909370422	0.39964715	0.9922	0.7001999999999999	0.006964471	1.4981424e-05	0.2131485	0.274	0.0018168785776651	0.9251484	0.0934138774685612	0.094825394	0.22571336	0.83463264	-2.3838706016540527
501	CAVFNAGNNRKLIW	CASSFLYTDTQYF	TRAV21*01	TRBV27*01	TRAJ38*01	TRBJ2-3*01	GILGFVFTL	1701.0	HLA-A*02:01	0		0.5299627780914307	0.8172215	0.460112	0.9544645448525748	0.7733333333333333	0.2070008814334869	0.0712512582540512	0.88616806	0.9991	0.17947	0.0040484006	3.985997e-05	0.74250454	0.4499999999999999	0.1636354172063875	0.8247675	0.5252029266095632	0.41020924	0.3741053	0.90420526	-1.0032474994659424
502	CAVRDGNAGNMLTF	CAIKGGVREQSNTEAFF	TRAV1-2*01	TRBV10-3*01	TRAJ39*01	TRBJ1-1*01	GILGFVFTL	13916.0	HLA-A*02:01	0		0.0179812256246805	0.76127416	0.43122417	0.2785263856252035	0.66	0.011273730546236	0.0054572168737649	0.38884708	0.9879	0.14914	0.02916498	5.721896e-05	0.10573791	0.015	0.0025775266112759	0.8993969	0.1151116752607246	0.0059127305	0.14070943	0.6912113	-2.180083751678467
503	CAVRVYSGGGADGLTF	CASSLGRGAYEQYF	TRAV21*01	TRBV5-6*01	TRAJ45*01	TRBJ2-7*01	GILGFVFTL	13931.0	HLA-A*02:01	0		0.3880593776702881	0.7927251	0.4603969	0.2738800843556722	0.69	0.1066184043884277	0.0051631047390401	0.35418713	0.9987	0.38866	0.005796583	2.5340425e-05	0.6956653	0.469	0.0046292280596389	0.9088083	0.1852001377045258	0.17987375	0.14888518	0.8593436	-3.161348342895508
504	CAFRTNRDDKIIF	CASSPRIPNTEAFF	TRAV24*01	TRBV7-2*01	TRAJ30*01	TRBJ1-1*01	GILGFVFTL	13932.0	HLA-A*02:01	0		0.3162114918231964	0.8025351	0.45965657	0.900895337263743	0.7433333333333333	0.1860799789428711	0.055216871201992	0.5189319	0.9968	0.31048	0.00712095	4.0057703e-06	0.50735986	0.6990000000000001	0.000964140571159	0.88350964	0.4293246157512722	0.14737885	0.05783009	0.6747475	-2.3850584030151367
505	CAGKGYGNKLVF	CASSLGQGGTEAFF	TRAV27*01	TRBV7-6*01	TRAJ47*01	TRBJ1-1*01	GILGFVFTL	13954.0	HLA-A*02:01	0		0.1882861405611038	0.7665	0.4593341	0.791885773340861	0.6433333333333333	0.0872930437326431	0.2075638771057129	0.46895772	0.9911	0.72279	0.20385793	0.018333996	0.7375114	0.025	0.0005413183578639	0.8909892	0.0796558902133523	0.15555738	0.034488123	0.6246202	-1.9656933546066284
506	CAYRSVYSGGGADGLTF	CASSHPGQGLRAFF	TRAV38-2/DV8*01	TRBV6-5*01	TRAJ45*01	TRBJ1-1*01	GILGFVFTL	14075.0	HLA-A*02:01	0		0.0285491682589054	0.8272425	0.45248362	0.8947990536689758	0.6833333333333333	0.0375429354608058	0.2086009383201599	0.5252462	0.9981	0.70133	0.0033338	1.1348698e-05	0.2650826	0.0729999999999999	0.0009754021084518	0.90075064	0.2690373654554733	0.030790536	0.08176704	0.57652795	-2.9427826404571533
507	CAVTPRNNNDMRF	CSALTSGSYEQYF	TRAV41*01	TRBV20-1*01	TRAJ43*01	TRBJ2-7*01	GILGFVFTL	14161.0	HLA-A*02:01	0		0.3333921134471893	0.84239966	0.44480476	0.9275681028763452	0.7833333333333333	0.0885555148124694	0.1003933772444725	0.5891614	0.9999	0.6273500000000001	0.002323861	1.704733e-05	0.53700936	0.528	0.0009915982955135	0.87876254	0.2464441882389696	0.11602892	0.21402676	0.8863399	-1.9149333238601685
508	CAVKTSGTYKYIF	CASITEAGGLSYGYTF	TRAV12-2*01	TRBV2*01	TRAJ40*01	TRBJ1-2*01	GILGFVFTL	14170.0	HLA-A*02:01	0		0.868301510810852	0.8543672	0.43826532	0.7243074576059978	0.6733333333333333	0.0425167791545391	0.0092044901102781	0.45713484	0.9994	0.3452299999999999	0.0006890722	1.1319934e-05	0.38285217	0.9969	0.0076400082631153	0.9674919	0.3966632798453879	0.08678192	0.09222743	0.3963365	-2.824575662612915
509	CAYRRPEYNNNDMRF	CASSYVWDNYEQYF	TRAV38-2/DV8*01	TRBV6-2*01	TRAJ43*01	TRBJ2-7*01	GILGFVFTL	14200.0	HLA-A*02:01	0		0.0022454818245023	0.8124962	0.442843	0.7053204973538716	0.6833333333333333	0.0216265898197889	0.1812071204185485	0.4426508	0.9972	0.66414	0.0005678959	4.124807e-06	0.7940053	0.8840000000000001	0.0119699041737476	0.7593962	0.4219415993238311	0.04494383	0.70554495	0.81164145	-3.065253496170044
510	CAVTLNTGGFKTIF	CASSQSRGYEQYF	TRAV8-4*01	TRBV4-3*01	TRAJ9*01	TRBJ2-7*01	GILGFVFTL	14227.0	HLA-A*02:01	0		0.1159509792923927	0.97056425	0.46572506	0.4976419607798258	0.6233333333333333	0.1257564127445221	0.1499674767255783	0.28083873	0.9998	0.79935	0.006217042	0.0011259188	0.7882267	0.945	0.1214011142976232	0.82315654	0.5717400905682666	0.1869575	0.3976955	0.63033533	-2.861715793609619
511	CVVNLWGTGGGNKLTF	CASSDGTSYEQYF	TRAV12-1*01	TRBV4-1*01	TRAJ10*01	TRBJ2-7*01	GILGFVFTL	14246.0	HLA-A*02:01	0		0.1539249420166015	0.8378528	0.4541863	0.8152841528256735	0.7433333333333333	0.0734920278191566	0.0613375939428806	0.39988846	0.9994	0.45013	0.0014829435	8.23319e-06	0.8094878	0.908	0.0031002092960989	0.8638822	0.4518616501796077	0.42366672	0.087281756	0.8556981	-2.568101644515991
512	CAEGNQFYF	CASSLALAGRNYNEQFF	TRAV39*01	TRBV7-9*01	TRAJ49*01	TRBJ2-1*01	GILGFVFTL	2058.0	HLA-A*02:01	0		0.0464471355080604	0.79516643	0.444013	0.1784391403198242	0.64	0.046025775372982	0.0122946528717875	0.39964715	0.9922	0.66761	0.015175054	1.9892126e-05	0.2131485	0.274	0.00108896133097	0.9251484	0.0934138774685612	0.094825394	0.22571336	0.83463264	-2.070504903793335
513	CAAHHGSSNTGKLIF	CAWSQGRNNEKLFF	TRAV29/DV5*01	TRBV30*01	TRAJ37*01	TRBJ1-4*01	GILGFVFTL	14304.0	HLA-A*02:01	0		0.9586062431335448	0.76107275	0.44683585	0.1370590527852376	0.62	0.1440503597259521	0.7172471284866333	0.4150828	0.9965	0.33715	0.0004726062	5.72702e-06	0.20288526	0.169	0.0004872461082413	0.85048366	0.095136946726947	0.037186064	0.5552166	0.84456456	-1.2323695421218872
514	CVVRPYGTDKLIF	CASSQGLAESYEQYF	TRAV12-1*01	TRBV4-1*01	TRAJ34*01	TRBJ2-7*01	GILGFVFTL	14312.0	HLA-A*02:01	0		0.3258256018161773	0.82307553	0.45107436	0.8672078251838684	0.5766666666666667	0.1131724491715431	0.0292028989642858	0.42595422	0.995	0.56545	0.008381103	5.9232225e-06	0.5836556	0.0809999999999999	0.0553541951696388	0.8671191	0.1045314413911084	0.13131568	0.10792873	0.84285855	-2.270959854125977
515	CAVRGYGQNFVF	CASSLGTTGFYGYTF	TRAV1-2*01	TRBV6-5*01	TRAJ26*01	TRBJ1-2*01	GILGFVFTL	14358.0	HLA-A*02:01	0		0.9809615015983582	0.81289726	0.4519607	0.5644177595774333	0.63	0.042801659554243	0.0208906382322311	0.32152826	0.9996	0.76135	0.0072489292	4.0936844e-05	0.78054595	0.027	0.0007346215767029	0.8690177	0.3624310014190277	0.093922265	0.4157984	0.7186824	-3.203038692474365
516	CAMSRYNTDKLIF	CASSSLEGDEQFF	TRAV12-3*01	TRBV7-9*01	TRAJ34*01	TRBJ2-1*01	GILGFVFTL	14556.0	HLA-A*02:01	0		0.96780663728714	0.8219304	0.45343217	0.9546744078397752	0.7433333333333333	0.1551427990198135	0.0437049008905887	0.4385196	0.9988	0.70146	0.0014314881	6.082557e-06	0.79987705	0.167	0.0026664151460863	0.82410705	0.6672839673308183	0.22352047	0.026111431	0.77071947	-2.6934497356414795
517	CVVNGYGQNFVF	CASSDGGGYEQYF	TRAV12-1*01	TRBV2*01	TRAJ26*01	TRBJ2-7*01	GILGFVFTL	14605.0	HLA-A*02:01	0		0.0507238879799842	0.8280739	0.4555023	0.6058441400527954	0.5733333333333334	0.0218009110540151	0.0772452279925346	0.40014657	0.998	0.2889400000000001	0.00042984556	9.336657e-05	0.85385025	0.696	0.1889531304943375	0.83147633	0.4115978826175958	0.48939875	0.009670951	0.42379797	-3.004606246948242
518	CAGGYQKVTF	CASSELPGIGDTEAFF	TRAV27*01	TRBV10-2*01	TRAJ13*01	TRBJ1-1*01	GILGFVFTL	14620.0	HLA-A*02:01	0		0.118343561887741	0.7707699	0.4360722	0.4722553491592407	0.59	0.0424927920103073	0.0615884698927402	0.41131145	0.9985	0.74509	0.30691236	0.00079173973	0.64077204	0.304	0.0482867412178166	0.951751	0.268380584552526	0.055480883	0.3737343	0.71721286	-3.0349597930908203
519	CVVNKRDDMRF	CATEDSNTGELFF	TRAV12-1*01	TRBV7-8*01	TRAJ43*01	TRBJ2-2*01	GILGFVFTL	14648.0	HLA-A*02:01	0		0.1851376295089721	0.8271251	0.44042614	0.5832014878590901	0.7333333333333333	0.0561459884047508	0.019180430099368	0.37130937	0.9988	0.5255799999999999	0.0006513291	4.4009407e-06	0.5326685	0.8980000000000001	0.0004461392687517	0.80087984	0.3690261728998752	0.20979483	0.015860954	0.7436287	-9.45036506652832
520	CALRIYNQGGKLIF	CASSTGLAGMSSYNEQFF	TRAV19*01	TRBV5-1*01	TRAJ23*01	TRBJ2-1*01	GILGFVFTL	2495.0	HLA-A*02:01	0		0.8046116828918457	0.8630735	0.44197437	0.6534058252970378	0.7166666666666667	0.1854995191097259	0.0196624156087636	0.41989094	0.9925	0.39229	0.0020248138	6.897431e-06	0.27459788	0.4219999999999999	0.0039277632895391	0.9177605	0.2429709244700082	0.18588124	0.40188283	0.7770599	-1.803823471069336
521	CVVNPFLSGGYNKLIF	CASSSRDAGTDTQYF	TRAV12-1*01	TRBV5-6*01	TRAJ4*01	TRBJ2-3*01	GILGFVFTL	14752.0	HLA-A*02:01	0		0.0174800343811512	0.9429261	0.45109606	0.9699367135763168	0.62	0.6493772864341736	0.0159246288239955	0.4848885	0.9952	0.48763	0.0004565365	7.1596165e-05	0.5714404	0.7800000000000001	0.0162973312078975	0.8213246	0.2970836327310934	0.17637648	0.18004833	0.68859696	-1.7783668041229248
522	CGADIPSNAGGTSYGKLTF	CASSALDSYGYTF	TRAV34*01	TRBV9*01	TRAJ52*01	TRBJ1-2*01	GILGFVFTL	14797.0	HLA-A*02:01	0		0.8919810652732849	0.8533239	0.45351076	0.9507163166999816	0.6666666666666666	0.1053345054388046	0.1052236184477806	0.7117618	0.9994	0.21175	0.003017627	1.4094712e-05	0.5475203	0.536	0.0003909887716872	0.7495519	0.6887933080022296	0.31065786	0.06377413	0.80241656	-1.4733526706695557
523	CAEVNTDKLIF	CSAGRASRYEQYF	TRAV5*01	TRBV20-1*01	TRAJ34*01	TRBJ2-7*01	GILGFVFTL	14917.0	HLA-A*02:01	0		0.0822353735566139	0.88868636	0.44128343	0.8294088045756022	0.6666666666666666	0.1941740363836288	0.1414935141801834	0.41698444	0.9965	0.4254799999999999	0.0016804055	0.0008879052	0.14507325	0.284	0.0024226420093327	0.89569736	0.3400784248515659	0.022809854	0.3832531	0.9171423	-1.6964830160140991
524	CVVSTGGFKTIF	CASIGAGEDEQFF	TRAV12-1*01	TRBV6-2*01	TRAJ9*01	TRBJ2-1*01	GILGFVFTL	15128.0	HLA-A*02:01	0		0.2103635370731353	0.81883144	0.4432879	0.4201396306355794	0.83	0.06016855686903	0.1695861667394638	0.35940632	0.9995	0.53684	0.00027092127	1.15003e-05	0.54088414	0.4539999999999999	0.0020501917046203	0.9021311	0.2996231815652755	0.03337239	0.031086178	0.7280765	-2.322211742401123
525	CVSDSGTYKYIF	CAISDWGTGELFF	TRAV17*01	TRBV10-3*01	TRAJ40*01	TRBJ2-2*01	GILGFVFTL	15134.0	HLA-A*02:01	0		0.997615933418274	0.84292775	0.44818044	0.8779041866461436	0.69	0.0276129804551601	0.0098050376400351	0.4338738	0.9996	0.19906	0.003290659	2.5536954e-05	0.80607146	0.608	0.000701101944287	0.8294878	0.3811368912641753	0.16838199	0.11567765	0.6650482	-3.1082558631896973
526	CAMREASLLARLMF	CASSQSGLPYEQYF	TRAV14/DV4*01	TRBV3-1*01	TRAJ31*01	TRBJ2-7*01	GILGFVFTL	15198.0	HLA-A*02:01	0		0.0279395673424005	0.860813	0.4534361	0.6242827574412029	0.66	0.0840630009770393	0.0723052322864532	0.46374688	0.9996	0.5083	0.024012761	0.012579303	0.78139913	0.388	0.0075487294488993	0.8713472	0.2674718829902558	0.07657258	0.30726022	0.81486124	-2.658599853515625
527	CALSALNTGGFKTIF	CSASGLTRDSPLNTEAFF	TRAV9-2*01	TRBV20-1*01	TRAJ9*01	TRBJ1-1*01	GILGFVFTL	2997.0	HLA-A*02:01	0		0.4484127163887024	0.7689014	0.4317267	0.9718477974335352	0.6866666666666666	0.2784760594367981	0.0465126559138298	0.5290671	0.9616	0.3848199999999999	0.027876256	0.0004389083	0.120081335	0.837	0.0008512768647051	0.930967	0.1516057465262968	0.025102325	0.46313155	0.8201337	-1.9017901420593264
528	CAASINGGFKTIF	CASRVTGLDTEAFF	TRAV13-1*01	TRBV6-5*01	TRAJ9*01	TRBJ1-1*01	GILGFVFTL	15207.0	HLA-A*02:01	0		0.5213388204574585	0.82842904	0.44745126	0.9651874080300332	0.73	0.0569514259696006	0.0295358784496784	0.3654234	0.9984	0.1512799999999999	0.0023410977	3.6142446e-05	0.36440247	0.166	0.0031292134801333	0.8305418	0.1088014966516722	0.09507919	0.2405078	0.65556955	-2.625661373138428
529	CVVNAQTSYDKVIF	CASSRTRAGGRDGYTF	TRAV12-1*01	TRBV7-6*01	TRAJ50*01	TRBJ1-2*01	GILGFVFTL	15256.0	HLA-A*02:01	0		0.0183355621993541	0.916718	0.44656438	0.457509438196818	0.6033333333333334	0.0197929665446281	0.0115596316754817	0.37921137	0.9976	0.346	0.0007962612	4.975141e-06	0.24442469	0.346	0.0920887687498179	0.9054774	0.1826697754128024	0.06405601	0.20091107	0.52394193	-2.03470230102539
530	CHHSGGSNYKLTF	CASTWFTGGGYEQYF	TRAV25*01	TRBV27*01	TRAJ53*01	TRBJ2-7*01	GILGFVFTL	15284.0	HLA-A*02:01	0		0.0026428981218487	0.78510165	0.44340548	0.9718688825766244	0.5966666666666667	0.0308003947138786	0.0133426636457443	0.37770557	0.9994	0.87697	0.004326696	6.511169e-05	0.63076675	0.513	0.0021353793032176	0.8504927	0.249109669827207	0.094965406	0.66304827	0.9158186	-1.7182718515396118
531	CVSIYNFNKFYF	CASSYGEAEAFF	TRAV8-2*01	TRBV6-5*01	TRAJ21*01	TRBJ1-1*01	GILGFVFTL	15334.0	HLA-A*02:01	0		0.0137695167213678	0.8176393	0.4522061	0.7529308795928955	0.8233333333333334	0.0688729807734489	0.2474960386753082	0.20229517	0.9989	0.37095	0.003028866	0.00026425498	0.674149	0.431	0.0106348098990565	0.86371684	0.5293389752096052	0.3985771	0.60945785	0.6447694	-2.6154491901397705
532	CATDNYGQNFVF	CASSLTRSGEQYF	TRAV17*01	TRBV27*01	TRAJ26*01	TRBJ2-7*01	GILGFVFTL	15352.0	HLA-A*02:01	0		0.001145135378465	0.8849797	0.464851	0.3682683308919271	0.6533333333333333	0.211400106549263	0.0432378835976123	0.31370994	0.9998	0.88487	0.0926823	0.008441056	0.72018534	0.2989999999999999	0.2148076101439073	0.8702868	0.2935094151139328	0.11514366	0.35370025	0.92303735	-2.393213987350464
533	CVGGSWGKLQF	CASSLVAYEQYF	TRAV12-1*01	TRBV11-2*01	TRAJ24*01	TRBJ2-7*01	GILGFVFTL	15423.0	HLA-A*02:01	0		0.0869773626327514	0.83887714	0.46149522	0.3164154688517252	0.8233333333333334	0.1062114015221595	0.0214240476489067	0.3315424	0.9986	0.29669	0.0005260509	2.7216794e-05	0.7926276	0.382	0.0005875062968698	0.87957674	0.4927117322516007	0.5406834	0.52641034	0.529275	-2.443206310272217
534	CALGAGSYQLTF	CASSQLSGGRPGELFF	TRAV38-1*01	TRBV3-1*01	TRAJ28*01	TRBJ2-2*01	GILGFVFTL	15599.0	HLA-A*02:01	0		0.4569660425186157	0.8373701	0.45081574	0.952002336581548	0.6	0.055942915380001	0.096950851380825	0.39924204	0.9861	0.43674	0.006915558	7.308954e-05	0.33809483	0.4359999999999999	0.0009580777914379	0.97627974	0.2647098060642392	0.054204468	0.118369795	0.7926451	-3.050167798995972
535	CAVFNAGGTSYGKLTF	CASSEGAGVYEQYF	TRAV21*01	TRBV11-2*01	TRAJ52*01	TRBJ2-7*01	GILGFVFTL	15653.0	HLA-A*02:01	0		0.9976759552955629	0.82492566	0.4506427	0.4817826747894287	0.6266666666666667	0.0809503272175788	0.0506376400589942	0.43669164	0.9986	0.4011099999999999	0.008650522	0.00090452767	0.79023945	0.304	0.0020200208622554	0.89864635	0.4515618697761938	0.19141628	0.04856122	0.6732459	-2.5547008514404297
536	CAGPPSGTYKYIF	CASGPYNTGELFF	TRAV27*01	TRBV11-2*01	TRAJ40*01	TRBJ2-2*01	GILGFVFTL	15754.0	HLA-A*02:01	0		0.2865220010280609	0.84914374	0.4479164	0.942901129523913	0.6733333333333333	0.0959202200174331	0.036746472120285	0.82514364	0.9987	0.82151	0.046227116	0.0026202784	0.7761301	0.493	0.0006207029255165	0.8901377	0.3048815488915269	0.45403215	0.0015260865	0.6267181	-5.614320755004883
537	CILRRNEKLTF	CASSLLETLAGGAYNEQFF	TRAV26-2*01	TRBV27*01	TRAJ48*01	TRBJ2-1*01	GILGFVFTL	15812.0	HLA-A*02:01	0		0.022395996376872	0.798566	0.43708378	0.0639554659525553	0.6133333333333333	0.0793833658099174	0.4327744841575622	0.3326415	0.9957	0.73229	0.007573313	2.1155616e-05	0.2976978	0.8200000000000001	0.0223011730806319	0.93135726	0.2337774725154838	0.14885375	0.16205806	0.93220586	-1.570445537567139
538	CVVSDNYGQNFVF	CASSQGQGPYEQYF	TRAV12-1*01	TRBV4-1*01	TRAJ26*01	TRBJ2-7*01	GILGFVFTL	15842.0	HLA-A*02:01	0		0.4474389255046844	0.8622952	0.45715633	0.9217822651068368	0.5466666666666666	0.1036103889346122	0.041578684002161	0.42318544	0.9994	0.95314	0.0010450099	2.8775696e-05	0.8020685	0.197	0.0039296004768402	0.89355105	0.1794350931394098	0.16373947	0.19374542	0.7546917	-2.290130615234375
539	CATADYKLSF	CASRRDSSGNTIYF	TRAV17*01	TRBV28*01	TRAJ20*01	TRBJ1-3*01	GILGFVFTL	15855.0	HLA-A*02:01	0		0.7179917693138123	0.96274024	0.45906696	0.6870640118916829	0.6666666666666666	0.0809572637081146	0.0587894544005394	0.33928695	0.999	0.37887	0.0022145652	2.351857e-05	0.29142112	0.163	0.040344608266605	0.8014531	0.1493313648161158	0.029077647	0.060107302	0.7885561	-3.0414726734161377
540	CAPDNARLMF	CASSDTSGDSTDTQYF	TRAV1-2*01	TRBV9*01	TRAJ31*01	TRBJ2-3*01	GILGFVFTL	15923.0	HLA-A*02:01	0		0.0045795971527695	0.82139677	0.4473845	0.9534848431746163	0.61	0.051691610366106	0.0132293561473488	0.47407058	0.9915	0.1993	0.00036143087	5.6948953e-05	0.5974749	0.5610000000000002	0.0588830561529903	0.8706353	0.3879059613616603	0.15892243	0.32519192	0.721898	-2.0520269870758057
541	CAMREGKDSNYQLIW	CASSYNGVTYEQYF	TRAV14/DV4*01	TRBV6-5*01	TRAJ33*01	TRBJ2-7*01	GILGFVFTL	15993.0	HLA-A*02:01	0		0.7283512949943542	0.8644064	0.44734165	0.6588541269302368	0.6633333333333333	0.088655762374401	0.0547628626227378	0.49649778	0.9957	0.98004	0.043052003	0.0027398418	0.8168936	0.958	0.0338827633218898	0.89811826	0.3705076135957055	0.12568162	0.21767433	0.7151383	-0.6093258857727051
542	CIVRVVQGGSEKLVF	CATHIGQGELAGTYEQYF	TRAV26-1*01	TRBV24-1*01	TRAJ57*01	TRBJ2-7*01	GILGFVFTL	15999.0	HLA-A*02:01	0		0.0068622468970716	0.8174723	0.43265876	0.3393422762552897	0.6133333333333333	0.2043098211288452	0.1363644897937774	0.4610969	0.9971	0.37132	0.0050874953	0.000598192	0.33077744	0.734	0.00898476335351	0.90220296	0.2944349721760856	0.022447022	0.25361866	0.81633836	-1.6656455993652344
543	CAVRERGQAGTALIF	CASSEVADTYEQYF	TRAV1-2*01	TRBV6-1*01	TRAJ15*01	TRBJ2-7*01	GILGFVFTL	16012.0	HLA-A*02:01	0		0.0266143176704645	0.8310383	0.4427261	0.5706175963083904	0.7066666666666667	0.0696191936731338	0.0387057289481163	0.40846315	0.9987	0.93177	0.0060287975	2.6655995e-05	0.67872155	0.28	0.0197845878697989	0.88485384	0.5942124282574733	0.27465928	0.12720814	0.80499005	-2.7503230571746826
544	CALYSASGGSYIPTF	CASSDGTGYEQYF	TRAV12-2*01	TRBV6-1*01	TRAJ6*01	TRBJ2-7*01	GILGFVFTL	16090.0	HLA-A*02:01	0		0.0366667434573173	0.82241774	0.4519842	0.8405868907769521	0.6833333333333333	0.0615550801157951	0.1450501233339309	0.39976344	0.9989	0.4029699999999999	0.0009352664	1.0437156e-05	0.84371376	0.8030000000000002	0.0549767376993259	0.84656006	0.4677445832415095	0.4032267	0.046010423	0.80561703	-2.746889591217041
545	CALGFPTSGTYKYIF	CASSVEDPYTDTQYF	TRAV19*01	TRBV9*01	TRAJ40*01	TRBJ2-3*01	GILGFVFTL	16110.0	HLA-A*02:01	0		0.0001020149138639	0.81298465	0.44566008	0.3200883865356445	0.61	0.0566928014159202	0.0210233815014362	0.4241972	0.9925	0.95247	0.008739933	1.3700391e-05	0.7545233	0.615	0.0687931731590651	0.85794544	0.184433733641141	0.08794807	0.3924917	0.7403843	-1.8328241109848025
546	CAMSANDMRF	CASSSMTSYEQYF	TRAV12-3*01	TRBV7-9*01	TRAJ43*01	TRBJ2-7*01	GILGFVFTL	16112.0	HLA-A*02:01	0		0.9457635879516602	0.9432048	0.46288022	0.9858577959239484	0.68	0.0660859942436218	0.0179030355066061	0.919534	0.9997	0.88517	0.01169903	0.0001261786	0.6674185	0.8200000000000001	0.0016753206815337	0.88546395	0.669865904587689	0.5260922	0.131514	0.75560963	-2.6913740634918213
547	CAMSPFSGGYNKLIF	CASDGPRTDTQYF	TRAV12-3*01	TRBV6-1*01	TRAJ4*01	TRBJ2-3*01	GILGFVFTL	16198.0	HLA-A*02:01	0		0.0019470951519906	0.8014526	0.44770464	0.6050329605738323	0.79	0.0652928501367569	0.0869886055588722	0.22816971	0.9959	0.5209300000000001	0.0040792865	7.085755e-06	0.43338278	0.7950000000000002	0.1422808746458031	0.9034716	0.2098488843394122	0.051038656	0.06851068	0.7661516	-2.506138324737549
548	CALSPNAGGTSYGKLTF	CASSLYPRKQGRQPQHF	TRAV9-2*01	TRBV4-1*01	TRAJ52*01	TRBJ1-5*01	GILGFVFTL	16296.0	HLA-A*02:01	0		0.0126217631623148	0.81496346	0.43878567	0.1810429096221923	0.7833333333333333	0.0284911971539258	0.1774131059646606	0.43943894	0.9715	0.77085	0.020838743	0.084196694	0.15865943	0.837	0.0543823504187457	0.97623336	0.3418988061020681	0.03056623	0.5075917	0.7430461	-1.0725104808807373
549	CAVNRNYGQNFVF	CATSDFREQETQYF	TRAV12-2*01	TRBV24-1*01	TRAJ26*01	TRBJ2-5*01	GILGFVFTL	16479.0	HLA-A*02:01	0		7.547457789769396e-05	0.79713345	0.44233048	0.6777197519938152	0.6866666666666666	0.1181786805391311	0.10332503169775	0.39734745	0.9966	0.89839	0.0054353145	1.7943788e-05	0.5008083	0.154	0.0353834324749186	0.72789156	0.2071621375291226	0.056293834	0.29365966	0.6436586	-2.819177865982056
550	CAVIYSGGSNYKLTF	CAWSVWPGGANNEQFF	TRAV12-2*01	TRBV30*01	TRAJ53*01	TRBJ2-1*01	GILGFVFTL	16545.0	HLA-A*02:01	0		0.6470146179199219	0.80520856	0.44187182	0.1078543663024902	0.5966666666666667	0.1194501295685768	0.2633422315120697	0.34480748	0.9945	0.5598799999999999	0.0018027251	5.741983e-06	0.30617714	0.469	0.0011226267321035	0.95857656	0.2528469042320304	0.052567087	0.4154809	0.8927746	-1.4331337213516235
551	CAVTLLYNFNKFYF	CASSPGQGAADTQYF	TRAV1-2*01	TRBV28*01	TRAJ21*01	TRBJ2-3*01	GILGFVFTL	16570.0	HLA-A*02:01	0		0.0555746480822563	0.8349814	0.45195425	0.8897316257158915	0.62	0.0856665819883346	0.041915375739336	0.46014807	0.9946	0.2657299999999999	0.0014826257	6.28435e-06	0.44974136	0.0709999999999999	0.009421478526201	0.95325166	0.1030830331603475	0.22280665	0.07744754	0.852179	-2.405320167541504
552	CAASSPDSWGKLQF	CASSGTRMDTQYF	TRAV13-1*01	TRBV5-6*01	TRAJ24*01	TRBJ2-3*01	GILGFVFTL	16602.0	HLA-A*02:01	0		0.976900577545166	0.9209052	0.45663044	0.9052522977193196	0.7733333333333333	0.0829886645078659	0.0221817716956138	0.19958322	0.9965	0.09459	0.002326901	7.861249e-06	0.5032916	0.8280000000000001	0.0009067687089554	0.82803273	0.3713788398785754	0.09216975	0.040873878	0.76451087	-2.4398062229156494
553	CALSGIHDYNNNDMRF	CASSEEGPGSPDTQYF	TRAV19*01	TRBV2*01	TRAJ43*01	TRBJ2-3*01	GILGFVFTL	16657.0	HLA-A*02:01	0		0.0194353926926851	0.8065928	0.44005474	0.2378331820170084	0.6266666666666667	0.1234045773744583	0.0083968508988618	0.4821938	0.999	0.94308	0.01997742	6.091787e-06	0.659131	0.0849999999999999	0.0426385180981014	0.9593117	0.0888652945645164	0.06845292	0.42025533	0.66426206	-1.7323235273361206
554	CVVNHWQGGSYIPTF	CSARDDGSTDTQYF	TRAV12-1*01	TRBV20-1*01	TRAJ6*01	TRBJ2-3*01	GILGFVFTL	16680.0	HLA-A*02:01	0		0.0016201763646677	0.7903462	0.4406732	0.8859415749708811	0.6066666666666667	0.0704528018832206	0.0577087923884391	0.4138809	0.9922	0.29455	0.00016431436	6.098762e-05	0.5802088	0.914	0.0009805956935451	0.87160325	0.0748148828795914	0.19263856	0.09444316	0.7958682	-1.780663013458252
555	CATDGALRNSGYALNF	CASSPDRERQPQHF	TRAV17*01	TRBV6-5*01	TRAJ41*01	TRBJ1-5*01	GILGFVFTL	16723.0	HLA-A*02:01	0		0.0129094095900654	0.8019964	0.45051253	0.5987923940022786	0.66	0.091294839978218	0.3309431374073028	0.38741744	0.9961	0.09097	0.0119900135	0.0014282446	0.29994956	0.819	0.0035242034078692	0.9139695	0.249714205277603	0.05725999	0.40087593	0.6615703	-2.4810867309570312
556	CAVRDPRNAGNNRKLIW	CASSSTGLSYEQYF	TRAV3*01	TRBV5-1*01	TRAJ38*01	TRBJ2-7*01	GILGFVFTL	16813.0	HLA-A*02:01	0		0.0086450185626745	0.8475937	0.45645347	0.9202013860146204	0.5533333333333333	0.0794466137886047	0.0592969134449958	0.45906225	0.9992	0.0760299999999999	0.009397672	2.2343627e-05	0.75708514	0.7770000000000001	0.0008989491325337	0.8548007	0.2196079535651641	0.29508495	0.2151517	0.90913314	-1.5521607398986816
557	CVVTAYSGAGSYQLTF	CASSLAPSYEQYF	TRAV12-1*01	TRBV7-2*01	TRAJ28*01	TRBJ2-7*01	GILGFVFTL	16858.0	HLA-A*02:01	0		0.0889916494488716	0.8373798	0.45971307	0.1551946798960367	0.72	0.064788281917572	0.0246714632958173	0.4460361	0.9989	0.50783	0.00048807854	0.00037553598	0.75835454	0.558	0.0287633151208865	0.9147202	0.5271296719393233	0.4944962	0.1038423	0.7692644	-3.1645333766937256
558	CAMRSNYQLIW	CASQPAQGAQYF	TRAV12-3*01	TRBV6-5*01	TRAJ33*01	TRBJ2-7*01	GILGFVFTL	16867.0	HLA-A*02:01	0		0.009498924948275	0.84016126	0.44898802	0.435455322265625	0.7966666666666666	0.0242323167622089	0.0865389332175254	0.22653656	0.998	0.54146	0.0026258559	6.116889e-06	0.34340155	0.511	0.0006983228973695	0.94208103	0.3111482619364088	0.027786031	0.05844223	0.6373259	-2.6096060276031494
559	CAVNMYSGGGADGLTF	CASSLSYEQYF	TRAV12-2*01	TRBV6-2*01	TRAJ45*01	TRBJ2-7*01	GILGFVFTL	16887.0	HLA-A*02:01	0		0.4337132573127746	0.8528361	0.46670324	0.2901728947957357	0.73	0.1286973357200622	0.2942678928375244	0.38919047	0.9986	0.93974	0.0055559734	0.00029804112	0.8045423	0.7840000000000001	0.2010233281893306	0.8771659	0.5553268982909032	0.77803713	0.07519719	0.64508927	-2.333481550216675
560	CVVTSYNKLIF	CASSLPPSDTQYF	TRAV12-1*01	TRBV7-2*01	TRAJ4*01	TRBJ2-3*01	GILGFVFTL	16931.0	HLA-A*02:01	0		0.9163824319839478	0.8438118	0.46067378	0.4228035608927408	0.7533333333333333	0.032572902739048	0.0118502117693424	0.9252325	0.9981	0.3327500000000001	0.00040526342	4.507867e-06	0.64298487	0.1839999999999999	0.0014339143854158	0.9244045	0.2387937411931362	0.11842113	0.1843283	0.6682614	-2.625476360321045
561	CATDAADDYKLSF	CAISESQRENTQYF	TRAV17*01	TRBV10-3*01	TRAJ20*01	TRBJ2-5*01	GILGFVFTL	16976.0	HLA-A*02:01	0		0.2548727393150329	0.8856996	0.4469964	0.089900811513265	0.7066666666666667	0.0114218108355999	0.0106177516281604	0.46229228	0.9991	0.0872899999999999	0.0016436026	1.721446e-05	0.20046987	0.519	0.0006581646863196	0.8567877	0.0911365136447531	0.01683237	0.019419746	0.64496964	-2.187608480453491
562	CVASGGYQKVTF	CASSESAGYEQYF	TRAV12-1*01	TRBV2*01	TRAJ13*01	TRBJ2-7*01	GILGFVFTL	16979.0	HLA-A*02:01	0		0.9738662242889404	0.8460838	0.45486966	0.324664831161499	0.67	0.0477018952369689	0.0648940503597259	0.43738434	0.9998	0.5065	0.002005153	0.00045898661	0.79351157	0.802	0.2018026044999714	0.82925	0.6494523536609327	0.3578335	0.07638031	0.55449927	-4.225364685058594
563	CAYLPPKLIF	CASSWRGRPNADTQYF	TRAV38-2/DV8*01	TRBV11-2*01	TRAJ32*01	TRBJ2-3*01	GILGFVFTL	17038.0	HLA-A*02:01	0		0.0970437154173851	0.7791789	0.44278872	0.6190718015034993	0.7133333333333334	0.1792805343866348	0.0078221326693892	0.3555133	0.9879	0.5674300000000001	0.017746335	6.948843e-05	0.31820744	0.036	0.0003245513449655	0.9145423	0.1235012861231277	0.011567953	0.20858079	0.540018	-4.099910736083984
564	CAAPGGRRALTF	CSARGYLSSYNEQFF	TRAV23/DV6*01	TRBV20-1*01	TRAJ5*01	TRBJ2-1*01	GILGFVFTL	17049.0	HLA-A*02:01	0		0.0181987341493368	0.8526184	0.43952298	0.9540136804183325	0.53	0.0525128841400146	0.0944713652133941	0.5331293	0.9885	0.8002400000000001	0.0031623542	0.0034312778	0.47445405	0.53	0.2297670299769378	0.94560224	0.0561241945683515	0.32328108	0.1517022	0.90620214	-2.010956048965454
565	CALVEGGGADGLTF	CASSIWALGGNEQFF	TRAV6*01	TRBV19*01	TRAJ45*01	TRBJ2-1*01	GILGFVFTL	17052.0	HLA-A*02:01	0		0.9996035695075988	0.8645457	0.4605968	0.8367869059244791	0.6466666666666666	0.1553492695093155	0.1989530473947525	0.18554355	0.9955	0.94171	0.14570896	0.007377417	0.5572877	0.28	0.6103166945278645	0.8187093	0.2692673593056815	0.32320112	0.3627006	0.9793549	-2.2172324657440186
566	CVVNRRVDSSYKLIF	CASSNGQGYEQYF	TRAV12-1*01	TRBV27*01	TRAJ12*01	TRBJ2-7*01	GILGFVFTL	17055.0	HLA-A*02:01	0		0.0210827887058258	0.85047203	0.45702314	0.9339899917443594	0.4966666666666666	0.0307793822139501	0.0599864162504673	0.3121385	0.9988	0.506	0.00019087251	3.5383296e-06	0.7978184	0.3400000000000001	0.0008919944171793	0.85480046	0.378901213911447	0.4082662	0.34443435	0.9357473	-2.3251941204071045
567	CVVSGTYKYIF	CASSPSGENEQFF	TRAV12-1*01	TRBV18*01	TRAJ40*01	TRBJ2-1*01	GILGFVFTL	17056.0	HLA-A*02:01	0		0.0208558663725852	0.8229993	0.45784497	0.7066802581151326	0.7766666666666666	0.1127036958932876	0.0371158421039581	0.49440056	0.9994	0.8137	0.0004988192	7.1760783e-06	0.7671493	0.2889999999999999	0.0016490919631905	0.8326203	0.2579170557211831	0.3041415	0.41671085	0.8140399	-3.421096086502075
568	CGVNSGAGSYQLTF	CSAKETDSYNEQFF	TRAV8-1*01	TRBV20-1*01	TRAJ28*01	TRBJ2-1*01	GILGFVFTL	17278.0	HLA-A*02:01	0		0.0146600250154733	0.8221996	0.4343143	0.8265033562978109	0.6066666666666667	0.1214188486337661	0.0502096936106681	0.44338363	0.9904	0.11031	0.001833443	1.2581686e-05	0.397102	0.608	0.0022064106022298	0.7653228	0.0432840780685662	0.22658768	0.16330668	0.8314322	-2.2058401107788086
569	CAVRGNQFYF	CASSYVVVQGVPYNEQFF	TRAV21*01	TRBV6-2*01	TRAJ49*01	TRBJ2-1*01	GILGFVFTL	5226.0	HLA-A*02:01	0		0.3592918217182159	0.8332386	0.43305707	0.2828181584676107	0.7266666666666667	0.6017899513244629	0.2914189100265503	0.6871723	0.9981	0.97062	0.0023465948	4.111054e-05	0.61410666	0.3329999999999999	0.0051682954399439	0.95746243	0.3695955271053614	0.14055559	0.2484869	0.72939074	-2.047656536102295
570	CGDYTGANSKLTF	CASSSAGLEDSPLHF	TRAV9-2*01	TRBV7-9*01	TRAJ56*01	TRBJ1-6*01	GILGFVFTL	17368.0	HLA-A*02:01	0		0.0050738779827952	0.83482367	0.44118044	0.9102320770422616	0.7233333333333334	0.0234451405704021	0.0021666083484888	0.30485976	0.9987	0.2682299999999999	0.016107349	6.533984e-05	0.5704086	0.027	0.0003537264419719	0.8722373	0.155956982106886	0.040831026	0.14667761	0.7646939	-2.023707866668701
571	CVVNNAGGYQKVTF	CASGTFDTYEQYF	TRAV12-1*01	TRBV2*01	TRAJ13*01	TRBJ2-7*01	GILGFVFTL	17464.0	HLA-A*02:01	0		0.9976539015769958	0.8014098	0.44198063	0.961832915743192	0.69	0.2593421339988708	0.5245339870452881	0.7597273	0.9989	0.37083	0.0036948258	1.7944029e-05	0.6296685	0.9921	0.013851055689156	0.790633	0.7347406781951219	0.21142764	0.2683378	0.3803944	-0.2249880135059356
572	CATDASSGYSTLTF	CASSDPLAVSYNEQFF	TRAV17*01	TRBV4-2*01	TRAJ11*01	TRBJ2-1*01	GILGFVFTL	17483.0	HLA-A*02:01	0		0.0127417566254735	0.83886373	0.44243303	0.6768232583999634	0.71	0.0950180515646934	0.1128658354282379	0.4577704	0.9959	0.38934	0.0018814747	0.00093844585	0.54545563	0.392	0.2704083211254329	0.9506893	0.0844389649519715	0.16554245	0.17387131	0.7916903	-2.1937825679779053
573	CVVNRGDKIIF	CASGTSGSYEQYF	TRAV12-1*01	TRBV5-1*01	TRAJ30*01	TRBJ2-7*01	GILGFVFTL	17487.0	HLA-A*02:01	0		0.3069698810577392	0.84766626	0.45075348	0.795391837755839	0.74	0.1033362969756126	0.0115718636661767	0.63652617	0.9993	0.50829	0.0016650215	6.8384647e-06	0.68916106	0.616	0.0005336708702088	0.8486125	0.5495263403311098	0.2636374	0.16901001	0.91568935	-5.7441911697387695
574	CVVNRANNARLMF	CASSEWGGLYEQYF	TRAV12-1*01	TRBV10-2*01	TRAJ31*01	TRBJ2-7*01	GILGFVFTL	17492.0	HLA-A*02:01	0		0.268756091594696	0.8344059	0.44914374	0.5674333175023396	0.6533333333333333	0.0999924838542938	0.0083866454660892	0.46261576	0.9994	0.2290399999999999	0.00377661	1.6067524e-05	0.81507003	0.516	0.0004217460722429	0.8191341	0.2926650617750578	0.18218535	0.22236237	0.7685976	-1.924159049987793
575	CAVSGPGGQNFVF	CASSLRTGTDGPSNTEAFF	TRAV8-4*01	TRBV28*01	TRAJ26*01	TRBJ1-1*01	GILGFVFTL	17576.0	HLA-A*02:01	0		0.999873161315918	0.759413	0.44214013	0.2634188334147135	0.6633333333333333	0.2110573351383209	0.5554765462875366	0.45262668	0.9805	0.55562	0.05558805	0.001618656	0.40100133	0.0699999999999999	0.0017790212215913	0.9393337	0.2196280835027761	0.06685543	0.1854425	0.82642376	-2.334725856781006
576	CALRYYNQGGKLIF	CASSLGLAGGSSYNEQFF	TRAV19*01	TRBV5-1*01	TRAJ23*01	TRBJ2-1*01	GILGFVFTL	17644.0	HLA-A*02:01	0		0.002635529031977	0.8394376	0.4499015	0.0201703707377115	0.72	0.0961998105049133	0.0343947000801563	0.2097269	0.9955	0.3780599999999999	0.0016996005	7.400524e-06	0.5735238	0.0779999999999999	0.0042973184943548	0.9356973	0.14102302941322	0.17222457	0.4075492	0.7724007	-1.7727190256118774
577	CAASTRRGGKLIF	CASSVEGTTEAFF	TRAV13-1*01	TRBV9*01	TRAJ23*01	TRBJ1-1*01	GILGFVFTL	17647.0	HLA-A*02:01	0		0.9570390582084656	0.76647794	0.46065566	0.5996887683868408	0.6533333333333333	0.061829388141632	0.0234804656356573	0.27422935	0.9973	0.2627899999999999	0.011434105	5.3349246e-05	0.8240754	0.455	0.0083467675576685	0.8940368	0.4914805386063604	0.37265182	0.17305122	0.7677951	-2.6272635459899902
578	CVVRDSGGYQKVTF	CASSQAGGYEQYF	TRAV12-1*01	TRBV4-1*01	TRAJ13*01	TRBJ2-7*01	GILGFVFTL	17663.0	HLA-A*02:01	0		0.0462354905903339	0.8618396	0.46111694	0.6867376168568928	0.59	0.0511907525360584	0.0991092696785926	0.47783187	0.9983	0.4147099999999999	0.0015604197	7.096009e-05	0.8273761	0.536	0.0497482030419632	0.8235624	0.4776436785046736	0.54978806	0.358669	0.8831496	-3.7217090129852295
579	CAAILLTGGGNKLTF	CSARDLSGPAGETQYF	TRAV13-1*01	TRBV20-1*01	TRAJ10*01	TRBJ2-5*01	GILGFVFTL	17674.0	HLA-A*02:01	0		0.0011087186867371	0.7964385	0.43373582	0.982594924668471	0.6233333333333333	0.104013942182064	0.0770041868090629	0.44060197	0.997	0.78152	0.028699545	0.0058661313	0.33463925	0.276	0.1095743998914258	0.9535003	0.2393644367035463	0.08608972	0.418537	0.83899367	-1.8796418905258176
580	CAVRPGNQFYF	CASSFLYTDTQYF	TRAV21*01	TRBV27*01	TRAJ49*01	TRBJ2-3*01	GILGFVFTL	5546.0	HLA-A*02:01	0		0.5299627780914307	0.8172215	0.460112	0.9544645448525748	0.7733333333333333	0.2070008814334869	0.0501086860895156	0.88616806	0.9991	0.2514400000000001	0.0045151426	2.685627e-05	0.74250454	0.4499999999999999	0.1170100028837623	0.8247675	0.5252029266095632	0.41020924	0.3741053	0.90420526	-1.0939387083053589
581	CALRLDFGNEKLTF	CASSSTGVGTEAFF	TRAV19*01	TRBV11-3*01	TRAJ48*01	TRBJ1-1*01	GILGFVFTL	17699.0	HLA-A*02:01	0		0.9498536586761476	0.7733891	0.45554215	0.9831164553761482	0.6933333333333334	0.1616404503583908	0.1514966338872909	0.7533036	0.9978	0.75113	0.015124363	0.00017420315	0.73097694	0.379	0.0012618339140317	0.83751696	0.2723177921442333	0.2888645	0.22265999	0.6397425	-1.564982533454895
582	CVVNIPEGNTPLVF	CSARDEQGQNTGELFF	TRAV12-1*01	TRBV20-1*01	TRAJ29*01	TRBJ2-2*01	GILGFVFTL	17704.0	HLA-A*02:01	0		0.0010762310121208	0.8342894	0.4286526	0.9439918498198192	0.5866666666666667	0.0476334802806377	0.0191748589277267	0.3096152	0.9985	0.42996	0.00014881846	1.0641202e-05	0.22152509	0.651	0.0006259578171011	0.9451883	0.0718362334808223	0.07342246	0.0441678	0.6325542	-8.217732429504395
583	CAVRFNDYKLSF	CASSLSTSVASVEQYF	TRAV1-1*01	TRBV27*01	TRAJ20*01	TRBJ2-7*01	GILGFVFTL	17831.0	HLA-A*02:01	0		0.9978138208389282	0.8223099	0.44911677	0.2209051450093587	0.7133333333333334	0.0478042215108871	0.0590761229395866	0.4802223	0.9983	0.2570099999999999	0.0026116355	9.348639e-05	0.44511062	0.1159999999999999	0.1824725730111822	0.98111427	0.1883387390610102	0.113321275	0.07927937	0.8860589	-2.379629850387573
584	CVVNRPGYALNF	CAISEEPPEAYNEQFF	TRAV12-1*01	TRBV10-3*01	TRAJ41*01	TRBJ2-1*01	GILGFVFTL	17838.0	HLA-A*02:01	0		0.0211270209401845	0.8069906	0.43076402	0.0321580568949381	0.7	0.0395598784089088	0.0626682117581367	0.4215497	0.9953	0.50854	0.00043369347	3.7207376e-06	0.2578272	0.368	0.0004899488631053	0.96027434	0.1530114292810835	0.09026494	0.10783539	0.6792773	-2.1447746753692627
585	CAASDINDYKLSF	CSVNPGRGANTQYF	TRAV29/DV5*01	TRBV20-1*01	TRAJ20*01	TRBJ2-3*01	GILGFVFTL	17856.0	HLA-A*02:01	0		0.1248876005411148	0.8324926	0.43778107	0.8251233100891113	0.6566666666666666	0.0482009127736091	0.0151182701811194	0.35615656	0.9998	0.08435	0.002043601	1.5661059e-05	0.2565081	0.88	0.000949619936	0.9178406	0.036016262344948	0.047246236	0.26998216	0.84103936	-1.713180422782898
586	CAVRPVGGANNLFF	CATTLGLGTGELFF	TRAV21*01	TRBV27*01	TRAJ36*01	TRBJ2-2*01	GILGFVFTL	17906.0	HLA-A*02:01	0		0.2509061694145202	0.8467346	0.43941867	0.8128072420756022	0.8033333333333333	0.0610578618943691	0.0076895323581993	0.62218463	0.9979	0.76839	0.021702053	1.6141059e-05	0.17138743	0.0749999999999999	0.0027557712997804	0.7695182	0.0880877744914093	0.067058094	0.093560845	0.8150311	-2.559448003768921
587	CAPHQGAQKLVF	CASSEEGTQDEQYF	TRAV17*01	TRBV4-1*01	TRAJ54*01	TRBJ2-7*01	GILGFVFTL	17936.0	HLA-A*02:01	0		0.0038574482314288	0.80765206	0.4445399	0.2160279750823974	0.5633333333333334	0.0724538043141365	0.0646397322416305	0.42287928	0.9991	0.67479	0.010466153	0.0035629813	0.74230325	0.0729999999999999	0.004014241007826	0.7974376	0.2194932949651571	0.18995868	0.018618226	0.80164826	-2.4298367500305176
588	CALSPPAAGNKLTF	CASSSSAEPGNFYGYTF	TRAV9-2*01	TRBV7-3*01	TRAJ17*01	TRBJ1-2*01	GILGFVFTL	17978.0	HLA-A*02:01	0		0.7352964282035828	0.83155924	0.43448868	0.860554039478302	0.7166666666666667	0.063858725130558	0.0181500390172004	0.35603875	0.9998	0.2014199999999999	0.020910047	0.0006261575	0.5936438	0.028	0.0010856905078981	0.84374845	0.5009489942897676	0.027285017	0.034045335	0.7534173	-2.649855375289917
589	CLVGDTARQLTF	CASHDRENQPQHF	TRAV4*01	TRBV6-2*01	TRAJ22*01	TRBJ1-5*01	GILGFVFTL	18000.0	HLA-A*02:01	0		0.0774887651205062	0.7915483	0.44764617	0.8281381527582804	0.7033333333333334	0.325754702091217	0.1674513071775436	0.44658795	0.9879	0.37534	6.480808e-05	4.6520618e-06	0.21432072	0.485	0.2018884911740315	0.9090401	0.6155927520252085	0.12067851	0.19092461	0.6965112	-3.0468225479125977
590	CAMRDSPYSNSGYALNF	CATRSAGERYEQFF	TRAV14/DV4*01	TRBV15*01	TRAJ41*01	TRBJ2-1*01	GILGFVFTL	18059.0	HLA-A*02:01	0		0.0098326690495014	0.83682966	0.43835393	0.7702085574467977	0.5466666666666666	0.0372382663190364	0.0612545236945152	0.31586003	0.9966	0.26251	0.024013948	9.829998e-05	0.26638114	0.734	0.0004660954517021	0.8063551	0.2254463437067098	0.040047772	0.06453283	0.75509655	-2.5174710750579834
591	CATADSGGGADGLTF	CASSPNSRLSYEQYF	TRAV17*01	TRBV9*01	TRAJ45*01	TRBJ2-7*01	GILGFVFTL	18132.0	HLA-A*02:01	0		0.045073252171278	0.846556	0.4493375	0.9004710614681244	0.7133333333333334	0.0605981089174747	0.081202246248722	0.4012619	0.9975	0.41974	0.011779786	0.00015100032	0.50807774	0.1009999999999999	0.0667825641023227	0.95750886	0.3418166903406285	0.0528424	0.41503078	0.58095413	-2.173311710357666
592	CAAAGSARQLTF	CASSLEYFTYEQYF	TRAV22*01	TRBV7-9*01	TRAJ22*01	TRBJ2-7*01	GILGFVFTL	18288.0	HLA-A*02:01	0		8.327489922521636e-05	0.8198795	0.44801417	0.3595063289006551	0.69	0.1098331958055496	0.159738078713417	0.33859003	0.9991	0.37861	0.004990385	1.4120961e-05	0.7471966	0.939	0.0087166531244292	0.90473443	0.3916128327106686	0.11277455	0.11914667	0.8291394	-1.8175342082977293
593	CGTERSSGNTPLVF	CASSQEKSVFGPEAFF	TRAV30*01	TRBV3-1*01	TRAJ29*01	TRBJ1-1*01	GILGFVFTL	18289.0	HLA-A*02:01	0		0.009134885855019	0.82522136	0.4448052	0.390033483505249	0.54	0.062391597777605	0.0256907101720571	0.45518342	0.994	0.52315	0.0074716466	3.0896077e-05	0.43466228	0.754	0.0137338898748566	0.98203045	0.2317389562611824	0.27380687	0.13967699	0.7469237	-3.082873582839966
594	CAMRGHSGNTPLVF	CASRIQPSGETQYF	TRAV14/DV4*01	TRBV2*01	TRAJ29*01	TRBJ2-5*01	GILGFVFTL	18321.0	HLA-A*02:01	0		0.8583462834358215	0.8844386	0.451667	0.8623589674631754	0.6866666666666666	0.1085054352879524	0.0715783014893531	0.45594177	0.9963	0.55396	0.0074386634	0.00017628096	0.64383185	0.37	0.1669377450256433	0.90159404	0.2085123934669357	0.054512866	0.19748391	0.59776217	-1.9045854806900024
595	CAASIGGANNLFF	CASSPGLAGVISYEQYF	TRAV23/DV6*01	TRBV5-8*01	TRAJ36*01	TRBJ2-7*01	GILGFVFTL	18424.0	HLA-A*02:01	0		0.1104937195777893	0.8868079	0.44572154	0.7666454712549845	0.71	0.0556018352508544	0.0224569533020257	0.49317205	0.9985	0.08456	0.008921285	9.864676e-05	0.42765617	0.7170000000000001	0.0072053245909046	0.846346	0.1593509305499609	0.089486085	0.2816015	0.7326657	-2.961331367492676
596	CAVILTNSGYALNF	CATSARLAGGTYNEQFF	TRAV12-2*01	TRBV24-1*01	TRAJ41*01	TRBJ2-1*01	GILGFVFTL	18435.0	HLA-A*02:01	0		0.0064793555065989	0.85243994	0.44182274	0.8336697419484457	0.7033333333333334	0.066750630736351	0.0674049779772758	0.32479286	0.9984	0.4176299999999999	0.0028610337	0.0001540781	0.20650986	0.278	0.0007704545074375	0.8484161	0.278260771527261	0.1512379	0.03371937	0.71258175	-1.9863663911819456
597	CAGGYGGSQGNLIF	CASSQDRGDSPLHF	TRAV20*01	TRBV5-4*01	TRAJ42*01	TRBJ1-6*01	GILGFVFTL	18524.0	HLA-A*02:01	0		0.0025667031295597	0.82380986	0.4541042	0.7179437478383381	0.6933333333333334	0.1051239520311355	0.4439608454704284	0.2813391	0.9759	0.86987	0.015203272	0.023597652	0.5726599	0.4539999999999999	0.3216287500850739	0.87043	0.1631303373702803	0.06469858	0.0868771	0.8469117	-0.0556788593530654
598	CAVTQGGSEKLVF	CASSQETSLDTQYF	TRAV8-6*01	TRBV4-1*01	TRAJ57*01	TRBJ2-3*01	GILGFVFTL	18525.0	HLA-A*02:01	0		0.0023624035529792	0.8249715	0.45102552	0.6422547499338787	0.6533333333333333	0.1197281181812286	0.0215356051921844	0.44814092	0.9986	0.60658	0.009844004	0.0031347207	0.60533047	0.4259999999999999	0.0098161818590597	0.87636864	0.177034746119688	0.21947265	0.11838396	0.79227966	-3.2730026245117188
599	CAGAQNNAGNMLTF	CASSLRYGVDTQYF	TRAV27*01	TRBV7-9*01	TRAJ39*01	TRBJ2-3*01	GILGFVFTL	18533.0	HLA-A*02:01	0		0.0135346874594688	0.8905015	0.4607604	0.7124250729878743	0.75	0.0931524038314819	0.1524884700775146	0.6458097	0.9971	0.97232	0.62382716	0.55038536	0.7249757	0.2219999999999999	0.0153302788014116	0.89937294	0.4422074947726946	0.24942666	0.23379272	0.8184562	-1.417732000350952
600	CALSDPGRDDKIIF	CASRTGQDPFWGYTF	TRAV19*01	TRBV6-5*01	TRAJ30*01	TRBJ1-2*01	GILGFVFTL	18677.0	HLA-A*02:01	0		0.9251596927642822	0.8464186	0.43576965	0.9624900668859482	0.5433333333333333	0.0047864685766398	0.0487811304628849	0.41237313	0.9998	0.55667	0.005535561	1.1520179e-05	0.5145751	0.482	0.0012067893483617	0.96628886	0.4098672155944906	0.043933623	0.17967388	0.7231566	-2.209094762802124
601	CAGFPPASGGSYIPTF	CASSLGTSGYEQYF	TRAV27*01	TRBV7-7*01	TRAJ6*01	TRBJ2-7*01	GILGFVFTL	18698.0	HLA-A*02:01	0		0.0314790792763233	0.8254253	0.45784244	0.6061411301294963	0.7233333333333334	0.0422829389572143	0.1135891303420066	0.37419626	0.9993	0.99407	0.18494256	0.0020481532	0.7892674	0.6820000000000002	0.0005690280784619	0.8802544	0.1400876786857956	0.24720223	0.4084505	0.7584522	-2.456122875213623
602	CAGFQKLVF	CSASRDTTYEQYF	TRAV22*01	TRBV20-1*01	TRAJ8*01	TRBJ2-7*01	GILGFVFTL	18702.0	HLA-A*02:01	0		0.0151326889172196	0.87848544	0.4498361	0.9696458652615548	0.6833333333333333	0.1060375720262527	0.0859418958425521	0.40719455	0.9973	0.84362	0.06114124	0.0018515035	0.32149154	0.061	0.0024641936644911	0.86311406	0.2559923033869922	0.06567431	0.50771177	0.90151596	-1.803938627243042
603	CAMRESSYSGAGSYQLTF	CASSPQGRGYGYTF	TRAV14/DV4*01	TRBV6-5*01	TRAJ28*01	TRBJ1-2*01	GILGFVFTL	18740.0	HLA-A*02:01	0		0.0743544474244117	0.8665725	0.45899862	0.742518961429596	0.7	0.0767382085323333	0.1617108434438705	0.4641638	0.9975	0.6305799999999999	0.038182583	0.0024709809	0.42327574	0.575	0.0008430102658167	0.93630314	0.2243279741426115	0.080359384	0.04146958	0.6752485	-2.950839042663574
604	CIVRQLDYNQGGKLIF	CASSLELGLTDTQYF	TRAV26-1*01	TRBV5-4*01	TRAJ23*01	TRBJ2-3*01	GILGFVFTL	18755.0	HLA-A*02:01	0		0.0005099097616039	0.81793594	0.44677565	0.4536187251408895	0.6933333333333334	0.0804916471242904	0.0171086266636848	0.4432651	0.9884	0.02997	0.0020242205	9.91e-06	0.6920866	0.304	0.0163169397346791	0.9307021	0.1128239869795952	0.14356957	0.083540425	0.7774197	-1.8411121368408203
605	CAGHTGGFKTIF	CASSQEGVQDEQYF	TRAV17*01	TRBV4-1*01	TRAJ9*01	TRBJ2-7*01	GILGFVFTL	18780.0	HLA-A*02:01	0		0.0113601656630635	0.83624494	0.44927767	0.4744949340820312	0.5966666666666667	0.1018049865961074	0.7742167711257935	0.425244	0.9963	0.95215	0.010183271	5.8642803e-05	0.72283566	0.0829999999999999	0.0169453675043769	0.79596806	0.1987981748960669	0.2692833	0.15136164	0.78940654	-1.961179256439209
606	CALPYSGAGSYQLTF	CASSIARFNEQFF	TRAV19*01	TRBV19*01	TRAJ28*01	TRBJ2-1*01	GILGFVFTL	18792.0	HLA-A*02:01	0		0.9728729724884032	0.9684101	0.4691613	0.3378401597340902	0.7566666666666667	0.0906550288200378	0.146739974617958	0.49173167	0.9973	0.99034	0.5886922	0.00076916657	0.5369848	0.8980000000000001	0.3411189727456076	0.8790314	0.559087305462654	0.2644737	0.41532582	0.99084926	-2.2882239818573
607	CAEGFEDYKLSF	CASSPETSGVGETQYF	TRAV13-2*01	TRBV27*01	TRAJ20*01	TRBJ2-5*01	GILGFVFTL	18818.0	HLA-A*02:01	0		0.0173224508762359	0.78926957	0.44726902	0.7095889846483867	0.62	0.0663060024380683	0.0291012432426214	0.47823358	0.9974	0.91666	0.0021424436	2.3145769e-05	0.62934387	0.292	0.0150908434035954	0.9211843	0.1113260095904573	0.11920456	0.38840517	0.9225711	-2.350080966949463
608	CAVQDRGNNRLAF	CASSSGRVTEAFF	TRAV20*01	TRBV27*01	TRAJ7*01	TRBJ1-1*01	GILGFVFTL	18883.0	HLA-A*02:01	0		0.999857783317566	0.9265128	0.46388417	0.920661280552546	0.7933333333333333	0.1360058784484863	0.3045895993709564	0.362482	0.995	0.83146	0.008276398	3.7431742e-05	0.77948797	0.7680000000000001	0.1782531365279282	0.8892453	0.5127984657461843	0.121899374	0.25411522	0.92612195	-2.290258884429932
609	CAVREARGGSYIPTF	CASSIDFRDRADNEQFF	TRAV1-1*01	TRBV19*01	TRAJ6*01	TRBJ2-1*01	GILGFVFTL	18941.0	HLA-A*02:01	0		0.7958899736404419	0.8628928	0.44983053	0.4811375141143799	0.68	0.0224713888019323	0.0973614603281021	0.38172704	0.9902	0.1522299999999999	0.30535784	0.039392285	0.12787297	0.9240000000000002	0.1098124814066977	0.9242576	0.2058227460503695	0.03955373	0.3695843	0.9723021	-2.1983299255371094
610	CVVNKAGRRALTF	CSARVENTGELFF	TRAV12-1*01	TRBV20-1*01	TRAJ5*01	TRBJ2-2*01	GILGFVFTL	19027.0	HLA-A*02:01	0		0.005083146970719	0.8410238	0.44215575	0.9597320407629012	0.6166666666666667	0.0390065349638462	0.0465427041053772	0.08880745	0.9966	0.1376999999999999	0.000756567	4.99041e-05	0.5939994	0.142	0.0006254607156733	0.8765507	0.1823304374596709	0.110159114	0.34472078	0.8003363	-2.972245216369629
611	CAVRAHKLIF	CASSGHLAGGYEQYF	TRAV12-2*01	TRBV27*01	TRAJ12*01	TRBJ2-7*01	GILGFVFTL	19100.0	HLA-A*02:01	0		0.7080564498901367	0.8230523	0.45001912	0.9289709478616714	0.6033333333333334	0.0151926157996058	0.0138156451284885	0.3778965	0.9872	0.79348	0.0010087115	4.0166724e-06	0.58744884	0.252	0.0035401233632001	0.8975395	0.1803870264588641	0.17931245	0.27528948	0.90519035	-3.268275260925293
612	CATVPRISSGSARQLTF	CASSLAGVYSNQPQHF	TRAV17*01	TRBV5-6*01	TRAJ22*01	TRBJ1-5*01	GILGFVFTL	19185.0	HLA-A*02:01	0		0.02076899074018	0.84045506	0.45002645	0.1576212247212728	0.7366666666666667	0.0573007874190807	0.0109442677348852	0.5756257	0.9979	0.46828	0.002255274	7.499921e-06	0.49215606	0.012	0.0471015078670461	0.90622455	0.3019872208003852	0.121834874	0.49197578	0.7232434	-2.2938549518585205
613	CAASWGKSSGDKLTF	CASGPMNTEAFF	TRAV13-1*01	TRBV28*01	TRAJ46*01	TRBJ1-1*01	GILGFVFTL	18618.0	HLA-A*02:01	0		0.9086890816688538	0.8021231	0.4558803	0.9581337720155716	0.76	0.0572073347866535	0.1284355670213699	0.6209377	0.9965	0.5177700000000001	0.033771075	0.000105640895	0.56876814	0.754	0.0140636116004316	0.93844604	0.2117187427485774	0.13605551	0.7743599	0.71912724	-5.0531182289123535
614	CALSGGQNFVF	CASSLGVVMGYTF	TRAV21*01	TRBV5-6*01	TRAJ26*01	TRBJ1-2*01	GILGFVFTL	19232.0	HLA-A*02:01	0		0.999958038330078	0.8623938	0.4600216	0.674156089623769	0.7933333333333333	0.2421874552965164	0.0462189689278602	0.8532457	0.9988	0.5394	0.004831427	0.001676828	0.44777715	0.944	0.0107403345435159	0.8432394	0.6870891440087672	0.19905265	0.056377284	0.727055	-1.599143624305725
615	CAMREAGETSGSRLTF	CASSIGQYTYEQYF	TRAV14/DV4*01	TRBV19*01	TRAJ58*01	TRBJ2-7*01	GILGFVFTL	19292.0	HLA-A*02:01	0		0.4522476494312286	0.93745667	0.46446067	0.8092188040415446	0.7033333333333334	0.5584677457809448	0.2137418389320373	0.45923474	0.9945	0.8682799999999999	0.9431663	0.99836487	0.8127614	0.9958	0.3042530559236184	0.89815235	0.471039929757557	0.38407013	0.13372277	0.98276603	-1.3633118867874146
616	CAATQGGSEKLVF	CASSSTSSYNEQFF	TRAV21*01	TRBV5-4*01	TRAJ57*01	TRBJ2-1*01	GILGFVFTL	19327.0	HLA-A*02:01	0		0.3275837302207947	0.89216506	0.46055657	0.9656984359025956	0.7066666666666667	0.1054967865347862	0.0182047169655561	0.7620087	0.995	0.34202	0.012710495	1.525975e-05	0.6819827	0.968	0.0018140735919587	0.81696963	0.4882928404104872	0.760268	0.6400659	0.8602274	-1.4424235820770264
617	CAVSDQGNNDMRF	CASSQGGQTTDTQYF	TRAV8-6*01	TRBV4-3*01	TRAJ43*01	TRBJ2-3*01	GILGFVFTL	19343.0	HLA-A*02:01	0		0.2275304645299911	0.8190787	0.45221177	0.5944740772247314	0.7466666666666667	0.0580858960747718	0.1259358674287796	0.41990173	0.9794	0.19345	0.0038269735	0.0009852392	0.718627	0.734	0.0232511406153207	0.8460331	0.1028843287634325	0.06232324	0.119352125	0.82873845	-2.0178022384643555
618	CAASRGGSNYKLTF	CASSYTGYYNEQFF	TRAV29/DV5*01	TRBV6-5*01	TRAJ53*01	TRBJ2-1*01	GILGFVFTL	19372.0	HLA-A*02:01	0		0.0002399839286226	0.8820334	0.45586863	0.7101331154505413	0.72	0.1179684773087501	0.0358526408672332	0.73824966	0.9988	0.1526099999999999	0.0019475811	1.55978e-05	0.80116737	0.157	0.0003847242551273	0.7425337	0.1155248283155154	0.53437406	0.51492864	0.6800666	-2.145347118377685
619	CGADPRDTGRRALTF	CASSLGSILLQETQYF	TRAV34*01	TRBV11-2*01	TRAJ5*01	TRBJ2-5*01	GILGFVFTL	19405.0	HLA-A*02:01	0		0.0002098726836265	0.84096277	0.4457092	0.7430534760157268	0.7166666666666667	0.0729568377137184	0.0205444153398275	0.44429606	0.9976	0.35024	0.0025051166	0.00018354326	0.60443914	0.246	0.007992939302494	0.9301195	0.1769769309116499	0.10283891	0.18676515	0.5372871	-1.6678621768951416
620	CARGSGSGTYKYIF	CASSQETPLDEQFF	TRAV8-6*01	TRBV4-1*01	TRAJ40*01	TRBJ2-1*01	GILGFVFTL	19406.0	HLA-A*02:01	0		0.0002586645132396	0.8338865	0.444294	0.5742849508921306	0.6466666666666666	0.1404795944690704	0.1809012740850448	0.48074237	0.9954	0.89342	0.002310685	0.0012153358	0.7386008	0.183	0.0327557280521432	0.86629397	0.3821418984839733	0.32389274	0.022265773	0.78869194	-3.406799793243408
621	CIVRGPMEYGNKLVF	CASSKTNAGTGELFF	TRAV26-1*01	TRBV28*01	TRAJ47*01	TRBJ2-2*01	GILGFVFTL	19436.0	HLA-A*02:01	0		0.9546592235565186	0.8359826	0.44395992	0.8617862860361735	0.6166666666666667	0.0501461587846279	0.1305380910634994	0.3977124	0.9996	0.2807299999999999	0.0046965103	1.85449e-05	0.34520924	0.021	0.1215933904568373	0.8256321	0.1734061538860491	0.063977785	0.08350644	0.5231593	-1.1522809267044067
622	CAGSRGGSNYKLTF	CASRSGGSYEQYF	TRAV35*01	TRBV2*01	TRAJ53*01	TRBJ2-7*01	GILGFVFTL	19457.0	HLA-A*02:01	0		0.3738774061203003	0.9333448	0.46171188	0.8262884616851807	0.62	0.0775604397058487	0.0500103868544101	0.26766688	0.9978	0.0960699999999999	0.0060068355	0.00060395774	0.7387935	0.671	0.2600239827559562	0.81158864	0.3376537271550625	0.22416204	0.26247218	0.3672197	-1.7054845094680786
623	CAMRSNYQLIW	CAGGVPQETQYF	TRAV12-3*01	TRBV6-1*01	TRAJ33*01	TRBJ2-5*01	GILGFVFTL	19469.0	HLA-A*02:01	0		0.0770278498530387	0.834347	0.441025	0.2521662712097168	0.7433333333333333	0.0376353859901428	0.0602212622761726	0.7974422	0.9963	0.7116100000000001	0.0019147542	8.212025e-06	0.66774184	0.7930000000000001	0.0607085384559468	0.9194648	0.1134373496561002	0.06442328	0.09263073	0.6435559	-1.2798147201538086
624	CASYTGGSNYKLTF	CSVHGGWPYEQYF	TRAV12-2*01	TRBV29-1*01	TRAJ53*01	TRBJ2-7*01	GILGFVFTL	19579.0	HLA-A*02:01	0		0.0295885875821113	0.81876314	0.4395016	0.7632020115852356	0.71	0.1541835218667984	0.1375112831592559	0.4723927	0.9982	0.0557199999999999	0.0012898911	7.2974275e-05	0.7045978	0.608	0.1312502119515556	0.8180765	0.1997677535039066	0.18857774	0.3437773	0.8908679	-1.5673733949661257
625	CAYNNTDKLIF	CSANLGGNEQFF	TRAV27*01	TRBV20-1*01	TRAJ34*01	TRBJ2-1*01	GILGFVFTL	19584.0	HLA-A*02:01	0		0.0026350992266088	0.8342939	0.443532	0.9592341730992	0.7633333333333333	0.0325216799974441	0.1161582767963409	0.28896433	0.9975	0.5707800000000001	0.015982075	7.0405564e-05	0.6105944	0.2089999999999999	0.0014321384653158	0.9393695	0.0331259544085865	0.15508732	0.18600157	0.86033845	-2.66196608543396
626	CAVRRADSWGKLQF	CAIRGIPGQGGTDTQYF	TRAV21*01	TRBV10-3*01	TRAJ24*01	TRBJ2-3*01	GILGFVFTL	19621.0	HLA-A*02:01	0		0.911252498626709	0.80231774	0.4329839	0.5982704559961955	0.63	0.0254700239747762	0.0706564262509346	0.48831755	0.9747	0.19641	0.003888571	6.4343353e-06	0.1296308	0.857	0.0006378283582307	0.9286462	0.2885149200762373	0.048544332	0.39292267	0.67345095	-2.0267558097839355
627	CAYRYNTDKLIF	CSVDRPPNEQFF	TRAV38-2/DV8*01	TRBV29-1*01	TRAJ34*01	TRBJ2-1*01	GILGFVFTL	19634.0	HLA-A*02:01	0		0.0010648338356986	0.8448151	0.43807855	0.5345653692881267	0.6466666666666666	0.0254432056099176	0.1798895895481109	0.488252	0.9963	0.30342	0.0013132093	5.6536414e-06	0.41792038	0.878	0.0007501022919313	0.8970945	0.0422524304516593	0.15130058	0.12309861	0.8431228	-2.6136512756347656
628	CALLRTGANSKLTF	CAISGPETNQPQHF	TRAV38-1*01	TRBV10-3*01	TRAJ56*01	TRBJ1-5*01	GILGFVFTL	19664.0	HLA-A*02:01	0		0.2762475907802582	0.8302813	0.44692314	0.7447795271873474	0.62	0.0032504668924957	0.0254621617496013	0.40976235	0.9913	0.05767	0.033739198	0.3706955	0.35509223	0.599	0.0045223541870655	0.83412755	0.3669228937055649	0.048978496	0.17342223	0.6249721	-2.281794786453247
629	CATPSGTYKYIF	CASMWRPANTGELFF	TRAV17*01	TRBV19*01	TRAJ40*01	TRBJ2-2*01	GILGFVFTL	19676.0	HLA-A*02:01	0		0.9742014408111572	0.8159664	0.43983892	0.797828475634257	0.6366666666666667	0.0844973996281623	0.1104291453957557	0.2812116	0.9938	0.82743	0.45390388	0.15936781	0.2047892	0.6620000000000001	0.018833649737644	0.9347014	0.1388189824435571	0.037574824	0.15722239	0.96726495	-2.854457378387451
630	CAGYRAGTYKYIF	CASTSHPTVSSYNEQFF	TRAV25*01	TRBV28*01	TRAJ40*01	TRBJ2-1*01	GILGFVFTL	19695.0	HLA-A*02:01	0		0.0056015704758465	0.8311518	0.43300164	0.9087967475255332	0.6633333333333333	0.0076865274459123	0.0363489799201488	0.5853575	0.6466	0.3296899999999999	0.0023227425	9.875253e-06	0.23723647	0.519	0.0834803729841951	0.95419073	0.1467256231666614	0.09110492	0.21564868	0.86823314	-1.976994276046753
631	CALRVGKLIF	CASSSTTGAGNTEAFF	TRAV19*01	TRBV7-9*01	TRAJ34*01	TRBJ1-1*01	GILGFVFTL	19761.0	HLA-A*02:01	0		0.0941570773720741	0.775998	0.44827467	0.9648208022117616	0.6533333333333333	0.0463301762938499	0.0022549519781023	0.5298923	0.9997	0.6854899999999999	0.05867238	0.0002586463	0.29855895	0.12	0.0011108892482297	0.9372856	0.1816513788041044	0.09877469	0.19789019	0.7701743	-2.7308623790740967
632	CILRSNDYKLSF	CASSLLWVGDYGYTF	TRAV26-2*01	TRBV11-2*01	TRAJ20*01	TRBJ1-2*01	GILGFVFTL	19813.0	HLA-A*02:01	0		0.1465501487255096	0.81960076	0.44582614	0.5951411724090576	0.6533333333333333	0.0302014984190464	0.0768459141254425	0.6630197	0.997	0.08432	0.0016350991	8.0768805e-06	0.7854655	0.286	0.0005668600439094	0.7862935	0.43605037106498	0.15172964	0.3472324	0.5665422	-1.9553070068359373
633	CAASEPTGTASKLTF	CASSSPLGYTF	TRAV29/DV5*01	TRBV28*01	TRAJ44*01	TRBJ1-2*01	GILGFVFTL	19818.0	HLA-A*02:01	0		0.8675998449325562	0.8548598	0.46403956	0.8700457910696665	0.74	0.0539515540003776	0.1310174912214279	0.19103537	0.9993	0.65482	0.00083091744	1.5356523e-05	0.83473504	0.607	0.0231820518514723	0.8744956	0.6175962994702426	0.08241645	0.37624115	0.84009475	-2.454622507095337
634	CSNNAGNMLTF	CASGQAPNQPQHF	TRAV5*01	TRBV27*01	TRAJ39*01	TRBJ1-5*01	GILGFVFTL	19902.0	HLA-A*02:01	0		0.0246520843356847	0.84680766	0.44385436	0.5715649922688801	0.7466666666666667	0.0617735870182514	0.1234514638781547	0.5070277	0.9919	0.98286	0.0049571386	7.714303e-06	0.48290116	0.721	0.1553548200638033	0.9192227	0.5127295621839757	0.15207437	0.22303385	0.9261175	-4.5359883308410645
635	CAPQARSARQLTF	CASRVNSNYGYTF	TRAV8-1*01	TRBV27*01	TRAJ22*01	TRBJ1-2*01	GILGFVFTL	19924.0	HLA-A*02:01	0		0.98520690202713	0.9140534	0.4557236	0.940758710106214	0.6333333333333333	0.0969094634056091	0.0108030699193477	0.5016025	0.9958	0.07596	0.0042437282	3.116346e-05	0.5564406	0.558	0.0029574352527561	0.84920114	0.6847029460867293	0.15944424	0.016034134	0.9223747	-1.5707048177719116
636	CALSGGYNKLIF	CASSTPTGTENNEQFF	TRAV8-6*01	TRBV7-9*01	TRAJ4*01	TRBJ2-1*01	GILGFVFTL	19980.0	HLA-A*02:01	0		0.0292078740894794	0.78105706	0.44362673	0.8774890700976054	0.6533333333333333	0.0852118805050849	0.045852031558752	0.5259216	0.9965	0.98513	0.008759868	1.8188455e-05	0.5253446	0.351	0.0122555431596993	0.91035897	0.1607869426710468	0.25106663	0.38039446	0.871653	-2.283477067947388
637	CAGPYNNAGNMLTF	CASSLSRGFPYEQYF	TRAV25*01	TRBV27*01	TRAJ39*01	TRBJ2-7*01	GILGFVFTL	20205.0	HLA-A*02:01	0		0.0006974774878472	0.8889769	0.45519736	0.1860682169596353	0.69	0.0830572396516799	0.0657047554850578	0.39864835	0.9997	0.85398	0.011046112	0.07745345	0.69245875	0.544	0.0584443394254776	0.8713064	0.2161819364127784	0.0450407	0.50180435	0.9101524	-1.530162692070007
638	CAVNAPTGTASKLTF	CASSMRSAVEQYF	TRAV8-1*01	TRBV19*01	TRAJ44*01	TRBJ2-7*01	YVLDHLIVV	25.0	HLA-A*02:01	0		2.2331942091113888e-06	0.045342837	0.46560046	0.9461854894955952	1.0	1.8709415599005297e-06	0.0520158447325229	0.02391942	0.9604	0.4653	0.0006292892		0.6051521	0.0699999999999999	0.0003241682585212	0.9560012	0.4401719446034506	0.7511692	0.011429476	0.37414795	-7.585430145263672
639	CAVEGSQGNLIF	CASSMRSAVEQYF	TRAV2*01	TRBV19*01	TRAJ42*01	TRBJ2-7*01	YVLDHLIVV	27.0	HLA-A*02:01	0		2.2331942091113888e-06	0.045342837	0.46560046	0.9461854894955952	1.0	1.8709415599005297e-06	0.0034061216283589	0.02391942	0.9604	0.78512	0.00025956403		0.6051521	0.0699999999999999	0.0002797765606374	0.9560012	0.4401719446034506	0.7511692	0.011429476	0.37414795	-8.079642295837402
640	CAGWPGSSNTGKLIF	CASSIRSLAEQYF	TRAV25*01	TRBV19*01	TRAJ37*01	TRBJ2-7*01	YVLDHLIVV	34.0	HLA-A*02:01	0		8.077528036665171e-06	0.046532273	0.46900356	0.6710700988769531	1.0	6.482434400822967e-05	0.0334802195429801	0.024349451	0.9744	0.38619	0.007709731		0.4792573	0.119	0.0007025589260592	0.96186614	0.4024061061586729	0.5891824	0.33081955	0.36173946	-8.15617561340332
641	CAVRDAILTGGGNKLTF	CASRRQGITETQYF	TRAV3*01	TRBV27*01	TRAJ10*01	TRBJ2-5*01	YVLDHLIVV	35.0	HLA-A*02:01	0		0.9999938011169434	0.061440155	0.45912713	0.8267160058021545	1.0	0.1051157861948013	0.2255139350891113	0.41062987	0.3067	0.83979	0.019965978		0.3610762	0.2019999999999999	0.0174066373212554	0.9424151	0.4390591789250993	0.07298045	0.10255565	0.588806	-3.7319118976593018
642	CATEDNDMRF	CASSFSDTQYF	TRAV17*01	TRBV5-4*01	TRAJ43*01	TRBJ2-3*01	YVLDHLIVV	39.0	HLA-A*02:01	1		0.7807061672210693	0.06848554	0.4675508	0.8053695360819498	1.0	0.0364877618849277	0.1071196123957634	0.38588232	0.2486	0.46009	0.01097954		0.66106635	0.1089999999999999	0.0026264461419486	0.91830736	0.4479073405102868	0.47367394	0.0292081	0.42720768	-1.8639395236969
643	CAAGNTGKLIF	CASSPGPSSGNTIYF	TRAV8-1*01	TRBV3-1*01	TRAJ37*01	TRBJ1-3*01	YVLDHLIVV	43.0	HLA-A*02:01	1		0.9999598264694214	0.055532504	0.46426028	0.920823668440183	1.0	0.1062834486365318	0.5410893559455872	0.5711156	0.9305	0.37693	0.048062157		0.51228184	0.479	0.1460663088691944	0.9667733	0.5284774031643846	0.13562404	0.15277173	0.4298994	-3.0239384174346924
644	CARNTGNQFYF	CASSLGTGIGYYGYCF	TRAV24*01	TRBV6-5*01	TRAJ49*01	TRBJ1-2*01	YVLDHLIVV	45.0	HLA-A*02:01	0		0.9988324046134948	0.06488069	0.4589648	0.5935784180959065	1.0	0.0376234129071235	0.6201673150062561	0.7458908	0.9899	0.09494	0.04270272		0.55930686	0.798	0.0147694562532706	0.9895296	0.5160431029172835	0.6015449	0.007879901	0.5103602	-5.062714099884033
645	CARNTGNQFYF	CASSHDGWGTEAFF	TRAV24*01	TRBV11-2*01	TRAJ49*01	TRBJ1-1*01	YVLDHLIVV	60.0	HLA-A*02:01	0		0.6082206964492798	0.074823216	0.46088645	0.8895602921644846	1.0	0.0285878311842679	0.5814775824546814	0.57275677	0.2845	0.0832299999999999	0.14393769		0.40022182	0.253	0.1106364985578693	0.9312233	0.2883212447388412	0.0748054	0.60339755	0.33068874	-4.112850666046143
646	CAVKDTDKLIF	CASSLSVTEHYNEQFF	TRAV8-1*01	TRBV27*01	TRAJ34*01	TRBJ2-1*01	YVLDHLIVV	61.0	HLA-A*02:01	1		0.1715234965085983	0.07760758	0.4589623	0.6880775292714436	1.0	0.031156737357378	0.5579839944839478	0.56677675	0.7632	0.9938	0.04461352		0.43679965	0.2189999999999999	0.1161158944014459	0.97848606	0.4233206554959925	0.26071993	0.41758102	0.63791984	-0.0088538639247417
647	CVVNPSNSNSGYALNF	CASSIRASHEQYF	TRAV12-1*01	TRBV19*01	TRAJ41*01	TRBJ2-7*01	YVLDHLIVV	66.0	HLA-A*02:01	0		6.428435153793544e-05	0.046088114	0.4679004	0.6166516145070393	1.0	9.83515519692446e-07	0.0727337226271629	0.021919183	0.9148	0.71696	0.0013673557		0.3975076	0.902	0.0007514442622778	0.967664	0.3747044730490183	0.45822117	0.045668688	0.38302335	-8.224499702453613
648	CAVFNQGGKLIF	CASSYNPLNEQFF	TRAV8-3*01	TRBV19*01	TRAJ23*01	TRBJ2-1*01	YVLDHLIVV	68.0	HLA-A*02:01	0		0.9846119284629822	0.063734084	0.4664261	0.6395596265792847	1.0	0.1309385746717453	0.2933470606803894	0.5678147	0.9794	0.49229	0.11699095		0.6618056	0.7110000000000001	0.0055818327753513	0.9659684	0.4450376038443965	0.22855504	0.03825169	0.32287085	-2.944913625717163
649	CAANQGGKLIF	CASSYLRGSANEQFF	TRAV8-1*01	TRBV6-5*01	TRAJ23*01	TRBJ2-1*01	YVLDHLIVV	70.0	HLA-A*02:01	1		0.9999943971633912	0.061508097	0.46224347	0.7225759426752727	1.0	0.127663567662239	0.4546008706092834	0.079091445	0.427	0.94099	0.02155634		0.48005974	0.593	0.0114548164157895	0.9506359	0.6289461407090081	0.15828194	0.43704793	0.4062762	-1.314252257347107
650	CALDEGGGSQGNLIF	CASSIRASHEQYF	TRAV6*01	TRBV19*01	TRAJ42*01	TRBJ2-7*01	YVLDHLIVV	72.0	HLA-A*02:01	0		6.428435153793544e-05	0.046088114	0.4679004	0.6166516145070393	1.0	9.83515519692446e-07	0.0028258222155272	0.021919183	0.9148	0.77719	0.0031845493		0.3975076	0.902	0.0002673056238563	0.967664	0.3747044730490183	0.45822117	0.045668688	0.38302335	-8.946898460388184
651	CARNTGNQFYF	CASSYLDGGAGGYTF	TRAV24*01	TRBV6-5*01	TRAJ49*01	TRBJ1-2*01	YVLDHLIVV	75.0	HLA-A*02:01	0		0.9994636178016664	0.061296254	0.46114603	0.4705041646957397	1.0	0.2407966554164886	0.4869817793369293	0.29378924	0.5998	0.16042	0.05781708		0.46570063	0.053	0.000816731332452	0.9508501	0.5535415807916245	0.070521995	0.04562303	0.40315768	-6.879146099090576
652	CAWNTGNQFYF	CASSLGTGIGYYGYTF	TRAV24*01	TRBV6-5*01	TRAJ49*01	TRBJ1-2*01	YVLDHLIVV	77.0	HLA-A*02:01	0		0.1861795037984848	0.064953074	0.45948476	0.8819039662679037	1.0	0.0235618893057107	0.5526677370071411	0.74742174	0.9872	0.0797799999999999	0.025491		0.5592437	0.5660000000000001	0.0266266605089185	0.97328687	0.5171604613702525	0.18107118	0.07807104	0.5070688	-5.84320592880249
653	CAGQLDGGSQGNLIF	CASAHYSIQPQHF	TRAV35*01	TRBV19*01	TRAJ42*01	TRBJ1-5*01	YVLDHLIVV	80.0	HLA-A*02:01	0		0.3632142543792724	0.05446524	0.4583315	0.9599918276071548	1.0	0.0003481900785118	0.0214694086462259	0.84226626	0.7465	0.73316	0.0015049774		0.40062523	0.0869999999999999	0.0002681022400793	0.9675919	0.4531487904097705	0.11333851	0.011495804	0.3031256	-10.388498306274414
654	CAVRDGTGANNLFF	CATEVTSTDTQYF	TRAV3*01	TRBV19*01	TRAJ36*01	TRBJ2-3*01	YVLDHLIVV	82.0	HLA-A*02:01	0		0.1520971208810806	0.069460735	0.45837626	0.6934065818786621	1.0	0.2507635653018951	0.0766055807471275	0.13405606	0.9256	0.8034600000000001	0.0020941931		0.36422983	0.478	0.0002927372774138	0.91126627	0.4559087780803609	0.2816433	0.03924611	0.36360052	-2.147498607635498
655	CAGYGNNRLAF	CASSLSLFGSAETQYF	TRAV8-1*01	TRBV11-1*01	TRAJ7*01	TRBJ2-5*01	YVLDHLIVV	88.0	HLA-A*02:01	1		0.9987837672233582	0.07542117	0.46301648	0.7069209814071655	1.0	0.1214815452694892	0.2985427379608154	0.74379146	0.9737	0.6962900000000001	0.03831616		0.34922656	0.857	0.133301974623464	0.9692316	0.6591828798023804	0.1921814	0.64683855	0.41013473	-1.815879464149475
656	CAMNDFNKFYF	CSARVQSGQGQYF	TRAV12-3*01	TRBV20-1*01	TRAJ21*01	TRBJ2-7*01	YVLDHLIVV	89.0	HLA-A*02:01	1		0.999975085258484	0.061408985	0.45248166	0.967271442214648	1.0	0.6144672632217407	0.6816927790641785	0.098037384	0.9693	0.51664	0.035879318		0.47794542	0.575	0.0060377656845957	0.9638548	0.3902839072134944	0.08288364	0.77058494	0.68252623	-0.1695438027381897
657	CAASDTGANSKLTF	CASSLDTSSYNEQFF	TRAV29/DV5*01	TRBV7-6*01	TRAJ56*01	TRBJ2-1*01	YVLDHLIVV	95.0	HLA-A*02:01	0		0.9940338730812072	0.06618545	0.4636418	0.676069696744283	1.0	0.0115987285971641	0.1764622926712036	0.28374842	0.4013	0.15182	0.15218396		0.54940736	0.8220000000000001	0.3782375360839069	0.9638806	0.4129852849050702	0.5013708	0.026515542	0.16959645	-2.686415433883667
658	CGTVGGSNYKLTF	CASSVDFRGNEQYF	TRAV30*01	TRBV10-2*01	TRAJ53*01	TRBJ2-7*01	YVLDHLIVV	206.0	HLA-A*02:01	0		0.3763788342475891	0.077325866	0.46294492	0.5370229085286458	1.0	0.2013972848653793	0.1015528962016105	0.56648135	0.6107	0.80668	0.11491271		0.44050974	0.127	0.0125838386331452	0.9311885	0.3521403467780831	0.079420924	0.058666516	0.45285866	-5.005930423736572
659	CGTEDNAGNMLTF	CAQDPGYGYTF	TRAV30*01	TRBV30*01	TRAJ39*01	TRBJ1-2*01	YVLDHLIVV	207.0	HLA-A*02:01	0		0.9999662637710572	0.060049128	0.45638666	0.8475284179051717	1.0	0.5460529923439026	0.5101193785667419	0.47484156	0.9132	0.7328	0.08309608		0.4622696	0.385	0.0328896108287153	0.93151546	0.4492884037676068	0.1381284	0.10465643	0.46057758	-3.722754716873169
660	CAGEKGSTLGRLYF	CASSPLDRGQYEQYF	TRAV25*01	TRBV7-9*01	TRAJ18*01	TRBJ2-7*01	YVLDHLIVV	208.0	HLA-A*02:01	0		0.9568086862564088	0.08052955	0.4616045	0.6742825309435527	1.0	0.2446216344833374	0.0898889824748039	0.83334756	0.4872	0.63435	0.073139034		0.5004833	0.288	0.0006147045711259	0.9271468	0.4787259915910726	0.25191697	0.035356183	0.5140983	-2.5509493350982666
661	CVVTLPLNTGGFKTIF	CASSLVSPGGKNIQYF	TRAV12-1*01	TRBV7-2*01	TRAJ9*01	TRBJ2-4*01	YVLDHLIVV	209.0	HLA-A*02:01	0		0.8846136331558228	0.06604422	0.459928	0.4484933614730835	1.0	0.254109114408493	0.1643254309892654	0.7735598	0.7862	0.06427	0.07917114		0.31219962	0.4499999999999999	0.041717286867788	0.9671263	0.4432148619019727	0.109123	0.35806927	0.27350065	-3.660946369171143
662	CAVRDTAGGTSYGKLTF	CASSQDTSLASYNEQFF	TRAV3*01	TRBV4-1*01	TRAJ52*01	TRBJ2-1*01	YVLDHLIVV	210.0	HLA-A*02:01	0		0.9999297857284546	0.06948037	0.45714247	0.5831952889760335	1.0	0.0794940069317817	0.5303214192390442	0.6971426	0.6472	0.69353	0.00906858		0.31131873	0.946	0.2006652334704995	0.97828233	0.431455463928276	0.42754704	0.045377444	0.4488993	-5.662106037139893
663	CARFSDGQKLLF	CASSSRGQVPDTQYF	TRAV25*01	TRBV6-6*01	TRAJ16*01	TRBJ2-3*01	YVLDHLIVV	211.0	HLA-A*02:01	0		1.2033510188302898e-07	0.05057791	0.46143326	0.9383280028899512	1.0	0.1011326983571052	0.179074078798294	0.5747298	0.9684	0.71896	0.08984306		0.5291803	0.8260000000000001	0.0539867396641056	0.9616269	0.4892185458127643	0.14193147	0.073429696	0.5079474	-4.925262928009033
664	CVVKQGFQKLVF	CASSLGMVAEAFF	TRAV8-2*01	TRBV11-2*01	TRAJ8*01	TRBJ1-1*01	YVLDHLIVV	212.0	HLA-A*02:01	0		0.0005376303452067	0.08660985	0.4623189	0.7119692762692769	1.0	0.1251254379749298	0.5748762488365173	0.29144812	0.9702	0.29657	0.1751513		0.3727124	0.119	0.0380391713726567	0.98060256	0.3442157702128984	0.36408186	0.017453186	0.42353976	-4.914122581481934
665	CAVIYNNARLMF	CAWSRDGAKNIQYF	TRAV8-1*01	TRBV30*01	TRAJ31*01	TRBJ2-4*01	YVLDHLIVV	213.0	HLA-A*02:01	0		0.9999998807907104	0.06346379	0.45534936	0.140196164449056	1.0	0.0411806590855121	0.413610965013504	0.455733	0.7017	0.82085	0.09627439		0.27921355	0.0629999999999999	0.0371815695129043	0.9730145	0.383532789547327	0.05030016	0.030778602	0.5347923	-4.970408439636231
666	CAVRKAAGNKLTF	CASSQSFSSFGEQYF	TRAV21*01	TRBV3-1*01	TRAJ17*01	TRBJ2-7*01	YVLDHLIVV	214.0	HLA-A*02:01	0		0.9989834427833556	0.07529974	0.46231383	0.9317117631435394	1.0	0.128392145037651	0.4668994545936584	0.82430255	0.8754	0.6096900000000001	0.07947754		0.5781851	0.1139999999999999	0.1469032269691524	0.9685397	0.536592441126449	0.23103578	0.06441614	0.48510295	-3.844828367233277
667	CAMREDQAGTALIF	CASSLVPLGTSGRTDTQYF	TRAV14/DV4*01	TRBV7-8*01	TRAJ15*01	TRBJ2-3*01	YVLDHLIVV	215.0	HLA-A*02:01	0		0.675861120223999	0.07496738	0.4592938	0.6382797559102376	0.9966666666666668	0.0105628855526447	0.1451489925384521	0.8261932	0.9656	0.36328	0.033307184		0.40021953	0.7050000000000001	0.0424965087637247	0.9411845	0.5115314945863182	0.15796617	0.0043362426	0.26161325	-4.190915107727051
668	CAFIRDYKLSF	CASSPLGGTNTGELFF	TRAV24*01	TRBV7-9*01	TRAJ20*01	TRBJ2-2*01	YVLDHLIVV	216.0	HLA-A*02:01	0		0.9830090403556824	0.086482204	0.46503946	0.9521492073933284	1.0	0.0835622698068618	0.2601475417613983	0.30740535	0.7377	0.28283	0.03201984		0.45851898	0.635	0.0030366077364305	0.96687555	0.525434437659958	0.44896704	0.02999698	0.3391768	-5.870209693908691
669	CALGNTGGFKTIF	CASSLTQGGSSYEQYF	TRAV6*01	TRBV7-2*01	TRAJ9*01	TRBJ2-7*01	YVLDHLIVV	217.0	HLA-A*02:01	0		0.6957440972328186	0.06961498	0.46133146	0.4319367408752441	1.0	0.0209459476172924	0.2064566910266876	0.59184957	0.9284	0.24016	0.13891202		0.5269661	0.91	0.139461513452261	0.9814695	0.5436271234555603	0.112463966	0.056608163	0.27464426	-5.270543575286865
670	CAVRDINSRGATNKLIF	CASSYGGLRTGAAQHF	TRAV3*01	TRBV6-5*01	TRAJ32*01	TRBJ1-5*01	YVLDHLIVV	218.0	HLA-A*02:01	0		0.0037691849283874	0.07111253	0.45907462	0.2640111446380615	1.0	0.0642799213528633	0.6726720333099365	0.7888031	0.7813	0.6243000000000001	0.018709647		0.30687734	0.1029999999999999	0.002390901754552	0.98465204	0.453919845725932	0.051961344	0.32272974	0.44526744	-5.064748287200928
671	CAVRDSQGYALNF	CASGVWDRAGNTIYF	TRAV1-1*01	TRBV28*01	TRAJ41*01	TRBJ1-3*01	YVLDHLIVV	219.0	HLA-A*02:01	0		0.8058675527572632	0.06523025	0.4543602	0.7396804292996724	1.0	0.1373216211795807	0.5505530834197998	0.7702325	0.5327	0.09391	0.0068964856		0.2798685	0.4339999999999999	0.0021698717930121	0.9285264	0.483477091469939	0.047294825	0.06820802	0.72085524	-4.977597236633301
672	CASTITGNQFYF	CASSPLDRGQYEQYF	TRAV24*01	TRBV7-9*01	TRAJ49*01	TRBJ2-7*01	YVLDHLIVV	220.0	HLA-A*02:01	0		0.9568086862564088	0.08052955	0.4616045	0.6742825309435527	1.0	0.2446216344833374	0.106553129851818	0.83334756	0.4872	0.1290799999999999	0.084093265		0.5004833	0.288	0.0004040398725919	0.9271468	0.4787259915910726	0.25191697	0.035356183	0.5140983	-3.822028160095215
673	CLVAPGSNYQLIW	CASAEYNEQFF	TRAV4*01	TRBV4-1*01	TRAJ33*01	TRBJ2-1*01	YVLDHLIVV	221.0	HLA-A*02:01	0		0.9999994039535522	0.07106629	0.46158826	0.4328494866689046	1.0	0.0405635237693786	0.1130541637539863	0.25095093	0.6597	0.50213	0.007091582		0.4974015	0.8010000000000002	0.0213794573763152	0.93049765	0.4674967582558064	0.17960493	0.15973379	0.31515232	-2.8002872467041016
674	CALSVGYGSSNTGKLIF	CASSLTGVPPISGNTIYF	TRAV19*01	TRBV7-2*01	TRAJ37*01	TRBJ1-3*01	YVLDHLIVV	222.0	HLA-A*02:01	0		0.0001734230463625	0.06461071	0.45632365	0.8193808396657308	1.0	0.0128259044140577	0.2809676229953766	0.30773792	0.9692	0.1040099999999999	0.043776236		0.5733111	0.604	0.0978772730581113	0.90892124	0.507667525883504	0.13619646	0.09865516	0.3329698	-7.529299736022949
675	CAVKSFGNVLHC	CASSVGTGGETQYF	TRAV1-2*01	TRBV9*01	TRAJ35*01	TRBJ2-3*01	YVLDHLIVV	223.0	HLA-A*02:01	0		0.0073955827392637	0.09729138	0.46584845	0.6457577149073284	1.0	0.1096940413117408	0.3265368938446045	0.47797662	0.0737	0.46387	0.1166709		0.6229481	0.743	0.0031301650240493	0.9115939	0.5045972435393548	0.22159871	0.05771701	0.38033605	-3.2224009037017822
676	CAVSSHMDTGRRALTF	CASSSTGTSVPEQYF	TRAV3*01	TRBV7-9*01	TRAJ5*01	TRBJ2-7*01	YVLDHLIVV	224.0	HLA-A*02:01	0		0.0314860939979553	0.07051589	0.4649558	0.963076040148735	1.0	0.3941126465797424	0.3911305069923401	0.8503992	0.9536	0.43059	0.012722198		0.5813053	0.054	0.0005346460740838	0.98347914	0.5069454308944236	0.35339323	0.41119188	0.50124806	-2.936415910720825
677	CALYMNRDDKIIF	CASSQLVGVGADTQYF	TRAV6*01	TRBV4-1*01	TRAJ30*01	TRBJ2-3*01	YVLDHLIVV	229.0	HLA-A*02:01	0		0.9999383687973022	0.063065015	0.45815852	0.8855491777261099	1.0	0.2305558770895004	0.0672405585646629	0.35147297	0.8478	0.39981	0.052980978		0.40539348	0.2099999999999999	0.0032524727692361	0.94407105	0.6666167953307783	0.37489262	0.2799412	0.40163347	-4.474861145019531
678	CATDDGQKLLF	CASSLGTGIGYYGYTF	TRAV17*01	TRBV6-5*01	TRAJ16*01	TRBJ1-2*01	YVLDHLIVV	231.0	HLA-A*02:01	0		0.1861795037984848	0.064953074	0.45948476	0.8819039662679037	1.0	0.0235618893057107	0.5932868719100952	0.74742174	0.9872	0.1846999999999999	0.041208193		0.5592437	0.5660000000000001	0.1160889856873836	0.97328687	0.5171604613702525	0.18107118	0.07807104	0.5070688	-7.354174613952637
679	CAASADGGSNYKLTF	CASSPTAGQAVGMAQHF	TRAV29/DV5*01	TRBV4-1*01	TRAJ53*01	TRBJ1-5*01	YVLDHLIVV	232.0	HLA-A*02:01	0		0.8883110284805298	0.0680533	0.4523905	0.9284645219643912	1.0	0.1807552576065063	0.0991854891180992	0.7405896	0.9966	0.7714	0.085244656		0.33186957	0.3309999999999999	0.0017394648217305	0.9865987	0.5169633663235201	0.17037916	0.56070983	0.40366495	-2.533097743988037
680	CALYNFNKFYF	CASSRVVAGGVGNEQFF	TRAV24*01	TRBV3-1*01	TRAJ21*01	TRBJ2-1*01	YVLDHLIVV	233.0	HLA-A*02:01	0		0.8064008951187134	0.067848034	0.45352378	0.4764211972554525	0.9966666666666668	0.0758998095989227	0.4272031188011169	0.7012783	0.9427	0.0959699999999998	0.08882421		0.33206964	0.007	0.001295646730432	0.96788716	0.3480247200798618	0.22690788	0.014413896	0.5581389	-2.245976686477661
681	CAASKGGGGKLIF	CSARQGRWEQYF	TRAV13-1*01	TRBV20-1*01	TRAJ23*01	TRBJ2-7*01	YVLDHLIVV	20.0	HLA-A*02:01	0		0.9923930168151855	0.070120685	0.4529413	0.8087944984436035	1.0	0.0711928084492683	0.0274762790650129	0.31819487	0.9834	0.2406599999999999	0.045793116		0.59628046	0.2319999999999999	0.1104712067222863	0.9115777	0.3777435822988664	0.03491348	0.11406807	0.6798455	-3.351004123687744
682	CGTPINSGYALNF	CASSVGSLPTNEKLFF	TRAV30*01	TRBV9*01	TRAJ41*01	TRBJ1-4*01	YVLDHLIVV	22.0	HLA-A*02:01	0		0.0840823650360107	0.067482024	0.46042055	0.8184268474578857	1.0	0.0232847109436988	0.6844050884246826	0.34032488	0.9699	0.32337	0.1338996		0.48797238	0.76	0.0100650299398694	0.95947826	0.4789732671452574	0.11795642	0.014231527	0.48749384	-4.984521389007568
683	CIVRVVNQAGTALIF	CASSISGSRGEQFF	TRAV26-1*01	TRBV19*01	TRAJ15*01	TRBJ2-1*01	YVLDHLIVV	23.0	HLA-A*02:01	0		0.1040236502885818	0.05410641	0.4665552	0.4967094262440999	1.0	0.1154250875115394	0.0945562347769737	0.56141084	0.9502	0.36248	0.017705595		0.4236915	0.7700000000000001	0.0003217520556063	0.9453924	0.4222284261759451	0.21619843	0.036213815	0.5139603	-5.805607795715332
684	CVVGTNNAGNMLTF	CASSPETGVGNQPQHF	TRAV10*01	TRBV4-2*01	TRAJ39*01	TRBJ1-5*01	YVLDHLIVV	34.0	HLA-A*02:01	0		0.9503751397132874	0.06886895	0.45930114	0.8530669808387756	1.0	0.1927403509616851	0.402825117111206	0.6669052	0.4302	0.30357	0.021727037		0.37368646	0.977	0.0018773973017232	0.97727084	0.596538950474296	0.20759788	0.08544701	0.4667237	-5.547061443328857
685	CVVNRLNDMRF	CATQWANTGELFF	TRAV12-1*01	TRBV19*01	TRAJ43*01	TRBJ2-2*01	YVLDHLIVV	46.0	HLA-A*02:01	0		0.9897361993789672	0.079293385	0.4570308	0.8301442861557007	1.0	0.0032732237596064	0.1809865832328796	0.15634571	0.8536	0.5991899999999999	0.049264874		0.4812371	0.865	0.0008554409356293	0.92684555	0.4904188467172696	0.25233528	6.659588e-07	0.43664923	-9.668542861938477
686	CVVINTGGFKTIF	CASSLATSARTDTQYF	TRAV12-1*01	TRBV7-9*01	TRAJ9*01	TRBJ2-3*01	YVLDHLIVV	48.0	HLA-A*02:01	0		0.9998996257781982	0.07114772	0.46101385	0.6860599517822266	1.0	0.0629735216498375	0.0222061835229396	0.9111735	0.9424	0.51579	0.026539698		0.2769138	0.498	0.3429709057963919	0.97897506	0.6430819259182938	0.14467183	0.05266145	0.3635242	-2.8815560340881348
687	CILGNNNAGNMLTF	CASSAWGGNTIYF	TRAV26-2*01	TRBV9*01	TRAJ39*01	TRBJ1-3*01	YVLDHLIVV	51.0	HLA-A*02:01	0		0.402084082365036	0.068235554	0.46407646	0.9012386798858644	1.0	0.028170358389616	0.4168526232242584	0.08287661	0.9771	0.29507	0.018887244		0.5245548	0.497	0.0009186659382976	0.9452292	0.3868374048349592	0.09767879	0.22040094	0.38552448	-5.894631862640381
688	CAVNRDDKIIF	CASSPDIVYTF	TRAV12-2*01	TRBV7-9*01	TRAJ30*01	TRBJ1-2*01	YVLDHLIVV	52.0	HLA-A*02:01	0		0.999940037727356	0.065581135	0.46881974	0.4947551091512044	1.0	0.204373762011528	0.1214658990502357	0.48360938	0.5051	0.5050600000000001	0.058113333		0.6618961	0.569	0.0008243124160799	0.9372215	0.4000626956224482	0.32125878	0.001996805	0.4175478	-9.283735275268556
689	CVVTAGAGSYQLTF	CASSQERAGGPYNEQFF	TRAV10*01	TRBV4-2*01	TRAJ28*01	TRBJ2-1*01	YVLDHLIVV	61.0	HLA-A*02:01	0		0.690046489238739	0.055243265	0.45688146	0.234896183013916	1.0	0.0280001480132341	0.235590323805809	0.30684248	0.4042	0.49436	0.10770765		0.35163212	0.6	0.011467520899896	0.9817641	0.3770779422919536	0.15726498	0.2727729	0.5274465	-4.558305740356445
690	CAVQSSGSGYALNF	CASTKGTDSYEQYF	TRAV21*01	TRBV5-5*01	TRAJ41*01	TRBJ2-7*01	YVLDHLIVV	66.0	HLA-A*02:01	0		0.0003757554804906	0.063609175	0.45429423	0.815652072429657	1.0	0.1049570143222808	0.054998829960823	0.3564425	0.3657	0.3085	0.08630126		0.33648804	0.842	0.0015680537369917	0.9343544	0.3722326621745418	0.056244638	0.38268712	0.40288317	-5.590403079986572
691	CIVRVATDSWGKLQF	CATSDSGTGGKTQYF	TRAV26-1*01	TRBV24-1*01	TRAJ24*01	TRBJ2-5*01	YVLDHLIVV	71.0	HLA-A*02:01	0		0.9905458688735962	0.070580825	0.45556828	0.2721230189005533	1.0	0.0754114240407943	0.2483230233192443	0.83633065	0.5447	0.1625799999999999	0.06602953		0.4522313	0.351	0.2042232750740368	0.92536247	0.4721047384765441	0.04105682	0.09922936	0.34334815	-4.499755859375
692	CAVGLTDSWGKLQF	CASSLAIRGIIDNEQFF	TRAV8-3*01	TRBV5-8*01	TRAJ24*01	TRBJ2-1*01	YVLDHLIVV	84.0	HLA-A*02:01	0		0.6886953115463257	0.06348798	0.4575968	0.3866395155588785	1.0	0.2104635387659073	0.0873928219079971	0.55229247	0.742	0.24163	0.099234104		0.39572412	0.9971	0.1083674991037696	0.9715336	0.4165439323238664	0.23014751	0.0917067	0.38993236	-4.124876499176025
693	CAFSPGGSEKLVF	CASSLGRFLRGDWDYEQYF	TRAV38-1*01	TRBV5-1*01	TRAJ57*01	TRBJ2-7*01	YVLDHLIVV	96.0	HLA-A*02:01	0		4.0361697756452486e-05	0.07688789	0.45340693	0.4121028582255045	1.0	0.0695280507206916	0.2245993316173553	0.022743179	0.9598	0.48495	0.010190416		0.30040762	0.532	0.0036478071429883	0.9198101	0.4707522333649205	0.07884448	0.005748791	0.23871322	-5.070716857910156
694	CAERRGKLQF	CATSRGPGGSKAGETQYF	TRAV5*01	TRBV15*01	TRAJ24*01	TRBJ2-5*01	YVLDHLIVV	99.0	HLA-A*02:01	0		0.9816443920135498	0.06800206	0.45197013	0.2180682023366292	1.0	0.0369392298161983	0.1139205023646354	0.8523534	0.3582	0.8822	0.039630823		0.26297447	0.9908	0.0007716244072071	0.96032786	0.5073183936094583	0.042042486	0.04707718	0.5263194	-4.145571708679199
695	CAANPGGFKTIF	CASSLGGGFIGELFF	TRAV13-1*01	TRBV27*01	TRAJ9*01	TRBJ2-2*01	YVLDHLIVV	110.0	HLA-A*02:01	0		0.327115535736084	0.121446826	0.46277204	0.7673238515853882	1.0	0.1580672562122345	0.1753781139850616	0.64434564	0.6027	0.74263	0.063682355		0.58241165	0.056	0.2387165491469204	0.943004	0.4536297402319926	0.2375932	0.009003591	0.6944813	-6.421780109405518
696	CVVSPFSDGQKLLF	CSARDPALAGVTQYF	TRAV12-1*01	TRBV20-1*01	TRAJ16*01	TRBJ2-5*01	YVLDHLIVV	126.0	HLA-A*02:01	0		0.9876041412353516	0.06352796	0.45020983	0.9614774833122888	1.0	0.2674153447151184	0.2510273456573486	0.8627378	0.7799	0.1901699999999999	0.05081309		0.2976486	0.798	0.0059208777049207	0.9798114	0.4215536429406545	0.07977077	0.0012252325	0.5705258	-4.452945709228516
697	CVVSTYNAGNMLTF	CASSQELGSKNQPQHF	TRAV10*01	TRBV4-2*01	TRAJ39*01	TRBJ1-5*01	YVLDHLIVV	133.0	HLA-A*02:01	0		0.7688907980918884	0.069672614	0.4599336	0.6434348821640015	1.0	0.6620345711708069	0.6983704566955566	0.70834464	0.4618	0.16649	0.052681062		0.3786517	0.8950000000000001	0.0009624980404623	0.9745692	0.6026092065370428	0.22522216	0.010952235	0.47846717	-4.40950345993042
698	CVVRTNNAGNMLTF	CASSQETGANYNSPLHF	TRAV10*01	TRBV4-2*01	TRAJ39*01	TRBJ1-6*01	YVLDHLIVV	158.0	HLA-A*02:01	0		0.0154416374862194	0.063783325	0.4574267	0.605617920557658	1.0	0.0449589043855667	0.4249438047409057	0.4554173	0.9025	0.07867	0.04704799		0.40296358	0.1979999999999999	0.005855529486871	0.9591168	0.5184905763399286	0.19099425	0.005053806	0.4843399	-7.2201642990112305
699	CALSQGAQKLVF	CASSYDRQGSNTGELFF	TRAV16*01	TRBV5-4*01	TRAJ54*01	TRBJ2-2*01	YVLDHLIVV	188.0	HLA-A*02:01	0		0.8081144690513611	0.073012926	0.4573618	0.3664190769195556	1.0	0.0095991659909486	0.2874855995178222	0.31473807	0.6541	0.8169	0.009541258		0.4766257	0.2149999999999999	0.1307301148539409	0.8904392	0.4596329780487226	0.25109333	0.04075121	0.4037803	-5.8996405601501465
700	CALSLSGGYNKLIF	CASSQGVIDEQYF	TRAV19*01	TRBV6-6*01	TRAJ4*01	TRBJ2-7*01	YVLDHLIVV	201.0	HLA-A*02:01	0		0.0231964867562055	0.06264737	0.46310392	0.8687382439772288	1.0	0.0350566618144512	0.2184392660856247	0.28998166	0.9666	0.2326699999999999	0.09744295		0.5698402	0.857	0.0004658451718569	0.92802036	0.4487620510413097	0.4378088	0.0051075905	0.50727916	-6.479962348937988
701	CAGMNSGYSTLTF	CASSWRTGEDSEAFF	TRAV5*01	TRBV28*01	TRAJ11*01	TRBJ1-1*01	YVLDHLIVV	208.0	HLA-A*02:01	0		0.9948122501373292	0.08134951	0.46002495	0.9657461742560068	1.0	0.0172712281346321	0.6176299452781677	0.26820937	0.9692	0.68859	0.003668927		0.5094619	0.01	0.0021305528905941	0.94344556	0.528295983522486	0.03847524	0.010164796	0.7186436	-5.667598724365234
702	CAVGNSGYALNF	CASLEGPGNEQFF	TRAV12-2*01	TRBV11-2*01	TRAJ41*01	TRBJ2-1*01	YVLDHLIVV	225.0	HLA-A*02:01	0		0.9991700649261476	0.08147414	0.45928553	0.5901692310969036	1.0	0.0974212810397148	0.3593764305114746	0.5523115	0.9828	0.4992799999999999	0.07439448		0.47493604	0.943	0.1714388712891377	0.9419316	0.3933940438327086	0.23716432	0.10508491	0.3925766	-3.512547492980957
703	CAMREGRSGSARQLTF	CAWLGLAGEIKGSDTQYF	TRAV14/DV4*01	TRBV30*01	TRAJ22*01	TRBJ2-3*01	YVLDHLIVV	230.0	HLA-A*02:01	0		0.9979069232940674	0.072548315	0.44735014	0.7363821268081665	1.0	0.0147272022441029	0.0681332126259803	0.7060205	0.9592	0.6808	0.04217969		0.25416228	0.0649999999999999	0.029798528952233	0.95953333	0.5164256479874672	0.038231567	0.051644027	0.4983624	-3.4377658367156982
704	CAVALNRDDKIIF	CASSILGGGGANVLTF	TRAV21*01	TRBV6-6*01	TRAJ30*01	TRBJ2-6*01	YVLDHLIVV	246.0	HLA-A*02:01	0		0.1622691601514816	0.070391655	0.46155912	0.6143054564793904	1.0	0.1283397674560547	0.2411761134862899	0.17523184	0.8955	0.45445	0.07776847		0.46162567	0.606	0.1081103223321406	0.9368702	0.5626851118535393	0.21904135	0.0009663169	0.44312033	-3.897246599197388
705	CAASEAGNNRKLIW	CASSQEQGGFYEQYF	TRAV13-1*01	TRBV9*01	TRAJ38*01	TRBJ2-7*01	YVLDHLIVV	265.0	HLA-A*02:01	0		0.2890336811542511	0.068728	0.45831752	0.7230828205744426	1.0	0.0238849837332963	0.4495874643325805	0.6908717	0.7325	0.09504	0.13411246		0.62147427	0.353	0.0376777635581674	0.95556056	0.5541949427711311	0.345933	0.029571278	0.50536937	-4.748623847961426
706	CAVSKGAGANNLFF	CASSYSGTGYGYTF	TRAV21*01	TRBV6-5*01	TRAJ36*01	TRBJ1-2*01	YVLDHLIVV	276.0	HLA-A*02:01	0		0.0701408088207244	0.055460308	0.46612722	0.6308689117431641	1.0	0.2556284368038177	0.117336556315422	0.4459157	0.9842	0.2181499999999999	0.09773255		0.57015705	0.6580000000000001	0.0028542459789605	0.93284553	0.321752631016484	0.21978329	0.0036470748	0.50340295	-3.741010665893554
707	CAANTGNQFYF	CASSLAANQPQHF	TRAV5*01	TRBV27*01	TRAJ49*01	TRBJ1-5*01	YVLDHLIVV	277.0	HLA-A*02:01	0		0.0731261447072029	0.071238354	0.46648705	0.3713131745656332	1.0	0.1544433385133743	0.4802719056606293	0.59122884	0.9465	0.91125	0.048501886		0.48322254	0.6890000000000001	0.0007363324286416	0.9668101	0.4538289518007316	0.28435433	0.003890535	0.60328597	-3.874610424041748
708	CAYRSAEIEGNTPLVF	CSARVVGPYEQYF	TRAV38-2/DV8*01	TRBV20-1*01	TRAJ29*01	TRBJ2-7*01	YVLDHLIVV	278.0	HLA-A*02:01	0		0.2574737071990967	0.062984	0.45225722	0.8879586060841879	1.0	0.11624526232481	0.0759842842817306	0.18126597	0.9775	0.77634	0.018922217		0.52610505	0.735	0.0219676637294469	0.9395797	0.3885370539226887	0.12855911	0.06493065	0.6938326	-2.762859582901001
709	CVVNVVRDSNYQLIW	CASSLGQGYEQYF	TRAV12-1*01	TRBV5-4*01	TRAJ33*01	TRBJ2-7*01	YVLDHLIVV	283.0	HLA-A*02:01	0		0.1158346980810165	0.08880663	0.46490964	0.7859189709027609	1.0	0.0214301906526088	0.2303109914064407	0.22069825	0.9872	0.8809400000000001	0.02031618		0.64211553	0.4659999999999999	0.0714928936678916	0.9437854	0.3278831296802155	0.46846858	0.0028749683	0.29126653	-7.998068332672119
710	CAVNNNNNDMRF	CASSYRASKFF	TRAV12-2*01	TRBV5-1*01	TRAJ43*01	TRBJ2-1*01	YVLDHLIVV	284.0	HLA-A*02:01	0		0.9983501434326172	0.04709585	0.46690375	0.3149232864379883	1.0	0.005797236226499	0.2642405033111572	0.3162453	0.819	0.84932	0.011226974		0.5949818	0.556	0.2126611176616279	0.9630186	0.4459092232444923	0.11698899	0.004694699	0.18678695	-3.3124442100524902
711	CAGAGDSGTYKYIF	CASSEPPGGRLEQYF	TRAV27*01	TRBV6-1*01	TRAJ40*01	TRBJ2-7*01	YVLDHLIVV	289.0	HLA-A*02:01	0		0.8151945471763611	0.075612046	0.461402	0.3146854241689046	1.0	0.1631472557783126	0.4804409146308899	0.9309093	0.3532	0.85429	0.12157145		0.4450964	0.615	0.0093804130025091	0.9751451	0.5702573886863558	0.13571186	0.017151203	0.3659876	-3.5299549102783203
712	CALKGVNRDDKIIF	CSVFTGWPYEQYF	TRAV16*01	TRBV29-1*01	TRAJ30*01	TRBJ2-7*01	YVLDHLIVV	297.0	HLA-A*02:01	0		0.9601508975028992	0.07010689	0.45490816	0.961204633116722	1.0	0.0058724046684801	0.5718637704849243	0.6166497	0.9745	0.95535	0.05111064		0.5017001	0.91	0.019389528807369	0.9109159	0.4299704192690801	0.16374655	0.19053578	0.75040245	-1.5255237817764282
713	CAVEALSGGYNKLIF	CATGTGGYEQYF	TRAV12-2*01	TRBV7-9*01	TRAJ4*01	TRBJ2-7*01	YVLDHLIVV	299.0	HLA-A*02:01	0		0.9708454012870787	0.07429169	0.4571696	0.7006142934163411	1.0	0.0571421720087528	0.139587864279747	0.6339808	0.9294	0.12175	0.029443197		0.5701977	0.944	0.0006983504128584	0.89626944	0.4176204483019615	0.2939648	0.0015906836	0.4097936	-5.164812088012695
714	CAMRSNYQLIW	CASSYAQGEQYF	TRAV12-3*01	TRBV6-5*01	TRAJ33*01	TRBJ2-7*01	YVLDHLIVV	317.0	HLA-A*02:01	0		0.1113783344626426	0.073436104	0.46445605	0.6267329057057698	1.0	0.0114554949104785	0.3489716947078705	0.41846484	0.9747	0.08828	0.0795706		0.6539341	0.373	0.1310838190722279	0.94014585	0.4515607547364673	0.20313615	0.16382805	0.5348883	-4.165554523468018
715	CILMNNNAGNMLTF	CASSISKGGGSPLHF	TRAV26-2*01	TRBV19*01	TRAJ39*01	TRBJ1-6*01	YVLDHLIVV	331.0	HLA-A*02:01	0		2.9000326321693137e-05	0.049128797	0.4633814	0.2502388954162597	1.0	0.0156051320955157	0.0899773016571998	0.21068634	0.9786	0.38183	0.013389428		0.541764	0.241	0.0668063749624707	0.9421146	0.5758909455417326	0.07072092	0.00010981288	0.49168384	-7.173362255096436
716	CAADTGRRALTF	CASSFKHRGGDTEAFF	TRAV1-1*01	TRBV5-6*01	TRAJ5*01	TRBJ1-1*01	YVLDHLIVV	352.0	HLA-A*02:01	0		0.4263049960136413	0.07392531	0.45784435	0.7642616828282675	1.0	0.0046337870880961	0.0459346622228622	0.73515624	0.2644	0.1139299999999999	0.042153664		0.39112663	0.483	0.003550759884456	0.9708452	0.4383094182977025	0.027460368	0.0044150464	0.33125284	-5.362360954284668
717	CLVGDMATGTYKYIF	CASSQVSGDEQFF	TRAV4*01	TRBV4-3*01	TRAJ40*01	TRBJ2-1*01	YVLDHLIVV	355.0	HLA-A*02:01	0		0.9410642385482788	0.061679035	0.46309632	0.9147496223449708	1.0	0.0792363062500953	0.4079938530921936	0.5574417	0.9627	0.53047	0.008241786		0.61864305	0.4439999999999999	0.1703066165166092	0.94012535	0.4015109080961906	0.5064332	0.012649521	0.48290187	-4.442987442016602
718	CAVTGDKIIF	CASSPQGGGGDTQYF	TRAV1-1*01	TRBV7-3*01	TRAJ30*01	TRBJ2-3*01	YVLDHLIVV	370.0	HLA-A*02:01	0		0.9997313618659972	0.070561655	0.46198267	0.802297830581665	1.0	0.1231092885136604	0.0629544630646705	0.72959745	0.6576	0.35768	0.006358739		0.58958375	0.296	0.0020236779586412	0.96289515	0.5881687318527843	0.19452788	0.0055160187	0.20054092	-8.37290096282959
719	CALSVDGNKLVF	CASSQSFRVSYNSPLHF	TRAV9-2*01	TRBV3-1*01	TRAJ47*01	TRBJ1-6*01	YVLDHLIVV	382.0	HLA-A*02:01	0		0.0065827332437038	0.059537675	0.45902905	0.7133225997289021	1.0	0.0548772029578685	0.2424803078174591	0.14869457	0.9291	0.25412	0.06211223		0.51010877	0.149	0.0005050100931839	0.96249574	0.4989351228276725	0.11288348	0.0107803	0.54800683	-6.896578788757324
720	CAVRPGRGTSYGKLTF	CASSMGAGGAADTQYF	TRAV21*01	TRBV19*01	TRAJ52*01	TRBJ2-3*01	YVLDHLIVV	386.0	HLA-A*02:01	0		0.7624318599700928	0.07033078	0.45540383	0.8423673411210378	1.0	0.0515042133629322	0.0019899739418178	0.5828373	0.7835	0.60685	0.066246636		0.34725577	0.881	0.0005667004104907	0.96251744	0.6194293245035138	0.32239547	0.046849675	0.532384	-5.891371726989746
721	CATSSGTYKYIF	CASSSDRRTQYF	TRAV36/DV7*01	TRBV25-1*01	TRAJ40*01	TRBJ2-5*01	YVLDHLIVV	389.0	HLA-A*02:01	0		0.9995535016059875	0.05979625	0.47014377	0.339773933092753	1.0	0.0626163110136985	0.2741590440273285	0.63975304	0.9311	0.0789199999999999	0.03804002		0.57710624	0.6	0.2061586513482325	0.9564841	0.4446701036814408	0.06108168	0.012566031	0.4163634	-4.640940189361572
722	CAVQPGDYKLSF	CASSVDRGNTIYF	TRAV20*01	TRBV25-1*01	TRAJ20*01	TRBJ1-3*01	YVLDHLIVV	392.0	HLA-A*02:01	0		0.0018843648722395	0.06137397	0.467112	0.6009270350138347	1.0	0.0274098757654428	0.5809559226036072	0.29823878	0.8852	0.2704900000000001	0.1590117		0.63261306	0.754	0.0005174802048713	0.9589987	0.349434603792956	0.16194107	0.005037447	0.4252371	-6.285904884338379
723	CATDYSGGGADGLTF	CASSLGGGYHNEQFF	TRAV17*01	TRBV25-1*01	TRAJ45*01	TRBJ2-1*01	YVLDHLIVV	396.0	HLA-A*02:01	0		0.0054431841708719	0.074873045	0.4625361	0.634315013885498	1.0	0.0076512121595442	0.2714408636093139	0.2797402	0.36	0.7144	0.07165103		0.50171787	0.7910000000000001	0.0050963354704435	0.96716774	0.4777061324939954	0.2230812	0.10126067	0.30314854	-6.731555938720703
724	CSWLDNAGNMLTF	CSVQGGGATTGELFF	TRAV26-1*01	TRBV29-1*01	TRAJ39*01	TRBJ2-2*01	YVLDHLIVV	406.0	HLA-A*02:01	0		7.782864850014448e-05	0.08616861	0.45292094	0.858987053235372	0.9966666666666668	0.0012484334874898	0.5762690901756287	0.25501293	0.0408	0.08304	0.014999496		0.34678012	0.372	0.0249366518699389	0.9481707	0.4095687700707545	0.16113852	0.029924776	0.6799951	-2.215977191925049
725	CVVNRDDKIIF	CSAGDRNSLEQYF	TRAV12-1*01	TRBV29-1*01	TRAJ30*01	TRBJ2-7*01	YVLDHLIVV	434.0	HLA-A*02:01	0		0.9997490048408508	0.071768165	0.45478606	0.9403355518976848	1.0	0.0376449972391128	0.1872953176498413	0.110136054	0.8195	0.7779200000000001	0.019764476		0.42128664	0.963	0.0042601289074809	0.9689239	0.4454314423250436	0.34459695	0.0015632594	0.6465364	-9.486024856567385
726	CVVNRHMDSNYQLIW	CASSESGGYEQYF	TRAV12-1*01	TRBV6-1*01	TRAJ33*01	TRBJ2-7*01	YVLDHLIVV	437.0	HLA-A*02:01	0		0.0006587273092009	0.061823916	0.46469477	0.433521548906962	1.0	0.1101161986589431	0.4881086647510528	0.51933444	0.9883	0.92108	0.06146038		0.6613815	0.951	0.0253955093001422	0.9115406	0.2752512106005756	0.26370785	0.048762042	0.45035288	-8.036306381225586
727	CAPKTSYDKVIF	CASRYTGTGADGYTF	TRAV24*01	TRBV27*01	TRAJ50*01	TRBJ1-2*01	YVLDHLIVV	442.0	HLA-A*02:01	0		0.9999991655349731	0.0717139	0.45778632	0.8671134312947592	1.0	0.1058966442942619	0.0224543362855911	0.7500695	0.966	0.2808799999999999	0.072207496		0.50331414	0.87	0.0012802352583094	0.9461262	0.4669519128910939	0.0976757	0.28577816	0.5839503	-7.099331855773926
728	CAVQGDNNAGNMLTF	CASSAYVSSYNSPLHF	TRAV20*01	TRBV9*01	TRAJ39*01	TRBJ1-6*01	YVLDHLIVV	450.0	HLA-A*02:01	0		0.001171605894342	0.055966783	0.45937684	0.941854809721311	1.0	0.0066088279709219	0.0427417643368244	0.40492666	0.1929	0.2486499999999999	0.14159504		0.3998634	0.2169999999999999	0.0006499909752164	0.9610178	0.5091887607023863	0.2070945	0.0026253848	0.4635739	-6.5939154624938965
729	CATGFETSGSRLTF	CSATLEGRGRQETQYF	TRAV17*01	TRBV20-1*01	TRAJ58*01	TRBJ2-5*01	YVLDHLIVV	451.0	HLA-A*02:01	0		0.9516960978507996	0.07971837	0.45006466	0.7960083285967509	1.0	0.1628564000129699	0.0793613046407699	0.66129273	0.9522	0.1995299999999999	0.05805157		0.25221804	0.96	0.0008805492754618	0.9767584	0.4797457307152085	0.05432295	0.02107661	0.61005485	-5.006109237670898
730	CAVYAGNNRKLIW	CASTPGSREQFF	TRAV12-2*01	TRBV12-4*01	TRAJ38*01	TRBJ2-1*01	YVLDHLIVV	455.0	HLA-A*02:01	0		0.9972557425498962	0.07033374	0.4598051	0.8511766791343689	1.0	0.0179616082459688	0.1252637952566146	0.63310313	0.7421	0.4293099999999999	0.031079566		0.45348084	0.554	0.1480147946043871	0.95144606	0.43962017438638	0.29527733	0.4517734	0.32897308	-3.912563800811768
731	CAMREGPTGGGNKLTF	CASSAEGQGHTDTQYF	TRAV14/DV4*01	TRBV9*01	TRAJ10*01	TRBJ2-3*01	YVLDHLIVV	472.0	HLA-A*02:01	0		0.0010215148795396	0.07847415	0.45806846	0.8052228291829427	1.0	0.1179580688476562	0.1319184452295303	0.75811845	0.8675	0.21388	0.030642826		0.31630316	0.48	0.0296164147322997	0.97497773	0.496184977074853	0.098987214	0.019863935	0.45428997	-5.502627849578857
732	CIVGDNNAGNMLTF	CASSAYGGSDTQYF	TRAV26-1*01	TRBV9*01	TRAJ39*01	TRBJ2-3*01	YVLDHLIVV	479.0	HLA-A*02:01	0		0.995564877986908	0.057831533	0.46243826	0.9513280590375264	1.0	0.1511306315660476	0.4156133234500885	0.45366544	0.4765	0.28578	0.011359263		0.51637125	0.752	0.0066621589350688	0.94917107	0.4644501520647134	0.23212034	0.25077102	0.39961398	-1.9236924648284912
733	CVVNEPSGNTPLVF	CSARDREAANTGELFF	TRAV12-1*01	TRBV20-1*01	TRAJ29*01	TRBJ2-2*01	YVLDHLIVV	498.0	HLA-A*02:01	0		0.1246169805526733	0.079121076	0.44791928	0.9685316383838654	1.0	0.0296281855553388	0.4590809345245361	0.42394507	0.6276	0.0769499999999999	0.019642388		0.2575772	0.5660000000000001	0.0503508041707391	0.97456026	0.447970927000825	0.18283093	0.0017945776	0.64964855	-8.47873306274414
734	CAFISGGSNYKLTF	CASSSRQGIRDYGYTF	TRAV38-1*01	TRBV7-6*01	TRAJ53*01	TRBJ1-2*01	YVLDHLIVV	489.0	HLA-A*02:01	0		0.9999136924743652	0.06519363	0.46051168	0.9454224507013956	1.0	0.1682491302490234	0.1818985193967819	0.32971627	0.9896	0.3862799999999999	0.0064973184		0.43677425	0.2259999999999999	0.1759751960722496	0.9894315	0.5420692787735477	0.05555517	0.01311756	0.22425327	-4.864805221557617
735	CAASSNTGNQFYF	CASSLWDSEYYGYTF	TRAV29/DV5*01	TRBV7-2*01	TRAJ49*01	TRBJ1-2*01	YVLDHLIVV	494.0	HLA-A*02:01	0		0.991887390613556	0.069734894	0.45799476	0.8275758226712545	1.0	0.0227570254355669	0.2092315554618835	0.15284635	0.8159	0.07199	0.052988235		0.606514	0.962	0.2664785087516065	0.9260582	0.4756462822329076	0.143383	0.006245567	0.23531218	-6.0154523849487305
736	CVVTDLFF	CASSPRTGVAGELFF	TRAV12-1*01	TRBV27*01	TRAJ36*01	TRBJ2-2*01	YVLDHLIVV	509.0	HLA-A*02:01	0		0.9855255484580994	0.07902408	0.4636954	0.9709640791018804	1.0	0.0496757067739963	0.1441557705402374	0.2282455	0.9721	0.95159	0.010774159		0.37026995	0.494	0.0420146045624278	0.98500407	0.5431063632103872	0.15957108	0.08894831	0.7216198	-3.1114509105682373
737	CAVKDNNNDMRF	CASSYRGEQYF	TRAV12-2*01	TRBV5-1*01	TRAJ43*01	TRBJ2-7*01	YVLDHLIVV	525.0	HLA-A*02:01	0		0.8863909244537354	0.056163985	0.46843234	0.2969884872436523	1.0	0.0085345730185508	0.5210913419723511	0.22934206	0.9358	0.68207	0.017017534		0.6265512	0.977	0.0865368733982904	0.9327699	0.4322510821647934	0.22017889	0.029298117	0.17546749	-1.442230463027954
738	CILLNNNAGNMLTF	CASSPWGGNNEQFF	TRAV26-2*01	TRBV9*01	TRAJ39*01	TRBJ2-1*01	YVLDHLIVV	532.0	HLA-A*02:01	0		0.9996840953826904	0.071495436	0.4637028	0.8394418259461721	1.0	0.1103396937251091	0.3824377954006195	0.42552343	0.9195	0.1752099999999999	0.026845563		0.5915157	0.345	0.2756209567596671	0.8782064	0.3250351813623305	0.13255896	0.023178115	0.32021344	-3.917449712753296
739	CIVRVFNQAGTALIF	CATTFTGSRAEAFF	TRAV26-1*01	TRBV19*01	TRAJ15*01	TRBJ1-1*01	YVLDHLIVV	538.0	HLA-A*02:01	0		0.9952862858772278	0.06933945	0.45589036	0.9749358544747034	1.0	0.2124441117048263	0.0449845567345619	0.43188947	0.8227	0.2658499999999999	0.016836774		0.2799179	0.839	0.0009509925104794	0.9516815	0.4601937709242911	0.11955546	0.4244788	0.524946	-3.6001522541046143
740	CALRGNQGGKLIF	CASSLDGSEGANVLTF	TRAV38-1*01	TRBV28*01	TRAJ23*01	TRBJ2-6*01	YVLDHLIVV	545.0	HLA-A*02:01	0		0.9961064457893372	0.06661307	0.45719847	0.5569624503453572	1.0	0.0870714113116264	0.3389037549495697	0.16742347	0.2456	0.7023699999999999	0.0129760085		0.36660784	0.0979999999999999	0.3865649097846472	0.9529893	0.563772767887138	0.12130489	0.0014324159	0.66779894	-3.762596845626831
741	CAVQAGGLNDYKLSF	CASSFREGPLFYEQYF	TRAV20*01	TRBV27*01	TRAJ20*01	TRBJ2-7*01	YVLDHLIVV	569.0	HLA-A*02:01	0		0.0830577388405799	0.07611538	0.4586095	0.9332441786924998	1.0	0.0368763506412506	0.2621794044971466	0.20525342	0.7336	0.93045	0.07798482		0.49722937	0.169	0.0005872687179362	0.9755205	0.5209007348194499	0.14566381	0.026774537	0.66488487	-4.845578193664551
742	CAASIENNDMRF	CASSLRRESCYEQYF	TRAV13-1*01	TRBV28*01	TRAJ43*01	TRBJ2-7*01	YVLDHLIVV	578.0	HLA-A*02:01	0		0.0048955949023365	0.064562544	0.46135953	0.2722415924072265	1.0	0.2233598530292511	0.474251240491867	0.10597102	0.3887	0.52784	0.021243544		0.49913794	0.4590000000000001	0.2266111091536004	0.9504345	0.4528289346101012	0.17623357	0.0030255574	0.7346483	-4.064241886138916
743	CVVNILYSGAGSYQLTF	CASSELGGYEQYF	TRAV12-1*01	TRBV6-1*01	TRAJ28*01	TRBJ2-7*01	YVLDHLIVV	591.0	HLA-A*02:01	0		0.9680752158164978	0.0795801	0.4640746	0.6620660225550334	1.0	0.0796156376600265	0.1801421642303466	0.7777208	0.9736	0.95509	0.04654608		0.6579993	0.692	0.0338480892714869	0.9002272	0.3690795498677704	0.46066186	0.0016649924	0.46431354	-4.781374454498291
744	CARGYGQNFVF	CASSERGDRGGYEQYF	TRAV13-1*01	TRBV25-1*01	TRAJ26*01	TRBJ2-7*01	YVLDHLIVV	601.0	HLA-A*02:01	0		0.0207221452146768	0.06551334	0.45724487	0.0445523262023925	1.0	0.114171378314495	0.5181939005851746	0.64275026	0.8012	0.62817	0.05440841		0.2857161	0.512	0.2266856094822287	0.98258144	0.4559335400807103	0.04423228	0.41612476	0.35486042	-3.7619376182556152
745	CVVNGLYSGNTPLVF	CASSYFLAGFRGYNEQFF	TRAV12-1*01	TRBV6-2*01	TRAJ29*01	TRBJ2-1*01	YVLDHLIVV	622.0	HLA-A*02:01	0		0.996239185333252	0.06826527	0.45638546	0.8789795736471812	0.9966666666666668	0.1103521883487701	0.4624975621700287	0.5325572	0.995	0.84	0.11790283		0.37670398	0.625	0.0968378803903761	0.9821224	0.4038288855982711	0.18709879	0.0022543545	0.59183025	-3.0949504375457764
746	CAFIQTGANNLFF	CASSVPDQFRLFF	TRAV38-1*01	TRBV9*01	TRAJ36*01	TRBJ1-1*01	YVLDHLIVV	646.0	HLA-A*02:01	0		0.9982389211654664	0.07477044	0.46420518	0.5292655229568481	1.0	0.1847804188728332	0.3078151643276214	0.7945697	0.9068	0.8119000000000001	0.030516256		0.44121316	0.4630000000000001	0.0129513471190875	0.94871235	0.4637379057044554	0.21389234	0.001817803	0.39719415	-4.412756443023682
747	CAYALNSGYALNF	CSARGITSGGVPDTQYF	TRAV38-2/DV8*01	TRBV20-1*01	TRAJ41*01	TRBJ2-3*01	YVLDHLIVV	650.0	HLA-A*02:01	0		0.8918569684028625	0.067745216	0.44816068	0.9407291660706202	0.9966666666666668	0.0235576555132865	0.4537956714630127	0.32851672	0.276	0.2862	0.021913923		0.34096628	0.3229999999999999	0.0168065921468951	0.9866173	0.4438304571747799	0.15860084	0.19625852	0.5739063	-5.586234092712402
748	CAGAGGTSYGKLTF	CSTRAGPTEAFF	TRAV21*01	TRBV29-1*01	TRAJ52*01	TRBJ1-1*01	YVLDHLIVV	654.0	HLA-A*02:01	0		0.2078621536493301	0.061613552	0.45596457	0.9689620087544124	1.0	0.0678773075342178	0.1516249775886535	0.49636546	0.4666	0.44795	0.069593854		0.451362	0.909	0.0072849805641453	0.9546653	0.3961871748797407	0.12199925	0.12259977	0.5492352	-3.9635066986083984
749	CAATPFYGGSQGNLIF	CASSPEIGQYF	TRAV13-1*01	TRBV7-9*01	TRAJ42*01	TRBJ2-3*01	YVLDHLIVV	691.0	HLA-A*02:01	0		0.97044175863266	0.08338069	0.46670917	0.504069725672404	1.0	0.1018100008368492	0.1529212594032287	0.37198326	0.9563	0.7242500000000001	0.022600971		0.656997	0.935	0.0264443015381402	0.9600117	0.4028777870418074	0.22022636	0.000549108	0.3871365	-0.3764895796775818
750	CVVSERSNSGYALNF	CATIPTSTVETQYF	TRAV10*01	TRBV25-1*01	TRAJ41*01	TRBJ2-5*01	YVLDHLIVV	670.0	HLA-A*02:01	0		0.9997021555900574	0.06513793	0.45509687	0.8900241653124491	1.0	0.1961361318826675	0.2318205684423446	0.37088624	0.3383	0.4267799999999999	0.08386779		0.37759832	0.857	0.0004636706209566	0.9305734	0.4412182504083221	0.22254539	0.05262638	0.37958643	-4.210330486297607
751	CVVNKDAGNMLTF	CAPGEENTGELFF	TRAV12-1*01	TRBV7-8*01	TRAJ39*01	TRBJ2-2*01	YVLDHLIVV	703.0	HLA-A*02:01	0		0.0004170580359641	0.09993277	0.45782173	0.4662977854410807	1.0	0.0063239582814276	0.4285927414894104	0.22363159	0.9352	0.0892899999999999	0.011503557		0.60096705	0.5330000000000001	0.0460386281774845	0.91531944	0.4312935044709808	0.44533038	0.004179159	0.41831973	-10.48189926147461
752	CAFMKLGNNARLMF	CAISGPEINQPQHF	TRAV38-1*01	TRBV10-3*01	TRAJ31*01	TRBJ1-5*01	YVLDHLIVV	684.0	HLA-A*02:01	0		0.7645004391670227	0.07316155	0.4595678	0.8050153851509094	1.0	0.1082035899162292	0.3594241738319397	0.8022578	0.346	0.73005	0.033477		0.3542039	0.3429999999999999	0.2063863171861157	0.9383763	0.4818988682183324	0.11701755	0.006022865	0.40439773	-4.378470420837402
753	CAASGPYGQNFVF	CASSWKGGDAYGYTF	TRAV29/DV5*01	TRBV5-5*01	TRAJ26*01	TRBJ1-2*01	YVLDHLIVV	20300.0	HLA-A*02:01	0		0.0046993913128972	0.0653041	0.45698577	0.8548720280329386	1.0	0.2466832548379898	0.0148349311202764	0.2060853	0.9086	0.19045	0.085277475		0.5066869	0.155	0.0154582852468593	0.9658295	0.5113177404432191	0.036258694	0.014484515	0.23611386	-9.438554763793944
754	CAVRQTGGGADGLTF	CSVPGLVYPGELFF	TRAV3*01	TRBV29-1*01	TRAJ45*01	TRBJ2-2*01	YVLDHLIVV	718.0	HLA-A*02:01	0		0.9850251078605652	0.07784	0.4537159	0.9280760685602824	1.0	0.2447909265756607	0.5157737135887146	0.8825838	0.4365	0.80713	0.06698377		0.47021446	0.353	0.0018289986190211	0.9139219	0.4793752413566119	0.2862815	0.112053014	0.697531	-3.079338788986206
755	CAQGETSGSRLTF	CASSPQQGQETQYF	TRAV17*01	TRBV14*01	TRAJ58*01	TRBJ2-5*01	YVLDHLIVV	728.0	HLA-A*02:01	0		0.994215190410614	0.07430737	0.4616774	0.8686707417170206	1.0	0.1579826325178146	0.1461870670318603	0.5033488	0.5765	0.78167	0.06625434		0.4990242	0.039	0.0025098527738009	0.95670146	0.4884077706280773	0.28010625	0.0497832	0.5242603	-4.4803996086120605
756	CAASGGGADGLTF	CASSLLRETDTQYF	TRAV13-1*01	TRBV6-5*01	TRAJ45*01	TRBJ2-3*01	YVLDHLIVV	738.0	HLA-A*02:01	0		0.9995335340499878	0.09062049	0.4650743	0.4632958173751831	1.0	0.089322380721569	0.1961196064949035	0.25408295	0.0318	0.88659	0.01656237		0.48345524	0.2259999999999999	0.011796733673691	0.92956877	0.5256400016431344	0.22010511	0.0090620015	0.52068	-6.083697319030762
757	CAYYRGQNFVF	CSARDTGGNNSPLHF	TRAV38-2/DV8*01	TRBV20-1*01	TRAJ26*01	TRBJ1-6*01	YVLDHLIVV	749.0	HLA-A*02:01	0		2.348275666008704e-05	0.06706752	0.4520504	0.9731129705905914	0.9966666666666668	0.0001469877752242	0.1512072533369064	0.32148138	0.8254	0.14819	0.031403497		0.37362632	0.639	0.0008047182185691	0.9360604	0.46224871741169	0.111826636	0.0238061	0.505185	-5.780506134033203
758	CALRYGGATNKLIF	CASSLEGVGGYTF	TRAV19*01	TRBV7-6*01	TRAJ32*01	TRBJ1-2*01	YVLDHLIVV	763.0	HLA-A*02:01	0		0.1373995095491409	0.0677812	0.4676387	0.3122344811757406	1.0	0.146692082285881	0.2601962387561798	0.3471483	0.7577	0.45641	0.028494077		0.5833753	0.857	0.1142348527850117	0.91655123	0.3320187410849903	0.19149972	0.047971833	0.27333292	-4.868849754333496
759	CAASGGAQKLVF	CASSLRVTNTGELFF	TRAV29/DV5*01	TRBV7-6*01	TRAJ54*01	TRBJ2-2*01	YVLDHLIVV	772.0	HLA-A*02:01	0		0.6554945111274719	0.08160803	0.46560156	0.7941798766454061	1.0	0.0252753086388111	0.0914203003048896	0.14363196	0.4977	0.15959	0.04750712		0.5009135	0.052	0.1433134462917223	0.9451045	0.4465241581082274	0.25280696	0.033288553	0.19493827	-4.769856929779053
760	CAMRTGYSGYSSASKIIF	CASTTSLAEKTYEQYF	TRAV14/DV4*01	TRBV10-2*01	TRAJ3*01	TRBJ2-7*01	YVLDHLIVV	774.0	HLA-A*02:01	0		0.8827396035194397	0.06665858	0.45270747	0.9584847937027612	1.0	0.2649819552898407	0.236777201294899	0.9265551	0.8895	0.90133	0.040627126		0.27763942	0.907	0.1625143953999213	0.9751318	0.4675644675733911	0.111827806	0.37505254	0.3428727	-2.048858880996704
761	CALSDQGSGTYKYIF	CASSQDLFGGPTDTQYF	TRAV9-2*01	TRBV4-3*01	TRAJ40*01	TRBJ2-3*01	YVLDHLIVV	775.0	HLA-A*02:01	0		0.9340189099311828	0.069002464	0.45998797	0.8917387028535207	1.0	0.0139586245641112	0.2261541336774826	0.60252315	0.6961	0.32202	0.017835276		0.39301938	0.5370000000000001	0.1254388047906104	0.987761	0.4671576203168201	0.50888556	0.007830972	0.5415878	-6.314970016479492
762	CVVTSNDYKLSF	CASSQEQRGLTYEQYF	TRAV10*01	TRBV4-2*01	TRAJ20*01	TRBJ2-7*01	YVLDHLIVV	780.0	HLA-A*02:01	0		0.4979642331600189	0.058144312	0.4573827	0.298258384068807	1.0	0.0710760131478309	0.2961799204349518	0.39880508	0.0835	0.1409399999999999	0.110334		0.36241835	0.175	0.0007451666002452	0.9803803	0.5024919415243138	0.15991151	0.026859265	0.4210162	-5.203341484069824
763	CAAIPADQAGTALIF	CASSFGPGGNEQFF	TRAV13-1*01	TRBV5-5*01	TRAJ15*01	TRBJ2-1*01	YVLDHLIVV	786.0	HLA-A*02:01	0		0.6231058239936829	0.06978613	0.46400484	0.9353142430384954	1.0	0.0802882835268974	0.1504708379507064	0.21855316	0.672	0.48514	0.024569297		0.6215506	0.723	0.005459055583924	0.9306226	0.3143943989465908	0.18482886	0.017046724	0.29641032	-4.272754669189453
764	CAYRSRNQAGTALIF	CASSETGTRETQYF	TRAV38-2/DV8*01	TRBV19*01	TRAJ15*01	TRBJ2-5*01	YVLDHLIVV	803.0	HLA-A*02:01	0		0.0015714233741164	0.07771293	0.4638397	0.696951945622762	1.0	0.2050363719463348	0.0950325429439544	0.5403225	0.8818	0.59085	0.005446782		0.3454441	0.643	0.0011301522557914	0.9178319	0.4763529352166221	0.19718505	0.429846	0.5428355	-5.608869552612305
765	CAAGSSGGSYIPTF	CASSLEGHRGLYNEQFF	TRAV13-1*01	TRBV7-7*01	TRAJ6*01	TRBJ2-1*01	YVLDHLIVV	832.0	HLA-A*02:01	0		0.8090085387229919	0.080872275	0.4577771	0.1124695142110189	1.0	0.0911664366722107	0.0126633578911423	0.8678785	0.5664	0.89766	0.035818763		0.33439362	0.836	0.2125275564147159	0.9691783	0.4147134993805702	0.15273806	0.005356661	0.19038382	-3.455488443374634
766	CVVNKDNDMRF	CAVQDLNTGELFF	TRAV12-1*01	TRBV30*01	TRAJ43*01	TRBJ2-2*01	YVLDHLIVV	835.0	HLA-A*02:01	0		0.0100229158997535	0.09673761	0.4572091	0.8043809334437052	1.0	0.0087588289752602	0.3863950669765472	0.3398763	0.9593	0.1969199999999999	0.010755529		0.49945837	0.52	0.0012665094182011	0.9317554	0.5033777044222729	0.6714029	1.6342965e-12	0.6302905	-11.192503929138184
767	CAVRRSGGSNYKLTF	CASSLDRVRGNSYEQYF	TRAV8-4*01	TRBV6-5*01	TRAJ53*01	TRBJ2-7*01	YVLDHLIVV	841.0	HLA-A*02:01	0		0.9971358776092528	0.06223354	0.45688948	0.1084958712259928	1.0	0.0079929726198315	0.554011344909668	0.10908393	0.4779	0.31381	0.13683		0.29502028	0.2849999999999999	0.0227786715797265	0.9182879	0.4238917532200699	0.071556725	0.002205454	0.4590684	-5.109193801879883
768	CAGISDSWGKLQF	CSARAFWDWDDIQYF	TRAV35*01	TRBV20-1*01	TRAJ24*01	TRBJ2-4*01	YVLDHLIVV	848.0	HLA-A*02:01	0		0.9999850988388062	0.07011298	0.4441272	0.9883683919906616	1.0	0.0250911060720682	0.0990079045295715	0.13704634	0.7971	0.60578	0.07969348		0.5397739	0.971	0.0037765635101095	0.9288221	0.429537935917696	0.107724264	0.05827156	0.5828855	-4.969629764556885
769	CAHKSYGNNRLAF	CASSYGQGDGTGELFF	TRAV17*01	TRBV5-4*01	TRAJ7*01	TRBJ2-2*01	YVLDHLIVV	852.0	HLA-A*02:01	0		0.0047571929171681	0.07401624	0.45799622	0.8637909690539042	1.0	0.013786194846034	0.3639995753765106	0.19363514	0.6094	0.24622	0.022894947		0.4373324	0.245	0.1721707234799396	0.9612661	0.53564920598616	0.17580277	0.016857482	0.4024791	-4.648051261901856
770	CALSEPPTGGFKTIF	CSARDLGGNTEAFF	TRAV19*01	TRBV20-1*01	TRAJ9*01	TRBJ1-1*01	YVLDHLIVV	967.0	HLA-A*02:01	0		0.8674970269203186	0.07791923	0.45456386	0.9838226189215978	1.0	0.0420656576752662	0.0879717469215393	0.4787735	0.8391	0.22626	0.030836556		0.36424196	0.567	0.1986340568459127	0.927032	0.43823633790241	0.29671657	0.07284499	0.61196077	-4.871194362640381
771	CAVKEASGTYKYIF	CASSWNSSPLHF	TRAV8-1*01	TRBV7-9*01	TRAJ40*01	TRBJ1-6*01	YVLDHLIVV	996.0	HLA-A*02:01	0		0.9678515195846558	0.07200197	0.4658127	0.9300805628299712	1.0	0.1134013012051582	0.2358280420303344	0.106932834	0.9663	0.45909	0.037014566		0.6106365	0.936	0.0057510232880304	0.9812104	0.4435511209892064	0.2364785	0.13970405	0.36893076	-4.235274791717529
772	CAVLDSNYQLIW	CASSVGRETSEQYF	TRAV1-2*01	TRBV9*01	TRAJ33*01	TRBJ2-7*01	YVLDHLIVV	1139.0	HLA-A*02:01	0		0.0757440999150276	0.079308145	0.46476805	0.4584622383117676	1.0	0.0957171469926834	0.4957246482372284	0.1679411	0.0487	0.19718	0.13361478		0.539839	0.247	0.0075688267846999	0.9394312	0.4325107147119729	0.08013829	0.14658524	0.3463201	-6.608804225921631
773	CALSDLTFDQTGANNLFF	CASSQEKVPSETQYF	TRAV19*01	TRBV4-1*01	TRAJ36*01	TRBJ2-5*01	YVLDHLIVV	1180.0	HLA-A*02:01	0		0.8040207028388977	0.06853134	0.4566984	0.604040543238322	1.0	0.0060218381695449	0.3014926612377167	0.65722096	0.4666	0.4072099999999999	0.0139581645		0.5771115	0.1859999999999999	0.0061990609367057	0.95770836	0.5490199963846217	0.18242401	0.0062526767	0.35090032	-4.23599100112915
774	CAAETSGSRLTF	CAINRDRCNYGYTF	TRAV23/DV6*01	TRBV2*01	TRAJ58*01	TRBJ1-2*01	YVLDHLIVV	1197.0	HLA-A*02:01	0		0.863658607006073	0.06752524	0.45728067	0.5439537366231282	1.0	0.0431606322526931	0.2292806655168533	0.5595457	0.8117	0.5338499999999999	0.016863031		0.29223654	0.542	0.0008523588890966	0.81563413	0.4522629048477959	0.06517887	0.004040911	0.24095275	-3.0764424800872803
775	CAASYISNFGNEKLTF	CASSLPKTTQYF	TRAV29/DV5*01	TRBV7-2*01	TRAJ48*01	TRBJ2-5*01	YVLDHLIVV	12154.0	HLA-A*02:01	0		0.9992855191230774	0.06724481	0.46825653	0.3406363725662231	1.0	0.1397199183702469	0.269269049167633	0.6970771	0.9599	0.19915	0.09409891		0.62230307	0.5510000000000002	0.2926939611119451	0.9486836	0.5375272773471043	0.22085315	0.28600568	0.3176482	-4.177394390106201
776	CAVEDTGGFKTIF	CASSIIPGTYHTEAFF	TRAV12-2*01	TRBV27*01	TRAJ9*01	TRBJ1-1*01	YVLDHLIVV	1317.0	HLA-A*02:01	0		0.9999659061431884	0.061835006	0.46247667	0.7440846761067708	1.0	0.3535637259483337	0.3860316872596741	0.3950258	0.7606	0.90998	0.12681042		0.3682581	0.155	0.1237652769312262	0.97992593	0.5180162003961943	0.1508229	0.038522538	0.62762773	-4.124040603637695
777	CAYWGGSNYKLTF	CASSGGPLQETQYF	TRAV38-2/DV8*01	TRBV7-9*01	TRAJ53*01	TRBJ2-5*01	YVLDHLIVV	1443.0	HLA-A*02:01	0		0.8673332929611206	0.06430585	0.46520638	0.7822213768959045	1.0	0.4329395890235901	0.4926222860813141	0.46202204	0.4517	0.5738000000000001	0.014808812		0.43233746	0.881	0.0725233269535238	0.9419072	0.5287495074597518	0.26810917	0.053505156	0.28307456	-4.895875453948975
778	CVVNALRGGGSNYKLTF	CASSEGQGYEAFF	TRAV12-1*01	TRBV6-1*01	TRAJ53*01	TRBJ1-1*01	YVLDHLIVV	1466.0	HLA-A*02:01	0		2.167125785490498e-05	0.074178785	0.46351656	0.6501760880152385	1.0	0.085493616759777	0.1111734062433242	0.4925002	0.9631	0.70286	0.061194625		0.6442739	0.056	0.154840969156794	0.94283175	0.2726788040982748	0.22582017	0.002882354	0.45179132	-7.266877174377441
779	CAGHRNDQGAQKLVF	CSFNYNEQFF	TRAV35*01	TRBV29-1*01	TRAJ54*01	TRBJ2-1*01	YVLDHLIVV	1602.0	HLA-A*02:01	0		0.999997615814209	0.07127444	0.45963788	0.5593015352884929	1.0	0.0019179518567398	0.0794853866100311	0.7483194	0.2911	0.92947	0.08843389		0.5807538	0.9895	0.0018336486406042	0.968571	0.4911273570216602	0.24910332	0.81842715	0.61997485	-3.589939832687378
780	CVVNRPQAGTALIF	CASQANQNTGELFF	TRAV12-1*01	TRBV13*01	TRAJ15*01	TRBJ2-2*01	YVLDHLIVV	1608.0	HLA-A*02:01	0		0.9993960857391356	0.08734168	0.45884323	0.936222493648529	0.9966666666666668	0.0732573866844177	0.1801115870475769	0.13983065	0.3737	0.6423099999999999	0.021129891		0.31453454	0.594	0.052655575407698	0.9732462	0.4448251498247007	0.32418883	3.8642083e-05	0.58726835	-7.420280456542969
781	CAVISRGGSNYKLTF	CASSPGQGAFEQYF	TRAV41*01	TRBV5-4*01	TRAJ53*01	TRBJ2-7*01	YVLDHLIVV	1691.0	HLA-A*02:01	0		0.6557878255844116	0.06929409	0.46317193	0.9257384886344274	1.0	0.0646892562508583	0.2250656187534332	0.4816361	0.9771	0.72421	0.0763116		0.5104381	0.9923	0.0026421188813401	0.96140075	0.3860675032695569	0.35891706	0.050761398	0.44650123	-4.608169078826904
782	CAVTRGGYSTLTF	CASSLGTGGIDEQFF	TRAV21*01	TRBV12-3*01	TRAJ11*01	TRBJ2-1*01	YVLDHLIVV	1735.0	HLA-A*02:01	0		0.0477927736937999	0.07810821	0.45999637	0.7606368064880371	1.0	0.0371411927044391	0.3387061953544616	0.55150956	0.7507	0.27881	0.08353252		0.6045903	0.031	0.1253997674830316	0.944684	0.5207023698605239	0.3817566	0.012664807	0.28674793	-6.410437107086182
783	CAMWWGLDYKLSF	CASSWVAGEYEQYF	TRAV12-3*01	TRBV28*01	TRAJ20*01	TRBJ2-7*01	YVLDHLIVV	1753.0	HLA-A*02:01	0		0.8905529379844666	0.074912384	0.4593661	0.9151487648487092	1.0	0.0430653914809227	0.5243358016014099	0.6857282	0.9049	0.17159	0.008289779		0.6264467	0.0689999999999999	0.007550964600523	0.9432905	0.3879654258501958	0.18147378	0.0024524587	0.70413023	-2.64905858039856
784	CAVDNAGNMLTF	CASSFVDEQYF	TRAV38-1*01	TRBV7-9*01	TRAJ39*01	TRBJ2-7*01	YVLDHLIVV	1763.0	HLA-A*02:01	0		0.7696989178657532	0.07228011	0.46490997	0.8127287228902181	1.0	0.0045022252015769	0.5835599899291992	0.53467697	0.6057	0.2882099999999999	0.019997368		0.6484473	0.3269999999999999	0.0559665244203642	0.9178441	0.419602792931216	0.40320748	0.13764262	0.44509068	-2.217444896697998
785	CAMEEGWGKLQF	CASSFMWRSWTDTQYF	TRAV14/DV4*01	TRBV12-3*01	TRAJ24*01	TRBJ2-3*01	YVLDHLIVV	1840.0	HLA-A*02:01	0		0.4712815582752228	0.07137488	0.45859036	0.991590144733588	1.0	0.0492524281144142	0.0685371533036232	0.4487413	0.4956	0.0845799999999999	0.051697906		0.5073559	0.51	0.0025122436127276	0.9318803	0.5293563801326642	0.06091864	0.094256766	0.3988955	-5.384602546691895
786	CAAQDFQGGSEKLVF	CASSSGNPRAQYF	TRAV29/DV5*01	TRBV13*01	TRAJ57*01	TRBJ2-7*01	YVLDHLIVV	1921.0	HLA-A*02:01	0		0.8077025413513184	0.056236092	0.46562442	0.8004888693491617	1.0	0.0784256234765052	0.6703123450279236	0.19025618	0.8688	0.66063	0.09141132		0.36623436	0.875	0.0019573645229684	0.977526	0.4405870096852451	0.06507681	0.004586608	0.45386225	-6.41137170791626
787	CALSGATNKLIF	CAIGGTNTGELFF	TRAV16*01	TRBV2*01	TRAJ32*01	TRBJ2-2*01	YVLDHLIVV	1932.0	HLA-A*02:01	0		0.4607482850551605	0.089177944	0.46041375	0.7967756191889445	1.0	0.0224484298378229	0.3358973562717438	0.13053355	0.5536	0.432	0.051909175		0.4985652	0.475	0.0082629769087361	0.94269466	0.4830799423527515	0.33029726	0.04671363	0.2713948	-7.773229598999023
788	CATDTGRRALTF	CASSHETANTEAFF	TRAV17*01	TRBV4-1*01	TRAJ5*01	TRBJ1-1*01	YVLDHLIVV	1964.0	HLA-A*02:01	0		0.0035728986840695	0.07697865	0.4633142	0.8449845910072327	1.0	0.0724164173007011	0.1657053828239441	0.24344991	0.2595	0.89306	0.086358726		0.40059385	0.3400000000000001	0.1055189001621329	0.9460535	0.3367820763433497	0.19398254	0.052541196	0.34462652	-4.381992816925049
789	CAVPGWGGGNKLTF	CATRGAGVQPQHF	TRAV1-2*01	TRBV18*01	TRAJ10*01	TRBJ1-5*01	YVLDHLIVV	2016.0	HLA-A*02:01	0		0.4196092486381531	0.06842964	0.45372677	0.7541465560595194	1.0	0.0638324469327926	0.3492736518383026	0.7903065	0.8702	0.09935	0.030356742		0.38258007	0.241	0.0038090485337306	0.9211357	0.4138051887441236	0.07500755	0.0031963156	0.36186317	-3.7439193725585938
790	CVVGDSWGKLQF	CASRPFPGAYEQYF	TRAV10*01	TRBV27*01	TRAJ24*01	TRBJ2-7*01	YVLDHLIVV	2089.0	HLA-A*02:01	0		0.9999558925628662	0.063448645	0.45514622	0.9798106079300244	1.0	0.1947611421346664	0.5271342396736145	0.6288346	0.8229	0.90104	0.14869742		0.44052592	0.6840000000000002	0.000824270954763	0.9675703	0.4205774004197378	0.20987563	0.021569623	0.6570026	-2.6648507118225098
791	CAPFDGGKLTF	CSPWGPTPGSGTTDTQYF	TRAV36/DV7*01	TRBV29-1*01	TRAJ44*01	TRBJ2-3*01	YVLDHLIVV	2096.0	HLA-A*02:01	0		0.9130222201347352	0.0700915	0.44699663	0.803662896156311	1.0	0.0027301642112433	0.1992032676935196	0.7382611	0.4528	0.26031	0.012990392		0.30374527	0.154	0.0008768377476371	0.84609044	0.4789332131910808	0.04457824	0.031831365	0.46848133	-2.7544703483581543
792	CIVRPALFQGAQKLVF	CAISDLWLPSGQEQFF	TRAV26-1*01	TRBV10-3*01	TRAJ54*01	TRBJ2-1*01	YVLDHLIVV	2103.0	HLA-A*02:01	0		0.9898298382759094	0.070471145	0.4499417	0.8836154441038767	0.9966666666666668	0.0101355575025081	0.0096966279670596	0.11297629	0.9179	0.63586	0.04020108		0.4890991	0.7910000000000001	0.0077490656643931	0.97693586	0.5199706141788446	0.15694773	0.08569852	0.34197447	-2.7786827087402344
793	CVVTRGYSTLTF	CASSEGTGYEQYF	TRAV12-1*01	TRBV6-4*01	TRAJ11*01	TRBJ2-7*01	YVLDHLIVV	2117.0	HLA-A*02:01	0		0.0003774442884605	0.06883954	0.46497723	0.6874388058980305	1.0	0.069515123963356	0.2746393978595733	0.5875848	0.9712	0.89837	0.042013425		0.6498805	0.692	0.1129293436970328	0.918419	0.2853031907240106	0.27365118	0.2856304	0.41096106	-7.178449630737305
794	CAMRDLGDMRF	CASSFWDRRYGYTF	TRAV14/DV4*01	TRBV27*01	TRAJ43*01	TRBJ1-2*01	YVLDHLIVV	2123.0	HLA-A*02:01	0		0.9748495817184448	0.065568306	0.46250862	0.8597730100154877	1.0	0.0145947393029928	0.2961445152759552	0.27511385	0.4962	0.61452	0.05229009		0.4021324	0.177	0.0026580344390822	0.94326967	0.4365519126039773	0.029156018	0.0011605219	0.603502	-4.29987096786499
795	CATEGYNNNDMRF	CASTHWLRGSGTEAFF	TRAV17*01	TRBV6-2*01	TRAJ43*01	TRBJ1-1*01	YVLDHLIVV	12165.0	HLA-A*02:01	0		0.9999376535415648	0.074843675	0.4546417	0.9765225475033124	1.0	0.1426945626735687	0.3976872563362121	0.80738485	0.9032	0.6367799999999999	0.08252444		0.29282287	0.286	0.0577471397351473	0.9813526	0.4822448302941346	0.030665573	0.5365642	0.53032434	-2.5338363647460938
796	CAENDPNDYKLSF	CASSLVATALLWNEQYF	TRAV13-2*01	TRBV27*01	TRAJ20*01	TRBJ2-7*01	YVLDHLIVV	2179.0	HLA-A*02:01	0		0.2732818722724914	0.07509574	0.45138234	0.5724525054295857	0.9966666666666668	0.0505339093506336	0.4330770373344421	0.40104836	0.9018	0.8677900000000001	0.06579011		0.28156266	0.542	0.0462848494935315	0.95712876	0.4525017838810207	0.20467326	0.026055027	0.65016645	-4.266009330749512
797	CAVSGYSTLTF	CASSVGLAGVPAEQYF	TRAV8-4*01	TRBV5-8*01	TRAJ11*01	TRBJ2-7*01	YVLDHLIVV	2267.0	HLA-A*02:01	0		0.2132758349180221	0.067865066	0.4599722	0.6962344249089558	1.0	0.1095410138368606	0.313707947731018	0.4497264	0.9575	0.56418	0.17597789		0.44317204	0.8860000000000001	0.1654502450139262	0.9927502	0.4641863774928564	0.20509133	0.07108338	0.43935883	-5.17868185043335
798	CEARGNEKLTF	CASSPAGGRGETQYF	TRAV36/DV7*01	TRBV7-3*01	TRAJ48*01	TRBJ2-5*01	YVLDHLIVV	2339.0	HLA-A*02:01	0		0.2588888108730316	0.078951195	0.4629896	0.5950589577356975	1.0	0.2365983873605728	0.1993710547685623	0.51620287	0.8069	0.42674	0.023284057		0.3163786	0.706	0.0460922494734404	0.9628068	0.5822830705086373	0.12857193	0.012353019	0.21554871	-1.7062177658081057
799	CAANGNAGNMLTF	CATRLAGGETQYF	TRAV13-1*01	TRBV28*01	TRAJ39*01	TRBJ2-5*01	YVLDHLIVV	2380.0	HLA-A*02:01	0		0.9997724890708924	0.08051726	0.45644534	0.5948886871337891	1.0	0.0731174275279045	0.461327463388443	0.19017003	0.9027	0.85016	0.034385413		0.44437954	0.743	0.2294922286775545	0.90197134	0.4336075768134274	0.2009321	0.054379344	0.66088986	-1.1671031713485718
800	CVVNGNNDMRF	CANLEMNTGELFF	TRAV12-1*01	TRBV12-4*01	TRAJ43*01	TRBJ2-2*01	YVLDHLIVV	2400.0	HLA-A*02:01	0		0.0279524996876716	0.097651474	0.4581494	0.7616506218910217	1.0	0.0082866828888654	0.2651505470275879	0.58753526	0.9465	0.52993	0.016347388		0.45096266	0.242	0.0112535651242069	0.952221	0.4659574661320027	0.57379	8.992213e-06	0.30958915	-10.430041313171388
801	CALSEDYGGATNKLIF	CASSLVRGGPSTDTQYF	TRAV19*01	TRBV7-9*01	TRAJ32*01	TRBJ2-3*01	YVLDHLIVV	2416.0	HLA-A*02:01	0		0.995907187461853	0.06536596	0.4621407	0.2660280068715414	0.9966666666666668	0.0101172178983688	0.0422871001064777	0.13340794	0.862	0.5359499999999999	0.044594098		0.46733516	0.601	0.0011985166485828	0.96822894	0.562061078745143	0.0729155	0.5099632	0.36604264	-6.3315110206604
802	CALSERLPFGNEKLTF	CASSQVPGVTEAFF	TRAV19*01	TRBV4-3*01	TRAJ48*01	TRBJ1-1*01	YVLDHLIVV	2448.0	HLA-A*02:01	0		0.0169305801391601	0.0720414	0.46334806	0.8285424510637919	1.0	0.075663261115551	0.0540962181985378	0.7578171	0.832	0.71402	0.061098143		0.49012074	0.494	0.1065014769381377	0.9711709	0.3871105856844537	0.26942226	0.42466688	0.37322485	-3.742647171020508
803	CAVRPSGSRLTF	CASSLAHCPGQVPYEQYF	TRAV21*01	TRBV5-4*01	TRAJ58*01	TRBJ2-7*01	YVLDHLIVV	2466.0	HLA-A*02:01	0		0.0316957645118236	0.080292955	0.45467067	0.1043252944946289	1.0	0.0098508885130286	0.1235452517867088	0.11990265	0.9348	0.42061	0.08513626		0.44093198	0.029	0.0018284501093148	0.6645529	0.4620230837288502	0.16900553	0.0049189874	0.28371567	-3.878966808319092
804	CALSEGGTDKLIF	CASSLRDSLLSQYF	TRAV19*01	TRBV13*01	TRAJ34*01	TRBJ2-3*01	YVLDHLIVV	2483.0	HLA-A*02:01	0		0.0001196936063934	0.06976651	0.46214613	0.6226974725723267	1.0	0.0425599701702594	0.0330620743334293	0.065476775	0.8961	0.88044	0.04708087		0.43002194	0.0869999999999999	0.0606599070619267	0.95987296	0.4961323206537487	0.41775158	0.65092415	0.6100089	-6.796529293060303
805	CAVLENNARLMF	CASSLGGGNEQFF	TRAV41*01	TRBV5-6*01	TRAJ31*01	TRBJ2-1*01	YVLDHLIVV	2617.0	HLA-A*02:01	0		0.7181907296180725	0.09528368	0.46610525	0.6104109287261963	1.0	0.1592172086238861	0.2697792649269104	0.21514527	0.9863	0.49832	0.06678419		0.6748253	0.7990000000000002	0.0135989322079694	0.9298787	0.234669989469846	0.62644374	0.01632526	0.33224523	-4.989132881164551
806	CAAGAMEYGNKLVF	CASSYGGAVTEQFF	TRAV41*01	TRBV6-2*01	TRAJ47*01	TRBJ2-1*01	YVLDHLIVV	2642.0	HLA-A*02:01	0		0.0137713160365819	0.06731604	0.4601299	0.8492489655812582	1.0	0.1232503205537796	0.5361961722373962	0.4887237	0.2005	0.48217	0.06731713		0.53307956	0.495	0.0150616317914682	0.9176804	0.3309462014163214	0.19804414	0.35240555	0.47507337	-6.643085956573486
807	CAVRPVVDSGYALNF	CASSPGDSLPDGYTF	TRAV21*01	TRBV28*01	TRAJ41*01	TRBJ1-2*01	YVLDHLIVV	2678.0	HLA-A*02:01	0		0.4911027252674103	0.06629173	0.45663896	0.9238795787096024	1.0	0.0480935722589492	0.2958613038063049	0.6512391	0.9647	0.71348	0.12628293		0.55808806	0.725	0.1846969235193682	0.9582032	0.4772050190942881	0.23307806	0.009916492	0.7250293	-5.96830415725708
808	CVVRRFGNEKLTF	CASSQVIRTYEQYF	TRAV12-1*01	TRBV4-1*01	TRAJ48*01	TRBJ2-7*01	YVLDHLIVV	2702.0	HLA-A*02:01	0		0.9531470537185668	0.047895506	0.4647495	0.746696909268697	1.0	0.1220780536532402	0.2305193692445755	0.9417475	0.2061	0.0630399999999999	0.043286122		0.46749032	0.274	0.0178713916458946	0.94575274	0.4412322843716124	0.16120766	0.022866108	0.2841645	-2.077608823776245
809	CAVRGADGLTF	CASTNRASDSYEQYF	TRAV21*01	TRBV6-6*01	TRAJ45*01	TRBJ2-7*01	YVLDHLIVV	2722.0	HLA-A*02:01	0		0.9986579418182372	0.04597501	0.45256868	0.9651387830575308	1.0	0.2584147155284881	0.0610162504017353	0.26978332	0.7115	0.5412399999999999	0.12653695		0.41810957	0.296	0.0018839111959096	0.96191096	0.4560297126659769	0.07785907	0.012564588	0.5032127	-4.077650547027588
810	CAMREGRAGANNLFF	CASSVEPGPSYEQYF	TRAV14/DV4*01	TRBV9*01	TRAJ36*01	TRBJ2-7*01	YVLDHLIVV	2756.0	HLA-A*02:01	0		0.1073971763253212	0.07279281	0.45999128	0.3850941658020019	1.0	0.0573176965117454	0.4791741073131561	0.35362306	0.6134	0.34673	0.034400906		0.61526275	0.417	0.0012343142177996	0.9785441	0.5077653759488165	0.13570811	0.3920836	0.46240038	-2.512094020843506
811	CATDTGTYKYIF	CASVGDSRSPLHF	TRAV17*01	TRBV25-1*01	TRAJ40*01	TRBJ1-6*01	YVLDHLIVV	2765.0	HLA-A*02:01	0		0.1444667726755142	0.06756849	0.46077242	0.7292681535085042	1.0	0.0659256055951118	0.4659474790096283	0.105971284	0.3303	0.7351099999999999	0.041964356		0.32986057	0.2869999999999999	0.0026219247432891	0.9636344	0.4554961207133787	0.03991613	0.04727955	0.3812057	-4.901991367340088
812	CAASAQGGSEKLVF	CSARDTDSYNEQFF	TRAV29/DV5*01	TRBV20-1*01	TRAJ57*01	TRBJ2-1*01	YVLDHLIVV	2822.0	HLA-A*02:01	0		0.9997033476829528	0.06956978	0.4519154	0.973530667523543	1.0	0.0350077785551548	0.1950829476118087	0.13051555	0.0385	0.0714799999999999	0.08983087		0.49399287	0.8140000000000001	0.0019083850893366	0.9048302	0.4444088361445035	0.30498862	0.01443784	0.6246597	-5.73361873626709
813	CAGLWAGNNRKLIW	CSAKGLAGGVVSTDTQYF	TRAV25*01	TRBV20-1*01	TRAJ38*01	TRBJ2-3*01	YVLDHLIVV	2906.0	HLA-A*02:01	0		0.9999921321868896	0.07023831	0.44692937	0.936550517876943	1.0	0.0355776771903038	0.0106677785515785	0.14777254	0.753	0.49424	0.039126694		0.43739283	0.4339999999999999	0.0303673945047194	0.91689116	0.4518571292457304	0.06832542	0.005469887	0.62095577	-3.3243274688720703
814	CVVTLLISNDYKLSF	CASSEAGGYEQFF	TRAV12-1*01	TRBV6-1*01	TRAJ20*01	TRBJ2-1*01	YVLDHLIVV	2937.0	HLA-A*02:01	0		0.0429951883852481	0.06684412	0.46281186	0.3223742643992106	1.0	0.1105140894651413	0.129540666937828	0.5710855	0.9763	0.58954	0.071406014		0.6595433	0.509	0.0046166897416696	0.9343294	0.3393837549072042	0.34556374	0.0042220065	0.4538624	-5.165961265563965
815	CAVVHNTDKLIF	CSARGTPPRPNYGYTF	TRAV2*01	TRBV20-1*01	TRAJ34*01	TRBJ1-2*01	YVLDHLIVV	2944.0	HLA-A*02:01	0		0.9686118960380554	0.06936386	0.44910267	0.8987271885077158	1.0	0.0237909629940986	0.5713678598403931	0.41289115	0.0965	0.1498699999999999	0.10544795		0.2652719	0.9280000000000002	0.0007466413007932	0.9865761	0.4720458068578014	0.031786714	0.023745544	0.6207963	-5.281408309936523
816	CALSSGSSNTGKLIF	CASSLGTGGYEQYF	TRAV19*01	TRBV27*01	TRAJ37*01	TRBJ2-7*01	YVLDHLIVV	3063.0	HLA-A*02:01	0		0.0910730808973312	0.07516265	0.46416268	0.683981974919637	1.0	0.0660004168748855	0.1207015365362167	0.26983717	0.6921	0.67859	0.09583118		0.6350455	0.7150000000000001	0.0137924872222356	0.942569	0.2572749793749647	0.30831605	0.038648643	0.64130247	-6.431560516357422
817	CAVGEINAGNNRKLIW	CASSEGTGGYEQYF	TRAV8-3*01	TRBV2*01	TRAJ38*01	TRBJ2-7*01	YVLDHLIVV	3096.0	HLA-A*02:01	0		0.0254412777721881	0.07308822	0.4630467	0.5357620716094971	1.0	0.0988448560237884	0.1221090033650398	0.7156172	0.2362	0.1638699999999999	0.05810519		0.63636065	0.1779999999999999	0.0042047830414958	0.9278492	0.2731556348837832	0.19247721	0.0016235111	0.1715666	-5.808216571807861
818	CAMRSNYQLIW	CASSYAQGAQFF	TRAV12-3*01	TRBV6-5*01	TRAJ33*01	TRBJ2-1*01	YVLDHLIVV	3155.0	HLA-A*02:01	0		0.9970365762710572	0.059399843	0.46338633	0.4699462652206421	1.0	0.0328016206622123	0.3695083558559418	0.31186187	0.9776	0.0982699999999999	0.06770933		0.5454379	0.4	0.105789104453288	0.96731853	0.4844201627770353	0.11094034	0.5533425	0.53534657	-4.358381748199463
819	CAVIQGAQKLVF	CSVQRLSSYNEQFF	TRAV9-2*01	TRBV29-1*01	TRAJ54*01	TRBJ2-1*01	YVLDHLIVV	3158.0	HLA-A*02:01	0		0.9999977350234984	0.050329737	0.45790094	0.8948614994684855	1.0	0.0059529482387006	0.2921775579452514	0.22977906	0.2988	0.92085	0.055352323		0.41112435	0.905	0.0060073455162637	0.9035717	0.5110074309840168	0.28884906	0.15423496	0.62054896	-2.9636571407318115
820	CLVGDWGDKLIF	CASSDTNEQFF	TRAV4*01	TRBV2*01	TRAJ34*01	TRBJ2-1*01	YVLDHLIVV	3211.0	HLA-A*02:01	0		0.9966392517089844	0.072435044	0.46738446	0.7823118368784586	1.0	0.0194278210401535	0.4923384487628937	0.44466108	0.9012	0.51525	0.019014843		0.6604837	0.968	0.0025373969387146	0.9328493	0.5187469237740202	0.54245365	0.07819936	0.28206456	-5.504528045654297
821	CVVSPFSDGQKLLF	CSARAWDSSGVEQFF	TRAV12-1*01	TRBV20-1*01	TRAJ16*01	TRBJ2-1*01	YVLDHLIVV	3281.0	HLA-A*02:01	0		0.9998247027397156	0.0653288	0.4465182	0.985791145513455	1.0	0.3182053864002228	0.2568219602108001	0.6398466	0.3324	0.14805	0.054378424		0.37535292	0.743	0.0489289556382573	0.95684826	0.4385887438786421	0.0782584	0.020566057	0.60777783	-4.872897624969482
822	CATDGNNNARLMF	CASSRYYTGVRYNEQFF	TRAV17*01	TRBV6-6*01	TRAJ31*01	TRBJ2-1*01	YVLDHLIVV	3344.0	HLA-A*02:01	0		0.9997125267982484	0.05702884	0.45774	0.6597411632537842	1.0	0.1835328936576843	0.2895126044750213	0.94563615	0.9083	0.59965	0.04006579		0.28058538	0.359	0.0026924578429316	0.94882655	0.4451083698978575	0.12627576	0.019603621	0.53609955	-0.6521214842796326
823	CAHSNNDMRF	CASSIGQVGYTF	TRAV6*01	TRBV19*01	TRAJ43*01	TRBJ1-2*01	YVLDHLIVV	3356.0	HLA-A*02:01	0		0.0221665408462286	0.05115328	0.46960488	0.7452742258707683	1.0	0.0030995127744972	0.1767406910657882	0.7137226	0.7987	0.66552	0.038809594		0.6296259	0.026	0.0003105857194896	0.9656576	0.4143802693633072	0.34036925	5.2031144e-05	0.51789457	-4.857463359832764
824	CVVMLDGDMRF	CACGPSRGYEQYF	TRAV12-1*01	TRBV30*01	TRAJ43*01	TRBJ2-7*01	YVLDHLIVV	3398.0	HLA-A*02:01	0		0.561839759349823	0.06750356	0.4579793	0.6215168237686157	1.0	0.0003712257894221	0.5337932109832764	0.3989827	0.7017	0.96698	0.008672005		0.5709353	0.275	0.0024378945272474	0.88517374	0.3491012117129929	0.088594586	0.009919555	0.5819575	-4.127819538116455
825	CAGRNDYGQNFVF	CAISEKLAGSADTQYF	TRAV25*01	TRBV10-3*01	TRAJ26*01	TRBJ2-3*01	YVLDHLIVV	3454.0	HLA-A*02:01	0		0.4513350129127502	0.0609737	0.45666972	0.627531925837199	1.0	0.1533710360527038	0.0009752713958732	0.3138964	0.9526	0.77799	0.05453197		0.29476607	0.501	0.0628104236093349	0.95747197	0.5589493215009012	0.12147848	0.016017621	0.34844834	-2.734734535217285
826	CAVTLLRRAGTALIF	CASSEGPGYEQYF	TRAV12-2*01	TRBV6-4*01	TRAJ15*01	TRBJ2-7*01	YVLDHLIVV	3458.0	HLA-A*02:01	0		0.0289294421672821	0.07093908	0.4645147	0.6782052119572957	1.0	0.0756276622414588	0.0548028014600276	0.5432997	0.9423	0.90996	0.046355907		0.65469426	0.569	0.0018270955391926	0.939856	0.3261710178638003	0.18674925	0.0019073135	0.38308737	-5.6585001945495605
827	CALSDSWGKLQF	CASSMVTVDQPQHF	TRAV19*01	TRBV19*01	TRAJ24*01	TRBJ1-5*01	YVLDHLIVV	3464.0	HLA-A*02:01	0		0.9997217059135436	0.05424157	0.46181795	0.9592134406169256	1.0	0.2379483133554458	0.194899633526802	0.54634243	0.9705	0.4537599999999999	0.14667766		0.4378096	0.352	0.0002871402455639	0.940649	0.467447399840914	0.19558953	0.15747653	0.59037185	-6.046885967254639
828	CAFFPMDTGRRALTF	CASSVANRATGDEQFF	TRAV24*01	TRBV9*01	TRAJ5*01	TRBJ2-1*01	YVLDHLIVV	3480.0	HLA-A*02:01	0		0.0961427316069603	0.06704292	0.45351687	0.4090498685836792	1.0	0.0019382926402613	0.2964964210987091	0.61038584	0.2027	0.19042	0.051914915		0.3408124	0.35	0.0003106847769231	0.98492354	0.4385268997241075	0.10565152	0.015345918	0.4435717	-5.355810642242432
829	CAVRAWPMDSNYQLIW	CASSFDRSYEQYF	TRAV1-2*01	TRBV28*01	TRAJ33*01	TRBJ2-7*01	YVLDHLIVV	3508.0	HLA-A*02:01	0		0.9536152482032776	0.07275789	0.46605012	0.8218977451324463	1.0	0.0144450962543487	0.3095340728759765	0.47696507	0.8709	0.33158	0.019162102		0.6274158	0.169	0.0104359976598061	0.93481755	0.2370703022990051	0.24377914	0.06855498	0.744543	-8.252822875976562
830	CAYRRYEKSSGDKLTF	CASSFRLSTFKNIQYF	TRAV38-2/DV8*01	TRBV13*01	TRAJ46*01	TRBJ2-4*01	YVLDHLIVV	3568.0	HLA-A*02:01	0		0.3300268352031708	0.06592972	0.4619378	0.967823289334774	1.0	0.2254561483860016	0.2323686331510543	0.21388434	0.577	0.51271	0.016199527		0.40645504	0.175	0.1736819324592943	0.97615457	0.4449778233837552	0.09403099	0.49244028	0.5526518	-4.056062698364258
831	CLVGDLGYNFNKFYF	CASSLWRDQPQHF	TRAV4*01	TRBV18*01	TRAJ21*01	TRBJ1-5*01	YVLDHLIVV	3654.0	HLA-A*02:01	0		0.8276113867759705	0.07978761	0.4642413	0.4002080758412679	1.0	0.0774246379733085	0.3078151941299438	0.29300514	0.9602	0.69982	0.01916571		0.5014615	0.043	0.0134086796322662	0.9511713	0.4383916658802623	0.13055164	0.46906996	0.5043625	-6.087528705596924
832	CAFMKLLNNDMRF	CASSLSPPDTQYF	TRAV38-1*01	TRBV27*01	TRAJ43*01	TRBJ2-3*01	YVLDHLIVV	3674.0	HLA-A*02:01	0		0.3147941529750824	0.072974175	0.4670041	0.17209259668986	1.0	0.201233223080635	0.311510294675827	0.12992425	0.9537	0.93143	0.024981473		0.55194044	0.043	0.1985139693468227	0.96857464	0.5039587474250254	0.31229627	0.048440587	0.5951697	-4.979410171508789
833	CVVNWYDYKLSF	CAWINDQNTGELFF	TRAV12-1*01	TRBV30*01	TRAJ20*01	TRBJ2-2*01	YVLDHLIVV	3695.0	HLA-A*02:01	0		0.0384777374565601	0.08545668	0.45527416	0.7139116923014324	0.9966666666666668	0.010607287287712	0.1665840297937393	0.05982512	0.8084	0.28622	0.048726145		0.35621864	0.966	0.059706107959937	0.9634574	0.4595135528047413	0.07689122	5.2621283e-07	0.6704834	-6.575399398803711
834	CAVQGGGGSYIPTF	CASSEGLSPYEQYF	TRAV20*01	TRBV2*01	TRAJ6*01	TRBJ2-7*01	YVLDHLIVV	3707.0	HLA-A*02:01	0		0.0154779776930809	0.07881527	0.4636139	0.6663320461908977	1.0	0.072267547249794	0.3446861207485199	0.85208726	0.9268	0.68015	0.1153971		0.63633525	0.667	0.0418132300030265	0.96308714	0.4002233319604192	0.27611578	0.043993846	0.1857957	-5.108269691467285
835	CAPFSGYALNF	CSVAGQGTTGELFF	TRAV36/DV7*01	TRBV29-1*01	TRAJ41*01	TRBJ2-2*01	YVLDHLIVV	3772.0	HLA-A*02:01	0		0.0163196939975023	0.09250812	0.4532965	0.9232932130495708	1.0	0.1629185229539871	0.5730223059654236	0.53926015	0.0359	0.1404699999999999	0.024966445		0.39778045	0.7740000000000001	0.0019444620578724	0.92322934	0.4176373475343201	0.23663168	0.018970301	0.64576316	-1.7833353281021118
836	CAVNGDTGNQFYF	CASSAYGLAKEQFF	TRAV12-2*01	TRBV9*01	TRAJ49*01	TRBJ2-1*01	YVLDHLIVV	3795.0	HLA-A*02:01	0		0.9975357055664062	0.062120993	0.45903918	0.8918791313966116	1.0	0.0724653378129005	0.4077460765838623	0.24780859	0.9569	0.2448699999999999	0.036328893		0.29486308	0.7870000000000001	0.111760720082384	0.96707815	0.4342034751395066	0.18981065	0.3191541	0.48570156	-5.354750633239746
837	CATTTYIYNQGGKLIF	CSARDLDRAYEQYF	TRAV12-3*01	TRBV20-1*01	TRAJ23*01	TRBJ2-7*01	YVLDHLIVV	3883.0	HLA-A*02:01	0		0.9563095569610596	0.06840628	0.45030978	0.9716673915584882	1.0	0.0473340600728988	0.0087149841710925	0.44535667	0.4669	0.24356	0.040394716		0.3606369	0.7830000000000001	0.0118434661046194	0.949241	0.4119167965974493	0.23549609	0.003218575	0.66389287	-3.1747612953186035
838	CAMGRGNEKLTF	CASRLIQDRGQETQYF	TRAV14/DV4*01	TRBV5-8*01	TRAJ48*01	TRBJ2-5*01	YVLDHLIVV	3909.0	HLA-A*02:01	0		0.8658029437065125	0.06966313	0.45285434	0.583753267923991	1.0	0.218022733926773	0.0612439922988414	0.4323132	0.4514	0.3698899999999999	0.05361717		0.28083077	0.266	0.0017623518855543	0.9666334	0.5282309191457446	0.11166048	0.46914902	0.3728731	-5.071101665496826
839	CAMRSNYQLIW	CASSPSQGTQYF	TRAV12-3*01	TRBV27*01	TRAJ33*01	TRBJ2-3*01	YVLDHLIVV	3936.0	HLA-A*02:01	0		0.9315975904464722	0.06757179	0.46843863	0.6454675992329915	1.0	0.0842304825782775	0.0842859670519828	0.69803345	0.9917	0.83891	0.09108764		0.6556553	0.501	0.1704876276198774	0.9596894	0.4144177970507053	0.22962655	0.7464573	0.61715347	-3.762448310852051
840	CLVANNNDMRF	CASSPSDGYNEQFF	TRAV4*01	TRBV7-8*01	TRAJ43*01	TRBJ2-1*01	YVLDHLIVV	3965.0	HLA-A*02:01	0		0.2239253669977188	0.06974046	0.46319842	0.8346390227476755	1.0	0.1547838002443313	0.3254204094409942	0.26352033	0.7397	0.40834	0.023753857		0.5913569	0.47	0.2058152306410193	0.8959584	0.3715911863913209	0.46356615	0.12725654	0.25146496	-5.934649467468262
841	CAVSERGATNKLIF	CASQVMAKGQPQHF	TRAV8-6*01	TRBV2*01	TRAJ32*01	TRBJ1-5*01	YVLDHLIVV	4057.0	HLA-A*02:01	0		0.7444217205047607	0.050726604	0.45294717	0.8200151522954305	1.0	0.5311918258666992	0.1882490962743759	0.590619	0.9594	0.5302199999999999	0.05316506		0.27582744	0.653	0.0022192877964698	0.9728722	0.48923143044309	0.15540625	0.29520828	0.20626017	-4.755599021911621
842	CAPGTGAGSYQLTF	CASSPPRPYYHGYTF	TRAV12-3*01	TRBV7-2*01	TRAJ28*01	TRBJ1-2*01	YVLDHLIVV	11089.0	HLA-A*02:01	0		0.5496484041213989	0.0622682	0.46234477	0.2547370592753092	1.0	0.1124413684010505	0.1680932790040969	0.1546094	0.6521	0.2243999999999999	0.1138285		0.54717225	0.389	0.2695309067057678	0.959867	0.4731401577600412	0.08766594	0.0050276937	0.25572327	-4.679042816162109
843	CAMEPARGSRLTF	CASSQDNRWSYQETQYF	TRAV14/DV4*01	TRBV3-1*01	TRAJ58*01	TRBJ2-5*01	YVLDHLIVV	4070.0	HLA-A*02:01	0		0.9999679327011108	0.068828784	0.45449802	0.8565526107947031	1.0	0.0258344635367393	0.4510552287101745	0.41286966	0.3689	0.3722	0.07250588		0.4305758	0.4639999999999999	0.0011102259519248	0.9116061	0.481523909139142	0.055597425	0.048149325	0.59728384	-6.413144588470459
844	CILRELLNSGNTPLVF	CASSEVELAGNEQYF	TRAV26-2*01	TRBV2*01	TRAJ29*01	TRBJ2-7*01	YVLDHLIVV	4089.0	HLA-A*02:01	0		0.9866985082626344	0.0840727	0.45790926	0.5452202161153157	1.0	0.0251811873167753	0.2895156741142273	0.45772445	0.9352	0.5110699999999999	0.023271909		0.3800989	0.296	0.0106312462979985	0.9496366	0.4111226954973006	0.24873453	0.29569855	0.17604883	-3.7395193576812735
845	CVVNLLMDSSYKLIF	CASSRTGGYEQYF	TRAV12-1*01	TRBV6-1*01	TRAJ12*01	TRBJ2-7*01	YVLDHLIVV	4132.0	HLA-A*02:01	0		0.0250546522438526	0.061629422	0.466212	0.8506276110808054	1.0	0.0530021227896213	0.5844177007675171	0.25862977	0.9736	0.95266	0.03752947		0.55899036	0.9897	0.0186715887350146	0.912959	0.3950642384370817	0.24718097	0.024089651	0.43512627	-5.196907043457031
846	CAMRDGGADGLTF	CASSQDVRGSGTGELFF	TRAV14/DV4*01	TRBV14*01	TRAJ45*01	TRBJ2-2*01	YVLDHLIVV	4142.0	HLA-A*02:01	0		0.8847647905349731	0.07253977	0.4575727	0.7090678811073303	1.0	0.1866605728864669	0.2588579356670379	0.085938424	0.8801	0.57578	0.022372663		0.36251575	0.021	0.1003066976241825	0.92830133	0.4671612439925498	0.3295555	0.021696346	0.5924935	-6.305710792541504
847	CAVNNAGNMLTF	CASSTYPRDDSTDTQYF	TRAV21*01	TRBV27*01	TRAJ39*01	TRBJ2-3*01	YVLDHLIVV	4159.0	HLA-A*02:01	0		0.9999982118606568	0.06788705	0.45747477	0.9637106234828632	1.0	0.0275678224861621	0.2583087682723999	0.35659623	0.1679	0.99247	0.12828323		0.32084787	0.0649999999999999	0.1501464721397496	0.983058	0.5244865106072665	0.070536844	0.2849152	0.6239962	-1.2343147993087769
848	CAGLYNFNKFYF	CASSTLRGDNRGTEAFF	TRAV35*01	TRBV19*01	TRAJ21*01	TRBJ1-1*01	YVLDHLIVV	4160.0	HLA-A*02:01	0		0.9869437217712402	0.07945248	0.45824847	0.9572040339310964	1.0	0.3003892302513122	0.1179526299238205	0.25591764	0.9548	0.81689	0.05394543		0.28269255	0.0839999999999999	0.0840997100793174	0.97086746	0.5109969664000897	0.09360012	0.27768776	0.5816347	-2.683126926422119
849	CAASISDQAGTALIF	CASSFRPGPTEAFF	TRAV13-1*01	TRBV5-5*01	TRAJ15*01	TRBJ1-1*01	YVLDHLIVV	4310.0	HLA-A*02:01	0		0.9939082860946656	0.07064551	0.4653084	0.9535562793413798	1.0	0.0716877654194831	0.2366076707839965	0.04375502	0.8965	0.81538	0.0054102805		0.52023447	0.134	0.0025560175636201	0.9704466	0.3395803134230892	0.107304014	0.036448877	0.32342556	-4.299079895019531
850	CAMREGYSGGGADGLTF	CASSEWRDPTDTQYF	TRAV14/DV4*01	TRBV2*01	TRAJ45*01	TRBJ2-3*01	YVLDHLIVV	4338.0	HLA-A*02:01	0		0.9855799674987792	0.075187095	0.45764098	0.6330984433492024	1.0	0.0408970192074775	0.1952092051506042	0.25190413	0.363	0.4509000000000001	0.02815013		0.5625158	0.296	0.0597979031765135	0.94776726	0.4853032561135892	0.06491247	0.012880125	0.23479839	-3.830528736114502
851	CAVTRGNTGFQKLVF	CASSVGRSYEQYF	TRAV12-2*01	TRBV9*01	TRAJ8*01	TRBJ2-7*01	YVLDHLIVV	4349.0	HLA-A*02:01	0		0.0001593400666024	0.050674688	0.4674796	0.4477997620900472	1.0	0.0746211111545562	0.1607729941606521	0.17910443	0.9396	0.76454	0.110658206		0.6402787	0.556	0.0011983210977632	0.9400592	0.3206594802814693	0.11425416	0.04207947	0.37133223	-5.446391105651856
852	CAASLNYGGSQGNLIF	CASSSKDITVTEAFF	TRAV29/DV5*01	TRBV19*01	TRAJ42*01	TRBJ1-1*01	YVLDHLIVV	4350.0	HLA-A*02:01	0		0.0007760755252093	0.063604996	0.46189445	0.9552245140075684	1.0	0.0031862540636211	0.2560895383358001	0.68024683	0.3123	0.5701400000000001	0.061393667		0.46910322	0.47	0.0006418427750759	0.9274044	0.4120578928963222	0.19327195	0.26303846	0.5767197	-4.635615348815918
853	CAVTYGQNFVF	CAISESAVEQYF	TRAV21*01	TRBV10-3*01	TRAJ26*01	TRBJ2-7*01	YVLDHLIVV	4371.0	HLA-A*02:01	0		0.0088916830718517	0.069024295	0.46088856	0.2788034280141195	1.0	0.1995517909526825	0.0850888565182685	0.3066832	0.9745	0.3739	0.10653613		0.5644462	0.967	0.0112226073106285	0.93519527	0.4391905753556	0.29248506	0.0029655714	0.38343525	-3.26224136352539
854	CAKAGGGNKLTF	CASSLTTGQGPHNEQFF	TRAV14/DV4*01	TRBV7-6*01	TRAJ10*01	TRBJ2-1*01	YVLDHLIVV	4386.0	HLA-A*02:01	0		0.0047962772659957	0.07532092	0.4579743	0.7332699298858643	1.0	0.014055767096579	0.5096364617347717	0.60367686	0.9975	0.64956	0.029000757		0.29320368	0.5610000000000002	0.1731550431795767	0.9864215	0.4523015828262147	0.11729017	0.07438952	0.19218965	-2.385216236114502
855	CAASTTSGTYKYIF	CASHRPSYGYTF	TRAV29/DV5*01	TRBV5-6*01	TRAJ40*01	TRBJ1-2*01	YVLDHLIVV	4390.0	HLA-A*02:01	0		0.999873161315918	0.05560569	0.463994	0.6665867169698079	1.0	0.0701880455017089	0.2417358756065368	0.35315517	0.9363	0.2529399999999999	0.07997333		0.4845326	0.6840000000000002	0.167410895822104	0.97032285	0.4857674282869864	0.037964243	0.0035994516	0.3730227	-1.8090161085128784
856	CGTAFTGGFKTIF	CSVEARSPTYEQYF	TRAV30*01	TRBV29-1*01	TRAJ9*01	TRBJ2-7*01	YVLDHLIVV	4398.0	HLA-A*02:01	0		0.0344720818102359	0.06822852	0.4519254	0.4997746547063192	1.0	0.1881113648414611	0.553078293800354	0.40201423	0.6364	0.57372	0.091610804		0.4331166	0.6950000000000001	0.0009218580038577	0.9579043	0.4366197379932928	0.20219392	0.081025235	0.5674289	-4.1076202392578125
857	CAGLEGAQKLVF	CATEDGNTEAFF	TRAV35*01	TRBV10-3*01	TRAJ54*01	TRBJ1-1*01	YVLDHLIVV	4459.0	HLA-A*02:01	0		1.443858946004184e-05	0.079277106	0.4539014	0.5859358310699463	1.0	0.1118445247411727	0.1581748872995376	0.77822953	0.7089	0.5550200000000001	0.08471324		0.32419312	0.808	0.1341439435185748	0.94966733	0.3922826782460423	0.21972518	0.13699491	0.4011467	-3.846003532409668
858	CVVNQDDKLIF	CAISEDSKNTGELFF	TRAV12-1*01	TRBV10-3*01	TRAJ34*01	TRBJ2-2*01	YVLDHLIVV	4486.0	HLA-A*02:01	0		3.503607877064496e-05	0.083208114	0.45878422	0.5121827920277913	0.9966666666666668	0.0414790473878383	0.1181422173976898	0.13476123	0.8769	0.74187	0.009905465		0.33118844	0.9853	0.0521452892324305	0.9541156	0.4592983626517636	0.24388404	0.27774522	0.3773013	-7.211784362792969
859	CAASAFYSFGNEKLTF	CASSLVGLAGGYEQFF	TRAV29/DV5*01	TRBV7-9*01	TRAJ48*01	TRBJ2-1*01	YVLDHLIVV	4490.0	HLA-A*02:01	0		0.3345541059970855	0.071740285	0.458937	0.1001132329305013	0.9966666666666668	0.0155086638405919	0.0311836600303649	0.16972756	0.9416	0.42271	0.12515983		0.3232831	0.5840000000000001	0.0113570457921014	0.9834024	0.3733175102366773	0.27630228	0.1317858	0.38420433	-3.9601101875305176
860	CAFNEDRGGATNKLIF	CASLGRFYEQYF	TRAV38-1*01	TRBV2*01	TRAJ32*01	TRBJ2-7*01	YVLDHLIVV	4523.0	HLA-A*02:01	0		0.9999996423721312	0.08019263	0.45961213	0.6750406424204509	1.0	0.1631407290697097	0.1516833156347274	0.25637305	0.9597	0.58987	0.027957248		0.40770644	0.7890000000000001	0.0705625846079783	0.9474712	0.454437380759428	0.13570513	0.6438536	0.17601396	-3.789008855819702
861	CAVNSAGNTPLVF	CASSLRLAGVLTTYNEQFF	TRAV12-2*01	TRBV7-6*01	TRAJ29*01	TRBJ2-1*01	YVLDHLIVV	4530.0	HLA-A*02:01	0		0.9998806715011596	0.06741282	0.4566838	0.6982323726018269	1.0	0.1314428001642227	0.3283252716064453	0.8518339	0.868	0.85561	0.033171162		0.5283449	0.385	0.2274379658112593	0.9336643	0.4379191963706296	0.16094653	0.22116253	0.18607117	-2.5516860485076904
862	CAGQRSGGSNYKLTF	CASTFQRLAGGLYNEQYF	TRAV9-2*01	TRBV5-5*01	TRAJ53*01	TRBJ2-7*01	YVLDHLIVV	4545.0	HLA-A*02:01	0		0.9988918900489808	0.0681469	0.4516914	0.6012203296025593	1.0	0.0144764799624681	0.3526512086391449	0.26059043	0.9587	0.10272	0.054077435		0.30355555	0.021	0.00190628394339	0.95432985	0.4659986265229822	0.13254781	0.024020538	0.32487488	-4.756463527679443
863	CIPLNNNAGNMLTF	CASSVWGGNSPLHF	TRAV26-2*01	TRBV9*01	TRAJ39*01	TRBJ1-6*01	YVLDHLIVV	4609.0	HLA-A*02:01	0		0.998356282711029	0.068431295	0.46451113	0.8946968714396158	1.0	0.3228235840797424	0.3225057125091553	0.108573504	0.9784	0.3380200000000001	0.017658452		0.5624482	0.91	0.0237685619227704	0.90850437	0.4345973396584837	0.10291397	0.06639054	0.26384792	-3.851414680480957
864	CVVNNNAGNMLTF	CAEGQMNTGELFF	TRAV12-1*01	TRBV7-8*01	TRAJ39*01	TRBJ2-2*01	YVLDHLIVV	4668.0	HLA-A*02:01	0		0.0001887794642243	0.09158874	0.4560738	0.853678822517395	1.0	0.0142302634194493	0.4481173157691955	0.26812884	0.821	0.23321	0.006071244		0.49140853	0.604	0.0304300288560625	0.94403213	0.4767331279871551	0.39899117	1.5934143e-05	0.43679014	-8.899346351623535
865	CAVKDGNNRLAF	CASSSHPHSNQPQHF	TRAV12-2*01	TRBV7-9*01	TRAJ7*01	TRBJ1-5*01	YVLDHLIVV	4737.0	HLA-A*02:01	0		0.0047151208855211	0.065160364	0.46512327	0.968050760527452	1.0	0.6365331411361694	0.5468578338623047	0.90458107	0.9552	0.50136	0.01323073		0.5398436	0.583	0.0007615511960466	0.9692109	0.6207837532819059	0.1221926	0.017110657	0.28737	-1.995459079742432
866	CVGMDSSYKLIF	CASSQDRAALETQYF	TRAV1-2*01	TRBV4-2*01	TRAJ12*01	TRBJ2-5*01	YVLDHLIVV	4802.0	HLA-A*02:01	0		0.2773199677467346	0.07158144	0.4573831	0.6780267953872681	1.0	0.0891281515359878	0.342344582080841	0.23558556	0.4538	0.2925799999999999	0.002322737		0.39720955	0.792	0.0124686228693462	0.95627546	0.4832678916114528	0.4329757	0.022434292	0.48774594	-3.14664888381958
867	CVVGTGGQNFVF	CASSEGPTYEQYF	TRAV12-1*01	TRBV5-1*01	TRAJ26*01	TRBJ2-7*01	YVLDHLIVV	4922.0	HLA-A*02:01	0		0.0427476540207862	0.07081168	0.46490598	0.6015310287475586	1.0	0.1238449066877365	0.1807809025049209	0.4713111	0.6078	0.83162	0.046541877		0.6412003	0.688	0.0202375537977786	0.93771183	0.3954821807456673	0.17981201	0.0008865573	0.12522434	-5.021241188049316
868	CAVEFPSPYGGATNKLIF	CATSDKGGGQHQETQYF	TRAV2*01	TRBV24-1*01	TRAJ32*01	TRBJ2-5*01	YVLDHLIVV	4971.0	HLA-A*02:01	0		0.9993531107902528	0.07321298	0.45032468	0.5296146074930828	1.0	0.0898508504033088	0.2380147278308868	0.52460223	0.9689	0.13168	0.059756357		0.3792321	0.326	0.0021095426738611	0.87230945	0.4729291214779321	0.05309434	0.061390486	0.32805324	-4.8865966796875
869	CVVNMLTDSSYKLIF	CASSDGEGYEQYF	TRAV12-1*01	TRBV6-4*01	TRAJ12*01	TRBJ2-7*01	YVLDHLIVV	4980.0	HLA-A*02:01	0		0.1432061046361923	0.07803421	0.46221098	0.7153394222259521	1.0	0.0160688441246747	0.5608157515525818	0.4810125	0.836	0.7187699999999999	0.016558284		0.6371635	0.322	0.0444777392374817	0.9173205	0.3634060515403916	0.3258379	0.008244414	0.40992016	-6.151759147644043
870	CATGYQKVTF	CASSHSGSPDTQYF	TRAV12-3*01	TRBV27*01	TRAJ13*01	TRBJ2-3*01	YVLDHLIVV	5019.0	HLA-A*02:01	0		0.0366473570466041	0.055182103	0.46288708	0.8147850632667542	1.0	0.0310001131147146	0.4185638129711151	0.5408661	0.8741	0.91369	0.025457036		0.55025494	0.696	0.0006629160110605	0.953647	0.4649512262540349	0.193553	0.054021645	0.5900488	-4.103238105773926
871	CALSEGETSGSRLTF	CASSFTSGRYNTYNEQFF	TRAV9-2*01	TRBV6-5*01	TRAJ58*01	TRBJ2-1*01	YVLDHLIVV	5061.0	HLA-A*02:01	0		0.989352285861969	0.05810855	0.45890602	0.9649807587265968	1.0	0.0126367127522826	0.5112245678901672	0.10608676	0.885	0.69832	0.055376727		0.45286247	0.003	0.001306952991581	0.9768578	0.4698006744732534	0.11678486	0.0077990415	0.45424953	-4.711465835571289
872	CAFRGPGGKLIF	CSGLQGNTEAFF	TRAV38-1*01	TRBV29-1*01	TRAJ23*01	TRBJ1-1*01	YVLDHLIVV	5111.0	HLA-A*02:01	0		0.9998751878738404	0.07880991	0.4554198	0.9482861310243608	1.0	0.0067366953007876	0.1348460614681244	0.91625935	0.4847	0.56028	0.0108558135		0.4048879	0.31	0.1638897443001042	0.9666395	0.4308412952593907	0.22033888	0.0054640304	0.5842607	-3.0958430767059326
873	CAMREPRVDSSYKLIF	CASSPQSGGHTDTQYF	TRAV14/DV4*01	TRBV9*01	TRAJ12*01	TRBJ2-3*01	YVLDHLIVV	5131.0	HLA-A*02:01	0		0.637525200843811	0.07431204	0.461292	0.934721032778422	1.0	0.0904986634850502	0.4210565090179443	0.6461824	0.7765	0.2809999999999999	0.031724967		0.4660204	0.7010000000000001	0.0093654879368841	0.9834655	0.571428730181107	0.13735352	0.07954046	0.43295032	-5.700741291046143
874	CAPRGYQKVTF	CASSIPRTANYGYTF	TRAV12-2*01	TRBV19*01	TRAJ13*01	TRBJ1-2*01	YVLDHLIVV	5145.0	HLA-A*02:01	0		0.9131082892417908	0.055076838	0.4676512	0.4275708198547363	1.0	0.0543022155761718	0.0795000791549682	0.08866532	0.4654	0.06877	0.060867075		0.5010645	0.685	0.0002995851296873	0.9618803	0.4703407011278928	0.059542403	0.013771564	0.5832363	-4.896852493286133
875	CAMRSNYQLIW	CASSEAQGPQHF	TRAV12-3*01	TRBV6-1*01	TRAJ33*01	TRBJ1-5*01	YVLDHLIVV	5170.0	HLA-A*02:01	0		0.7618575692176819	0.07048371	0.4631074	0.2401835123697916	1.0	0.03736088052392	0.2513123750686645	0.38896775	0.9814	0.4047199999999999	0.059216052		0.5911341	0.245	0.0913302085740724	0.95954394	0.4275095663264984	0.120817356	0.027728233	0.4684809	-5.628330230712891
876	CAVRDFDWGYGQNFVF	CASSLDPTGNYGYTF	TRAV3*01	TRBV11-2*01	TRAJ26*01	TRBJ1-2*01	YVLDHLIVV	5206.0	HLA-A*02:01	0		0.9532009959220886	0.061504006	0.46303928	0.5208441813786824	1.0	0.0492289215326309	0.3176346719264984	0.24450108	0.897	0.1558399999999999	0.10223871		0.5844523	0.475	0.0043174458449357	0.959275	0.4540389422526799	0.083608545	0.0326684	0.2879207	-6.1047539710998535
877	CATAGGLFGKLTF	CASSLAPNYGYTF	TRAV13-1*01	TRBV27*01	TRAJ48*01	TRBJ1-2*01	YVLDHLIVV	5242.0	HLA-A*02:01	0		0.8965721726417542	0.061939847	0.46938854	0.2217833995819091	1.0	0.1776941865682602	0.1800377815961837	0.19741559	0.8947	0.93253	0.05415581		0.56961447	0.962	0.2467879635616555	0.9450054	0.4030389800198731	0.24277279	0.002194479	0.6037448	-3.706775665283203
878	CGTEIRGKLIF	CASSLGFPNQPQHF	TRAV30*01	TRBV27*01	TRAJ34*01	TRBJ1-5*01	YVLDHLIVV	5245.0	HLA-A*02:01	0		0.0024638189934194	0.07899493	0.4641106	0.8775514364242554	1.0	0.1801079958677292	0.0834224671125412	0.8581756	0.9514	0.98824	0.08106747		0.49624658	0.503	0.008693467976991	0.9404245	0.4955094753035877	0.34207845	0.050681192	0.6244201	-5.660434722900391
879	CAVNGGGGSNYKLTF	CSVGTGWPYEQYF	TRAV12-2*01	TRBV29-1*01	TRAJ53*01	TRBJ2-7*01	YVLDHLIVV	5251.0	HLA-A*02:01	0		0.9998015761375428	0.07096451	0.4532673	0.9402614136536916	1.0	0.0041537499055266	0.5579589605331421	0.76902324	0.8742	0.90881	0.08018203		0.5394152	0.881	0.001433493472723	0.89365494	0.423469491675431	0.12790024	0.03742448	0.757824	-2.065659284591675
880	CAATYNNAGNMLTF	CASSRPGQPATQYF	TRAV13-1*01	TRBV6-5*01	TRAJ39*01	TRBJ2-3*01	YVLDHLIVV	5271.0	HLA-A*02:01	0		0.0219087339937686	0.053737905	0.46255448	0.4825403292973836	1.0	0.0821619555354118	0.0842985138297081	0.39131483	0.9837	0.90869	0.035460398		0.3282304	0.326	0.0099528148079116	0.9609241	0.4664829446871693	0.08106644	0.0661527	0.49204513	-3.307342767715454
881	CAMREWGHYGNNRLAF	CASSSTAVSSYNEQFF	TRAV12-3*01	TRBV28*01	TRAJ7*01	TRBJ2-1*01	YVLDHLIVV	5279.0	HLA-A*02:01	0		0.9432366490364076	0.05680883	0.45922711	0.969856376449267	1.0	0.0512559525668621	0.6116725206375122	0.83073753	0.7107	0.54958	0.07224888		0.52098715	0.646	0.0409483389186789	0.9647426	0.4982478615868401	0.3914653	0.74265546	0.70934093	-2.1917543411254883
882	CAENMGGFGNVLHC	CASSGSSLGTEAFF	TRAV13-2*01	TRBV25-1*01	TRAJ35*01	TRBJ1-1*01	YVLDHLIVV	5284.0	HLA-A*02:01	0		0.1434720456600189	0.07590219	0.46406978	0.8688943386077881	1.0	0.3957844078540802	0.4438152909278869	0.3801916	0.9392	0.46499	0.026170839		0.50638163	0.453	0.0065966662805294	0.95064235	0.3840943897659395	0.18250936	0.115624204	0.3801421	-5.7689056396484375
883	CAGPWGGSQGNLIF	CASSFTGAETQYF	TRAV35*01	TRBV5-4*01	TRAJ42*01	TRBJ2-5*01	YVLDHLIVV	5301.0	HLA-A*02:01	0		0.1165627092123031	0.07449592	0.46572873	0.9666756093502044	1.0	0.0455411113798618	0.4639877378940582	0.12675107	0.9148	0.8797699999999999	0.109319516		0.53123987	0.618	0.0007257638542796	0.9095334	0.5179909819853737	0.30570367	0.117726654	0.34717634	-7.593082427978516
884	CAVGAYNQGGKLIF	CASSPRGVPETQYF	TRAV8-3*01	TRBV9*01	TRAJ23*01	TRBJ2-5*01	YVLDHLIVV	5331.0	HLA-A*02:01	0		0.0001105978808482	0.06673557	0.4644328	0.7558395663897196	1.0	0.0877274572849273	0.3026677370071411	0.27296838	0.8121	0.63796	0.039973132		0.4964385	0.7740000000000001	0.1266897016968869	0.943319	0.4329996591623975	0.25955865	0.02024322	0.450965	-3.352883815765381
885	CAVGPPGTASKLTF	CASRGYTIYF	TRAV39*01	TRBV12-3*01	TRAJ44*01	TRBJ1-3*01	YVLDHLIVV	5335.0	HLA-A*02:01	0		0.6126569509506226	0.04905615	0.46273184	0.3383383750915527	1.0	0.0370624996721744	0.0949971452355384	0.5225103	0.7782	0.27657	0.016648324		0.63743716	0.962	0.0025792305612412	0.9441515	0.4436791994923685	0.18215607	0.16726293	0.36224234	-1.8500422239303589
886	CAMRSNYQLIW	CASSDPQETQYF	TRAV12-3*01	TRBV6-1*01	TRAJ33*01	TRBJ2-5*01	YVLDHLIVV	5356.0	HLA-A*02:01	0		0.983784317970276	0.06976496	0.46465093	0.5899476210276287	1.0	0.0270065404474735	0.3736153244972229	0.30415934	0.8089	0.2878199999999999	0.09398554		0.6264175	0.0979999999999999	0.088060138921719	0.956493	0.520481261233484	0.20087151	0.04481761	0.52360064	-3.4093596935272217
887	CGTTISNFGNEKLTF	CASSERPGTNTGELFF	TRAV30*01	TRBV4-2*01	TRAJ48*01	TRBJ2-2*01	YVLDHLIVV	5361.0	HLA-A*02:01	0		0.0095884092152118	0.0736312	0.46332845	0.5767608483632405	1.0	0.0771790966391563	0.4462114870548248	0.2793606	0.5339	0.49227	0.0994059		0.39550173	0.161	0.0060494373901747	0.97811043	0.5261658263275346	0.11098305	0.00020217417	0.42186853	-7.447761535644531
888	CVVITGNQFYF	CASSEGGLGYEQYF	TRAV12-1*01	TRBV2*01	TRAJ49*01	TRBJ2-7*01	YVLDHLIVV	5383.0	HLA-A*02:01	0		0.0168494246900081	0.07535838	0.4617572	0.4169686635335287	1.0	0.1890183687210083	0.2563343644142151	0.6466877	0.9501	0.4101	0.059104785		0.6148809	0.4590000000000001	0.1127232423437817	0.9221531	0.3413788742029512	0.21354489	0.0014780634	0.20491146	-6.24512243270874
889	CVVNGWDRLMF	CASSVASGYEQYF	TRAV12-1*01	TRBV9*01	TRAJ31*01	TRBJ2-7*01	YVLDHLIVV	5389.0	HLA-A*02:01	0		0.0201470181345939	0.06583367	0.464161	0.7623382806777954	1.0	0.070883423089981	0.6232783198356628	0.34699294	0.9783	0.8371999999999999	0.047200963		0.64327914	0.902	0.0006147115054773	0.94001526	0.3723619481297832	0.35569912	0.006874415	0.36764207	-7.613953113555908
890	CLVGDGAAGNKLTF	CASSQTTGTDTQYF	TRAV4*01	TRBV4-1*01	TRAJ17*01	TRBJ2-3*01	YVLDHLIVV	5403.0	HLA-A*02:01	0		0.3004921674728393	0.08105253	0.4658662	0.9294959108034768	1.0	0.0759088024497032	0.1346030533313751	0.5813001	0.8951	0.5972	0.004433047		0.58643794	0.286	0.1936034203376039	0.9183153	0.4734227518913184	0.34086558	0.052666657	0.28273928	-5.528173923492432
891	CAVIPGNQFYF	CASSLLMDSPYSYEQYF	TRAV41*01	TRBV7-9*01	TRAJ49*01	TRBJ2-7*01	YVLDHLIVV	5405.0	HLA-A*02:01	0		0.9616907238960266	0.08102435	0.45379654	0.6824216445287068	1.0	0.0921893790364265	0.3789956867694855	0.24309902	0.6596	0.7124900000000001	0.08024112		0.40722203	0.9000000000000001	0.0316054804039595	0.9318321	0.5043739100508728	0.18271843	0.07839918	0.5512378	-3.391580104827881
892	CATHSGYALNF	CASSLGGGQAEGYTF	TRAV17*01	TRBV7-2*01	TRAJ41*01	TRBJ1-2*01	YVLDHLIVV	5421.0	HLA-A*02:01	0		0.1041541621088981	0.09296279	0.46247542	0.527235746383667	1.0	0.2636355757713318	0.1134385466575622	0.41970736	0.9594	0.5875699999999999	0.053659294		0.46883017	0.318	0.2041370549210114	0.96607304	0.4942644493539987	0.1577471	0.33553326	0.21590742	-6.718662738800049
893	CVVNRLNDMRF	CSASPDQNTGELFF	TRAV12-1*01	TRBV20-1*01	TRAJ43*01	TRBJ2-2*01	YVLDHLIVV	5444.0	HLA-A*02:01	0		0.990872323513031	0.095262915	0.4551494	0.9369733234246572	1.0	0.0656002089381218	0.5940746068954468	0.18026671	0.9542	0.0988999999999999	0.009558103		0.35668346	0.73	0.0147360565351846	0.9550698	0.4246951163285371	0.274084	0.0007968514	0.68714046	-8.193070411682129
894	CVVNNLDDMRF	CASSSVNTGELFF	TRAV12-1*01	TRBV5-1*01	TRAJ43*01	TRBJ2-2*01	YVLDHLIVV	5454.0	HLA-A*02:01	0		0.9971600770950316	0.08955293	0.47184545	0.9504705568154652	1.0	0.0225787553936243	0.5730087161064148	0.3031949	0.9348	0.90203	0.010325294		0.6599053	0.246	0.0050528400664916	0.9363277	0.4508599424485834	0.5873307	0.00039976	0.13698165	-9.001277923583984
895	CAVSGLHQAGTALIF	CASSPYLKGGYNEQFF	TRAV20*01	TRBV4-1*01	TRAJ15*01	TRBJ2-1*01	YVLDHLIVV	5455.0	HLA-A*02:01	0		0.9998995065689088	0.06530569	0.4588852	0.7485933701197307	1.0	0.1846849620342254	0.1457742899656295	0.743154	0.9423	0.3910199999999999	0.010740704		0.4236683	0.8070000000000002	0.0231928057444747	0.979542	0.4188500030941268	0.17496042	0.100296974	0.3678188	-1.555736780166626
896	CAATGGNKLVF	CASSHPLGVSSYEQYF	TRAV29/DV5*01	TRBV5-5*01	TRAJ47*01	TRBJ2-7*01	YVLDHLIVV	5458.0	HLA-A*02:01	0		0.9999996423721312	0.06846563	0.46002412	0.9369250237941742	1.0	0.080328419804573	0.0511192120611667	0.7697249	0.9183	0.8452999999999999	0.08197828		0.45373404	0.4590000000000001	0.1908440235536545	0.9907543	0.5381377462997174	0.19298851	0.06308822	0.37730497	-3.959315776824951
897	CAVNWGGGSNYKLTF	CSVGQGWPYEQYF	TRAV12-2*01	TRBV29-1*01	TRAJ53*01	TRBJ2-7*01	YVLDHLIVV	5469.0	HLA-A*02:01	0		0.9999665021896362	0.07168964	0.45224378	0.8826738595962524	1.0	0.0068286745809018	0.5233190059661865	0.7602562	0.543	0.84118	0.088407196		0.5711146	0.131	0.0062378315327805	0.87355673	0.4372688051512501	0.1287803	0.0068190987	0.7332452	-2.256748676300049
898	CAVSDRPTPLVF	CASSFVLAGGWNTQYF	TRAV8-4*01	TRBV12-4*01	TRAJ29*01	TRBJ2-3*01	YVLDHLIVV	5479.0	HLA-A*02:01	0		0.6288910508155823	0.07683514	0.45943537	0.9014592468738556	0.9966666666666668	0.0808907374739646	0.2005405128002166	0.45283058	0.9065	0.08278	0.07423928		0.53128123	0.583	0.1217319125426001	0.96616536	0.5026464564062387	0.10599373	0.058518637	0.4273882	-2.180105209350586
899	CAVSRANQAGTALIF	CASSPWALGSPADAEAFF	TRAV21*01	TRBV28*01	TRAJ15*01	TRBJ1-1*01	YVLDHLIVV	5509.0	HLA-A*02:01	0		0.7590252161026001	0.072358236	0.45080563	0.7916035254796346	0.9966666666666668	0.1124670505523681	0.0647772327065467	0.31114697	0.9814	0.79364	0.06557485		0.4748782	0.345	0.0050788875843863	0.9935452	0.4687597691271551	0.21412113	0.09530586	0.6699996	-3.547886371612549
900	CAPKPSGGSYIPTF	CASSPQGRMAYGYTF	TRAV25*01	TRBV7-9*01	TRAJ6*01	TRBJ1-2*01	YVLDHLIVV	5520.0	HLA-A*02:01	0		0.99346125125885	0.056686763	0.4604083	0.8676590422789255	1.0	0.0588574856519699	0.0301458705216646	0.73056	0.9443	0.43677	0.047396854		0.39513624	0.967	0.063684019503853	0.98593485	0.4635536386412986	0.056559645	0.024652986	0.30408823	-4.63270902633667
901	CAYRRGGATNKLIF	CASSITVSRETQYF	TRAV38-2/DV8*01	TRBV19*01	TRAJ32*01	TRBJ2-5*01	YVLDHLIVV	5521.0	HLA-A*02:01	0		0.0138669535517692	0.053898565	0.4671455	0.8491663336753845	1.0	0.1081051751971244	0.251539409160614	0.7793642	0.9557	0.80618	0.0046633137		0.33523685	0.6720000000000002	0.0192279642637004	0.9420409	0.6051996003232963	0.27924928	0.008437776	0.5073579	-4.156363010406494
902	CAVSEKDYKLSF	CSADSGTWDEQFF	TRAV8-6*01	TRBV20-1*01	TRAJ20*01	TRBJ2-1*01	YVLDHLIVV	5525.0	HLA-A*02:01	0		0.7527854442596436	0.07231673	0.44902328	0.960430865486463	0.9966666666666668	0.0791782662272453	0.2517871856689453	0.25892413	0.7903	0.13571	0.08214473		0.43216154	0.125	0.0036543027614243	0.952626	0.4149718974108593	0.0915683	0.016405025	0.6800404	-3.6569936275482178
903	CAPGVGGADGLTF	CASSWTAKGEQYF	TRAV12-3*01	TRBV19*01	TRAJ45*01	TRBJ2-7*01	YVLDHLIVV	5563.0	HLA-A*02:01	0		0.0013946167891845	0.06892205	0.4610693	0.8669846753279368	1.0	0.0245862808078527	0.2505662143230438	0.6078402	0.9664	0.76155	0.009041193		0.3621242	0.9992	0.0005290750388667	0.94996154	0.480303115507423	0.08011186	0.07669248	0.31540698	-4.0882110595703125
904	CAAPRIKAAGNKLTF	CASRTIDLLAGEYEQYF	TRAV29/DV5*01	TRBV6-2*01	TRAJ17*01	TRBJ2-7*01	YVLDHLIVV	5576.0	HLA-A*02:01	0		0.506568431854248	0.06539475	0.44993532	0.9274150977532069	0.9966666666666668	0.4260376393795013	0.5074947476387024	0.34522247	0.9751	0.3329900000000001	0.06200944		0.26208898	0.022	0.0146717336516303	0.94810444	0.4514898864977445	0.21185085	0.04352176	0.56414884	-3.697966575622559
905	CAFMKHGKANNLFF	CSARDLGQAGGTEAFF	TRAV38-1*01	TRBV20-1*01	TRAJ36*01	TRBJ1-1*01	YVLDHLIVV	5606.0	HLA-A*02:01	0		0.4281815886497497	0.08517173	0.4477352	0.9647050003210704	1.0	0.0162257272750139	0.296610414981842	0.1409462	0.3354	0.3314199999999999	0.033670474		0.259647	0.632	0.1841943963605445	0.9812026	0.4670575904768663	0.1312883	0.052666977	0.59463954	-4.46641731262207
906	CAVDAGNNRKLIW	CASDLAGGREQFF	TRAV12-2*01	TRBV12-4*01	TRAJ38*01	TRBJ2-1*01	YVLDHLIVV	5608.0	HLA-A*02:01	0		0.995518147945404	0.08644723	0.45841816	0.5004712740580242	1.0	0.0586442314088344	0.1502605527639389	0.33882773	0.9294	0.5154	0.035868812		0.3132988	0.544	0.004791397799272	0.97223496	0.4058904185259303	0.3723979	0.0072674374	0.3391696	-4.85518741607666
907	CIVGPGSSASKIIF	CASSSFLRGMNTEAFF	TRAV26-1*01	TRBV12-3*01	TRAJ3*01	TRBJ1-1*01	YVLDHLIVV	5622.0	HLA-A*02:01	0		0.9999902248382568	0.07652522	0.46314812	0.985003937035799	1.0	0.3551499247550964	0.6714105010032654	0.4082119	0.9537	0.58628	0.040046085		0.34013578	0.916	0.1398764181903971	0.9694524	0.471509155229405	0.09092594	0.51484376	0.38494617	-2.0789523124694824
908	CALYNYKLSF	CASSPSDRLDEQYF	TRAV19*01	TRBV12-3*01	TRAJ20*01	TRBJ2-7*01	YVLDHLIVV	5701.0	HLA-A*02:01	0		0.7321351170539856	0.08133524	0.45985398	0.8132903575897217	1.0	0.1156386137008667	0.4686559736728668	0.7983097	0.8772	0.48514	0.0675771		0.5155405	0.288	0.0024055484478594	0.93199	0.3932322945609073	0.2703201	0.0077208825	0.25587383	-2.5822203159332275
909	CAVSQGAQKLVF	CASSQDPRGRGNEQFF	TRAV12-2*01	TRBV4-3*01	TRAJ54*01	TRBJ2-1*01	YVLDHLIVV	5708.0	HLA-A*02:01	0		0.9991624355316162	0.071376465	0.45995688	0.3280536333719889	1.0	0.1345877349376678	0.1088989749550819	0.5192028	0.4354	0.0849999999999999	0.00907233		0.28775063	0.394	0.0068194741957995	0.9858893	0.4218709651556589	0.051336497	0.015073434	0.48979974	-5.33284330368042
910	CVVNMFGDSSYKLIF	CASSLGQGYEQYF	TRAV12-1*01	TRBV7-2*01	TRAJ12*01	TRBJ2-7*01	YVLDHLIVV	5729.0	HLA-A*02:01	0		0.1158346980810165	0.08880663	0.46490964	0.7859189709027609	1.0	0.0214301906526088	0.6149043440818787	0.22069825	0.9872	0.71095	0.041693293		0.64211553	0.4659999999999999	0.2356784209085162	0.9437854	0.3278831296802155	0.46846858	0.0028749683	0.2992334	-5.568151950836182
911	CVVNPSGGYNKLIF	CASSEGGGSYEQYF	TRAV12-1*01	TRBV2*01	TRAJ4*01	TRBJ2-7*01	YVLDHLIVV	5737.0	HLA-A*02:01	0		0.0127945411950349	0.0657531	0.46270496	0.4400485356648763	1.0	0.1271839290857315	0.4590782225131988	0.58876157	0.5695	0.1859099999999999	0.031942435		0.6436415	0.366	0.002504918968043	0.9307315	0.3188061721786769	0.10903543	0.011137531	0.1777983	-5.832553863525391
912	CIVRDNNAGNMLTF	CASSEWGGNQPQHF	TRAV26-1*01	TRBV9*01	TRAJ39*01	TRBJ1-5*01	YVLDHLIVV	5738.0	HLA-A*02:01	0		0.9944052696228028	0.07096852	0.46190158	0.7006394267082214	1.0	0.1976769119501114	0.4814641773700714	0.6090998	0.9737	0.09867	0.039856583		0.5477531	0.967	0.2045019462777418	0.88617796	0.4513003074476167	0.0972492	0.004296068	0.37861153	-2.7841482162475586
913	CALTRDDKIIF	CASSYKRGWNYGYTF	TRAV19*01	TRBV19*01	TRAJ30*01	TRBJ1-2*01	YVLDHLIVV	5751.0	HLA-A*02:01	0		0.0030267902184277	0.06060266	0.46140528	0.3842261632283529	1.0	0.0082640135660767	0.4029176235198974	0.48537803	0.8058	0.5618399999999999	0.039252397		0.4726212	0.8220000000000001	0.1811216525398777	0.9309831	0.4952910487043297	0.015872035	0.0047940793	0.5443492	-5.220867156982422
914	CVVNMYDDMRF	CASIDSNTGELFF	TRAV12-1*01	TRBV5-1*01	TRAJ43*01	TRBJ2-2*01	YVLDHLIVV	5766.0	HLA-A*02:01	0		0.0044624656438827	0.07955427	0.46413866	0.7521798809369405	1.0	0.0220236461609601	0.2234600931406021	0.30316132	0.9126	0.7043699999999999	0.0017314462		0.49235433	0.8930000000000001	0.0151036504183139	0.9504416	0.4851455571542845	0.4724797	0.0013835147	0.13400768	-11.32100772857666
915	CAVPPNDYKLSF	CASSFNMPLAKNIQYF	TRAV14/DV4*01	TRBV7-3*01	TRAJ20*01	TRBJ2-4*01	YVLDHLIVV	5825.0	HLA-A*02:01	0		0.9999616146087646	0.06795715	0.45701346	0.9092848698298136	1.0	0.1141493842005729	0.4854703843593597	0.9112246	0.8189	0.14099	0.049808312		0.2715594	0.059	0.1139771279944398	0.9941486	0.4281655392414288	0.10915123	0.041063163	0.26260307	-5.319005966186523
916	CAVRPGGAAGNKLTF	CASSPQPGYEQYF	TRAV21*01	TRBV27*01	TRAJ17*01	TRBJ2-7*01	YVLDHLIVV	5850.0	HLA-A*02:01	0		0.98008531332016	0.07314083	0.46516478	0.727035641670227	1.0	0.1029511094093322	0.3552168309688568	0.418537	0.8509	0.92105	0.15351957		0.64482194	0.936	0.0023700917037785	0.97123873	0.3101732921832251	0.2469224	0.0146050155	0.637213	-3.1475725173950195
917	CALSEDSRRNNNNDMRF	CASSSGLFETQYF	TRAV19*01	TRBV28*01	TRAJ43*01	TRBJ2-5*01	YVLDHLIVV	5875.0	HLA-A*02:01	0		0.9309044480323792	0.06868921	0.4679742	0.9649791022141776	1.0	0.0555350296199321	0.7392433881759644	0.24152642	0.9812	0.41025	0.18156861		0.5869882	0.1029999999999999	0.0034543989691883	0.9510422	0.4952618092302864	0.37394348	0.12307838	0.67271155	-5.718372821807861
918	CASGPRNNNDMRF	CASSAGLKFEQYF	TRAV38-1*01	TRBV9*01	TRAJ43*01	TRBJ2-7*01	YVLDHLIVV	5879.0	HLA-A*02:01	0		0.2431415170431137	0.06313315	0.46592286	0.9021949569384256	1.0	0.0586586743593215	0.4132276475429535	0.86985064	0.9832	0.19063	0.04989165		0.36302558	0.243	0.086709953090758	0.9609721	0.3727115664371515	0.14415279	0.29311824	0.4037432	-2.5193238258361816
919	CAAPQGGSEKLVF	CASSLTGGRADTQYF	TRAV22*01	TRBV7-3*01	TRAJ57*01	TRBJ2-3*01	YVLDHLIVV	5883.0	HLA-A*02:01	0		0.014214158989489	0.07054565	0.46397907	0.6550571123758953	1.0	0.1706121563911438	0.159744456410408	0.6375191	0.6491	0.61015	0.028395656		0.3095831	0.735	0.0452774789882823	0.97457916	0.6457958441999004	0.10982522	0.43274266	0.2148376	-4.451542377471924
920	CATATGGATNKLIF	CASSSDQEWKFF	TRAV17*01	TRBV7-6*01	TRAJ32*01	TRBJ2-1*01	YVLDHLIVV	5918.0	HLA-A*02:01	0		0.0267103910446167	0.06661276	0.46576044	0.7999656597773234	1.0	0.0034107975661754	0.543520987033844	0.13954692	0.8226	0.14654	0.043704882		0.61732185	0.163	0.0545519557410443	0.9597486	0.4520021890048263	0.08037796	0.004886208	0.30242077	-3.252992868423462
921	CAVEGGNKLVF	CASSQVTSGLASYEQYF	TRAV8-3*01	TRBV4-1*01	TRAJ47*01	TRBJ2-7*01	YVLDHLIVV	5919.0	HLA-A*02:01	0		0.5396907329559326	0.07187165	0.45858818	0.7860889037450155	1.0	0.1989445090293884	0.1291233450174331	0.59027344	0.9572	0.3334699999999999	0.04763926		0.3610928	0.5820000000000001	0.0014248840510845	0.91201496	0.4321640794643814	0.1950145	0.0055739144	0.49316856	-4.865954875946045
922	CVVNSPSGNTPLVF	CSARDWAGMNTGELFF	TRAV12-1*01	TRBV20-1*01	TRAJ29*01	TRBJ2-2*01	YVLDHLIVV	5928.0	HLA-A*02:01	0		0.9998725652694702	0.073668994	0.4504705	0.9872525855898856	1.0	0.0095242671668529	0.4049265682697296	0.84622437	0.9382	0.09294	0.042323273		0.28211588	0.9000000000000001	0.0253965018579037	0.97572386	0.4747898347129315	0.20073523	0.00092464674	0.6469352	-7.711857318878174
923	CVVSYPNDYKLSF	CAGQNRNTGELFF	TRAV10*01	TRBV2*01	TRAJ20*01	TRBJ2-2*01	YVLDHLIVV	5949.0	HLA-A*02:01	0		0.954348623752594	0.08886555	0.45839068	0.91593270500501	1.0	0.0316293127834796	0.5804947018623352	0.097224385	0.5444	0.5295099999999999	0.012764017		0.4628541	0.746	0.0089247507989057	0.96488273	0.4859069239846957	0.32047784	1.5225788e-07	0.31145066	-9.87441062927246
924	CAASPSNQAGTALIF	CASSFSPGAYEQYF	TRAV23/DV6*01	TRBV5-5*01	TRAJ15*01	TRBJ2-7*01	YVLDHLIVV	5962.0	HLA-A*02:01	0		0.9146047234535216	0.07089812	0.4628587	0.9173712035020192	1.0	0.0508730411529541	0.118744321167469	0.49349096	0.8651	0.2737699999999999	0.046422537		0.5469879	0.9220000000000002	0.0006216783105628	0.9648856	0.3618035490670021	0.1270034	0.010904549	0.36721367	-4.871605396270752
925	CAAKDYGGSQGNLIF	CASSQAGQETQYF	TRAV23/DV6*01	TRBV4-1*01	TRAJ42*01	TRBJ2-5*01	YVLDHLIVV	5966.0	HLA-A*02:01	0		0.951003074645996	0.06720464	0.46406588	0.6006718476613362	1.0	0.014174984768033	0.4090434908866882	0.27692044	0.9539	0.9371	0.018197369		0.55688316	0.7090000000000001	0.0007495964797271	0.92991805	0.4771085404092725	0.36252946	0.22855704	0.32437894	-3.662055253982544
926	CIPLSNNAGNMLTF	CASSPWGGNSPLHF	TRAV26-2*01	TRBV9*01	TRAJ39*01	TRBJ1-6*01	YVLDHLIVV	5975.0	HLA-A*02:01	0		0.9987567663192748	0.06796538	0.46499577	0.897487630446752	1.0	0.148498073220253	0.2175125032663345	0.24781503	0.9841	0.1669899999999999	0.057875678		0.54696524	0.813	0.0052864729150314	0.91786194	0.4146892168288954	0.076240085	0.012424305	0.22920801	-3.023827075958252
927	CAAKELGNKYIF	CASSLEVHTQYF	TRAV29/DV5*01	TRBV11-2*01	TRAJ40*01	TRBJ2-3*01	YVLDHLIVV	6012.0	HLA-A*02:01	0		0.4445997178554535	0.07766309	0.4661506	0.3370279868443807	1.0	0.2575770914554596	0.4301972985267639	0.8641846	0.9038	0.0976300000000001	0.07914348		0.55213755	0.725	0.0066250908013898	0.958256	0.5071673576791617	0.23008934	0.0018344433	0.4094546	-3.61513876914978
928	CAGFYLEFYF	CASSLMGPWGNTGELFF	TRAV3*01	TRBV7-9*01	TRAJ21*01	TRBJ2-2*01	YVLDHLIVV	6043.0	HLA-A*02:01	0		0.0802507251501083	0.07679776	0.45813707	0.6160988012949626	1.0	0.0700752735137939	0.3549104034900665	0.2826734	0.9659	0.48105	0.034880806		0.36538452	0.38	0.0082148295769002	0.9175859	0.4364255965181156	0.11403329	0.012357748	0.48625046	-4.528553485870361
929	CAASGAGGTSYGKLTF	CASSSQRDGPPDTQYF	TRAV29/DV5*01	TRBV11-2*01	TRAJ52*01	TRBJ2-3*01	YVLDHLIVV	6063.0	HLA-A*02:01	0		0.9947463274002076	0.053249806	0.46032688	0.9318642069896064	1.0	0.1456095427274704	0.4287750720977783	0.19978894	0.333	0.0891299999999999	0.07872246		0.45960727	0.001	0.0280982266471255	0.98879397	0.5435849347213032	0.22382824	0.006069529	0.3492716	-6.18347692489624
930	CATVLPTRSGGYNKLIF	CAWRPAPVGELFF	TRAV17*01	TRBV30*01	TRAJ4*01	TRBJ2-2*01	YVLDHLIVV	6139.0	HLA-A*02:01	0		0.9999994039535522	0.07675156	0.4552062	0.400337815284729	1.0	0.0374757349491119	0.2371749877929687	0.23212306	0.7789	0.26602	0.065953285		0.42260182	0.8870000000000001	0.0011700276583724	0.9715249	0.4432958410496409	0.05535883	0.14643684	0.6246689	-1.2547438144683838
931	CVVNRDNDMRF	CALEDANTGELFF	TRAV12-1*01	TRBV12-4*01	TRAJ43*01	TRBJ2-2*01	YVLDHLIVV	6140.0	HLA-A*02:01	0		0.002262769266963	0.08821376	0.4553392	0.4560435612996419	1.0	0.0353416875004768	0.4594685733318329	0.2192581	0.9629	0.25993	0.004344646		0.45874524	0.497	0.0276064464924274	0.939708	0.4707158335835432	0.6813851	1.6756212e-07	0.31146082	-11.353248596191406
932	CALSDLGYGNKLVF	CSASPTGINYEQYF	TRAV19*01	TRBV20-1*01	TRAJ47*01	TRBJ2-7*01	YVLDHLIVV	6160.0	HLA-A*02:01	0		0.7530627846717834	0.06638901	0.45744994	0.9873482584953308	1.0	0.1033177822828292	0.2773764729499817	0.9041349	0.9295	0.56304	0.06090497		0.4025122	0.8830000000000001	0.0024469866311847	0.9456894	0.383866814251471	0.09987499	0.6592005	0.6581205	-5.006789684295654
933	CAFMKSAAGNKLTF	CASSFYGGQGYGYTF	TRAV38-1*01	TRBV27*01	TRAJ17*01	TRBJ1-2*01	YVLDHLIVV	6161.0	HLA-A*02:01	0		0.2285045087337494	0.059218008	0.46191022	0.978291889031728	1.0	0.144682765007019	0.1246779263019561	0.3436896	0.9657	0.49709	0.00077864155		0.56163853	0.173	0.0022664433112367	0.9346825	0.5147723780510755	0.18902253	0.009518466	0.64073825	-3.92974591255188
934	CAVREGANNLFF	CASSQERAASTDTQYF	TRAV1-2*01	TRBV4-2*01	TRAJ36*01	TRBJ2-3*01	YVLDHLIVV	6163.0	HLA-A*02:01	0		0.150637999176979	0.046237256	0.4574051	0.6531579097112019	1.0	0.1054252609610557	0.0973733216524124	0.3280432	0.3256	0.0841399999999999	0.023230163		0.34320965	0.039	0.1484819851990323	0.95861936	0.5263908967652908	0.26518324	0.006164401	0.4490491	-2.960692405700684
935	CVVNNVNSGYSTLTF	CSARSLDGENTGELFF	TRAV12-1*01	TRBV29-1*01	TRAJ11*01	TRBJ2-2*01	YVLDHLIVV	6248.0	HLA-A*02:01	0		0.9999635219573976	0.084651425	0.45187417	0.9940979791184268	1.0	0.0692193210124969	0.4267878830432892	0.6723314	0.427	0.4722999999999999	0.036134318		0.32160732	0.265	0.0094440766035404	0.94610286	0.4736599181353396	0.32003835	0.0014943797	0.5795078	-4.637871265411377
936	CAVGGGGGNKLTF	CASSLLWVGDYGYTF	TRAV21*01	TRBV11-2*01	TRAJ10*01	TRBJ1-2*01	YVLDHLIVV	6254.0	HLA-A*02:01	0		0.9998277425765992	0.06594729	0.46038982	0.6754347880681355	1.0	0.0200900677591562	0.5462874174118042	0.1486352	0.9367	0.1746299999999999	0.15433532		0.6176045	0.4	0.0038055376680858	0.9043009	0.4972944688564937	0.10737435	0.3998679	0.28890988	-6.400646686553955
937	CGTAPLTGNQFYF	CASSHSGTAYTEAFF	TRAV30*01	TRBV18*01	TRAJ49*01	TRBJ1-1*01	YVLDHLIVV	6265.0	HLA-A*02:01	0		0.047952726483345	0.064711615	0.46009845	0.9640383943915368	1.0	0.0268238354474306	0.2812237441539764	0.43149891	0.4188	0.60151	0.030520296		0.33653122	0.4	0.0039611894491827	0.960256	0.390137135808189	0.04523759	0.02515749	0.31455684	-5.112934589385986
938	CAVRDGNNAGNMLTF	CASSPRQSMNTEAFF	TRAV3*01	TRBV27*01	TRAJ39*01	TRBJ1-1*01	YVLDHLIVV	6266.0	HLA-A*02:01	0		0.0061892145313322	0.07327592	0.4619728	0.9665147736668588	1.0	0.0151157490909099	0.1370610296726226	0.23615979	0.4544	0.95623	0.011576654		0.3140826	0.815	0.3103627718694042	0.9712304	0.3895090858461627	0.098178126	0.001781316	0.6552297	-4.051424503326416
939	CAASGGAQKLVF	CASSYLVANTGELFF	TRAV29/DV5*01	TRBV7-6*01	TRAJ54*01	TRBJ2-2*01	YVLDHLIVV	6302.0	HLA-A*02:01	0		0.9668523073196412	0.08960125	0.46265694	0.9121010005474092	1.0	0.0359851233661174	0.2033841907978058	0.1718976	0.6355	0.0898099999999999	0.030904908		0.46629137	0.187	0.0383960534003563	0.9002993	0.4667270595898612	0.31023917	0.641218	0.21187258	-4.489944934844971
940	CALSDANRDDKIIF	CAVGQGLYNEQFF	TRAV9-2*01	TRBV10-3*01	TRAJ30*01	TRBJ2-1*01	YVLDHLIVV	6306.0	HLA-A*02:01	0		0.9999997615814208	0.07593891	0.4550593	0.6597806215286255	1.0	0.2460051476955413	0.1576154381036758	0.94273293	0.9602	0.63072	0.047353134		0.47691566	0.936	0.0029314876446733	0.92552364	0.474808801067391	0.3685124	0.564235	0.395967	-0.8667178153991699
941	CAVNVEEGSQGNLIF	CASSSPPISVATDTQYF	TRAV8-1*01	TRBV27*01	TRAJ42*01	TRBJ2-3*01	YVLDHLIVV	6319.0	HLA-A*02:01	0		0.3964285850524902	0.06667897	0.46085855	0.8636223872502645	1.0	0.0822189301252365	0.3352601230144501	0.8229371	0.7392	0.96498	0.002026418		0.36046025	0.554	0.003566036997654	0.97624135	0.5319962439447733	0.3070753	0.3930642	0.6233967	-4.775713920593262
942	CIPMNNNAGNMLTF	CASTPWGGGGYTF	TRAV26-2*01	TRBV9*01	TRAJ39*01	TRBJ1-2*01	YVLDHLIVV	6333.0	HLA-A*02:01	0		0.99999737739563	0.06544911	0.4601608	0.8355398178100586	1.0	0.4067400991916656	0.4698593616485595	0.28588483	0.9889	0.0811399999999999	0.04424803		0.5174922	0.355	0.0712056964126532	0.8684399	0.4167700853524761	0.06214329	0.52399385	0.3105454	-1.5783841609954834
943	CVAPSTGSYQLTF	CASSEGPSNTGELFF	TRAV12-1*01	TRBV2*01	TRAJ28*01	TRBJ2-2*01	YVLDHLIVV	6378.0	HLA-A*02:01	0		0.0658693090081214	0.08252565	0.46471277	0.7448883056640625	1.0	0.0275074169039726	0.1234204247593879	0.32025182	0.9695	0.45599	0.017670749		0.51183796	0.151	0.0495767518768843	0.95544183	0.4449998778330465	0.21929653	0.0053130314	0.23036058	-4.952484607696533
944	CALSEADPNAGNNRKLIW	CSVGGAGGEKDTEAFF	TRAV19*01	TRBV29-1*01	TRAJ38*01	TRBJ1-1*01	YVLDHLIVV	6438.0	HLA-A*02:01	0		0.4185535311698913	0.08816202	0.44651413	0.6140637397766113	1.0	0.0055746464058756	0.2655936181545257	0.49268752	0.0592	0.10784	0.03465258		0.3130384	0.3189999999999999	0.0065772821726568	0.97510546	0.4893667914569639	0.08298027	0.019379918	0.57612085	-5.017607688903809
945	CASMDSNYQLIW	CASSPATSGNTDTQYF	TRAV1-2*01	TRBV6-4*01	TRAJ33*01	TRBJ2-3*01	YVLDHLIVV	6450.0	HLA-A*02:01	0		0.9987025260925292	0.070083104	0.46158728	0.8481999735037485	1.0	0.0395604781806468	0.0911314785480499	0.8136502	0.8865	0.09138	0.029626625		0.45492584	0.3009999999999999	0.0905857669058605	0.9563118	0.5619293612550752	0.3580935	0.02109061	0.35850546	-8.278050422668457
946	CAASMFLDSNYQLIW	CASSPSAGYTEAFF	TRAV23/DV6*01	TRBV7-3*01	TRAJ33*01	TRBJ1-1*01	YVLDHLIVV	6454.0	HLA-A*02:01	0		0.750487208366394	0.07138757	0.46407217	0.8764962553977966	1.0	0.1619525402784347	0.2001185864210128	0.4728109	0.9598	0.50899	0.049648203		0.5141823	0.812	0.0198030550935072	0.9507892	0.373330983180328	0.17826046	0.31999713	0.24693267	-7.082762718200684
947	CIVSATNFGNEKLTF	CASRRTGKPYGYTF	TRAV26-1*01	TRBV25-1*01	TRAJ48*01	TRBJ1-2*01	YVLDHLIVV	6462.0	HLA-A*02:01	0		0.7241577506065369	0.066076994	0.46028188	0.7928922573725382	1.0	0.0210499167442321	0.0458928346633911	0.27817005	0.9444	0.35013	0.02253605		0.2735427	0.4339999999999999	0.0096431973746803	0.9622983	0.4387304500787043	0.031613253	0.0037447251	0.3719395	-5.053269863128662
948	CVVNRGNDMRF	CASGDTNTGELFF	TRAV12-1*01	TRBV7-8*01	TRAJ43*01	TRBJ2-2*01	YVLDHLIVV	6467.0	HLA-A*02:01	0		0.1997603625059127	0.082913995	0.46267572	0.8786996006965637	1.0	0.0112442374229431	0.4362950325012207	0.15052645	0.7441	0.09572	0.0052133854		0.62728417	0.792	0.0086693972356442	0.93513924	0.4962232130580072	0.5542439	0.0018789362	0.40048036	-11.546971321105955
949	CALSEAPGRTGANNLFF	CASSLWGQGPYEQYF	TRAV19*01	TRBV5-1*01	TRAJ36*01	TRBJ2-7*01	YVLDHLIVV	6541.0	HLA-A*02:01	0		0.995611608028412	0.074782975	0.45916364	0.5457332134246826	1.0	0.0894826054573059	0.1318932324647903	0.24017803	0.9558	0.48112	0.0108299		0.5868975	0.7840000000000001	0.0184245707670925	0.91912735	0.4445796126927233	0.118978	0.016965361	0.1496563	-5.218771457672119
950	CASRSNYQLIW	CASSDAQAPQHF	TRAV12-3*01	TRBV6-1*01	TRAJ33*01	TRBJ1-5*01	YVLDHLIVV	6548.0	HLA-A*02:01	0		0.9738015532493592	0.07381923	0.46305197	0.4128259023030599	1.0	0.0596919506788253	0.3547097742557525	0.6101844	0.9811	0.4506799999999999	0.06823428		0.5329726	0.727	0.1174273089753114	0.9642572	0.443623389865722	0.14734882	0.007499947	0.46964872	-5.801722526550293
951	CATGSGSRLTF	CASSPGGGQGEKLFF	TRAV17*01	TRBV7-3*01	TRAJ58*01	TRBJ1-4*01	YVLDHLIVV	6550.0	HLA-A*02:01	0		0.0003972689737565	0.07063086	0.46153846	0.8839117685953776	1.0	0.063173808157444	0.0872121676802635	0.44156313	0.9154	0.32572	0.08036344		0.3826374	0.514	0.339669579132169	0.91255796	0.5146704259016217	0.104089245	0.009822103	0.22296178	-5.533494472503662
952	CALSARGGNSGGYQKVTF	CASSQEGGSPSYEQYF	TRAV9-2*01	TRBV4-2*01	TRAJ13*01	TRBJ2-7*01	YVLDHLIVV	6551.0	HLA-A*02:01	0		0.0019611415918916	0.067003876	0.45989513	0.4222904046376546	1.0	0.0706224143505096	0.2902609705924988	0.41050953	0.9281	0.19872	0.018796062		0.51955336	0.1059999999999999	0.0087913240509806	0.9754548	0.5053746109113003	0.16491902	0.01668641	0.39784002	-6.570182800292969
953	CAVRLRNSGNTPLVF	CASSQELELKNTEAFF	TRAV3*01	TRBV4-2*01	TRAJ29*01	TRBJ1-1*01	YVLDHLIVV	6561.0	HLA-A*02:01	0		0.9682258367538452	0.07449779	0.45803237	0.5993924140930176	1.0	0.0098497122526168	0.4110213816165924	0.82369906	0.7031	0.34956	0.02675141		0.2900382	0.914	0.0057626197703939	0.98258495	0.4603030683482996	0.14157216	0.00038721287	0.49051723	-3.4959604740142822
954	CVVNSPEGGGNKLTF	CASSSLNSLEAFF	TRAV12-1*01	TRBV7-2*01	TRAJ10*01	TRBJ1-1*01	YVLDHLIVV	6579.0	HLA-A*02:01	0		0.9999719858169556	0.087539196	0.46892056	0.9658313790957131	1.0	0.0854425951838493	0.5387906432151794	0.67135316	0.9684	0.07656	0.025180466		0.51256186	0.0759999999999999	0.0574637069650634	0.955307	0.4454243711509497	0.47104052	1.2312491e-05	0.36815444	-11.323193550109863
955	CVVNNPGAGSYQLTF	CASSLVEGGNTGELFF	TRAV12-1*01	TRBV9*01	TRAJ28*01	TRBJ2-2*01	YVLDHLIVV	6594.0	HLA-A*02:01	0		0.8241831064224243	0.0933083	0.46257818	0.4424212773640951	1.0	0.0723438188433647	0.3767455220222473	0.14801458	0.8609	0.4032800000000001	0.058839433		0.4653365	0.8030000000000002	0.0281292649196984	0.96125215	0.5217216780385349	0.4457155	0.00040839476	0.43792984	-5.103784084320068
956	CAASISNQAGTALIF	CASSHSPGPYEQYF	TRAV23/DV6*01	TRBV5-5*01	TRAJ15*01	TRBJ2-7*01	YVLDHLIVV	6632.0	HLA-A*02:01	0		0.6555363535881042	0.06129367	0.4618439	0.927697479724884	1.0	0.0328035876154899	0.0912903696298599	0.5758667	0.8181	0.31099	0.04700004		0.59567916	0.35	0.0005742450739489	0.9727676	0.3503596351462258	0.052024405	0.008849149	0.34586516	-4.849935054779053
957	CIVGGAQKLVF	CASSLPGGNTEAFF	TRAV26-1*01	TRBV4-1*01	TRAJ54*01	TRBJ1-1*01	YVLDHLIVV	6633.0	HLA-A*02:01	0		0.9368084073066713	0.07417588	0.46741647	0.6820080478986104	1.0	0.2721822261810303	0.296566367149353	0.53683025	0.787	0.58678	0.027757272		0.52626055	0.016	0.1174259093888395	0.9342746	0.3533891839475416	0.32438582	0.05399521	0.30101886	-3.7828545570373535
958	CVVNKEDNLFF	CASSGGIETSGNTGELFF	TRAV12-1*01	TRBV9*01	TRAJ36*01	TRBJ2-2*01	YVLDHLIVV	6688.0	HLA-A*02:01	0		0.9951781034469604	0.07610246	0.45599678	0.7879813114802042	1.0	0.020339909940958	0.4478363990783691	0.1831016	0.6905	0.19301	0.016114995		0.43217748	0.831	0.0141188142988539	0.97296137	0.48132189156496	0.24419633	0.00050396833	0.42342448	-6.983779430389404
959	CAVNAGTYKYIF	CASSLRVNGAPEQYF	TRAV8-1*01	TRBV27*01	TRAJ40*01	TRBJ2-7*01	YVLDHLIVV	6692.0	HLA-A*02:01	0		0.4447053074836731	0.062089317	0.45986834	0.6545780499776204	1.0	0.054845243692398	0.092761106789112	0.34696332	0.3243	0.94723	0.019597854		0.41657865	0.726	0.0340026502788532	0.99277264	0.4944200618019904	0.26042747	0.74819493	0.6774104	-4.018678665161133
960	CAGSRTGTALIF	CASSTGIVTGANVLTF	TRAV5*01	TRBV27*01	TRAJ15*01	TRBJ2-6*01	YVLDHLIVV	6743.0	HLA-A*02:01	0		0.9146803021430968	0.06911347	0.45991662	0.9779390146334966	1.0	0.1898723840713501	0.7505134344100952	0.92854136	0.3481	0.7664	0.03163235		0.36885634	0.2849999999999999	0.1962908102956135	0.95286024	0.4875397810295219	0.25144747	0.3218438	0.60204834	-2.873488426208496
961	CVVKSGGSYIPTF	CASSLVPPTSVYYNEQFF	TRAV12-1*01	TRBV11-2*01	TRAJ6*01	TRBJ2-1*01	YVLDHLIVV	6755.0	HLA-A*02:01	0		0.8827336430549622	0.064182565	0.45785162	0.0425631205240885	1.0	0.0452349260449409	0.4349567890167236	0.19254649	0.7148	0.3152899999999999	0.10125519		0.60841143	0.355	0.1079715781619597	0.99357605	0.4294541126230174	0.36472222	0.033262707	0.33390063	-3.951661109924317
962	CAYRRWRGGGADGLTF	CASSHWGLKETQYF	TRAV38-2/DV8*01	TRBV14*01	TRAJ45*01	TRBJ2-5*01	YVLDHLIVV	6789.0	HLA-A*02:01	0		0.9755480289459229	0.06501302	0.4619912	0.9312153061230978	1.0	0.0351093560457229	0.1938805878162384	0.52789915	0.5069	0.6062700000000001	0.012706288		0.3136091	0.1839999999999999	0.0667848639583098	0.9247566	0.4855528287730882	0.053226896	0.70842254	0.53511167	-5.531910419464111
963	CALSPNAGTASKLTF	CSARDMGQTNEKLFF	TRAV19*01	TRBV20-1*01	TRAJ44*01	TRBJ1-4*01	YVLDHLIVV	6802.0	HLA-A*02:01	0		0.0002250621910206	0.07232736	0.45270061	0.9676582217216492	0.9966666666666668	0.0266195368021726	0.0065644732676446	0.06881503	0.9025	0.06218	0.06952568		0.31337318	0.384	0.1379567603675241	0.9475828	0.457085850677483	0.16863957	0.005695944	0.632231	-5.9623703956604
964	CATKRGADGLTF	CASSYGGDVYGYTF	TRAV17*01	TRBV6-5*01	TRAJ45*01	TRBJ1-2*01	YVLDHLIVV	6808.0	HLA-A*02:01	0		1.4271002328314353e-05	0.057502113	0.46092245	0.7386480967203777	1.0	0.0397683382034301	0.3034196197986603	0.3510992	0.615	0.86176	0.05463786		0.50302935	0.367	0.0032788855773105	0.9625269	0.3834934067317245	0.18086748	0.0765518	0.52395415	-5.218100070953369
965	CAAIRYSGAGSYQLTF	CSARDTGLAGLEQFF	TRAV23/DV6*01	TRBV20-1*01	TRAJ28*01	TRBJ2-1*01	YVLDHLIVV	6822.0	HLA-A*02:01	0		0.9998433589935304	0.0753956	0.44975677	0.9696823358535768	1.0	0.0217557810246944	0.1215262338519096	0.632633	0.5688	0.3224599999999999	0.054090496		0.29578575	0.169	0.0057027280934562	0.95757014	0.4367093914062638	0.20225675	0.60727173	0.6041807	-4.638690948486328
966	CAVRDGGNQGGKLIF	CASSIGRGREQYF	TRAV3*01	TRBV19*01	TRAJ23*01	TRBJ2-7*01	YVLDHLIVV	6827.0	HLA-A*02:01	0		4.179224106337642e-06	0.057689592	0.46891135	0.3873022397359212	1.0	0.0505301803350448	0.383622944355011	0.1879196	0.9018	0.70021	0.005182139		0.4029021	0.643	0.0010044553077023	0.9581394	0.3233503622624442	0.101306364	0.014365137	0.30857754	-6.1180291175842285
967	CAGRSNYQLIW	CAWSPSGSPLEQYF	TRAV12-3*01	TRBV30*01	TRAJ33*01	TRBJ2-7*01	YVLDHLIVV	6844.0	HLA-A*02:01	0		0.9941667318344116	0.0709741	0.45956707	0.4842504660288492	1.0	0.0104377744719386	0.3071943819522857	0.6412382	0.9525	0.89907	0.036713168		0.5408154	0.704	0.2121827532479074	0.97213006	0.4149991229322227	0.1425361	0.206324	0.6808436	-4.4973554611206055
968	CAASISNQAGTALIF	CASSPLAGGAYGYTF	TRAV23/DV6*01	TRBV5-5*01	TRAJ15*01	TRBJ1-2*01	YVLDHLIVV	6859.0	HLA-A*02:01	0		0.9947240948677064	0.06299151	0.4617571	0.8738339444001516	1.0	0.3318700790405273	0.0557631514966487	0.55173606	0.9375	0.62067	0.05164636		0.5527544	0.9825000000000002	0.0045595041956403	0.96368325	0.5828845263028367	0.32195035	0.010939798	0.2303566	-9.397461891174316
969	CLVEGGYSTLTF	CSAGGVDYGYTF	TRAV4*01	TRBV29-1*01	TRAJ11*01	TRBJ1-2*01	YVLDHLIVV	6914.0	HLA-A*02:01	0		0.9997867941856384	0.06426403	0.45482862	0.9313344409068426	1.0	0.1045771837234497	0.5717151165008545	0.5936744	0.9273	0.2515900000000001	0.023079788		0.50177413	0.0869999999999999	0.0034710871826973	0.9651154	0.4789671889759898	0.05822474	0.05937266	0.6308361	-1.6964305639266968
970	CAVRGQGAQKLVF	CASSLEWNYGYTF	TRAV12-2*01	TRBV14*01	TRAJ54*01	TRBJ1-2*01	YVLDHLIVV	6928.0	HLA-A*02:01	0		0.042147047817707	0.07057505	0.46547985	0.5455942153930664	1.0	0.0382542349398136	0.323251336812973	0.5779923	0.7454	0.1502899999999999	0.06783898		0.5902887	0.87	0.0009265090455301	0.8977083	0.3860365160954963	0.101628624	0.20716941	0.53947103	-5.896043300628662
971	CAVGPGGYALNF	CASSPLSGTTQTQYF	TRAV21*01	TRBV27*01	TRAJ41*01	TRBJ2-5*01	YVLDHLIVV	6931.0	HLA-A*02:01	0		0.986289381980896	0.07154071	0.4644362	0.9600260083874068	1.0	0.1321974694728851	0.4069326817989349	0.7754171	0.931	0.97872	0.05352595		0.5954845	0.5370000000000001	0.0656363837071694	0.9500079	0.5949758578797901	0.4168767	0.79499596	0.6319432	-2.8424184322357178
972	CAYRSVSGGGADGLTF	CASSLPGGNTEAFF	TRAV38-2/DV8*01	TRBV4-1*01	TRAJ45*01	TRBJ1-1*01	YVLDHLIVV	6937.0	HLA-A*02:01	0		0.9368084073066713	0.07417588	0.46741647	0.6820080478986104	1.0	0.2721822261810303	0.1756217330694198	0.53683025	0.787	0.90213	0.013346769		0.52626055	0.016	0.1874534523834882	0.9342746	0.3533891839475416	0.32438582	0.05399521	0.30101886	-5.102907657623291
973	CAVSEYGNKLVF	CASSPNSAGGLFF	TRAV8-4*01	TRBV5-6*01	TRAJ47*01	TRBJ2-2*01	YVLDHLIVV	6982.0	HLA-A*02:01	0		0.993381142616272	0.070586726	0.46717033	0.9229986866315206	1.0	0.037847951054573	0.1476408243179321	0.25822937	0.9313	0.2839	0.055924952		0.5575825	0.021	0.2438320167486381	0.9703913	0.426014065327067	0.22954741	0.008264138	0.34260473	-3.67602276802063
974	CAAPESGYSTLTF	CASSVGEGAQYF	TRAV13-1*01	TRBV9*01	TRAJ11*01	TRBJ2-5*01	YVLDHLIVV	6992.0	HLA-A*02:01	0		0.0332865566015243	0.08052067	0.46460554	0.1861588160196939	1.0	0.1151089891791343	0.4745335280895233	0.64431	0.965	0.45855	0.060901426		0.5261971	0.927	0.0074778814312594	0.94520134	0.4572122138718338	0.2390841	0.02473958	0.52489287	-5.678901672363281
975	CAMRNNYQLIW	CASSQDGQGMHTF	TRAV12-3*01	TRBV14*01	TRAJ33*01	TRBJ1-2*01	YVLDHLIVV	6993.0	HLA-A*02:01	0		0.9999929666519164	0.07034658	0.4651287	0.5987539291381836	1.0	0.1773888617753982	0.2214262634515762	0.65429544	0.9644	0.60232	0.07161839		0.46533513	0.185	0.0078508071950636	0.84395695	0.4092501954157175	0.21578191	0.014953807	0.55011904	-4.031238079071045
976	CAVNIDKLVF	CSAPPQNQETQYF	TRAV12-2*01	TRBV20-1*01	TRAJ54*01	TRBJ2-5*01	YVLDHLIVV	6995.0	HLA-A*02:01	0		0.9964423775672911	0.070758305	0.45251468	0.9582300583521524	1.0	0.0330593921244144	0.6454869508743286	0.40558654	0.7651	0.59686	0.12718767		0.34556836	0.902	0.0002989312939462	0.97191364	0.4243492939144609	0.2010899	0.5596271	0.6583181	-7.236771106719971
977	CALSEPNYGGSQGNLIF	CASTRFSTSGRETQYF	TRAV19*01	TRBV6-5*01	TRAJ42*01	TRBJ2-5*01	YVLDHLIVV	7036.0	HLA-A*02:01	0		0.9936095476150512	0.07003082	0.45543608	0.9796886990467708	0.9966666666666668	0.2429972738027572	0.3389052152633667	0.35586718	0.6155	0.3486599999999999	0.012411692		0.26772362	0.519	0.0020582295459462	0.94546616	0.5491941282762279	0.069356106	0.22968085	0.49764273	-5.401617050170898
978	CARRGYNQGGKLIF	CASSETSGYNYEQYF	TRAV16*01	TRBV6-5*01	TRAJ23*01	TRBJ2-7*01	YVLDHLIVV	7069.0	HLA-A*02:01	0		0.002648475812748	0.056693647	0.461006	0.760388990243276	1.0	0.0542300008237361	0.5775200724601746	0.7482124	0.904	0.40544	0.10493211		0.6056295	0.146	0.0297157497116131	0.9285506	0.5373743556617665	0.2177607	0.0012930459	0.4113177	-3.1050846576690674
979	CAMREASGNQFYF	CASSQDHARRWAHNEQFF	TRAV14/DV4*01	TRBV4-2*01	TRAJ49*01	TRBJ2-1*01	YVLDHLIVV	7093.0	HLA-A*02:01	0		0.0741202756762504	0.07332538	0.45078182	0.8286571701367696	1.0	0.0853684395551681	0.3406508564949035	0.9291727	0.8819	0.27286	0.011436375		0.31535506	0.029	0.0008869474775565	0.9848099	0.4440214220196571	0.06477163	0.023109976	0.48815268	-5.21361780166626
980	CASPNTGGFKTIF	CAWRLQGAGEQYF	TRAV14/DV4*01	TRBV30*01	TRAJ9*01	TRBJ2-7*01	YVLDHLIVV	7094.0	HLA-A*02:01	0		0.9863428473472596	0.08495667	0.45522636	0.5256208976109822	1.0	0.0551028028130531	0.3854468464851379	0.56315446	0.95	0.96086	0.060189296		0.3967103	0.0639999999999999	0.0019430871936492	0.960985	0.4281640554739681	0.056941908	0.0051556206	0.6170377	-2.634185075759888
981	CAVPNTGNQFYF	CASSLRVLAVGEQFF	TRAV21*01	TRBV6-5*01	TRAJ49*01	TRBJ2-1*01	YVLDHLIVV	7097.0	HLA-A*02:01	0		0.9894234538078308	0.07227804	0.45957816	0.6611195007960002	1.0	0.0876964926719665	0.3815732300281524	0.47345108	0.6147	0.81363	0.0631869		0.40742388	0.5370000000000001	0.0450183344728429	0.9683681	0.4675875159717756	0.29713473	0.0996785	0.4682234	-3.9865803718566895
982	CAYRRGGFGNVLHC	CASTNRGDISYEQYF	TRAV38-2/DV8*01	TRBV6-6*01	TRAJ35*01	TRBJ2-7*01	YVLDHLIVV	7100.0	HLA-A*02:01	0		0.991206705570221	0.0633905	0.45506355	0.9143205086390176	1.0	0.4119251668453216	0.3347712159156799	0.5583602	0.8231	0.43626	0.024350904		0.36107814	0.583	0.0099408376678184	0.96399426	0.4619518007246343	0.06127245	0.019340944	0.51283276	-3.454899787902832
983	CAVKEGFGNEKLTF	CASRDRTGRAYEQYF	TRAV12-2*01	TRBV28*01	TRAJ48*01	TRBJ2-7*01	YVLDHLIVV	7107.0	HLA-A*02:01	0		0.9999340772628784	0.06770443	0.456212	0.9350243409474692	1.0	0.1741442680358886	0.3372296094894409	0.43449703	0.6918	0.50791	0.060548812		0.27201083	0.394	0.0416191481272107	0.9769556	0.5317042474490359	0.09614499	0.016077239	0.7435689	-3.559149265289306
984	CAVNIVNNNAGNMLTF	CASSEYRTVGYEQYF	TRAV12-2*01	TRBV2*01	TRAJ39*01	TRBJ2-7*01	YVLDHLIVV	7135.0	HLA-A*02:01	0		0.9973968267440796	0.05195455	0.46053785	0.5194719632466633	1.0	0.094159722328186	0.1545001119375229	0.5195874	0.2158	0.4975	0.11110794		0.5783257	0.01	0.0044851965838461	0.9668191	0.397506012891477	0.08967193	0.030703677	0.20816182	-1.3818458318710327
985	CAASGGNQFYF	CASSAPGGVDTGELFF	TRAV29/DV5*01	TRBV5-5*01	TRAJ49*01	TRBJ2-2*01	YVLDHLIVV	7156.0	HLA-A*02:01	0		0.0218342635780572	0.07461118	0.46046567	0.9087127447128296	1.0	0.187303826212883	0.118068017065525	0.16588892	0.7814	0.3005299999999999	0.07739267		0.37078196	0.402	0.0779260478710057	0.9787189	0.5346841220628479	0.17829356	0.010160637	0.39020196	-3.9538321495056152
986	CVVTPMNYGGATNKLIF	CASSLWRGKPETQYF	TRAV12-1*01	TRBV14*01	TRAJ32*01	TRBJ2-5*01	YVLDHLIVV	7192.0	HLA-A*02:01	0		0.634789228439331	0.071585685	0.46018362	0.3959167798360189	1.0	0.0367510952055454	0.2518631815910339	0.17294207	0.7993	0.3093300000000001	0.06210301		0.32474154	0.358	0.06722863149771	0.947072	0.6013074093230115	0.08427163	0.027571311	0.47782925	-4.612049579620361
987	CAGARDNAGNMLTF	CASSPRDGFYEQYF	TRAV27*01	TRBV7-2*01	TRAJ39*01	TRBJ2-7*01	YVLDHLIVV	7208.0	HLA-A*02:01	0		0.9383652210235596	0.07715875	0.46281606	0.936647688349088	1.0	0.1297435462474823	0.4139254689216614	0.2965691	0.6952	0.23946	0.12537178		0.56706285	0.52	0.2366654376892256	0.9284042	0.3672254820568849	0.2837005	0.014197151	0.32713526	-4.662527561187744
988	CAASRGIKAAGNKLTF	CASSIPRTAVYGYTF	TRAV13-1*01	TRBV19*01	TRAJ17*01	TRBJ1-2*01	YVLDHLIVV	7210.0	HLA-A*02:01	0		0.0463320948183536	0.05403903	0.4641708	0.6419896284739177	1.0	0.0383239313960075	0.0167656540870666	0.3289009	0.853	0.67957	0.019557789		0.55935377	0.902	0.0013048124335909	0.95644116	0.4687228093481216	0.068937056	0.004799429	0.56897825	-5.346362113952637
989	CVVNKEDDMRF	CSARDQRQHNTGELFF	TRAV12-1*01	TRBV20-1*01	TRAJ43*01	TRBJ2-2*01	YVLDHLIVV	7212.0	HLA-A*02:01	0		0.8260950446128845	0.077387124	0.45005265	0.969907745718956	1.0	0.0002737986797001	0.5533552765846252	0.06276232	0.8595	0.0510899999999999	0.030244889		0.28422472	0.248	0.0057533237770257	0.98714733	0.4478664085647101	0.12903826	0.00021586112	0.670962	-9.584210395812988
990	CAFSGGSNYKLTF	CATSSGTSMADTQYF	TRAV24*01	TRBV15*01	TRAJ53*01	TRBJ2-3*01	YVLDHLIVV	7240.0	HLA-A*02:01	0		0.6691740155220032	0.05292852	0.45928526	0.953953375418981	1.0	0.0021726575214415	0.0375299714505672	0.7023606	0.9093	0.57738	0.04933431		0.4653103	0.053	0.0026416864151542	0.9666115	0.5422607190183788	0.42092672	0.41549847	0.5413349	-6.135830402374268
991	CALRSPAAGNKLTF	CASSFAEGTQYF	TRAV16*01	TRBV27*01	TRAJ17*01	TRBJ2-5*01	YVLDHLIVV	7287.0	HLA-A*02:01	0		0.0076069459319114	0.07144801	0.4650006	0.7522128621737162	1.0	0.0256490521132946	0.3935538828372955	0.43134883	0.9103	0.85275	0.13416992		0.63781273	0.726	0.3047097434755415	0.9354563	0.4659059330699996	0.15585206	0.08240242	0.62689936	-4.116064071655273
992	CVVNYGQNFVF	CASSVGGGSYEQYF	TRAV12-1*01	TRBV9*01	TRAJ26*01	TRBJ2-7*01	YVLDHLIVV	7314.0	HLA-A*02:01	0		0.0018299162620678	0.07216966	0.46423694	0.5259281794230144	1.0	0.2002868950366974	0.5545859336853027	0.3091008	0.5351	0.51916	0.076491624		0.645	0.861	0.002495109004667	0.93959177	0.3454614021872909	0.13960375	0.008105464	0.31892002	-5.566891670227051
993	CAGQLIQGAQKLVF	CASSAPGQALRNEQFF	TRAV35*01	TRBV10-2*01	TRAJ54*01	TRBJ2-1*01	YVLDHLIVV	7324.0	HLA-A*02:01	0		0.1251407414674759	0.07744269	0.45540214	0.8467931151390076	1.0	0.2223705947399139	0.098898559808731	0.9707056	0.9393	0.93603	0.1957607		0.24861339	0.275	0.0369583177867752	0.9814887	0.4497733000808937	0.30312276	0.028531594	0.32520902	-3.86227297782898
994	CAASPSNQAGTALIF	CASSFGPGAYEQYF	TRAV23/DV6*01	TRBV5-5*01	TRAJ15*01	TRBJ2-7*01	YVLDHLIVV	7356.0	HLA-A*02:01	0		0.2855357229709625	0.06993991	0.46287957	0.968578947087129	1.0	0.0243195332586765	0.0872860699892044	0.3984359	0.4171	0.24947	0.04826505		0.53549254	0.2199999999999999	0.0007368322876573	0.96408826	0.3557280061587467	0.15672387	0.01344992	0.35031953	-4.783817768096924
995	CVVNRADGLTF	CASTDGNTGELFF	TRAV12-1*01	TRBV12-3*01	TRAJ45*01	TRBJ2-2*01	YVLDHLIVV	7411.0	HLA-A*02:01	0		0.9938348531723022	0.08127545	0.46259424	0.8769753575325012	1.0	0.0419158153235912	0.2413790673017501	0.38378757	0.7796	0.2774500000000001	0.0023229525		0.62390494	0.753	0.0590378314336703	0.9311316	0.4558689778335974	0.49135205	0.0361763	0.28819633	-9.157547950744627
996	CVVNMRFRNTGFQKLVF	CASSYPPDRRAEAFF	TRAV12-1*01	TRBV7-9*01	TRAJ8*01	TRBJ1-1*01	YVLDHLIVV	7423.0	HLA-A*02:01	0		0.1485640257596969	0.07213065	0.45880556	0.3455838759740194	1.0	0.3739606142044067	0.1619092226028442	0.3650462	0.2984	0.77225	0.040156696		0.2552708	0.031	0.1616956403224321	0.9767964	0.4810725558121307	0.036404014	0.005343664	0.31289023	-5.425137042999268
997	CVVTVINRGGSQGNLIF	CASSENQGYEQYF	TRAV12-1*01	TRBV2*01	TRAJ42*01	TRBJ2-7*01	YVLDHLIVV	7424.0	HLA-A*02:01	0		0.0561411865055561	0.07280772	0.4636617	0.6694921255111694	1.0	0.0738619640469551	0.0554182082414627	0.51524246	0.9749	0.8741099999999999	0.16116951		0.6466242	0.0819999999999999	0.0554611252409813	0.9608073	0.3513512357826866	0.27018243	0.0056983973	0.22082463	-5.958987236022949
998	CAASDPNSGYALNF	CASSPFAGANVLTF	TRAV13-1*01	TRBV9*01	TRAJ41*01	TRBJ2-6*01	YVLDHLIVV	7430.0	HLA-A*02:01	0		0.9965194463729858	0.06354104	0.4638143	0.9571515719095866	1.0	0.0427444912493228	0.2773354947566986	0.6763714	0.7456	0.4283899999999999	0.09658104		0.39347255	0.967	0.0023364987486274	0.96901715	0.4515239453203675	0.26563478	0.013513136	0.43073234	-3.812595844268799
999	CAARWGTTDSWGKLQF	CASSEVARVYQPQHF	TRAV29/DV5*01	TRBV6-1*01	TRAJ24*01	TRBJ1-5*01	YVLDHLIVV	7487.0	HLA-A*02:01	0		0.009147947654128	0.054983925	0.4593432	0.674254298210144	1.0	0.01837077178061	0.2957188785076141	0.6894305	0.6157	0.81834	0.0689969		0.4569097	0.6700000000000002	0.0101475255309196	0.97261834	0.5100023391088876	0.056084007	0.000904346	0.41427487	-4.50127649307251
1000	CATNGGSRLTF	CASSLGGGQQETQYF	TRAV17*01	TRBV7-3*01	TRAJ58*01	TRBJ2-5*01	YVLDHLIVV	7489.0	HLA-A*02:01	0		0.6957732439041138	0.09793824	0.46219495	0.4894965092341105	1.0	0.116428755223751	0.1464579552412033	0.5156354	0.8139	0.68818	0.06507874		0.50817394	0.197	0.310419552095118	0.9317825	0.6124540544415168	0.18908057	0.12800208	0.24496552	-4.880924701690674
1001	CIARYNDYKLSF	CSARPRQVHRGVYTEAFF	TRAV26-1*01	TRBV20-1*01	TRAJ20*01	TRBJ1-1*01	YVLDHLIVV	7491.0	HLA-A*02:01	0		0.0802395492792129	0.0721625	0.44572294	0.9445243179798126	1.0	0.0036726207472383	0.3076122999191284	0.79671806	0.9663	0.2138299999999999	0.024006544		0.24051513	0.275	0.0003626700403401	0.9692212	0.4753753562175151	0.022532856	0.009556325	0.6359472	-2.1790759563446045
1002	CAAREGNTGFQKLVF	CSAPRTPPRDEQYF	TRAV29/DV5*01	TRBV20-1*01	TRAJ8*01	TRBJ2-7*01	YVLDHLIVV	7506.0	HLA-A*02:01	0		0.8400060534477234	0.074353665	0.4509664	0.9433293988307316	1.0	0.0786847546696662	0.2782509922981262	0.27102336	0.4564	0.81099	0.14566384		0.27652997	0.53	0.0010621043904393	0.9723261	0.4560985639155658	0.08065621	0.4091511	0.68211156	-4.546906471252441
1003	CVVNMPSFGNVLHC	CAGQGANTGELFF	TRAV12-1*01	TRBV19*01	TRAJ35*01	TRBJ2-2*01	YVLDHLIVV	7559.0	HLA-A*02:01	0		0.0104011753574013	0.08472298	0.458222	0.5433530807495117	1.0	0.0159768182784318	0.0978980734944343	0.17337301	0.2902	0.56881	0.0012054553		0.5049155	0.606	0.0015261511292919	0.96997726	0.4966597223115197	0.30340773	0.00014791841	0.4708012	-10.13512134552002
1004	CAVALRSNDYKLSF	CASSLRETQYF	TRAV8-3*01	TRBV7-4*01	TRAJ20*01	TRBJ2-5*01	YVLDHLIVV	7572.0	HLA-A*02:01	0		0.934557855129242	0.075526565	0.46870512	0.2904423872629801	1.0	0.0727744922041893	0.199873149394989	0.5325452	0.5883	0.17732	0.12740365		0.6165478	0.274	0.057073389281868	0.94643056	0.5544357034502198	0.36182708	0.09227487	0.26319328	-4.121881008148193
1005	CAATPSNQAGTALIF	CASTWGPAKNIQYF	TRAV23/DV6*01	TRBV5-5*01	TRAJ15*01	TRBJ2-4*01	YVLDHLIVV	7577.0	HLA-A*02:01	0		0.0611154735088348	0.069159634	0.45549312	0.8484791914621989	1.0	0.101849116384983	0.0605653710663318	0.4919213	0.7957	0.15991	0.06057002		0.34293658	0.4499999999999999	0.0005557281998335	0.972054	0.4399939432007415	0.041244056	0.40891123	0.31248924	-5.537398815155029
1006	CVVSESSNSGYALNF	CASRLAGVVDTQYF	TRAV10*01	TRBV25-1*01	TRAJ41*01	TRBJ2-3*01	YVLDHLIVV	7601.0	HLA-A*02:01	0		0.0306356865912675	0.05973734	0.45547956	0.6672520240147908	1.0	0.1402488797903061	0.1903231143951416	0.39754546	0.5009	0.64299	0.04452707		0.46335542	0.655	0.0006099074525991	0.9470233	0.4331089448287388	0.23327993	0.018445013	0.39145717	-4.528220653533936
1007	CAVKSGFGNEKLTF	CASRPRQGRAYEQYF	TRAV12-2*01	TRBV28*01	TRAJ48*01	TRBJ2-7*01	YVLDHLIVV	7690.0	HLA-A*02:01	0		0.981014609336853	0.06525334	0.45414415	0.9054319560527802	1.0	0.314197689294815	0.3095787167549133	0.3529075	0.924	0.66977	0.035814628		0.2606839	0.363	0.0330694053751358	0.98087037	0.5468168316988026	0.043176662	0.04096223	0.73077613	-3.8950018882751465
1008	CVVTPGSARQLTF	CASSQEPDFAAKNIQYF	TRAV12-1*01	TRBV4-3*01	TRAJ22*01	TRBJ2-4*01	YVLDHLIVV	7699.0	HLA-A*02:01	0		0.989327073097229	0.07068699	0.451602	0.5409441788991292	1.0	0.031157674267888	0.0187670066952705	0.5140467	0.617	0.1451799999999999	0.04075458		0.31093445	0.018	0.0108096702519105	0.9472339	0.4575758157618844	0.17713842	0.07954392	0.5495288	-5.069032192230225
1009	CAVRAGNTPLVF	CASSYTTGTVIPNTEAFF	TRAV21*01	TRBV6-2*01	TRAJ29*01	TRBJ1-1*01	YVLDHLIVV	7734.0	HLA-A*02:01	0		0.0030553424730896	0.072676145	0.45766592	0.7043550213177998	1.0	0.2120162546634674	0.3928780257701874	0.85541075	0.9302	0.74375	0.11243925		0.5971595	0.74	0.0029585193158709	0.93146443	0.4990457486776024	0.15957591	0.018727615	0.54528606	-3.6983935832977295
1010	CVANRDDKIIF	CASSGMLERNTGELFF	TRAV12-1*01	TRBV2*01	TRAJ30*01	TRBJ2-2*01	YVLDHLIVV	7750.0	HLA-A*02:01	0		0.9834308624267578	0.08208609	0.45805115	0.9811868692437808	1.0	0.1123568341135978	0.3311152458190918	0.42594346	0.9107	0.1674899999999999	0.020069174		0.29351917	0.867	0.0516010607971111	0.9858187	0.5205156646687088	0.2577921	0.009348486	0.17939444	-5.393237113952637
1011	CAMRSNYQLIW	CASSDRQGVDAF	TRAV12-3*01	TRBV6-1*01	TRAJ33*01	TRBJ1-2*01	YVLDHLIVV	7758.0	HLA-A*02:01	0		0.9865581393241882	0.063613944	0.46253368	0.5979549487431843	1.0	0.0387327000498771	0.4181120097637176	0.35884014	0.9697	0.12006	0.051049087		0.54188836	0.05	0.05821292836481	0.98023427	0.4581813630459023	0.9012985	0.0012601718	0.37216622	-6.610331058502197
1012	CAAHVLRAGSYQLTF	CATSDLRGFSNQPQHF	TRAV23/DV6*01	TRBV24-1*01	TRAJ28*01	TRBJ1-5*01	YVLDHLIVV	7779.0	HLA-A*02:01	0		0.9464716911315918	0.069327936	0.45472685	0.8754609425862631	1.0	0.1372482627630233	0.2676129937171936	0.69253314	0.9389	0.65506	0.04069673		0.44780225	0.4239999999999999	0.0255971443810267	0.9323471	0.6485787697241427	0.22553848	0.8141287	0.36815774	-3.936300754547119
1013	CATGLNDMRF	CASSWAGLPPREQYF	TRAV17*01	TRBV19*01	TRAJ43*01	TRBJ2-7*01	YVLDHLIVV	7782.0	HLA-A*02:01	0		0.0536777898669242	0.06490821	0.4591134	0.8037472367286682	1.0	0.1935764253139495	0.0943818241357803	0.8213585	0.9794	0.6777	0.05641055		0.36939234	0.021	0.0002760969262453	0.971743	0.4685290238738648	0.16545822	0.101013966	0.57382435	-3.2088875770568848
1014	CAGGGSQGNLIF	CAWSEVLAGGRIPQYF	TRAV24*01	TRBV30*01	TRAJ42*01	TRBJ2-3*01	YVLDHLIVV	7808.0	HLA-A*02:01	0		0.9999654293060304	0.072719075	0.45519516	0.0468537807464599	0.9966666666666668	0.1535975337028503	0.1690981537103653	0.7940072	0.9772	0.48734	0.046559606		0.2643109	0.05	0.0014013021849677	0.92372656	0.5078964492016893	0.08563085	0.017930035	0.46468413	-6.1598005294799805
1015	CTSLNNNAGNMLTF	CASSEWGANQPQHF	TRAV26-2*01	TRBV9*01	TRAJ39*01	TRBJ1-5*01	YVLDHLIVV	7863.0	HLA-A*02:01	0		0.1120689436793327	0.06909271	0.46079767	0.6163171132405598	1.0	0.2619818150997162	0.3575674593448639	0.6210031	0.9784	0.2018099999999999	0.07990703		0.44605434	0.857	0.0017371748996083	0.87555647	0.4489135262118847	0.081094086	0.30588216	0.42098904	-1.18866765499115
1016	CAQNAGNMLTF	CASSLAPNTEAFF	TRAV5*01	TRBV27*01	TRAJ39*01	TRBJ1-1*01	YVLDHLIVV	7894.0	HLA-A*02:01	0		0.8716039061546326	0.0754606	0.46869823	0.3199217319488525	1.0	0.0287941265851259	0.2899100482463836	0.43445155	0.8021	0.94927	0.033496406		0.56701815	0.946	0.0018723557295743	0.97517	0.3132392614242189	0.38376477	0.0073287985	0.58593744	-3.583325862884521
1017	CAVRDARLMF	CASSNRGPQETQYF	TRAV21*01	TRBV6-6*01	TRAJ31*01	TRBJ2-5*01	YVLDHLIVV	7911.0	HLA-A*02:01	0		0.0034291478805243	0.060067978	0.46498182	0.6979865233103435	1.0	0.2311959415674209	0.3561449348926544	0.3232731	0.4428	0.53235	0.0877662		0.45432043	0.667	0.0022246305285079	0.92377275	0.4636543641968982	0.18452303	0.0039366223	0.49114814	-5.9777607917785645
1018	CAPYSNTGNQFYF	CASSPWGGTGELFF	TRAV39*01	TRBV9*01	TRAJ49*01	TRBJ2-2*01	YVLDHLIVV	7918.0	HLA-A*02:01	0		0.9972705245018004	0.07854052	0.46430552	0.8742851912975311	1.0	0.0902518853545188	0.3062801361083984	0.316757	0.9497	0.55156	0.057272032		0.61629957	0.4650000000000001	0.007288169892854	0.8992687	0.3724400784081061	0.15067235	0.014882624	0.4100279	-2.300321102142334
1019	CAAPRGGVLHC	CASRADNTDTQYF	TRAV23/DV6*01	TRBV6-4*01	TRAJ35*01	TRBJ2-3*01	YVLDHLIVV	7931.0	HLA-A*02:01	0		0.9962452054023744	0.05868185	0.45538697	0.8762535452842712	1.0	0.0989524349570274	0.3164700865745544	0.033277992	0.3978	0.6899	0.035400037		0.46670592	0.4199999999999999	0.154683293227572	0.93860185	0.3402802572890814	0.1984895	0.17895125	0.42956945	-1.084883213043213
1020	CAASPGNQFYF	CASSSPLGLDTGELFF	TRAV29/DV5*01	TRBV5-5*01	TRAJ49*01	TRBJ2-2*01	YVLDHLIVV	7936.0	HLA-A*02:01	0		0.9993491768836976	0.085425854	0.46411675	0.97487839559714	1.0	0.1659784317016601	0.1856243014335632	0.93657935	0.9847	0.3994299999999999	0.0541139		0.4083734	0.963	0.1029018541827099	0.9770741	0.6718608189868127	0.478141	0.08589186	0.4359836	-1.8428224325180047
1021	CAVNRGGSNYKLTF	CSVGTGWPYEQYF	TRAV12-2*01	TRBV29-1*01	TRAJ53*01	TRBJ2-7*01	YVLDHLIVV	8172.0	HLA-A*02:01	0		0.9998015761375428	0.07096451	0.4532673	0.9402614136536916	1.0	0.0041537499055266	0.5341401696205139	0.76902324	0.8742	0.6847099999999999	0.08945327		0.5394152	0.881	0.003767946143489	0.89365494	0.423469491675431	0.12790024	0.03742448	0.757824	-2.117086410522461
1022	CAEMMDSSYKLIF	CASSPGLSYEQYF	TRAV5*01	TRBV3-1*01	TRAJ12*01	TRBJ2-7*01	YVLDHLIVV	8191.0	HLA-A*02:01	0		0.3677198588848114	0.07754271	0.46677276	0.9277604222297668	1.0	0.0565946288406848	0.5753270387649536	0.6927116	0.9796	0.81328	0.031596087		0.6347835	0.051	0.0006305210910795	0.9536346	0.3216347152809846	0.45619446	0.11712099	0.52903545	-4.174675941467285
1023	CAMRGNDYKLSF	CAISEKAVSYNEQFF	TRAV12-3*01	TRBV10-3*01	TRAJ20*01	TRBJ2-1*01	YVLDHLIVV	8262.0	HLA-A*02:01	0		0.5794159770011902	0.062482424	0.45373663	0.4968408346176147	1.0	0.0119097074493765	0.5031198263168335	0.2950486	0.2217	0.25802	0.12231739		0.36706087	0.627	0.2062978428264614	0.9599869	0.4748071881756221	0.23400496	0.061703976	0.32439345	-3.145896673202514
[truncated: 7,908 more rows]
