# Supplementary material for: Benchmarking of T cell receptor-epitope predictors with ePytope-TCR
Source: Cell Genom. 2025 Jul 7;5(8):100946. doi: 10.1016/j.xgen.2025.100946 (PMC12366652; doi:10.1016/j.xgen.2025.100946)
Supplement: Data S3. Benchmarking results on the mutation dataset, related to Figure 3 — All metric scores (AUC, APS, F1-Score, Pearson correlation, and Spearman coefficient) on the full data, macro-averaged, averaged, and per TCR [file mmc4.csv]

	Method	Dataset	Group	Support	Metric_Type	Metric	Value
0	bertrand	Tumor	full_data	804	Classification	AUC	0.42366899908731365
1	bertrand	Tumor	full_data	804	Classification	APS	0.3002101007930712
2	bertrand	Tumor	R28	134	Classification	AUC	0.6902654867256637
3	bertrand	Tumor	R28	134	Classification	APS	0.26809168967717334
4	bertrand	Tumor	R23	134	Classification	AUC	0.6061705989110707
5	bertrand	Tumor	R23	134	Classification	APS	0.6703179931795744
6	bertrand	Tumor	R25	134	Classification	AUC	0.215962441314554
7	bertrand	Tumor	R25	134	Classification	APS	0.32899961542408435
8	bertrand	Tumor	R26	134	Classification	AUC	0.36451689109378693
9	bertrand	Tumor	R26	134	Classification	APS	0.3044854220198721
10	bertrand	Tumor	R21	134	Classification	AUC	0.3808173871958422
11	bertrand	Tumor	R21	134	Classification	APS	0.3060196375006857
12	bertrand	Tumor	R24	134	Classification	AUC	0.4292988640814728
13	bertrand	Tumor	R24	134	Classification	APS	0.1460625428505985
14	bertrand	Tumor	full_data	804	Classification	F1-Score	0.5253104106972302
15	bertrand	Tumor	full_data	804	Classification	Accuracy	0.3818407960199005
16	bertrand	Tumor	full_data	804	Classification	Precision	0.36089238845144356
17	bertrand	Tumor	full_data	804	Classification	Recall	0.9649122807017544
18	bertrand	Tumor	R28	134	Classification	F1-Score	0.2781456953642384
19	bertrand	Tumor	R28	134	Classification	Accuracy	0.1865671641791045
20	bertrand	Tumor	R28	134	Classification	Precision	0.16153846153846155
21	bertrand	Tumor	R28	134	Classification	Recall	1.0
22	bertrand	Tumor	R23	134	Classification	F1-Score	0.7425742574257426
23	bertrand	Tumor	R23	134	Classification	Accuracy	0.6119402985074627
24	bertrand	Tumor	R23	134	Classification	Precision	0.5952380952380952
25	bertrand	Tumor	R23	134	Classification	Recall	0.9868421052631579
26	bertrand	Tumor	R25	134	Classification	F1-Score	0.6395939086294417
27	bertrand	Tumor	R25	134	Classification	Accuracy	0.4701492537313433
28	bertrand	Tumor	R25	134	Classification	Precision	0.4701492537313433
29	bertrand	Tumor	R25	134	Classification	Recall	1.0
30	bertrand	Tumor	R26	134	Classification	F1-Score	0.5524861878453038
31	bertrand	Tumor	R26	134	Classification	Accuracy	0.39552238805970147
32	bertrand	Tumor	R26	134	Classification	Precision	0.38461538461538464
33	bertrand	Tumor	R26	134	Classification	Recall	0.9803921568627451
34	bertrand	Tumor	R21	134	Classification	F1-Score	0.5308641975308642
35	bertrand	Tumor	R21	134	Classification	Accuracy	0.43283582089552236
36	bertrand	Tumor	R21	134	Classification	Precision	0.38738738738738737
37	bertrand	Tumor	R21	134	Classification	Recall	0.8431372549019608
38	bertrand	Tumor	R24	134	Classification	F1-Score	0.2987012987012987
39	bertrand	Tumor	R24	134	Classification	Accuracy	0.19402985074626866
40	bertrand	Tumor	R24	134	Classification	Precision	0.17557251908396945
41	bertrand	Tumor	R24	134	Classification	Recall	1.0
42	bertrand	Cmv	full_data	3440	Classification	AUC	0.4850384718658366
43	bertrand	Cmv	full_data	3440	Classification	APS	0.245953838662899
44	bertrand	Cmv	CMV_5_2	172	Classification	AUC	0.4024340770791075
45	bertrand	Cmv	CMV_5_2	172	Classification	APS	0.4529395274335867
46	bertrand	Cmv	CMV_83_3	172	Classification	AUC	0.4070615698861978
47	bertrand	Cmv	CMV_83_3	172	Classification	APS	0.12765266443624396
48	bertrand	Cmv	CMV_66_8	172	Classification	AUC	0.3555900621118012
49	bertrand	Cmv	CMV_66_8	172	Classification	APS	0.20542785770183825
50	bertrand	Cmv	CMV_2_4	172	Classification	AUC	0.48081742818584927
51	bertrand	Cmv	CMV_2_4	172	Classification	APS	0.21755798616607797
52	bertrand	Cmv	CMV_10_4	172	Classification	AUC	0.4049180327868852
53	bertrand	Cmv	CMV_10_4	172	Classification	APS	0.23754701884909518
54	bertrand	Cmv	CMV_6_2	172	Classification	AUC	0.5495833333333333
55	bertrand	Cmv	CMV_6_2	172	Classification	APS	0.6174948370321645
56	bertrand	Cmv	CMV_82_14	172	Classification	AUC	0.454945054945055
57	bertrand	Cmv	CMV_82_14	172	Classification	APS	0.21048710644852497
58	bertrand	Cmv	CMV_77_14	172	Classification	AUC	0.4102670541026705
59	bertrand	Cmv	CMV_77_14	172	Classification	APS	0.38448781451442704
60	bertrand	Cmv	CMV_81_14	172	Classification	AUC	0.5075620084694495
61	bertrand	Cmv	CMV_81_14	172	Classification	APS	0.358360439143665
62	bertrand	Cmv	CMV_65_8	172	Classification	AUC	0.2799107142857143
63	bertrand	Cmv	CMV_65_8	172	Classification	APS	0.24747217635110022
64	bertrand	Cmv	CMV_74_14	172	Classification	AUC	0.5280357757137943
65	bertrand	Cmv	CMV_74_14	172	Classification	APS	0.13916301116977609
66	bertrand	Cmv	CMV_3_4	172	Classification	AUC	0.3410502540937324
67	bertrand	Cmv	CMV_3_4	172	Classification	APS	0.04960576674597585
68	bertrand	Cmv	CMV_84_3	172	Classification	AUC	0.4225961538461539
69	bertrand	Cmv	CMV_84_3	172	Classification	APS	0.26487005884578074
70	bertrand	Cmv	CMV_1_4	172	Classification	AUC	0.4662420382165605
71	bertrand	Cmv	CMV_1_4	172	Classification	APS	0.08004785735783078
72	bertrand	Cmv	CMV_11_4	172	Classification	AUC	0.4080638015064244
73	bertrand	Cmv	CMV_11_4	172	Classification	APS	0.3090905149735795
74	bertrand	Cmv	CMV_54_10	172	Classification	AUC	0.41114058355437666
75	bertrand	Cmv	CMV_54_10	172	Classification	APS	0.1371883045698413
76	bertrand	Cmv	CMV_51_10	172	Classification	AUC	0.35119047619047616
77	bertrand	Cmv	CMV_51_10	172	Classification	APS	0.02195857625844838
78	bertrand	Cmv	CMV_4_4	172	Classification	AUC	0.39198990854619986
79	bertrand	Cmv	CMV_4_4	172	Classification	APS	0.09783930621562945
80	bertrand	Cmv	CMV_73_14	172	Classification	AUC	0.48366606170598914
81	bertrand	Cmv	CMV_73_14	172	Classification	APS	0.36283083074532746
82	bertrand	Cmv	CMV_52_10	172	Classification	AUC	0.5361607142857143
83	bertrand	Cmv	CMV_52_10	172	Classification	APS	0.22603442886359523
84	bertrand	Cmv	full_data	3440	Classification	F1-Score	0.4133268952197007
85	bertrand	Cmv	full_data	3440	Classification	Accuracy	0.2936046511627907
86	bertrand	Cmv	full_data	3440	Classification	Precision	0.2622549019607843
87	bertrand	Cmv	full_data	3440	Classification	Recall	0.9749430523917996
88	bertrand	Cmv	CMV_5_2	172	Classification	F1-Score	0.6666666666666667
89	bertrand	Cmv	CMV_5_2	172	Classification	Accuracy	0.5174418604651163
90	bertrand	Cmv	CMV_5_2	172	Classification	Precision	0.5060975609756098
91	bertrand	Cmv	CMV_5_2	172	Classification	Recall	0.9764705882352941
92	bertrand	Cmv	CMV_83_3	172	Classification	F1-Score	0.24309392265193366
93	bertrand	Cmv	CMV_83_3	172	Classification	Accuracy	0.20348837209302326
94	bertrand	Cmv	CMV_83_3	172	Classification	Precision	0.13924050632911392
95	bertrand	Cmv	CMV_83_3	172	Classification	Recall	0.9565217391304348
96	bertrand	Cmv	CMV_66_8	172	Classification	F1-Score	0.42592592592592593
97	bertrand	Cmv	CMV_66_8	172	Classification	Accuracy	0.27906976744186046
98	bertrand	Cmv	CMV_66_8	172	Classification	Precision	0.27058823529411763
99	bertrand	Cmv	CMV_66_8	172	Classification	Recall	1.0
100	bertrand	Cmv	CMV_2_4	172	Classification	F1-Score	0.38596491228070173
101	bertrand	Cmv	CMV_2_4	172	Classification	Accuracy	0.38953488372093026
102	bertrand	Cmv	CMV_2_4	172	Classification	Precision	0.25
103	bertrand	Cmv	CMV_2_4	172	Classification	Recall	0.8461538461538461
104	bertrand	Cmv	CMV_10_4	172	Classification	F1-Score	0.45248868778280543
105	bertrand	Cmv	CMV_10_4	172	Classification	Accuracy	0.29651162790697677
106	bertrand	Cmv	CMV_10_4	172	Classification	Precision	0.29239766081871343
107	bertrand	Cmv	CMV_10_4	172	Classification	Recall	1.0
108	bertrand	Cmv	CMV_6_2	172	Classification	F1-Score	0.7380073800738007
109	bertrand	Cmv	CMV_6_2	172	Classification	Accuracy	0.5872093023255814
110	bertrand	Cmv	CMV_6_2	172	Classification	Precision	0.5847953216374269
111	bertrand	Cmv	CMV_6_2	172	Classification	Recall	1.0
112	bertrand	Cmv	CMV_82_14	172	Classification	F1-Score	0.4019138755980861
113	bertrand	Cmv	CMV_82_14	172	Classification	Accuracy	0.27325581395348836
114	bertrand	Cmv	CMV_82_14	172	Classification	Precision	0.25149700598802394
115	bertrand	Cmv	CMV_82_14	172	Classification	Recall	1.0
116	bertrand	Cmv	CMV_77_14	172	Classification	F1-Score	0.5847457627118644
117	bertrand	Cmv	CMV_77_14	172	Classification	Accuracy	0.43023255813953487
118	bertrand	Cmv	CMV_77_14	172	Classification	Precision	0.4233128834355828
119	bertrand	Cmv	CMV_77_14	172	Classification	Recall	0.9452054794520548
120	bertrand	Cmv	CMV_81_14	172	Classification	F1-Score	0.5
121	bertrand	Cmv	CMV_81_14	172	Classification	Accuracy	0.4069767441860465
122	bertrand	Cmv	CMV_81_14	172	Classification	Precision	0.3493150684931507
123	bertrand	Cmv	CMV_81_14	172	Classification	Recall	0.8793103448275862
124	bertrand	Cmv	CMV_65_8	172	Classification	F1-Score	0.5130434782608696
125	bertrand	Cmv	CMV_65_8	172	Classification	Accuracy	0.3488372093023256
126	bertrand	Cmv	CMV_65_8	172	Classification	Precision	0.34705882352941175
127	bertrand	Cmv	CMV_65_8	172	Classification	Recall	0.9833333333333333
128	bertrand	Cmv	CMV_74_14	172	Classification	F1-Score	0.19999999999999998
129	bertrand	Cmv	CMV_74_14	172	Classification	Accuracy	0.11627906976744186
130	bertrand	Cmv	CMV_74_14	172	Classification	Precision	0.1111111111111111
131	bertrand	Cmv	CMV_74_14	172	Classification	Recall	1.0
132	bertrand	Cmv	CMV_3_4	172	Classification	F1-Score	0.12269938650306747
133	bertrand	Cmv	CMV_3_4	172	Classification	Accuracy	0.1686046511627907
134	bertrand	Cmv	CMV_3_4	172	Classification	Precision	0.06578947368421052
135	bertrand	Cmv	CMV_3_4	172	Classification	Recall	0.9090909090909091
136	bertrand	Cmv	CMV_84_3	172	Classification	F1-Score	0.4727272727272727
137	bertrand	Cmv	CMV_84_3	172	Classification	Accuracy	0.32558139534883723
138	bertrand	Cmv	CMV_84_3	172	Classification	Precision	0.30952380952380953
139	bertrand	Cmv	CMV_84_3	172	Classification	Recall	1.0
140	bertrand	Cmv	CMV_1_4	172	Classification	F1-Score	0.1744186046511628
141	bertrand	Cmv	CMV_1_4	172	Classification	Accuracy	0.1744186046511628
142	bertrand	Cmv	CMV_1_4	172	Classification	Precision	0.09554140127388536
143	bertrand	Cmv	CMV_1_4	172	Classification	Recall	1.0
144	bertrand	Cmv	CMV_11_4	172	Classification	F1-Score	0.5258620689655172
145	bertrand	Cmv	CMV_11_4	172	Classification	Accuracy	0.36046511627906974
146	bertrand	Cmv	CMV_11_4	172	Classification	Precision	0.3567251461988304
147	bertrand	Cmv	CMV_11_4	172	Classification	Recall	1.0
148	bertrand	Cmv	CMV_54_10	172	Classification	F1-Score	0.29896907216494845
149	bertrand	Cmv	CMV_54_10	172	Classification	Accuracy	0.20930232558139536
150	bertrand	Cmv	CMV_54_10	172	Classification	Precision	0.17575757575757575
151	bertrand	Cmv	CMV_54_10	172	Classification	Recall	1.0
152	bertrand	Cmv	CMV_51_10	172	Classification	F1-Score	0.04790419161676646
153	bertrand	Cmv	CMV_51_10	172	Classification	Accuracy	0.0755813953488372
154	bertrand	Cmv	CMV_51_10	172	Classification	Precision	0.024539877300613498
155	bertrand	Cmv	CMV_51_10	172	Classification	Recall	1.0
156	bertrand	Cmv	CMV_4_4	172	Classification	F1-Score	0.22340425531914893
157	bertrand	Cmv	CMV_4_4	172	Classification	Accuracy	0.1511627906976744
158	bertrand	Cmv	CMV_4_4	172	Classification	Precision	0.12574850299401197
159	bertrand	Cmv	CMV_4_4	172	Classification	Recall	1.0
160	bertrand	Cmv	CMV_73_14	172	Classification	F1-Score	0.5087719298245613
161	bertrand	Cmv	CMV_73_14	172	Classification	Accuracy	0.3488372093023256
162	bertrand	Cmv	CMV_73_14	172	Classification	Precision	0.3411764705882353
163	bertrand	Cmv	CMV_73_14	172	Classification	Recall	1.0
164	bertrand	Cmv	CMV_52_10	172	Classification	F1-Score	0.32
165	bertrand	Cmv	CMV_52_10	172	Classification	Accuracy	0.20930232558139536
166	bertrand	Cmv	CMV_52_10	172	Classification	Precision	0.19047619047619047
167	bertrand	Cmv	CMV_52_10	172	Classification	Recall	1.0
168	bertrand	Tumor	full_data	804	Regression	Pearson	-0.11610732109611135
169	bertrand	Tumor	full_data	804	Regression	Spearman	-0.110721116547512
170	bertrand	Tumor	R28	134	Regression	Pearson	0.2972982954975921
171	bertrand	Tumor	R28	134	Regression	Spearman	0.16573895352141924
172	bertrand	Tumor	R23	134	Regression	Pearson	0.13875087832343996
173	bertrand	Tumor	R23	134	Regression	Spearman	0.1538515251705084
174	bertrand	Tumor	R25	134	Regression	Pearson	-0.4595234595483891
175	bertrand	Tumor	R25	134	Regression	Spearman	-0.44353558618268685
176	bertrand	Tumor	R26	134	Regression	Pearson	-0.2034162546244808
177	bertrand	Tumor	R26	134	Regression	Spearman	-0.1663283373779519
178	bertrand	Tumor	R21	134	Regression	Pearson	-0.23041366417979353
179	bertrand	Tumor	R21	134	Regression	Spearman	-0.23239865135116916
180	bertrand	Tumor	R24	134	Regression	Pearson	-0.12377992609987526
181	bertrand	Tumor	R24	134	Regression	Spearman	-0.09306135885060753
182	bertrand	Cmv	full_data	3440	Regression	Pearson	-0.0381875153021016
183	bertrand	Cmv	full_data	3440	Regression	Spearman	-0.0701127894581314
184	bertrand	Cmv	CMV_5_2	172	Regression	Pearson	-0.15762846330284053
185	bertrand	Cmv	CMV_5_2	172	Regression	Spearman	-0.16984192401200623
186	bertrand	Cmv	CMV_83_3	172	Regression	Pearson	-0.15935894192347813
187	bertrand	Cmv	CMV_83_3	172	Regression	Spearman	-0.23137569350699128
188	bertrand	Cmv	CMV_66_8	172	Regression	Pearson	-0.28064817901290007
189	bertrand	Cmv	CMV_66_8	172	Regression	Spearman	-0.316086193641775
190	bertrand	Cmv	CMV_2_4	172	Regression	Pearson	-0.0427495112429939
191	bertrand	Cmv	CMV_2_4	172	Regression	Spearman	-0.10090643988634473
192	bertrand	Cmv	CMV_10_4	172	Regression	Pearson	-0.19266673004503673
193	bertrand	Cmv	CMV_10_4	172	Regression	Spearman	-0.24614082069105708
194	bertrand	Cmv	CMV_6_2	172	Regression	Pearson	0.08542112689320563
195	bertrand	Cmv	CMV_6_2	172	Regression	Spearman	0.08455590374375188
196	bertrand	Cmv	CMV_82_14	172	Regression	Pearson	-0.16249567812085036
197	bertrand	Cmv	CMV_82_14	172	Regression	Spearman	-0.20261602455238198
198	bertrand	Cmv	CMV_77_14	172	Regression	Pearson	-0.22483765714102802
199	bertrand	Cmv	CMV_77_14	172	Regression	Spearman	-0.25365797863073614
200	bertrand	Cmv	CMV_81_14	172	Regression	Pearson	0.009153233778827253
201	bertrand	Cmv	CMV_81_14	172	Regression	Spearman	-0.04799155705184076
202	bertrand	Cmv	CMV_65_8	172	Regression	Pearson	-0.3501971628470279
203	bertrand	Cmv	CMV_65_8	172	Regression	Spearman	-0.37861176080771114
204	bertrand	Cmv	CMV_74_14	172	Regression	Pearson	0.04981719229279154
205	bertrand	Cmv	CMV_74_14	172	Regression	Spearman	0.0041766602283366695
206	bertrand	Cmv	CMV_3_4	172	Regression	Pearson	-0.24352031777259073
207	bertrand	Cmv	CMV_3_4	172	Regression	Spearman	-0.34905284929521446
208	bertrand	Cmv	CMV_84_3	172	Regression	Pearson	-0.19863705773911502
209	bertrand	Cmv	CMV_84_3	172	Regression	Spearman	-0.22854750793934345
210	bertrand	Cmv	CMV_1_4	172	Regression	Pearson	-0.05621739973087032
211	bertrand	Cmv	CMV_1_4	172	Regression	Spearman	-0.09885848612390936
212	bertrand	Cmv	CMV_11_4	172	Regression	Pearson	-0.2020439047856915
213	bertrand	Cmv	CMV_11_4	172	Regression	Spearman	-0.2436092530760657
214	bertrand	Cmv	CMV_54_10	172	Regression	Pearson	-0.14740771180624324
215	bertrand	Cmv	CMV_54_10	172	Regression	Spearman	-0.1901107550640128
216	bertrand	Cmv	CMV_51_10	172	Regression	Pearson	-0.15914537330839412
217	bertrand	Cmv	CMV_51_10	172	Regression	Spearman	-0.29661148858523295
218	bertrand	Cmv	CMV_4_4	172	Regression	Pearson	-0.16763306125779479
219	bertrand	Cmv	CMV_4_4	172	Regression	Spearman	-0.2415775152798884
220	bertrand	Cmv	CMV_73_14	172	Regression	Pearson	0.015345282089246624
221	bertrand	Cmv	CMV_73_14	172	Regression	Spearman	-0.05093612643277652
222	bertrand	Cmv	CMV_52_10	172	Regression	Pearson	-0.0018115204001925983
223	bertrand	Cmv	CMV_52_10	172	Regression	Spearman	-0.07562933055381367
224	bertrand	All	Average	26	Classification	AUC	0.4338560296987644
225	bertrand	All	WeightedAverage	26	Classification	AUC	0.43310484481117434
226	bertrand	All	Average	26	Classification	APS	0.260462807095173
227	bertrand	All	WeightedAverage	26	Classification	APS	0.25633330610387317
228	bertrand	All	Average	26	Classification	F1-Score	0.4172681899700766
229	bertrand	All	WeightedAverage	26	Classification	F1-Score	0.41244426362330355
230	bertrand	All	Average	26	Classification	Accuracy	0.3139668384375083
231	bertrand	All	WeightedAverage	26	Classification	Accuracy	0.31032045240339307
232	bertrand	All	Average	26	Classification	Precision	0.28404591257708717
233	bertrand	All	WeightedAverage	26	Classification	Precision	0.27983559829974963
234	bertrand	All	Average	26	Classification	Recall	0.9733252983558202
235	bertrand	All	WeightedAverage	26	Classification	Recall	0.9735901547125752
236	bertrand	All	Average	26	Regression	Pearson	-0.1218594602313263
237	bertrand	All	WeightedAverage	26	Regression	Pearson	-0.12320318312688355
238	bertrand	All	Average	26	Regression	Spearman	-0.16342933062421158
239	bertrand	All	WeightedAverage	26	Regression	Spearman	-0.16669606391583308
0	titan	Tumor	full_data	804	Classification	AUC	0.5081026265084677
1	titan	Tumor	full_data	804	Classification	APS	0.3806047624390055
2	titan	Tumor	R28	134	Classification	AUC	0.30425621576064055
3	titan	Tumor	R28	134	Classification	APS	0.113748944233555
4	titan	Tumor	R23	134	Classification	AUC	0.4906987295825771
5	titan	Tumor	R23	134	Classification	APS	0.532227016913464
6	titan	Tumor	R25	134	Classification	AUC	0.5354348312094791
7	titan	Tumor	R25	134	Classification	APS	0.45980816454887485
8	titan	Tumor	R26	134	Classification	AUC	0.5527994330262225
9	titan	Tumor	R26	134	Classification	APS	0.3850015111650021
10	titan	Tumor	R21	134	Classification	AUC	0.6817859673990079
11	titan	Tumor	R21	134	Classification	APS	0.6147368146301123
12	titan	Tumor	R24	134	Classification	AUC	0.5428907168037602
13	titan	Tumor	R24	134	Classification	APS	0.18507563443432545
14	titan	Tumor	full_data	804	Classification	F1-Score	0.5303454715219421
15	titan	Tumor	full_data	804	Classification	Accuracy	0.3743781094527363
16	titan	Tumor	full_data	804	Classification	Precision	0.361323155216285
17	titan	Tumor	full_data	804	Classification	Recall	0.9964912280701754
18	titan	Tumor	R28	134	Classification	F1-Score	0.27096774193548384
19	titan	Tumor	R28	134	Classification	Accuracy	0.15671641791044777
20	titan	Tumor	R28	134	Classification	Precision	0.15671641791044777
21	titan	Tumor	R28	134	Classification	Recall	1.0
22	titan	Tumor	R23	134	Classification	F1-Score	0.7342995169082125
23	titan	Tumor	R23	134	Classification	Accuracy	0.5895522388059702
24	titan	Tumor	R23	134	Classification	Precision	0.5801526717557252
25	titan	Tumor	R23	134	Classification	Recall	1.0
26	titan	Tumor	R25	134	Classification	F1-Score	0.6424870466321244
27	titan	Tumor	R25	134	Classification	Accuracy	0.48507462686567165
28	titan	Tumor	R25	134	Classification	Precision	0.47692307692307695
29	titan	Tumor	R25	134	Classification	Recall	0.9841269841269841
30	titan	Tumor	R26	134	Classification	F1-Score	0.56353591160221
31	titan	Tumor	R26	134	Classification	Accuracy	0.41044776119402987
32	titan	Tumor	R26	134	Classification	Precision	0.3923076923076923
33	titan	Tumor	R26	134	Classification	Recall	1.0
34	titan	Tumor	R21	134	Classification	F1-Score	0.5513513513513513
35	titan	Tumor	R21	134	Classification	Accuracy	0.3805970149253731
36	titan	Tumor	R21	134	Classification	Precision	0.3805970149253731
37	titan	Tumor	R21	134	Classification	Recall	1.0
38	titan	Tumor	R24	134	Classification	F1-Score	0.30666666666666664
39	titan	Tumor	R24	134	Classification	Accuracy	0.22388059701492538
40	titan	Tumor	R24	134	Classification	Precision	0.18110236220472442
41	titan	Tumor	R24	134	Classification	Recall	1.0
42	titan	Cmv	full_data	3440	Classification	AUC	0.5259880698984101
43	titan	Cmv	full_data	3440	Classification	APS	0.26648305253835936
44	titan	Cmv	CMV_5_2	172	Classification	AUC	0.6219066937119676
45	titan	Cmv	CMV_5_2	172	Classification	APS	0.6397369787363976
46	titan	Cmv	CMV_83_3	172	Classification	AUC	0.6518821126349577
47	titan	Cmv	CMV_83_3	172	Classification	APS	0.19903739589967162
48	titan	Cmv	CMV_66_8	172	Classification	AUC	0.6873706004140787
49	titan	Cmv	CMV_66_8	172	Classification	APS	0.41317741751339865
50	titan	Cmv	CMV_2_4	172	Classification	AUC	0.5629458261037209
51	titan	Cmv	CMV_2_4	172	Classification	APS	0.2653645429019241
52	titan	Cmv	CMV_10_4	172	Classification	AUC	0.6134426229508196
53	titan	Cmv	CMV_10_4	172	Classification	APS	0.3633910217132017
54	titan	Cmv	CMV_6_2	172	Classification	AUC	0.4065277777777778
55	titan	Cmv	CMV_6_2	172	Classification	APS	0.5224021529143101
56	titan	Cmv	CMV_82_14	172	Classification	AUC	0.5994505494505494
57	titan	Cmv	CMV_82_14	172	Classification	APS	0.33680786091791576
58	titan	Cmv	CMV_77_14	172	Classification	AUC	0.570084405700844
59	titan	Cmv	CMV_77_14	172	Classification	APS	0.4912516753129811
60	titan	Cmv	CMV_81_14	172	Classification	AUC	0.5654869933454325
61	titan	Cmv	CMV_81_14	172	Classification	APS	0.41273628922711825
62	titan	Cmv	CMV_65_8	172	Classification	AUC	0.5366071428571428
63	titan	Cmv	CMV_65_8	172	Classification	APS	0.3783714041642999
64	titan	Cmv	CMV_74_14	172	Classification	AUC	0.6394908840729274
65	titan	Cmv	CMV_74_14	172	Classification	APS	0.1603671233337166
66	titan	Cmv	CMV_3_4	172	Classification	AUC	0.6984754376058724
67	titan	Cmv	CMV_3_4	172	Classification	APS	0.13607709994826894
68	titan	Cmv	CMV_84_3	172	Classification	AUC	0.5762820512820513
69	titan	Cmv	CMV_84_3	172	Classification	APS	0.3935514716631343
70	titan	Cmv	CMV_1_4	172	Classification	AUC	0.7358811040339703
71	titan	Cmv	CMV_1_4	172	Classification	APS	0.1865000951045887
72	titan	Cmv	CMV_11_4	172	Classification	AUC	0.5748043125092306
73	titan	Cmv	CMV_11_4	172	Classification	APS	0.43815490372235905
74	titan	Cmv	CMV_54_10	172	Classification	AUC	0.5847600675186881
75	titan	Cmv	CMV_54_10	172	Classification	APS	0.20577517662650477
76	titan	Cmv	CMV_51_10	172	Classification	AUC	0.5848214285714285
77	titan	Cmv	CMV_51_10	172	Classification	APS	0.04519074946538358
78	titan	Cmv	CMV_4_4	172	Classification	AUC	0.6389151687164933
79	titan	Cmv	CMV_4_4	172	Classification	APS	0.18958613354160347
80	titan	Cmv	CMV_73_14	172	Classification	AUC	0.367816091954023
81	titan	Cmv	CMV_73_14	172	Classification	APS	0.27600381155862086
82	titan	Cmv	CMV_52_10	172	Classification	AUC	0.42366071428571433
83	titan	Cmv	CMV_52_10	172	Classification	APS	0.15869278476430065
84	titan	Cmv	full_data	3440	Classification	F1-Score	0.4071494893221912
85	titan	Cmv	full_data	3440	Classification	Accuracy	0.2575581395348837
86	titan	Cmv	full_data	3440	Classification	Precision	0.25568513119533526
87	titan	Cmv	full_data	3440	Classification	Recall	0.9988610478359908
88	titan	Cmv	CMV_5_2	172	Classification	F1-Score	0.6614785992217899
89	titan	Cmv	CMV_5_2	172	Classification	Accuracy	0.4941860465116279
90	titan	Cmv	CMV_5_2	172	Classification	Precision	0.4941860465116279
91	titan	Cmv	CMV_5_2	172	Classification	Recall	1.0
92	titan	Cmv	CMV_83_3	172	Classification	F1-Score	0.23834196891191708
93	titan	Cmv	CMV_83_3	172	Classification	Accuracy	0.14534883720930233
94	titan	Cmv	CMV_83_3	172	Classification	Precision	0.13529411764705881
95	titan	Cmv	CMV_83_3	172	Classification	Recall	1.0
96	titan	Cmv	CMV_66_8	172	Classification	F1-Score	0.4220183486238532
97	titan	Cmv	CMV_66_8	172	Classification	Accuracy	0.26744186046511625
98	titan	Cmv	CMV_66_8	172	Classification	Precision	0.26744186046511625
99	titan	Cmv	CMV_66_8	172	Classification	Recall	1.0
100	titan	Cmv	CMV_2_4	172	Classification	F1-Score	0.36190476190476184
101	titan	Cmv	CMV_2_4	172	Classification	Accuracy	0.22093023255813954
102	titan	Cmv	CMV_2_4	172	Classification	Precision	0.2222222222222222
103	titan	Cmv	CMV_2_4	172	Classification	Recall	0.9743589743589743
104	titan	Cmv	CMV_10_4	172	Classification	F1-Score	0.45248868778280543
105	titan	Cmv	CMV_10_4	172	Classification	Accuracy	0.29651162790697677
106	titan	Cmv	CMV_10_4	172	Classification	Precision	0.29239766081871343
107	titan	Cmv	CMV_10_4	172	Classification	Recall	1.0
108	titan	Cmv	CMV_6_2	172	Classification	F1-Score	0.7352941176470588
109	titan	Cmv	CMV_6_2	172	Classification	Accuracy	0.5813953488372093
110	titan	Cmv	CMV_6_2	172	Classification	Precision	0.5813953488372093
111	titan	Cmv	CMV_6_2	172	Classification	Recall	1.0
112	titan	Cmv	CMV_82_14	172	Classification	F1-Score	0.3925233644859813
113	titan	Cmv	CMV_82_14	172	Classification	Accuracy	0.2441860465116279
114	titan	Cmv	CMV_82_14	172	Classification	Precision	0.2441860465116279
115	titan	Cmv	CMV_82_14	172	Classification	Recall	1.0
116	titan	Cmv	CMV_77_14	172	Classification	F1-Score	0.5959183673469388
117	titan	Cmv	CMV_77_14	172	Classification	Accuracy	0.42441860465116277
118	titan	Cmv	CMV_77_14	172	Classification	Precision	0.42441860465116277
119	titan	Cmv	CMV_77_14	172	Classification	Recall	1.0
120	titan	Cmv	CMV_81_14	172	Classification	F1-Score	0.5043478260869565
121	titan	Cmv	CMV_81_14	172	Classification	Accuracy	0.3372093023255814
122	titan	Cmv	CMV_81_14	172	Classification	Precision	0.3372093023255814
123	titan	Cmv	CMV_81_14	172	Classification	Recall	1.0
124	titan	Cmv	CMV_65_8	172	Classification	F1-Score	0.5172413793103449
125	titan	Cmv	CMV_65_8	172	Classification	Accuracy	0.3488372093023256
126	titan	Cmv	CMV_65_8	172	Classification	Precision	0.3488372093023256
127	titan	Cmv	CMV_65_8	172	Classification	Recall	1.0
128	titan	Cmv	CMV_74_14	172	Classification	F1-Score	0.19895287958115185
129	titan	Cmv	CMV_74_14	172	Classification	Accuracy	0.11046511627906977
130	titan	Cmv	CMV_74_14	172	Classification	Precision	0.11046511627906977
131	titan	Cmv	CMV_74_14	172	Classification	Recall	1.0
132	titan	Cmv	CMV_3_4	172	Classification	F1-Score	0.1222222222222222
133	titan	Cmv	CMV_3_4	172	Classification	Accuracy	0.08139534883720931
134	titan	Cmv	CMV_3_4	172	Classification	Precision	0.0650887573964497
135	titan	Cmv	CMV_3_4	172	Classification	Recall	1.0
136	titan	Cmv	CMV_84_3	172	Classification	F1-Score	0.46428571428571425
137	titan	Cmv	CMV_84_3	172	Classification	Accuracy	0.3023255813953488
138	titan	Cmv	CMV_84_3	172	Classification	Precision	0.3023255813953488
139	titan	Cmv	CMV_84_3	172	Classification	Recall	1.0
140	titan	Cmv	CMV_1_4	172	Classification	F1-Score	0.16129032258064516
141	titan	Cmv	CMV_1_4	172	Classification	Accuracy	0.09302325581395349
142	titan	Cmv	CMV_1_4	172	Classification	Precision	0.08771929824561403
143	titan	Cmv	CMV_1_4	172	Classification	Recall	1.0
144	titan	Cmv	CMV_11_4	172	Classification	F1-Score	0.5236051502145923
145	titan	Cmv	CMV_11_4	172	Classification	Accuracy	0.3546511627906977
146	titan	Cmv	CMV_11_4	172	Classification	Precision	0.3546511627906977
147	titan	Cmv	CMV_11_4	172	Classification	Recall	1.0
148	titan	Cmv	CMV_54_10	172	Classification	F1-Score	0.2885572139303482
149	titan	Cmv	CMV_54_10	172	Classification	Accuracy	0.1686046511627907
150	titan	Cmv	CMV_54_10	172	Classification	Precision	0.1686046511627907
151	titan	Cmv	CMV_54_10	172	Classification	Recall	1.0
152	titan	Cmv	CMV_51_10	172	Classification	F1-Score	0.04545454545454545
153	titan	Cmv	CMV_51_10	172	Classification	Accuracy	0.023255813953488372
154	titan	Cmv	CMV_51_10	172	Classification	Precision	0.023255813953488372
155	titan	Cmv	CMV_51_10	172	Classification	Recall	1.0
156	titan	Cmv	CMV_4_4	172	Classification	F1-Score	0.21761658031088082
157	titan	Cmv	CMV_4_4	172	Classification	Accuracy	0.12209302325581395
158	titan	Cmv	CMV_4_4	172	Classification	Precision	0.12209302325581395
159	titan	Cmv	CMV_4_4	172	Classification	Recall	1.0
160	titan	Cmv	CMV_73_14	172	Classification	F1-Score	0.5087719298245613
161	titan	Cmv	CMV_73_14	172	Classification	Accuracy	0.3488372093023256
162	titan	Cmv	CMV_73_14	172	Classification	Precision	0.3411764705882353
163	titan	Cmv	CMV_73_14	172	Classification	Recall	1.0
164	titan	Cmv	CMV_52_10	172	Classification	F1-Score	0.3137254901960785
165	titan	Cmv	CMV_52_10	172	Classification	Accuracy	0.18604651162790697
166	titan	Cmv	CMV_52_10	172	Classification	Precision	0.18604651162790697
167	titan	Cmv	CMV_52_10	172	Classification	Recall	1.0
168	titan	Tumor	full_data	804	Regression	Pearson	-0.03282508544040635
169	titan	Tumor	full_data	804	Regression	Spearman	-0.048720102654386435
170	titan	Tumor	R28	134	Regression	Pearson	-0.25178995960268963
171	titan	Tumor	R28	134	Regression	Spearman	-0.1914156604453352
172	titan	Tumor	R23	134	Regression	Pearson	-0.05318670442746502
173	titan	Tumor	R23	134	Regression	Spearman	0.014778404975612027
174	titan	Tumor	R25	134	Regression	Pearson	-0.023410885927492103
175	titan	Tumor	R25	134	Regression	Spearman	0.018760996181431695
176	titan	Tumor	R26	134	Regression	Pearson	-0.19051896996560375
177	titan	Tumor	R26	134	Regression	Spearman	0.0044639517198412785
178	titan	Tumor	R21	134	Regression	Pearson	0.2962754680568357
179	titan	Tumor	R21	134	Regression	Spearman	0.3440243196968037
180	titan	Tumor	R24	134	Regression	Pearson	-0.06676923564646331
181	titan	Tumor	R24	134	Regression	Spearman	-0.10363509633021671
182	titan	Cmv	full_data	3440	Regression	Pearson	0.045535790603091306
183	titan	Cmv	full_data	3440	Regression	Spearman	0.047602570055907296
184	titan	Cmv	CMV_5_2	172	Regression	Pearson	0.2012382493322868
185	titan	Cmv	CMV_5_2	172	Regression	Spearman	0.22431331485862205
186	titan	Cmv	CMV_83_3	172	Regression	Pearson	0.22801748572462494
187	titan	Cmv	CMV_83_3	172	Regression	Spearman	0.18869281700866258
188	titan	Cmv	CMV_66_8	172	Regression	Pearson	0.21843382844465464
189	titan	Cmv	CMV_66_8	172	Regression	Spearman	0.23376735169466598
190	titan	Cmv	CMV_2_4	172	Regression	Pearson	0.12674575843722805
191	titan	Cmv	CMV_2_4	172	Regression	Spearman	0.11356971285725209
192	titan	Cmv	CMV_10_4	172	Regression	Pearson	0.12223988971083977
193	titan	Cmv	CMV_10_4	172	Regression	Spearman	0.13207113318628985
194	titan	Cmv	CMV_6_2	172	Regression	Pearson	0.006557633990018375
195	titan	Cmv	CMV_6_2	172	Regression	Spearman	-0.06182709003433971
196	titan	Cmv	CMV_82_14	172	Regression	Pearson	0.2185005459833264
197	titan	Cmv	CMV_82_14	172	Regression	Spearman	0.22593914809886514
198	titan	Cmv	CMV_77_14	172	Regression	Pearson	0.2175928007342216
199	titan	Cmv	CMV_77_14	172	Regression	Spearman	0.20133754931290895
200	titan	Cmv	CMV_81_14	172	Regression	Pearson	0.11072493807961775
201	titan	Cmv	CMV_81_14	172	Regression	Spearman	0.09286299665708157
202	titan	Cmv	CMV_65_8	172	Regression	Pearson	0.004485427394363771
203	titan	Cmv	CMV_65_8	172	Regression	Spearman	0.04893723273103532
204	titan	Cmv	CMV_74_14	172	Regression	Pearson	0.06509686629017453
205	titan	Cmv	CMV_74_14	172	Regression	Spearman	0.09021916263976247
206	titan	Cmv	CMV_3_4	172	Regression	Pearson	0.23445608029322113
207	titan	Cmv	CMV_3_4	172	Regression	Spearman	0.2098206047222497
208	titan	Cmv	CMV_84_3	172	Regression	Pearson	0.1988536155109475
209	titan	Cmv	CMV_84_3	172	Regression	Spearman	0.18963554303159294
210	titan	Cmv	CMV_1_4	172	Regression	Pearson	0.16462326086815185
211	titan	Cmv	CMV_1_4	172	Regression	Spearman	0.15015084775158494
212	titan	Cmv	CMV_11_4	172	Regression	Pearson	0.07302613929750418
213	titan	Cmv	CMV_11_4	172	Regression	Spearman	0.12606915337487273
214	titan	Cmv	CMV_54_10	172	Regression	Pearson	-0.02875000032714039
215	titan	Cmv	CMV_54_10	172	Regression	Spearman	0.03442162391654736
216	titan	Cmv	CMV_51_10	172	Regression	Pearson	0.21786386266289617
217	titan	Cmv	CMV_51_10	172	Regression	Spearman	0.18264189745522383
218	titan	Cmv	CMV_4_4	172	Regression	Pearson	0.2199918530556928
219	titan	Cmv	CMV_4_4	172	Regression	Spearman	0.24355736888394047
220	titan	Cmv	CMV_73_14	172	Regression	Pearson	-0.17998631768625079
221	titan	Cmv	CMV_73_14	172	Regression	Spearman	-0.1858645056130352
222	titan	Cmv	CMV_52_10	172	Regression	Pearson	-0.0912907030742149
223	titan	Cmv	CMV_52_10	172	Regression	Spearman	-0.08949535637326726
224	titan	All	Average	26	Classification	AUC	0.567249149203053
225	titan	All	WeightedAverage	26	Classification	AUC	0.5698961572272265
226	titan	All	Average	26	Classification	APS	0.327029775959809
227	titan	All	WeightedAverage	26	Classification	APS	0.32408916843239943
228	titan	All	Average	26	Classification	F1-Score	0.41520568096227684
229	titan	All	WeightedAverage	26	Classification	F1-Score	0.4100297107280047
230	titan	All	Average	26	Classification	Accuracy	0.2845165941313112
231	titan	All	WeightedAverage	26	Classification	Accuracy	0.279688972667295
232	titan	All	Average	26	Classification	Precision	0.27987746315442696
233	titan	All	WeightedAverage	26	Classification	Precision	0.275503214952302
234	titan	All	Average	26	Classification	Recall	0.9984033060956138
235	titan	All	WeightedAverage	26	Classification	Recall	0.9984596511457964
236	titan	All	Average	26	Regression	Pearson	0.0784238818157418
237	titan	All	WeightedAverage	26	Regression	Pearson	0.08522827766387525
238	titan	All	Average	26	Regression	Spearman	0.09376143930610202
239	titan	All	WeightedAverage	26	Regression	Spearman	0.09801980060710627
0	atm-tcr	Tumor	full_data	804	Classification	AUC	0.4040158198965622
1	atm-tcr	Tumor	full_data	804	Classification	APS	0.2996558561691871
2	atm-tcr	Tumor	R28	134	Classification	AUC	0.4810366624525917
3	atm-tcr	Tumor	R28	134	Classification	APS	0.16974016963956373
4	atm-tcr	Tumor	R23	134	Classification	AUC	0.5970961887477314
5	atm-tcr	Tumor	R23	134	Classification	APS	0.5940770104746205
6	atm-tcr	Tumor	R25	134	Classification	AUC	0.5448245025709815
7	atm-tcr	Tumor	R25	134	Classification	APS	0.5440502180700014
8	atm-tcr	Tumor	R26	134	Classification	AUC	0.5277580911882825
9	atm-tcr	Tumor	R26	134	Classification	APS	0.44083886745930856
10	atm-tcr	Tumor	R21	134	Classification	AUC	0.4663359319631467
11	atm-tcr	Tumor	R21	134	Classification	APS	0.36477736318171067
12	atm-tcr	Tumor	R24	134	Classification	AUC	0.3713278495887191
13	atm-tcr	Tumor	R24	134	Classification	APS	0.13396308446337185
14	atm-tcr	Tumor	full_data	804	Classification	F1-Score	0.5263157894736842
15	atm-tcr	Tumor	full_data	804	Classification	Accuracy	0.3619402985074627
16	atm-tcr	Tumor	full_data	804	Classification	Precision	0.35714285714285715
17	atm-tcr	Tumor	full_data	804	Classification	Recall	1.0
18	atm-tcr	Tumor	R28	134	Classification	F1-Score	0.27096774193548384
19	atm-tcr	Tumor	R28	134	Classification	Accuracy	0.15671641791044777
20	atm-tcr	Tumor	R28	134	Classification	Precision	0.15671641791044777
21	atm-tcr	Tumor	R28	134	Classification	Recall	1.0
22	atm-tcr	Tumor	R23	134	Classification	F1-Score	0.7450980392156863
23	atm-tcr	Tumor	R23	134	Classification	Accuracy	0.6119402985074627
24	atm-tcr	Tumor	R23	134	Classification	Precision	0.59375
25	atm-tcr	Tumor	R23	134	Classification	Recall	1.0
26	atm-tcr	Tumor	R25	134	Classification	F1-Score	0.6395939086294417
27	atm-tcr	Tumor	R25	134	Classification	Accuracy	0.4701492537313433
28	atm-tcr	Tumor	R25	134	Classification	Precision	0.4701492537313433
29	atm-tcr	Tumor	R25	134	Classification	Recall	1.0
30	atm-tcr	Tumor	R26	134	Classification	F1-Score	0.5513513513513513
31	atm-tcr	Tumor	R26	134	Classification	Accuracy	0.3805970149253731
32	atm-tcr	Tumor	R26	134	Classification	Precision	0.3805970149253731
33	atm-tcr	Tumor	R26	134	Classification	Recall	1.0
34	atm-tcr	Tumor	R21	134	Classification	F1-Score	0.5513513513513513
35	atm-tcr	Tumor	R21	134	Classification	Accuracy	0.3805970149253731
36	atm-tcr	Tumor	R21	134	Classification	Precision	0.3805970149253731
37	atm-tcr	Tumor	R21	134	Classification	Recall	1.0
38	atm-tcr	Tumor	R24	134	Classification	F1-Score	0.2929936305732484
39	atm-tcr	Tumor	R24	134	Classification	Accuracy	0.17164179104477612
40	atm-tcr	Tumor	R24	134	Classification	Precision	0.17164179104477612
41	atm-tcr	Tumor	R24	134	Classification	Recall	1.0
42	atm-tcr	Cmv	full_data	3440	Classification	AUC	0.5919594956246811
43	atm-tcr	Cmv	full_data	3440	Classification	APS	0.3140621260477125
44	atm-tcr	Cmv	CMV_5_2	172	Classification	AUC	0.4054090601757944
45	atm-tcr	Cmv	CMV_5_2	172	Classification	APS	0.4612250213258435
46	atm-tcr	Cmv	CMV_83_3	172	Classification	AUC	0.397432156405019
47	atm-tcr	Cmv	CMV_83_3	172	Classification	APS	0.11203983870946418
48	atm-tcr	Cmv	CMV_66_8	172	Classification	AUC	0.6690821256038648
49	atm-tcr	Cmv	CMV_66_8	172	Classification	APS	0.48873996912199874
50	atm-tcr	Cmv	CMV_2_4	172	Classification	AUC	0.5455947561210719
51	atm-tcr	Cmv	CMV_2_4	172	Classification	APS	0.2903817967801186
52	atm-tcr	Cmv	CMV_10_4	172	Classification	AUC	0.603032786885246
53	atm-tcr	Cmv	CMV_10_4	172	Classification	APS	0.39559998130278845
54	atm-tcr	Cmv	CMV_6_2	172	Classification	AUC	0.5322222222222223
55	atm-tcr	Cmv	CMV_6_2	172	Classification	APS	0.6060817519590498
56	atm-tcr	Cmv	CMV_82_14	172	Classification	AUC	0.6645604395604395
57	atm-tcr	Cmv	CMV_82_14	172	Classification	APS	0.38193679306363293
58	atm-tcr	Cmv	CMV_77_14	172	Classification	AUC	0.5372907153729071
59	atm-tcr	Cmv	CMV_77_14	172	Classification	APS	0.5286932365612635
60	atm-tcr	Cmv	CMV_81_14	172	Classification	AUC	0.294464609800363
61	atm-tcr	Cmv	CMV_81_14	172	Classification	APS	0.24385381012147966
62	atm-tcr	Cmv	CMV_65_8	172	Classification	AUC	0.6288690476190476
63	atm-tcr	Cmv	CMV_65_8	172	Classification	APS	0.5676375892771062
64	atm-tcr	Cmv	CMV_74_14	172	Classification	AUC	0.5985552115583075
65	atm-tcr	Cmv	CMV_74_14	172	Classification	APS	0.21884029239737335
66	atm-tcr	Cmv	CMV_3_4	172	Classification	AUC	0.5945793337097685
67	atm-tcr	Cmv	CMV_3_4	172	Classification	APS	0.20014802315676894
68	atm-tcr	Cmv	CMV_84_3	172	Classification	AUC	0.5038461538461538
69	atm-tcr	Cmv	CMV_84_3	172	Classification	APS	0.31014486816914577
70	atm-tcr	Cmv	CMV_1_4	172	Classification	AUC	0.5477707006369427
71	atm-tcr	Cmv	CMV_1_4	172	Classification	APS	0.14577642446245478
72	atm-tcr	Cmv	CMV_11_4	172	Classification	AUC	0.5985821887461231
73	atm-tcr	Cmv	CMV_11_4	172	Classification	APS	0.4971133471131759
74	atm-tcr	Cmv	CMV_54_10	172	Classification	AUC	0.5989872196768748
75	atm-tcr	Cmv	CMV_54_10	172	Classification	APS	0.38024224183668265
76	atm-tcr	Cmv	CMV_51_10	172	Classification	AUC	0.7038690476190476
77	atm-tcr	Cmv	CMV_51_10	172	Classification	APS	0.11577434966727163
78	atm-tcr	Cmv	CMV_4_4	172	Classification	AUC	0.5266477451907916
79	atm-tcr	Cmv	CMV_4_4	172	Classification	APS	0.12796333796533682
80	atm-tcr	Cmv	CMV_73_14	172	Classification	AUC	0.4907743496672717
81	atm-tcr	Cmv	CMV_73_14	172	Classification	APS	0.36148381756183023
82	atm-tcr	Cmv	CMV_52_10	172	Classification	AUC	0.403125
83	atm-tcr	Cmv	CMV_52_10	172	Classification	APS	0.1550217754256384
84	atm-tcr	Cmv	full_data	3440	Classification	F1-Score	0.4341957255343082
85	atm-tcr	Cmv	full_data	3440	Classification	Accuracy	0.5613372093023256
86	atm-tcr	Cmv	full_data	3440	Classification	Precision	0.3236444941307993
87	atm-tcr	Cmv	full_data	3440	Classification	Recall	0.6594533029612756
88	atm-tcr	Cmv	CMV_5_2	172	Classification	F1-Score	0.65625
89	atm-tcr	Cmv	CMV_5_2	172	Classification	Accuracy	0.4883720930232558
90	atm-tcr	Cmv	CMV_5_2	172	Classification	Precision	0.49122807017543857
91	atm-tcr	Cmv	CMV_5_2	172	Classification	Recall	0.9882352941176471
92	atm-tcr	Cmv	CMV_83_3	172	Classification	F1-Score	0.05405405405405405
93	atm-tcr	Cmv	CMV_83_3	172	Classification	Accuracy	0.7965116279069767
94	atm-tcr	Cmv	CMV_83_3	172	Classification	Precision	0.07142857142857142
95	atm-tcr	Cmv	CMV_83_3	172	Classification	Recall	0.043478260869565216
96	atm-tcr	Cmv	CMV_66_8	172	Classification	F1-Score	0.47619047619047616
97	atm-tcr	Cmv	CMV_66_8	172	Classification	Accuracy	0.6802325581395349
98	atm-tcr	Cmv	CMV_66_8	172	Classification	Precision	0.423728813559322
99	atm-tcr	Cmv	CMV_66_8	172	Classification	Recall	0.5434782608695652
100	atm-tcr	Cmv	CMV_2_4	172	Classification	F1-Score	0.3732057416267942
101	atm-tcr	Cmv	CMV_2_4	172	Classification	Accuracy	0.23837209302325582
102	atm-tcr	Cmv	CMV_2_4	172	Classification	Precision	0.22941176470588234
103	atm-tcr	Cmv	CMV_2_4	172	Classification	Recall	1.0
104	atm-tcr	Cmv	CMV_10_4	172	Classification	F1-Score	0.46408839779005523
105	atm-tcr	Cmv	CMV_10_4	172	Classification	Accuracy	0.436046511627907
106	atm-tcr	Cmv	CMV_10_4	172	Classification	Precision	0.32061068702290074
107	atm-tcr	Cmv	CMV_10_4	172	Classification	Recall	0.84
108	atm-tcr	Cmv	CMV_6_2	172	Classification	F1-Score	0.7352941176470588
109	atm-tcr	Cmv	CMV_6_2	172	Classification	Accuracy	0.5813953488372093
110	atm-tcr	Cmv	CMV_6_2	172	Classification	Precision	0.5813953488372093
111	atm-tcr	Cmv	CMV_6_2	172	Classification	Recall	1.0
112	atm-tcr	Cmv	CMV_82_14	172	Classification	F1-Score	0.3925233644859813
113	atm-tcr	Cmv	CMV_82_14	172	Classification	Accuracy	0.2441860465116279
114	atm-tcr	Cmv	CMV_82_14	172	Classification	Precision	0.2441860465116279
115	atm-tcr	Cmv	CMV_82_14	172	Classification	Recall	1.0
116	atm-tcr	Cmv	CMV_77_14	172	Classification	F1-Score	0.5959183673469388
117	atm-tcr	Cmv	CMV_77_14	172	Classification	Accuracy	0.42441860465116277
118	atm-tcr	Cmv	CMV_77_14	172	Classification	Precision	0.42441860465116277
119	atm-tcr	Cmv	CMV_77_14	172	Classification	Recall	1.0
120	atm-tcr	Cmv	CMV_81_14	172	Classification	F1-Score	0.043478260869565216
121	atm-tcr	Cmv	CMV_81_14	172	Classification	Accuracy	0.4883720930232558
122	atm-tcr	Cmv	CMV_81_14	172	Classification	Precision	0.058823529411764705
123	atm-tcr	Cmv	CMV_81_14	172	Classification	Recall	0.034482758620689655
124	atm-tcr	Cmv	CMV_65_8	172	Classification	F1-Score	0.3116883116883117
125	atm-tcr	Cmv	CMV_65_8	172	Classification	Accuracy	0.6918604651162791
126	atm-tcr	Cmv	CMV_65_8	172	Classification	Precision	0.7058823529411765
127	atm-tcr	Cmv	CMV_65_8	172	Classification	Recall	0.2
128	atm-tcr	Cmv	CMV_74_14	172	Classification	F1-Score	0.2758620689655173
129	atm-tcr	Cmv	CMV_74_14	172	Classification	Accuracy	0.7558139534883721
130	atm-tcr	Cmv	CMV_74_14	172	Classification	Precision	0.20512820512820512
131	atm-tcr	Cmv	CMV_74_14	172	Classification	Recall	0.42105263157894735
132	atm-tcr	Cmv	CMV_3_4	172	Classification	F1-Score	0.1818181818181818
133	atm-tcr	Cmv	CMV_3_4	172	Classification	Accuracy	0.686046511627907
134	atm-tcr	Cmv	CMV_3_4	172	Classification	Precision	0.10909090909090909
135	atm-tcr	Cmv	CMV_3_4	172	Classification	Recall	0.5454545454545454
136	atm-tcr	Cmv	CMV_84_3	172	Classification	F1-Score	0.46428571428571425
137	atm-tcr	Cmv	CMV_84_3	172	Classification	Accuracy	0.3023255813953488
138	atm-tcr	Cmv	CMV_84_3	172	Classification	Precision	0.3023255813953488
139	atm-tcr	Cmv	CMV_84_3	172	Classification	Recall	1.0
140	atm-tcr	Cmv	CMV_1_4	172	Classification	F1-Score	0.25
141	atm-tcr	Cmv	CMV_1_4	172	Classification	Accuracy	0.8953488372093024
142	atm-tcr	Cmv	CMV_1_4	172	Classification	Precision	0.3333333333333333
143	atm-tcr	Cmv	CMV_1_4	172	Classification	Recall	0.2
144	atm-tcr	Cmv	CMV_11_4	172	Classification	F1-Score	0.5257731958762887
145	atm-tcr	Cmv	CMV_11_4	172	Classification	Accuracy	0.46511627906976744
146	atm-tcr	Cmv	CMV_11_4	172	Classification	Precision	0.38345864661654133
147	atm-tcr	Cmv	CMV_11_4	172	Classification	Recall	0.8360655737704918
148	atm-tcr	Cmv	CMV_54_10	172	Classification	F1-Score	0.4
149	atm-tcr	Cmv	CMV_54_10	172	Classification	Accuracy	0.7383720930232558
150	atm-tcr	Cmv	CMV_54_10	172	Classification	Precision	0.32608695652173914
151	atm-tcr	Cmv	CMV_54_10	172	Classification	Recall	0.5172413793103449
152	atm-tcr	Cmv	CMV_51_10	172	Classification	F1-Score	0.11320754716981131
153	atm-tcr	Cmv	CMV_51_10	172	Classification	Accuracy	0.7267441860465116
154	atm-tcr	Cmv	CMV_51_10	172	Classification	Precision	0.061224489795918366
155	atm-tcr	Cmv	CMV_51_10	172	Classification	Recall	0.75
156	atm-tcr	Cmv	CMV_4_4	172	Classification	F1-Score	0.21761658031088082
157	atm-tcr	Cmv	CMV_4_4	172	Classification	Accuracy	0.12209302325581395
158	atm-tcr	Cmv	CMV_4_4	172	Classification	Precision	0.12209302325581395
159	atm-tcr	Cmv	CMV_4_4	172	Classification	Recall	1.0
160	atm-tcr	Cmv	CMV_73_14	172	Classification	F1-Score	0.0
161	atm-tcr	Cmv	CMV_73_14	172	Classification	Accuracy	0.6627906976744186
162	atm-tcr	Cmv	CMV_73_14	172	Classification	Precision	0.0
163	atm-tcr	Cmv	CMV_73_14	172	Classification	Recall	0.0
164	atm-tcr	Cmv	CMV_52_10	172	Classification	F1-Score	0.0
165	atm-tcr	Cmv	CMV_52_10	172	Classification	Accuracy	0.8023255813953488
166	atm-tcr	Cmv	CMV_52_10	172	Classification	Precision	0.0
167	atm-tcr	Cmv	CMV_52_10	172	Classification	Recall	0.0
168	atm-tcr	Tumor	full_data	804	Regression	Pearson	0.004315861077280068
169	atm-tcr	Tumor	full_data	804	Regression	Spearman	-0.25037705387956394
170	atm-tcr	Tumor	R28	134	Regression	Pearson	-0.15899329020024955
171	atm-tcr	Tumor	R28	134	Regression	Spearman	0.006463070602233283
172	atm-tcr	Tumor	R23	134	Regression	Pearson	0.36498843988172275
173	atm-tcr	Tumor	R23	134	Regression	Spearman	0.2197283975693891
174	atm-tcr	Tumor	R25	134	Regression	Pearson	0.09959599463381659
175	atm-tcr	Tumor	R25	134	Regression	Spearman	0.04172657026554767
176	atm-tcr	Tumor	R26	134	Regression	Pearson	0.04323073646547562
177	atm-tcr	Tumor	R26	134	Regression	Spearman	0.02174422699007246
178	atm-tcr	Tumor	R21	134	Regression	Pearson	0.09087278507775846
179	atm-tcr	Tumor	R21	134	Regression	Spearman	-0.11931908866346218
180	atm-tcr	Tumor	R24	134	Regression	Pearson	-0.02186114710427174
181	atm-tcr	Tumor	R24	134	Regression	Spearman	-0.20217534698334816
182	atm-tcr	Cmv	full_data	3440	Regression	Pearson	0.14360411608811127
183	atm-tcr	Cmv	full_data	3440	Regression	Spearman	0.14668526369623225
184	atm-tcr	Cmv	CMV_5_2	172	Regression	Pearson	-0.1889091000020762
185	atm-tcr	Cmv	CMV_5_2	172	Regression	Spearman	-0.21556189304955056
186	atm-tcr	Cmv	CMV_83_3	172	Regression	Pearson	-0.06917236177597498
187	atm-tcr	Cmv	CMV_83_3	172	Regression	Spearman	-0.0364131620374172
188	atm-tcr	Cmv	CMV_66_8	172	Regression	Pearson	0.19537406569420238
189	atm-tcr	Cmv	CMV_66_8	172	Regression	Spearman	0.20725811396636118
190	atm-tcr	Cmv	CMV_2_4	172	Regression	Pearson	0.0188731067532934
191	atm-tcr	Cmv	CMV_2_4	172	Regression	Spearman	-0.0275505060183912
192	atm-tcr	Cmv	CMV_10_4	172	Regression	Pearson	0.08224534097081732
193	atm-tcr	Cmv	CMV_10_4	172	Regression	Spearman	0.12087844705838281
194	atm-tcr	Cmv	CMV_6_2	172	Regression	Pearson	0.13205949091316518
195	atm-tcr	Cmv	CMV_6_2	172	Regression	Spearman	0.08838118372680417
196	atm-tcr	Cmv	CMV_82_14	172	Regression	Pearson	0.0931573433981663
197	atm-tcr	Cmv	CMV_82_14	172	Regression	Spearman	0.20267920588897054
198	atm-tcr	Cmv	CMV_77_14	172	Regression	Pearson	-0.04081586414814971
199	atm-tcr	Cmv	CMV_77_14	172	Regression	Spearman	0.051006919553078144
200	atm-tcr	Cmv	CMV_81_14	172	Regression	Pearson	-0.3322351171857483
201	atm-tcr	Cmv	CMV_81_14	172	Regression	Spearman	-0.35487385693000867
202	atm-tcr	Cmv	CMV_65_8	172	Regression	Pearson	0.28363969577967424
203	atm-tcr	Cmv	CMV_65_8	172	Regression	Spearman	0.06475124271045544
204	atm-tcr	Cmv	CMV_74_14	172	Regression	Pearson	0.2995479686225693
205	atm-tcr	Cmv	CMV_74_14	172	Regression	Spearman	0.32136464295568873
206	atm-tcr	Cmv	CMV_3_4	172	Regression	Pearson	0.15537772692906676
207	atm-tcr	Cmv	CMV_3_4	172	Regression	Spearman	0.13469709985454323
208	atm-tcr	Cmv	CMV_84_3	172	Regression	Pearson	0.04184987756884854
209	atm-tcr	Cmv	CMV_84_3	172	Regression	Spearman	-0.004087845184177928
210	atm-tcr	Cmv	CMV_1_4	172	Regression	Pearson	0.18532422642292704
211	atm-tcr	Cmv	CMV_1_4	172	Regression	Spearman	0.04540702950013571
212	atm-tcr	Cmv	CMV_11_4	172	Regression	Pearson	0.004641769159967448
213	atm-tcr	Cmv	CMV_11_4	172	Regression	Spearman	0.15592378919821373
214	atm-tcr	Cmv	CMV_54_10	172	Regression	Pearson	0.14825143606256
215	atm-tcr	Cmv	CMV_54_10	172	Regression	Spearman	0.17039712042878827
216	atm-tcr	Cmv	CMV_51_10	172	Regression	Pearson	0.2715324211093415
217	atm-tcr	Cmv	CMV_51_10	172	Regression	Spearman	0.21065348178744353
218	atm-tcr	Cmv	CMV_4_4	172	Regression	Pearson	0.09488220126527301
219	atm-tcr	Cmv	CMV_4_4	172	Regression	Spearman	0.17247328320209157
220	atm-tcr	Cmv	CMV_73_14	172	Regression	Pearson	-0.008401203924900636
221	atm-tcr	Cmv	CMV_73_14	172	Regression	Spearman	-0.05153869057314019
222	atm-tcr	Cmv	CMV_52_10	172	Regression	Pearson	-0.1396804058842872
223	atm-tcr	Cmv	CMV_52_10	172	Regression	Spearman	-0.24685393682471918
224	atm-tcr	All	Average	26	Classification	AUC	0.5320413114203351
225	atm-tcr	All	WeightedAverage	26	Classification	AUC	0.5338667139642561
226	atm-tcr	All	Average	26	Classification	APS	0.3398517299718077
227	atm-tcr	All	WeightedAverage	26	Classification	APS	0.3379863245355698
228	atm-tcr	All	Average	26	Classification	F1-Score	0.3685619385839305
229	atm-tcr	All	WeightedAverage	26	Classification	F1-Score	0.36104087193006307
230	atm-tcr	All	Average	26	Classification	Accuracy	0.5153225375804341
231	atm-tcr	All	WeightedAverage	26	Classification	Accuracy	0.5235626767200754
232	atm-tcr	All	Average	26	Classification	Precision	0.29028101642000687
233	atm-tcr	All	WeightedAverage	26	Classification	Precision	0.2865941443717844
234	atm-tcr	All	Average	26	Classification	Recall	0.6892111040227614
235	atm-tcr	All	WeightedAverage	26	Classification	Recall	0.6725146223350116
236	atm-tcr	All	Average	26	Regression	Pearson	0.06328369755703799
237	atm-tcr	All	WeightedAverage	26	Regression	Pearson	0.06294227656984268
238	atm-tcr	All	Average	26	Regression	Spearman	0.037583057653614776
239	atm-tcr	All	WeightedAverage	26	Regression	Spearman	0.039887148043192475
0	pmtnet	Tumor	full_data	804	Classification	AUC	0.5269445289524388
1	pmtnet	Tumor	full_data	804	Classification	APS	0.38171669372362504
2	pmtnet	Tumor	R28	134	Classification	AUC	0.5185419300463548
3	pmtnet	Tumor	R28	134	Classification	APS	0.26327400082040847
4	pmtnet	Tumor	R23	134	Classification	AUC	0.4262704174228675
5	pmtnet	Tumor	R23	134	Classification	APS	0.5588934504415521
6	pmtnet	Tumor	R25	134	Classification	AUC	0.36496758327744244
7	pmtnet	Tumor	R25	134	Classification	APS	0.3782629643398969
8	pmtnet	Tumor	R26	134	Classification	AUC	0.4982282069454288
9	pmtnet	Tumor	R26	134	Classification	APS	0.3994626849888641
10	pmtnet	Tumor	R21	134	Classification	AUC	0.4953933380581148
11	pmtnet	Tumor	R21	134	Classification	APS	0.4109091314537916
12	pmtnet	Tumor	R24	134	Classification	AUC	0.5309439874657266
13	pmtnet	Tumor	R24	134	Classification	APS	0.22896887531496637
14	pmtnet	Tumor	full_data	804	Classification	F1-Score	0.5239852398523985
15	pmtnet	Tumor	full_data	804	Classification	Accuracy	0.3582089552238806
16	pmtnet	Tumor	full_data	804	Classification	Precision	0.35544430538172717
17	pmtnet	Tumor	full_data	804	Classification	Recall	0.9964912280701754
18	pmtnet	Tumor	R28	134	Classification	F1-Score	0.27096774193548384
19	pmtnet	Tumor	R28	134	Classification	Accuracy	0.15671641791044777
20	pmtnet	Tumor	R28	134	Classification	Precision	0.15671641791044777
21	pmtnet	Tumor	R28	134	Classification	Recall	1.0
22	pmtnet	Tumor	R23	134	Classification	F1-Score	0.7238095238095238
23	pmtnet	Tumor	R23	134	Classification	Accuracy	0.5671641791044776
24	pmtnet	Tumor	R23	134	Classification	Precision	0.5671641791044776
25	pmtnet	Tumor	R23	134	Classification	Recall	1.0
26	pmtnet	Tumor	R25	134	Classification	F1-Score	0.6395939086294417
27	pmtnet	Tumor	R25	134	Classification	Accuracy	0.4701492537313433
28	pmtnet	Tumor	R25	134	Classification	Precision	0.4701492537313433
29	pmtnet	Tumor	R25	134	Classification	Recall	1.0
30	pmtnet	Tumor	R26	134	Classification	F1-Score	0.5555555555555556
31	pmtnet	Tumor	R26	134	Classification	Accuracy	0.40298507462686567
32	pmtnet	Tumor	R26	134	Classification	Precision	0.3875968992248062
33	pmtnet	Tumor	R26	134	Classification	Recall	0.9803921568627451
34	pmtnet	Tumor	R21	134	Classification	F1-Score	0.5513513513513513
35	pmtnet	Tumor	R21	134	Classification	Accuracy	0.3805970149253731
36	pmtnet	Tumor	R21	134	Classification	Precision	0.3805970149253731
37	pmtnet	Tumor	R21	134	Classification	Recall	1.0
38	pmtnet	Tumor	R24	134	Classification	F1-Score	0.2929936305732484
39	pmtnet	Tumor	R24	134	Classification	Accuracy	0.17164179104477612
40	pmtnet	Tumor	R24	134	Classification	Precision	0.17164179104477612
41	pmtnet	Tumor	R24	134	Classification	Recall	1.0
42	pmtnet	Cmv	full_data	3440	Classification	AUC	0.5565297256734578
43	pmtnet	Cmv	full_data	3440	Classification	APS	0.30283905203489603
44	pmtnet	Cmv	CMV_5_2	172	Classification	AUC	0.42359702501690333
45	pmtnet	Cmv	CMV_5_2	172	Classification	APS	0.431408865272807
46	pmtnet	Cmv	CMV_83_3	172	Classification	AUC	0.5322439451415232
47	pmtnet	Cmv	CMV_83_3	172	Classification	APS	0.15398053808915316
48	pmtnet	Cmv	CMV_66_8	172	Classification	AUC	0.6278467908902691
49	pmtnet	Cmv	CMV_66_8	172	Classification	APS	0.49737085916289214
50	pmtnet	Cmv	CMV_2_4	172	Classification	AUC	0.27877385772122615
51	pmtnet	Cmv	CMV_2_4	172	Classification	APS	0.1676028680835371
52	pmtnet	Cmv	CMV_10_4	172	Classification	AUC	0.34524590163934427
53	pmtnet	Cmv	CMV_10_4	172	Classification	APS	0.22278272192857268
54	pmtnet	Cmv	CMV_6_2	172	Classification	AUC	0.4979166666666667
55	pmtnet	Cmv	CMV_6_2	172	Classification	APS	0.5926376413910629
56	pmtnet	Cmv	CMV_82_14	172	Classification	AUC	0.3985347985347985
57	pmtnet	Cmv	CMV_82_14	172	Classification	APS	0.20023217460514622
58	pmtnet	Cmv	CMV_77_14	172	Classification	AUC	0.5723675107236751
59	pmtnet	Cmv	CMV_77_14	172	Classification	APS	0.47654385381938724
60	pmtnet	Cmv	CMV_81_14	172	Classification	AUC	0.5798548094373867
61	pmtnet	Cmv	CMV_81_14	172	Classification	APS	0.4033964397960692
62	pmtnet	Cmv	CMV_65_8	172	Classification	AUC	0.5096726190476191
63	pmtnet	Cmv	CMV_65_8	172	Classification	APS	0.38509740630848277
64	pmtnet	Cmv	CMV_74_14	172	Classification	AUC	0.3902648778809769
65	pmtnet	Cmv	CMV_74_14	172	Classification	APS	0.09468214056676871
66	pmtnet	Cmv	CMV_3_4	172	Classification	AUC	0.47092038396386227
67	pmtnet	Cmv	CMV_3_4	172	Classification	APS	0.06256246505807035
68	pmtnet	Cmv	CMV_84_3	172	Classification	AUC	0.5059294871794873
69	pmtnet	Cmv	CMV_84_3	172	Classification	APS	0.3026637709826709
70	pmtnet	Cmv	CMV_1_4	172	Classification	AUC	0.5490445859872611
71	pmtnet	Cmv	CMV_1_4	172	Classification	APS	0.10025255586265147
72	pmtnet	Cmv	CMV_11_4	172	Classification	AUC	0.384138236597253
73	pmtnet	Cmv	CMV_11_4	172	Classification	APS	0.31883731914154345
74	pmtnet	Cmv	CMV_54_10	172	Classification	AUC	0.7238967928623101
75	pmtnet	Cmv	CMV_54_10	172	Classification	APS	0.3651751707179752
76	pmtnet	Cmv	CMV_51_10	172	Classification	AUC	0.31547619047619047
77	pmtnet	Cmv	CMV_51_10	172	Classification	APS	0.02039646816209903
78	pmtnet	Cmv	CMV_4_4	172	Classification	AUC	0.42794071270892464
79	pmtnet	Cmv	CMV_4_4	172	Classification	APS	0.11459986702442956
80	pmtnet	Cmv	CMV_73_14	172	Classification	AUC	0.5784180278281911
81	pmtnet	Cmv	CMV_73_14	172	Classification	APS	0.4302665836198535
82	pmtnet	Cmv	CMV_52_10	172	Classification	AUC	0.49832589285714285
83	pmtnet	Cmv	CMV_52_10	172	Classification	APS	0.17624463270950683
84	pmtnet	Cmv	full_data	3440	Classification	F1-Score	0.4096673845417565
85	pmtnet	Cmv	full_data	3440	Classification	Accuracy	0.2828488372093023
86	pmtnet	Cmv	full_data	3440	Classification	Precision	0.25931535898212665
87	pmtnet	Cmv	full_data	3440	Classification	Recall	0.9749430523917996
88	pmtnet	Cmv	CMV_5_2	172	Classification	F1-Score	0.6456692913385826
89	pmtnet	Cmv	CMV_5_2	172	Classification	Accuracy	0.47674418604651164
90	pmtnet	Cmv	CMV_5_2	172	Classification	Precision	0.48520710059171596
91	pmtnet	Cmv	CMV_5_2	172	Classification	Recall	0.9647058823529412
92	pmtnet	Cmv	CMV_83_3	172	Classification	F1-Score	0.24083769633507857
93	pmtnet	Cmv	CMV_83_3	172	Classification	Accuracy	0.1569767441860465
94	pmtnet	Cmv	CMV_83_3	172	Classification	Precision	0.13690476190476192
95	pmtnet	Cmv	CMV_83_3	172	Classification	Recall	1.0
96	pmtnet	Cmv	CMV_66_8	172	Classification	F1-Score	0.4220183486238532
97	pmtnet	Cmv	CMV_66_8	172	Classification	Accuracy	0.26744186046511625
98	pmtnet	Cmv	CMV_66_8	172	Classification	Precision	0.26744186046511625
99	pmtnet	Cmv	CMV_66_8	172	Classification	Recall	1.0
100	pmtnet	Cmv	CMV_2_4	172	Classification	F1-Score	0.36363636363636365
101	pmtnet	Cmv	CMV_2_4	172	Classification	Accuracy	0.26744186046511625
102	pmtnet	Cmv	CMV_2_4	172	Classification	Precision	0.22641509433962265
103	pmtnet	Cmv	CMV_2_4	172	Classification	Recall	0.9230769230769231
104	pmtnet	Cmv	CMV_10_4	172	Classification	F1-Score	0.45045045045045046
105	pmtnet	Cmv	CMV_10_4	172	Classification	Accuracy	0.29069767441860467
106	pmtnet	Cmv	CMV_10_4	172	Classification	Precision	0.29069767441860467
107	pmtnet	Cmv	CMV_10_4	172	Classification	Recall	1.0
108	pmtnet	Cmv	CMV_6_2	172	Classification	F1-Score	0.7306273062730627
109	pmtnet	Cmv	CMV_6_2	172	Classification	Accuracy	0.5755813953488372
110	pmtnet	Cmv	CMV_6_2	172	Classification	Precision	0.5789473684210527
111	pmtnet	Cmv	CMV_6_2	172	Classification	Recall	0.99
112	pmtnet	Cmv	CMV_82_14	172	Classification	F1-Score	0.38277511961722493
113	pmtnet	Cmv	CMV_82_14	172	Classification	Accuracy	0.25
114	pmtnet	Cmv	CMV_82_14	172	Classification	Precision	0.23952095808383234
115	pmtnet	Cmv	CMV_82_14	172	Classification	Recall	0.9523809523809523
116	pmtnet	Cmv	CMV_77_14	172	Classification	F1-Score	0.5983606557377049
117	pmtnet	Cmv	CMV_77_14	172	Classification	Accuracy	0.43023255813953487
118	pmtnet	Cmv	CMV_77_14	172	Classification	Precision	0.4269005847953216
119	pmtnet	Cmv	CMV_77_14	172	Classification	Recall	1.0
120	pmtnet	Cmv	CMV_81_14	172	Classification	F1-Score	0.5087719298245613
121	pmtnet	Cmv	CMV_81_14	172	Classification	Accuracy	0.3488372093023256
122	pmtnet	Cmv	CMV_81_14	172	Classification	Precision	0.3411764705882353
123	pmtnet	Cmv	CMV_81_14	172	Classification	Recall	1.0
124	pmtnet	Cmv	CMV_65_8	172	Classification	F1-Score	0.5108225108225108
125	pmtnet	Cmv	CMV_65_8	172	Classification	Accuracy	0.3430232558139535
126	pmtnet	Cmv	CMV_65_8	172	Classification	Precision	0.34502923976608185
127	pmtnet	Cmv	CMV_65_8	172	Classification	Recall	0.9833333333333333
128	pmtnet	Cmv	CMV_74_14	172	Classification	F1-Score	0.2021276595744681
129	pmtnet	Cmv	CMV_74_14	172	Classification	Accuracy	0.12790697674418605
130	pmtnet	Cmv	CMV_74_14	172	Classification	Precision	0.11242603550295859
131	pmtnet	Cmv	CMV_74_14	172	Classification	Recall	1.0
132	pmtnet	Cmv	CMV_3_4	172	Classification	F1-Score	0.12359550561797754
133	pmtnet	Cmv	CMV_3_4	172	Classification	Accuracy	0.09302325581395349
134	pmtnet	Cmv	CMV_3_4	172	Classification	Precision	0.0658682634730539
135	pmtnet	Cmv	CMV_3_4	172	Classification	Recall	1.0
136	pmtnet	Cmv	CMV_84_3	172	Classification	F1-Score	0.4684684684684685
137	pmtnet	Cmv	CMV_84_3	172	Classification	Accuracy	0.313953488372093
138	pmtnet	Cmv	CMV_84_3	172	Classification	Precision	0.3058823529411765
139	pmtnet	Cmv	CMV_84_3	172	Classification	Recall	1.0
140	pmtnet	Cmv	CMV_1_4	172	Classification	F1-Score	0.16759776536312848
141	pmtnet	Cmv	CMV_1_4	172	Classification	Accuracy	0.13372093023255813
142	pmtnet	Cmv	CMV_1_4	172	Classification	Precision	0.09146341463414634
143	pmtnet	Cmv	CMV_1_4	172	Classification	Recall	1.0
144	pmtnet	Cmv	CMV_11_4	172	Classification	F1-Score	0.5281385281385281
145	pmtnet	Cmv	CMV_11_4	172	Classification	Accuracy	0.36627906976744184
146	pmtnet	Cmv	CMV_11_4	172	Classification	Precision	0.3588235294117647
147	pmtnet	Cmv	CMV_11_4	172	Classification	Recall	1.0
148	pmtnet	Cmv	CMV_54_10	172	Classification	F1-Score	0.29
149	pmtnet	Cmv	CMV_54_10	172	Classification	Accuracy	0.1744186046511628
150	pmtnet	Cmv	CMV_54_10	172	Classification	Precision	0.1695906432748538
151	pmtnet	Cmv	CMV_54_10	172	Classification	Recall	1.0
152	pmtnet	Cmv	CMV_51_10	172	Classification	F1-Score	0.04545454545454545
153	pmtnet	Cmv	CMV_51_10	172	Classification	Accuracy	0.023255813953488372
154	pmtnet	Cmv	CMV_51_10	172	Classification	Precision	0.023255813953488372
155	pmtnet	Cmv	CMV_51_10	172	Classification	Recall	1.0
156	pmtnet	Cmv	CMV_4_4	172	Classification	F1-Score	0.22340425531914893
157	pmtnet	Cmv	CMV_4_4	172	Classification	Accuracy	0.1511627906976744
158	pmtnet	Cmv	CMV_4_4	172	Classification	Precision	0.12574850299401197
159	pmtnet	Cmv	CMV_4_4	172	Classification	Recall	1.0
160	pmtnet	Cmv	CMV_73_14	172	Classification	F1-Score	0.5066666666666667
161	pmtnet	Cmv	CMV_73_14	172	Classification	Accuracy	0.3546511627906977
162	pmtnet	Cmv	CMV_73_14	172	Classification	Precision	0.3413173652694611
163	pmtnet	Cmv	CMV_73_14	172	Classification	Recall	0.9827586206896551
164	pmtnet	Cmv	CMV_52_10	172	Classification	F1-Score	0.33333333333333337
165	pmtnet	Cmv	CMV_52_10	172	Classification	Accuracy	0.5116279069767442
166	pmtnet	Cmv	CMV_52_10	172	Classification	Precision	0.22340425531914893
167	pmtnet	Cmv	CMV_52_10	172	Classification	Recall	0.65625
168	pmtnet	Tumor	full_data	804	Regression	Pearson	0.08194543194340773
169	pmtnet	Tumor	full_data	804	Regression	Spearman	0.10992211237802418
170	pmtnet	Tumor	R28	134	Regression	Pearson	0.06431044831533968
171	pmtnet	Tumor	R28	134	Regression	Spearman	-0.004202414209682979
172	pmtnet	Tumor	R23	134	Regression	Pearson	-0.1737614648122773
173	pmtnet	Tumor	R23	134	Regression	Spearman	-0.0944492870221944
174	pmtnet	Tumor	R25	134	Regression	Pearson	-0.28895370480891763
175	pmtnet	Tumor	R25	134	Regression	Spearman	-0.29603660166562423
176	pmtnet	Tumor	R26	134	Regression	Pearson	0.11431693450978771
177	pmtnet	Tumor	R26	134	Regression	Spearman	0.0999746908576968
178	pmtnet	Tumor	R21	134	Regression	Pearson	0.009394289044208047
179	pmtnet	Tumor	R21	134	Regression	Spearman	-0.0019590263014963825
180	pmtnet	Tumor	R24	134	Regression	Pearson	-0.09239676834209042
181	pmtnet	Tumor	R24	134	Regression	Spearman	-0.0829527048290356
182	pmtnet	Cmv	full_data	3440	Regression	Pearson	0.09784436495945367
183	pmtnet	Cmv	full_data	3440	Regression	Spearman	0.06188317046378931
184	pmtnet	Cmv	CMV_5_2	172	Regression	Pearson	-0.049732541211557985
185	pmtnet	Cmv	CMV_5_2	172	Regression	Spearman	-0.06495396315268727
186	pmtnet	Cmv	CMV_83_3	172	Regression	Pearson	-0.08311802204078514
187	pmtnet	Cmv	CMV_83_3	172	Regression	Spearman	-0.1746481531053606
188	pmtnet	Cmv	CMV_66_8	172	Regression	Pearson	0.1547657859033279
189	pmtnet	Cmv	CMV_66_8	172	Regression	Spearman	0.16521723750172243
190	pmtnet	Cmv	CMV_2_4	172	Regression	Pearson	-0.22291066938535245
191	pmtnet	Cmv	CMV_2_4	172	Regression	Spearman	-0.24562672800413773
192	pmtnet	Cmv	CMV_10_4	172	Regression	Pearson	-0.1295017686825033
193	pmtnet	Cmv	CMV_10_4	172	Regression	Spearman	-0.35059681353850647
194	pmtnet	Cmv	CMV_6_2	172	Regression	Pearson	0.014041502783580986
195	pmtnet	Cmv	CMV_6_2	172	Regression	Spearman	0.05323194147227326
196	pmtnet	Cmv	CMV_82_14	172	Regression	Pearson	-0.15956693016807608
197	pmtnet	Cmv	CMV_82_14	172	Regression	Spearman	-0.23836025292479157
198	pmtnet	Cmv	CMV_77_14	172	Regression	Pearson	0.05523371187747281
199	pmtnet	Cmv	CMV_77_14	172	Regression	Spearman	0.010755629875364691
200	pmtnet	Cmv	CMV_81_14	172	Regression	Pearson	0.1784281642762249
201	pmtnet	Cmv	CMV_81_14	172	Regression	Spearman	0.1453425744133655
202	pmtnet	Cmv	CMV_65_8	172	Regression	Pearson	0.04498185870680069
203	pmtnet	Cmv	CMV_65_8	172	Regression	Spearman	0.02991269812955065
204	pmtnet	Cmv	CMV_74_14	172	Regression	Pearson	-0.15219089027684374
205	pmtnet	Cmv	CMV_74_14	172	Regression	Spearman	-0.1240455146135549
206	pmtnet	Cmv	CMV_3_4	172	Regression	Pearson	-0.00510189078354828
207	pmtnet	Cmv	CMV_3_4	172	Regression	Spearman	-0.08301745511349674
208	pmtnet	Cmv	CMV_84_3	172	Regression	Pearson	-0.06379784719762702
209	pmtnet	Cmv	CMV_84_3	172	Regression	Spearman	-0.05932510682402009
210	pmtnet	Cmv	CMV_1_4	172	Regression	Pearson	-0.08640098805084145
211	pmtnet	Cmv	CMV_1_4	172	Regression	Spearman	-0.16586264921340463
212	pmtnet	Cmv	CMV_11_4	172	Regression	Pearson	-0.09377866034569068
213	pmtnet	Cmv	CMV_11_4	172	Regression	Spearman	-0.16630316932512582
214	pmtnet	Cmv	CMV_54_10	172	Regression	Pearson	0.2113842753888327
215	pmtnet	Cmv	CMV_54_10	172	Regression	Spearman	0.2009295623387327
216	pmtnet	Cmv	CMV_51_10	172	Regression	Pearson	-0.1168979294401144
217	pmtnet	Cmv	CMV_51_10	172	Regression	Spearman	-0.11254049815544478
218	pmtnet	Cmv	CMV_4_4	172	Regression	Pearson	-0.14531558307504686
219	pmtnet	Cmv	CMV_4_4	172	Regression	Spearman	-0.23448947613891077
220	pmtnet	Cmv	CMV_73_14	172	Regression	Pearson	0.17992032768680447
221	pmtnet	Cmv	CMV_73_14	172	Regression	Spearman	0.21238364103312113
222	pmtnet	Cmv	CMV_52_10	172	Regression	Pearson	-0.02763221810897107
223	pmtnet	Cmv	CMV_52_10	172	Regression	Spearman	0.12407253806414302
224	pmtnet	All	Average	26	Classification	AUC	0.47864440678372866
225	pmtnet	All	WeightedAverage	26	Classification	AUC	0.47898036275556766
226	pmtnet	All	Average	26	Classification	APS	0.2983271326793138
227	pmtnet	All	WeightedAverage	26	Classification	APS	0.294299631305898
228	pmtnet	All	Average	26	Classification	F1-Score	0.41450108124808704
229	pmtnet	All	WeightedAverage	26	Classification	F1-Score	0.40960096849457356
230	pmtnet	All	Average	26	Classification	Accuracy	0.30023963367420503
231	pmtnet	All	WeightedAverage	26	Classification	Accuracy	0.2971253534401508
232	pmtnet	All	Average	26	Classification	Precision	0.2803802633111398
233	pmtnet	All	WeightedAverage	26	Classification	Precision	0.27633686295986104
234	pmtnet	All	Average	26	Classification	Recall	0.9781883795652521
235	pmtnet	All	WeightedAverage	26	Classification	Recall	0.9771921610402975
236	pmtnet	All	Average	26	Regression	Pearson	-0.0332415607014563
237	pmtnet	All	WeightedAverage	26	Regression	Pearson	-0.03174053471850672
238	pmtnet	All	Average	26	Regression	Spearman	-0.05605958847890403
239	pmtnet	All	WeightedAverage	26	Regression	Spearman	-0.05567217639895995
0	teim	Tumor	full_data	804	Classification	AUC	0.40366426663962407
1	teim	Tumor	full_data	804	Classification	APS	0.2873914303766818
2	teim	Tumor	R28	134	Classification	AUC	0.4087652760219132
3	teim	Tumor	R28	134	Classification	APS	0.1316222622254376
4	teim	Tumor	R23	134	Classification	AUC	0.5632940108892923
5	teim	Tumor	R23	134	Classification	APS	0.6210572209179059
6	teim	Tumor	R25	134	Classification	AUC	0.2787838139950816
7	teim	Tumor	R25	134	Classification	APS	0.3446577800238955
8	teim	Tumor	R26	134	Classification	AUC	0.46279234585400425
9	teim	Tumor	R26	134	Classification	APS	0.3344217179508988
10	teim	Tumor	R21	134	Classification	AUC	0.4417670682730924
11	teim	Tumor	R21	134	Classification	APS	0.33034304213679594
12	teim	Tumor	R24	134	Classification	AUC	0.4951037994516255
13	teim	Tumor	R24	134	Classification	APS	0.16173894755035784
14	teim	Tumor	full_data	804	Classification	F1-Score	0.525830258302583
15	teim	Tumor	full_data	804	Classification	Accuracy	0.36069651741293535
16	teim	Tumor	full_data	804	Classification	Precision	0.3566958698372966
17	teim	Tumor	full_data	804	Classification	Recall	1.0
18	teim	Tumor	R28	134	Classification	F1-Score	0.27096774193548384
19	teim	Tumor	R28	134	Classification	Accuracy	0.15671641791044777
20	teim	Tumor	R28	134	Classification	Precision	0.15671641791044777
21	teim	Tumor	R28	134	Classification	Recall	1.0
22	teim	Tumor	R23	134	Classification	F1-Score	0.7238095238095238
23	teim	Tumor	R23	134	Classification	Accuracy	0.5671641791044776
24	teim	Tumor	R23	134	Classification	Precision	0.5671641791044776
25	teim	Tumor	R23	134	Classification	Recall	1.0
26	teim	Tumor	R25	134	Classification	F1-Score	0.6395939086294417
27	teim	Tumor	R25	134	Classification	Accuracy	0.4701492537313433
28	teim	Tumor	R25	134	Classification	Precision	0.4701492537313433
29	teim	Tumor	R25	134	Classification	Recall	1.0
30	teim	Tumor	R26	134	Classification	F1-Score	0.5513513513513513
31	teim	Tumor	R26	134	Classification	Accuracy	0.3805970149253731
32	teim	Tumor	R26	134	Classification	Precision	0.3805970149253731
33	teim	Tumor	R26	134	Classification	Recall	1.0
34	teim	Tumor	R21	134	Classification	F1-Score	0.5666666666666667
35	teim	Tumor	R21	134	Classification	Accuracy	0.417910447761194
36	teim	Tumor	R21	134	Classification	Precision	0.3953488372093023
37	teim	Tumor	R21	134	Classification	Recall	1.0
38	teim	Tumor	R24	134	Classification	F1-Score	0.2929936305732484
39	teim	Tumor	R24	134	Classification	Accuracy	0.17164179104477612
40	teim	Tumor	R24	134	Classification	Precision	0.17164179104477612
41	teim	Tumor	R24	134	Classification	Recall	1.0
42	teim	Cmv	full_data	3440	Classification	AUC	0.5544881027955453
43	teim	Cmv	full_data	3440	Classification	APS	0.2918941130654778
44	teim	Cmv	CMV_5_2	172	Classification	AUC	0.5637592968221772
45	teim	Cmv	CMV_5_2	172	Classification	APS	0.6088951120065884
46	teim	Cmv	CMV_83_3	172	Classification	AUC	0.5844762182667056
47	teim	Cmv	CMV_83_3	172	Classification	APS	0.20280162751716801
48	teim	Cmv	CMV_66_8	172	Classification	AUC	0.5469289164941339
49	teim	Cmv	CMV_66_8	172	Classification	APS	0.32849200920804417
50	teim	Cmv	CMV_2_4	172	Classification	AUC	0.4746481588586852
51	teim	Cmv	CMV_2_4	172	Classification	APS	0.21485354444647237
52	teim	Cmv	CMV_10_4	172	Classification	AUC	0.6518032786885246
53	teim	Cmv	CMV_10_4	172	Classification	APS	0.45794433585235067
54	teim	Cmv	CMV_6_2	172	Classification	AUC	0.6629166666666667
55	teim	Cmv	CMV_6_2	172	Classification	APS	0.7493866527810951
56	teim	Cmv	CMV_82_14	172	Classification	AUC	0.5287545787545788
57	teim	Cmv	CMV_82_14	172	Classification	APS	0.2969681170613949
58	teim	Cmv	CMV_77_14	172	Classification	AUC	0.6093814860938148
59	teim	Cmv	CMV_77_14	172	Classification	APS	0.588617726483152
60	teim	Cmv	CMV_81_14	172	Classification	AUC	0.5373563218390804
61	teim	Cmv	CMV_81_14	172	Classification	APS	0.38261535342778785
62	teim	Cmv	CMV_65_8	172	Classification	AUC	0.5586309523809523
63	teim	Cmv	CMV_65_8	172	Classification	APS	0.4330878988895972
64	teim	Cmv	CMV_74_14	172	Classification	AUC	0.5916752665978672
65	teim	Cmv	CMV_74_14	172	Classification	APS	0.15698507332039552
66	teim	Cmv	CMV_3_4	172	Classification	AUC	0.6239412761151892
67	teim	Cmv	CMV_3_4	172	Classification	APS	0.09194999904966504
68	teim	Cmv	CMV_84_3	172	Classification	AUC	0.5169871794871795
69	teim	Cmv	CMV_84_3	172	Classification	APS	0.31599794828098693
70	teim	Cmv	CMV_1_4	172	Classification	AUC	0.7460721868365181
71	teim	Cmv	CMV_1_4	172	Classification	APS	0.22234704513961528
72	teim	Cmv	CMV_11_4	172	Classification	AUC	0.6456948752030719
73	teim	Cmv	CMV_11_4	172	Classification	APS	0.5315439102841318
74	teim	Cmv	CMV_54_10	172	Classification	AUC	0.5936821798890765
75	teim	Cmv	CMV_54_10	172	Classification	APS	0.21087002358718676
76	teim	Cmv	CMV_51_10	172	Classification	AUC	0.5967261904761905
77	teim	Cmv	CMV_51_10	172	Classification	APS	0.03725190734188412
78	teim	Cmv	CMV_4_4	172	Classification	AUC	0.6042257962787764
79	teim	Cmv	CMV_4_4	172	Classification	APS	0.24791029913165533
80	teim	Cmv	CMV_73_14	172	Classification	AUC	0.5355414398064126
81	teim	Cmv	CMV_73_14	172	Classification	APS	0.3779862580534946
82	teim	Cmv	CMV_52_10	172	Classification	AUC	0.5680803571428572
83	teim	Cmv	CMV_52_10	172	Classification	APS	0.24791135707929368
84	teim	Cmv	full_data	3440	Classification	F1-Score	0.4188034188034188
85	teim	Cmv	full_data	3440	Classification	Accuracy	0.4069767441860465
86	teim	Cmv	full_data	3440	Classification	Precision	0.27925531914893614
87	teim	Cmv	full_data	3440	Classification	Recall	0.837129840546697
88	teim	Cmv	CMV_5_2	172	Classification	F1-Score	0.6530612244897959
89	teim	Cmv	CMV_5_2	172	Classification	Accuracy	0.5058139534883721
90	teim	Cmv	CMV_5_2	172	Classification	Precision	0.5
91	teim	Cmv	CMV_5_2	172	Classification	Recall	0.9411764705882353
92	teim	Cmv	CMV_83_3	172	Classification	F1-Score	0.23589743589743586
93	teim	Cmv	CMV_83_3	172	Classification	Accuracy	0.13372093023255813
94	teim	Cmv	CMV_83_3	172	Classification	Precision	0.13372093023255813
95	teim	Cmv	CMV_83_3	172	Classification	Recall	1.0
96	teim	Cmv	CMV_66_8	172	Classification	F1-Score	0.4333333333333333
97	teim	Cmv	CMV_66_8	172	Classification	Accuracy	0.4069767441860465
98	teim	Cmv	CMV_66_8	172	Classification	Precision	0.291044776119403
99	teim	Cmv	CMV_66_8	172	Classification	Recall	0.8478260869565217
100	teim	Cmv	CMV_2_4	172	Classification	F1-Score	0.0
101	teim	Cmv	CMV_2_4	172	Classification	Accuracy	0.7732558139534884
102	teim	Cmv	CMV_2_4	172	Classification	Precision	0.0
103	teim	Cmv	CMV_2_4	172	Classification	Recall	0.0
104	teim	Cmv	CMV_10_4	172	Classification	F1-Score	0.45045045045045046
105	teim	Cmv	CMV_10_4	172	Classification	Accuracy	0.29069767441860467
106	teim	Cmv	CMV_10_4	172	Classification	Precision	0.29069767441860467
107	teim	Cmv	CMV_10_4	172	Classification	Recall	1.0
108	teim	Cmv	CMV_6_2	172	Classification	F1-Score	0.7352941176470588
109	teim	Cmv	CMV_6_2	172	Classification	Accuracy	0.5813953488372093
110	teim	Cmv	CMV_6_2	172	Classification	Precision	0.5813953488372093
111	teim	Cmv	CMV_6_2	172	Classification	Recall	1.0
112	teim	Cmv	CMV_82_14	172	Classification	F1-Score	0.3925233644859813
113	teim	Cmv	CMV_82_14	172	Classification	Accuracy	0.2441860465116279
114	teim	Cmv	CMV_82_14	172	Classification	Precision	0.2441860465116279
115	teim	Cmv	CMV_82_14	172	Classification	Recall	1.0
116	teim	Cmv	CMV_77_14	172	Classification	F1-Score	0.5959183673469388
117	teim	Cmv	CMV_77_14	172	Classification	Accuracy	0.42441860465116277
118	teim	Cmv	CMV_77_14	172	Classification	Precision	0.42441860465116277
119	teim	Cmv	CMV_77_14	172	Classification	Recall	1.0
120	teim	Cmv	CMV_81_14	172	Classification	F1-Score	0.47619047619047616
121	teim	Cmv	CMV_81_14	172	Classification	Accuracy	0.4883720930232558
122	teim	Cmv	CMV_81_14	172	Classification	Precision	0.36363636363636365
123	teim	Cmv	CMV_81_14	172	Classification	Recall	0.6896551724137931
124	teim	Cmv	CMV_65_8	172	Classification	F1-Score	0.5172413793103449
125	teim	Cmv	CMV_65_8	172	Classification	Accuracy	0.3488372093023256
126	teim	Cmv	CMV_65_8	172	Classification	Precision	0.3488372093023256
127	teim	Cmv	CMV_65_8	172	Classification	Recall	1.0
128	teim	Cmv	CMV_74_14	172	Classification	F1-Score	0.19895287958115185
129	teim	Cmv	CMV_74_14	172	Classification	Accuracy	0.11046511627906977
130	teim	Cmv	CMV_74_14	172	Classification	Precision	0.11046511627906977
131	teim	Cmv	CMV_74_14	172	Classification	Recall	1.0
132	teim	Cmv	CMV_3_4	172	Classification	F1-Score	0.14634146341463417
133	teim	Cmv	CMV_3_4	172	Classification	Accuracy	0.7965116279069767
134	teim	Cmv	CMV_3_4	172	Classification	Precision	0.1
135	teim	Cmv	CMV_3_4	172	Classification	Recall	0.2727272727272727
136	teim	Cmv	CMV_84_3	172	Classification	F1-Score	0.46428571428571425
137	teim	Cmv	CMV_84_3	172	Classification	Accuracy	0.3023255813953488
138	teim	Cmv	CMV_84_3	172	Classification	Precision	0.3023255813953488
139	teim	Cmv	CMV_84_3	172	Classification	Recall	1.0
140	teim	Cmv	CMV_1_4	172	Classification	F1-Score	0.16129032258064516
141	teim	Cmv	CMV_1_4	172	Classification	Accuracy	0.09302325581395349
142	teim	Cmv	CMV_1_4	172	Classification	Precision	0.08771929824561403
143	teim	Cmv	CMV_1_4	172	Classification	Recall	1.0
144	teim	Cmv	CMV_11_4	172	Classification	F1-Score	0.538116591928251
145	teim	Cmv	CMV_11_4	172	Classification	Accuracy	0.4011627906976744
146	teim	Cmv	CMV_11_4	172	Classification	Precision	0.37037037037037035
147	teim	Cmv	CMV_11_4	172	Classification	Recall	0.9836065573770492
148	teim	Cmv	CMV_54_10	172	Classification	F1-Score	0.2885572139303482
149	teim	Cmv	CMV_54_10	172	Classification	Accuracy	0.1686046511627907
150	teim	Cmv	CMV_54_10	172	Classification	Precision	0.1686046511627907
151	teim	Cmv	CMV_54_10	172	Classification	Recall	1.0
152	teim	Cmv	CMV_51_10	172	Classification	F1-Score	0.0
153	teim	Cmv	CMV_51_10	172	Classification	Accuracy	0.9767441860465116
154	teim	Cmv	CMV_51_10	172	Classification	Precision	0.0
155	teim	Cmv	CMV_51_10	172	Classification	Recall	0.0
156	teim	Cmv	CMV_4_4	172	Classification	F1-Score	0.21761658031088082
157	teim	Cmv	CMV_4_4	172	Classification	Accuracy	0.12209302325581395
158	teim	Cmv	CMV_4_4	172	Classification	Precision	0.12209302325581395
159	teim	Cmv	CMV_4_4	172	Classification	Recall	1.0
160	teim	Cmv	CMV_73_14	172	Classification	F1-Score	0.0
161	teim	Cmv	CMV_73_14	172	Classification	Accuracy	0.6627906976744186
162	teim	Cmv	CMV_73_14	172	Classification	Precision	0.0
163	teim	Cmv	CMV_73_14	172	Classification	Recall	0.0
164	teim	Cmv	CMV_52_10	172	Classification	F1-Score	0.3276836158192091
165	teim	Cmv	CMV_52_10	172	Classification	Accuracy	0.3081395348837209
166	teim	Cmv	CMV_52_10	172	Classification	Precision	0.2
167	teim	Cmv	CMV_52_10	172	Classification	Recall	0.90625
168	teim	Tumor	full_data	804	Regression	Pearson	-0.15024763478443498
169	teim	Tumor	full_data	804	Regression	Spearman	-0.13357425113918428
170	teim	Tumor	R28	134	Regression	Pearson	-0.11925293879936844
171	teim	Tumor	R28	134	Regression	Spearman	-0.05301182586263423
172	teim	Tumor	R23	134	Regression	Pearson	0.16675785170058
173	teim	Tumor	R23	134	Regression	Spearman	0.18152050984894502
174	teim	Tumor	R25	134	Regression	Pearson	-0.4846284676207488
175	teim	Tumor	R25	134	Regression	Spearman	-0.4815388855059405
176	teim	Tumor	R26	134	Regression	Pearson	-0.15155713913410446
177	teim	Tumor	R26	134	Regression	Spearman	-0.1594029776427568
178	teim	Tumor	R21	134	Regression	Pearson	-0.21696077240670464
179	teim	Tumor	R21	134	Regression	Spearman	-0.17787387280044523
180	teim	Tumor	R24	134	Regression	Pearson	-0.18442590643130088
181	teim	Tumor	R24	134	Regression	Spearman	-0.1554863108764512
182	teim	Cmv	full_data	3440	Regression	Pearson	0.09688298489338609
183	teim	Cmv	full_data	3440	Regression	Spearman	0.09883734404538813
184	teim	Cmv	CMV_5_2	172	Regression	Pearson	0.08873086979082377
185	teim	Cmv	CMV_5_2	172	Regression	Spearman	0.085239932245082
186	teim	Cmv	CMV_83_3	172	Regression	Pearson	0.12475818917607587
187	teim	Cmv	CMV_83_3	172	Regression	Spearman	0.15507667635572572
188	teim	Cmv	CMV_66_8	172	Regression	Pearson	0.028685817819852254
189	teim	Cmv	CMV_66_8	172	Regression	Spearman	0.039328148067898305
190	teim	Cmv	CMV_2_4	172	Regression	Pearson	-0.07005520737832657
191	teim	Cmv	CMV_2_4	172	Regression	Spearman	-0.03947441344390493
192	teim	Cmv	CMV_10_4	172	Regression	Pearson	0.161567706223378
193	teim	Cmv	CMV_10_4	172	Regression	Spearman	0.11593515894903346
194	teim	Cmv	CMV_6_2	172	Regression	Pearson	0.271823894449729
195	teim	Cmv	CMV_6_2	172	Regression	Spearman	0.2870610847947754
196	teim	Cmv	CMV_82_14	172	Regression	Pearson	0.08218292535650952
197	teim	Cmv	CMV_82_14	172	Regression	Spearman	0.04294596084548849
198	teim	Cmv	CMV_77_14	172	Regression	Pearson	0.2616859484307928
199	teim	Cmv	CMV_77_14	172	Regression	Spearman	0.23847007848168014
200	teim	Cmv	CMV_81_14	172	Regression	Pearson	0.08486617640899573
201	teim	Cmv	CMV_81_14	172	Regression	Spearman	0.069841812639708
202	teim	Cmv	CMV_65_8	172	Regression	Pearson	0.10430300247702727
203	teim	Cmv	CMV_65_8	172	Regression	Spearman	0.014060566325747934
204	teim	Cmv	CMV_74_14	172	Regression	Pearson	0.07687104686017322
205	teim	Cmv	CMV_74_14	172	Regression	Spearman	0.03389910452970712
206	teim	Cmv	CMV_3_4	172	Regression	Pearson	0.03381797548358704
207	teim	Cmv	CMV_3_4	172	Regression	Spearman	0.003463265740510671
208	teim	Cmv	CMV_84_3	172	Regression	Pearson	0.08904401908750395
209	teim	Cmv	CMV_84_3	172	Regression	Spearman	0.1049676166002979
210	teim	Cmv	CMV_1_4	172	Regression	Pearson	0.24867083672272908
211	teim	Cmv	CMV_1_4	172	Regression	Spearman	0.23717499341626969
212	teim	Cmv	CMV_11_4	172	Regression	Pearson	0.20705789953618584
213	teim	Cmv	CMV_11_4	172	Regression	Spearman	0.18794341085659907
214	teim	Cmv	CMV_54_10	172	Regression	Pearson	0.134854808936875
215	teim	Cmv	CMV_54_10	172	Regression	Spearman	0.12765869635180077
216	teim	Cmv	CMV_51_10	172	Regression	Pearson	0.20383610258762572
217	teim	Cmv	CMV_51_10	172	Regression	Spearman	0.16015126609473446
218	teim	Cmv	CMV_4_4	172	Regression	Pearson	0.10915814188657055
219	teim	Cmv	CMV_4_4	172	Regression	Spearman	0.04903056155835836
220	teim	Cmv	CMV_73_14	172	Regression	Pearson	0.008907553673514212
221	teim	Cmv	CMV_73_14	172	Regression	Spearman	-0.03357968498069676
222	teim	Cmv	CMV_52_10	172	Regression	Pearson	0.07105582486688039
223	teim	Cmv	CMV_52_10	172	Regression	Spearman	0.04198249147461571
224	teim	All	Average	26	Classification	AUC	0.5535303437378256
225	teim	All	WeightedAverage	26	Classification	AUC	0.559535451754271
226	teim	All	Average	26	Classification	APS	0.33185604499027893
227	teim	All	WeightedAverage	26	Classification	APS	0.3324585947940448
228	teim	All	Average	26	Classification	F1-Score	0.37992835976801403
229	teim	All	WeightedAverage	26	Classification	F1-Score	0.37307141319742265
230	teim	All	Average	26	Classification	Accuracy	0.3962966918537901
231	teim	All	WeightedAverage	26	Classification	Accuracy	0.39820923656927426
232	teim	All	Average	26	Classification	Precision	0.26081278801323016
233	teim	All	WeightedAverage	26	Classification	Precision	0.2556487566507982
234	teim	All	Average	26	Classification	Recall	0.8323554446178026
235	teim	All	WeightedAverage	26	Classification	Recall	0.8233490924436414
236	teim	All	Average	26	Regression	Pearson	0.05122139075787905
237	teim	All	WeightedAverage	26	Regression	Pearson	0.06283803478593727
238	teim	All	Average	26	Regression	Spearman	0.04136089861785186
239	teim	All	WeightedAverage	26	Regression	Spearman	0.0511560052796716
0	panpep	Tumor	full_data	804	Classification	AUC	0.4570327552986513
1	panpep	Tumor	full_data	804	Classification	APS	0.327123406841655
2	panpep	Tumor	R28	134	Classification	AUC	0.47029077117572693
3	panpep	Tumor	R28	134	Classification	APS	0.1536890044790158
4	panpep	Tumor	R23	134	Classification	AUC	0.58008166969147
5	panpep	Tumor	R23	134	Classification	APS	0.6860245913209567
6	panpep	Tumor	R25	134	Classification	AUC	0.3782696177062374
7	panpep	Tumor	R25	134	Classification	APS	0.3898694747812403
8	panpep	Tumor	R26	134	Classification	AUC	0.4946846208362864
9	panpep	Tumor	R26	134	Classification	APS	0.3908562844722443
10	panpep	Tumor	R21	134	Classification	AUC	0.43491613512875027
11	panpep	Tumor	R21	134	Classification	APS	0.3454370002749059
12	panpep	Tumor	R24	134	Classification	AUC	0.44222483352918135
13	panpep	Tumor	R24	134	Classification	APS	0.1575021302145375
14	panpep	Tumor	full_data	804	Classification	F1-Score	0.5234159779614325
15	panpep	Tumor	full_data	804	Classification	Accuracy	0.35447761194029853
16	panpep	Tumor	full_data	804	Classification	Precision	0.35447761194029853
17	panpep	Tumor	full_data	804	Classification	Recall	1.0
18	panpep	Tumor	R28	134	Classification	F1-Score	0.27096774193548384
19	panpep	Tumor	R28	134	Classification	Accuracy	0.15671641791044777
20	panpep	Tumor	R28	134	Classification	Precision	0.15671641791044777
21	panpep	Tumor	R28	134	Classification	Recall	1.0
22	panpep	Tumor	R23	134	Classification	F1-Score	0.7238095238095238
23	panpep	Tumor	R23	134	Classification	Accuracy	0.5671641791044776
24	panpep	Tumor	R23	134	Classification	Precision	0.5671641791044776
25	panpep	Tumor	R23	134	Classification	Recall	1.0
26	panpep	Tumor	R25	134	Classification	F1-Score	0.6395939086294417
27	panpep	Tumor	R25	134	Classification	Accuracy	0.4701492537313433
28	panpep	Tumor	R25	134	Classification	Precision	0.4701492537313433
29	panpep	Tumor	R25	134	Classification	Recall	1.0
30	panpep	Tumor	R26	134	Classification	F1-Score	0.5513513513513513
31	panpep	Tumor	R26	134	Classification	Accuracy	0.3805970149253731
32	panpep	Tumor	R26	134	Classification	Precision	0.3805970149253731
33	panpep	Tumor	R26	134	Classification	Recall	1.0
34	panpep	Tumor	R21	134	Classification	F1-Score	0.5513513513513513
35	panpep	Tumor	R21	134	Classification	Accuracy	0.3805970149253731
36	panpep	Tumor	R21	134	Classification	Precision	0.3805970149253731
37	panpep	Tumor	R21	134	Classification	Recall	1.0
38	panpep	Tumor	R24	134	Classification	F1-Score	0.2929936305732484
39	panpep	Tumor	R24	134	Classification	Accuracy	0.17164179104477612
40	panpep	Tumor	R24	134	Classification	Precision	0.17164179104477612
41	panpep	Tumor	R24	134	Classification	Recall	1.0
42	panpep	Cmv	full_data	3440	Classification	AUC	0.5079053149322763
43	panpep	Cmv	full_data	3440	Classification	APS	0.265210971699134
44	panpep	Cmv	CMV_5_2	172	Classification	AUC	0.5856659905341447
45	panpep	Cmv	CMV_5_2	172	Classification	APS	0.6238875166965728
46	panpep	Cmv	CMV_83_3	172	Classification	AUC	0.43303180624452875
47	panpep	Cmv	CMV_83_3	172	Classification	APS	0.12185080117930544
48	panpep	Cmv	CMV_66_8	172	Classification	AUC	0.475327812284334
49	panpep	Cmv	CMV_66_8	172	Classification	APS	0.2914617983266666
50	panpep	Cmv	CMV_2_4	172	Classification	AUC	0.4661654135338346
51	panpep	Cmv	CMV_2_4	172	Classification	APS	0.21222403154524944
52	panpep	Cmv	CMV_10_4	172	Classification	AUC	0.542622950819672
53	panpep	Cmv	CMV_10_4	172	Classification	APS	0.36102356415837145
54	panpep	Cmv	CMV_6_2	172	Classification	AUC	0.5063888888888888
55	panpep	Cmv	CMV_6_2	172	Classification	APS	0.585948423818919
56	panpep	Cmv	CMV_82_14	172	Classification	AUC	0.5003663003663004
57	panpep	Cmv	CMV_82_14	172	Classification	APS	0.31088743458086465
58	panpep	Cmv	CMV_77_14	172	Classification	AUC	0.564549605645496
59	panpep	Cmv	CMV_77_14	172	Classification	APS	0.5009950212991128
60	panpep	Cmv	CMV_81_14	172	Classification	AUC	0.5424984875983061
61	panpep	Cmv	CMV_81_14	172	Classification	APS	0.4333396705640948
62	panpep	Cmv	CMV_65_8	172	Classification	AUC	0.4727678571428572
63	panpep	Cmv	CMV_65_8	172	Classification	APS	0.32709046243749296
64	panpep	Cmv	CMV_74_14	172	Classification	AUC	0.65187478500172
65	panpep	Cmv	CMV_74_14	172	Classification	APS	0.28550295860604985
66	panpep	Cmv	CMV_3_4	172	Classification	AUC	0.36024844720496896
67	panpep	Cmv	CMV_3_4	172	Classification	APS	0.05121007992753806
68	panpep	Cmv	CMV_84_3	172	Classification	AUC	0.5136217948717948
69	panpep	Cmv	CMV_84_3	172	Classification	APS	0.3161973120542632
70	panpep	Cmv	CMV_1_4	172	Classification	AUC	0.29129511677282377
71	panpep	Cmv	CMV_1_4	172	Classification	APS	0.063560799738141
72	panpep	Cmv	CMV_11_4	172	Classification	AUC	0.5892778023925566
73	panpep	Cmv	CMV_11_4	172	Classification	APS	0.40596914903149095
74	panpep	Cmv	CMV_54_10	172	Classification	AUC	0.47238967928623105
75	panpep	Cmv	CMV_54_10	172	Classification	APS	0.15964685496426922
76	panpep	Cmv	CMV_51_10	172	Classification	AUC	0.5342261904761905
77	panpep	Cmv	CMV_51_10	172	Classification	APS	0.03871001683501683
78	panpep	Cmv	CMV_4_4	172	Classification	AUC	0.43109429202144434
79	panpep	Cmv	CMV_4_4	172	Classification	APS	0.11396700555466138
80	panpep	Cmv	CMV_73_14	172	Classification	AUC	0.5813672111312764
81	panpep	Cmv	CMV_73_14	172	Classification	APS	0.46311975301796043
82	panpep	Cmv	CMV_52_10	172	Classification	AUC	0.4689732142857143
83	panpep	Cmv	CMV_52_10	172	Classification	APS	0.1816252860914588
84	panpep	Cmv	full_data	3440	Classification	F1-Score	0.40764331210191085
85	panpep	Cmv	full_data	3440	Classification	Accuracy	0.2700581395348837
86	panpep	Cmv	full_data	3440	Classification	Precision	0.25706634930080335
87	panpep	Cmv	full_data	3440	Classification	Recall	0.9840546697038725
88	panpep	Cmv	CMV_5_2	172	Classification	F1-Score	0.6693227091633465
89	panpep	Cmv	CMV_5_2	172	Classification	Accuracy	0.5174418604651163
90	panpep	Cmv	CMV_5_2	172	Classification	Precision	0.5060240963855421
91	panpep	Cmv	CMV_5_2	172	Classification	Recall	0.9882352941176471
92	panpep	Cmv	CMV_83_3	172	Classification	F1-Score	0.23404255319148934
93	panpep	Cmv	CMV_83_3	172	Classification	Accuracy	0.16279069767441862
94	panpep	Cmv	CMV_83_3	172	Classification	Precision	0.13333333333333333
95	panpep	Cmv	CMV_83_3	172	Classification	Recall	0.9565217391304348
96	panpep	Cmv	CMV_66_8	172	Classification	F1-Score	0.42592592592592593
97	panpep	Cmv	CMV_66_8	172	Classification	Accuracy	0.27906976744186046
98	panpep	Cmv	CMV_66_8	172	Classification	Precision	0.27058823529411763
99	panpep	Cmv	CMV_66_8	172	Classification	Recall	1.0
100	panpep	Cmv	CMV_2_4	172	Classification	F1-Score	0.36363636363636365
101	panpep	Cmv	CMV_2_4	172	Classification	Accuracy	0.22674418604651161
102	panpep	Cmv	CMV_2_4	172	Classification	Precision	0.2235294117647059
103	panpep	Cmv	CMV_2_4	172	Classification	Recall	0.9743589743589743
104	panpep	Cmv	CMV_10_4	172	Classification	F1-Score	0.462962962962963
105	panpep	Cmv	CMV_10_4	172	Classification	Accuracy	0.32558139534883723
106	panpep	Cmv	CMV_10_4	172	Classification	Precision	0.30120481927710846
107	panpep	Cmv	CMV_10_4	172	Classification	Recall	1.0
108	panpep	Cmv	CMV_6_2	172	Classification	F1-Score	0.7462686567164178
109	panpep	Cmv	CMV_6_2	172	Classification	Accuracy	0.6046511627906976
110	panpep	Cmv	CMV_6_2	172	Classification	Precision	0.5952380952380952
111	panpep	Cmv	CMV_6_2	172	Classification	Recall	1.0
112	panpep	Cmv	CMV_82_14	172	Classification	F1-Score	0.38
113	panpep	Cmv	CMV_82_14	172	Classification	Accuracy	0.27906976744186046
114	panpep	Cmv	CMV_82_14	172	Classification	Precision	0.24050632911392406
115	panpep	Cmv	CMV_82_14	172	Classification	Recall	0.9047619047619048
116	panpep	Cmv	CMV_77_14	172	Classification	F1-Score	0.5959183673469388
117	panpep	Cmv	CMV_77_14	172	Classification	Accuracy	0.42441860465116277
118	panpep	Cmv	CMV_77_14	172	Classification	Precision	0.42441860465116277
119	panpep	Cmv	CMV_77_14	172	Classification	Recall	1.0
120	panpep	Cmv	CMV_81_14	172	Classification	F1-Score	0.5043478260869565
121	panpep	Cmv	CMV_81_14	172	Classification	Accuracy	0.3372093023255814
122	panpep	Cmv	CMV_81_14	172	Classification	Precision	0.3372093023255814
123	panpep	Cmv	CMV_81_14	172	Classification	Recall	1.0
124	panpep	Cmv	CMV_65_8	172	Classification	F1-Score	0.5194805194805194
125	panpep	Cmv	CMV_65_8	172	Classification	Accuracy	0.3546511627906977
126	panpep	Cmv	CMV_65_8	172	Classification	Precision	0.3508771929824561
127	panpep	Cmv	CMV_65_8	172	Classification	Recall	1.0
128	panpep	Cmv	CMV_74_14	172	Classification	F1-Score	0.19895287958115185
129	panpep	Cmv	CMV_74_14	172	Classification	Accuracy	0.11046511627906977
130	panpep	Cmv	CMV_74_14	172	Classification	Precision	0.11046511627906977
131	panpep	Cmv	CMV_74_14	172	Classification	Recall	1.0
132	panpep	Cmv	CMV_3_4	172	Classification	F1-Score	0.11299435028248588
133	panpep	Cmv	CMV_3_4	172	Classification	Accuracy	0.0872093023255814
134	panpep	Cmv	CMV_3_4	172	Classification	Precision	0.060240963855421686
135	panpep	Cmv	CMV_3_4	172	Classification	Recall	0.9090909090909091
136	panpep	Cmv	CMV_84_3	172	Classification	F1-Score	0.47222222222222227
137	panpep	Cmv	CMV_84_3	172	Classification	Accuracy	0.3372093023255814
138	panpep	Cmv	CMV_84_3	172	Classification	Precision	0.31097560975609756
139	panpep	Cmv	CMV_84_3	172	Classification	Recall	0.9807692307692307
140	panpep	Cmv	CMV_1_4	172	Classification	F1-Score	0.15300546448087432
141	panpep	Cmv	CMV_1_4	172	Classification	Accuracy	0.09883720930232558
142	panpep	Cmv	CMV_1_4	172	Classification	Precision	0.08333333333333333
143	panpep	Cmv	CMV_1_4	172	Classification	Recall	0.9333333333333333
144	panpep	Cmv	CMV_11_4	172	Classification	F1-Score	0.5130434782608696
145	panpep	Cmv	CMV_11_4	172	Classification	Accuracy	0.3488372093023256
146	panpep	Cmv	CMV_11_4	172	Classification	Precision	0.34911242603550297
147	panpep	Cmv	CMV_11_4	172	Classification	Recall	0.9672131147540983
148	panpep	Cmv	CMV_54_10	172	Classification	F1-Score	0.2885572139303482
149	panpep	Cmv	CMV_54_10	172	Classification	Accuracy	0.1686046511627907
150	panpep	Cmv	CMV_54_10	172	Classification	Precision	0.1686046511627907
151	panpep	Cmv	CMV_54_10	172	Classification	Recall	1.0
152	panpep	Cmv	CMV_51_10	172	Classification	F1-Score	0.045714285714285714
153	panpep	Cmv	CMV_51_10	172	Classification	Accuracy	0.029069767441860465
154	panpep	Cmv	CMV_51_10	172	Classification	Precision	0.023391812865497075
155	panpep	Cmv	CMV_51_10	172	Classification	Recall	1.0
156	panpep	Cmv	CMV_4_4	172	Classification	F1-Score	0.21229050279329606
157	panpep	Cmv	CMV_4_4	172	Classification	Accuracy	0.18023255813953487
158	panpep	Cmv	CMV_4_4	172	Classification	Precision	0.12025316455696203
159	panpep	Cmv	CMV_4_4	172	Classification	Recall	0.9047619047619048
160	panpep	Cmv	CMV_73_14	172	Classification	F1-Score	0.5043478260869565
161	panpep	Cmv	CMV_73_14	172	Classification	Accuracy	0.3372093023255814
162	panpep	Cmv	CMV_73_14	172	Classification	Precision	0.3372093023255814
163	panpep	Cmv	CMV_73_14	172	Classification	Recall	1.0
164	panpep	Cmv	CMV_52_10	172	Classification	F1-Score	0.31527093596059114
165	panpep	Cmv	CMV_52_10	172	Classification	Accuracy	0.19186046511627908
166	panpep	Cmv	CMV_52_10	172	Classification	Precision	0.1871345029239766
167	panpep	Cmv	CMV_52_10	172	Classification	Recall	1.0
168	panpep	Tumor	full_data	804	Regression	Pearson	-0.06738602353287093
169	panpep	Tumor	full_data	804	Regression	Spearman	-0.07963659857589044
170	panpep	Tumor	R28	134	Regression	Pearson	-0.052064368676585315
171	panpep	Tumor	R28	134	Regression	Spearman	-0.06217424051283502
172	panpep	Tumor	R23	134	Regression	Pearson	0.07876813854679766
173	panpep	Tumor	R23	134	Regression	Spearman	0.03409806466951455
174	panpep	Tumor	R25	134	Regression	Pearson	-0.13016506837751618
175	panpep	Tumor	R25	134	Regression	Spearman	-0.1982286407642752
176	panpep	Tumor	R26	134	Regression	Pearson	-0.07176546523452117
177	panpep	Tumor	R26	134	Regression	Spearman	-0.057796952546950546
178	panpep	Tumor	R21	134	Regression	Pearson	-0.08557405760332648
179	panpep	Tumor	R21	134	Regression	Spearman	-0.11736643125378339
180	panpep	Tumor	R24	134	Regression	Pearson	0.01567407707461678
181	panpep	Tumor	R24	134	Regression	Spearman	0.022441760278066755
182	panpep	Cmv	full_data	3440	Regression	Pearson	0.008209339320800788
183	panpep	Cmv	full_data	3440	Regression	Spearman	0.005265585346584316
184	panpep	Cmv	CMV_5_2	172	Regression	Pearson	0.17318173360140768
185	panpep	Cmv	CMV_5_2	172	Regression	Spearman	0.17060132081040474
186	panpep	Cmv	CMV_83_3	172	Regression	Pearson	-0.05442219346447136
187	panpep	Cmv	CMV_83_3	172	Regression	Spearman	-0.05223543561960838
188	panpep	Cmv	CMV_66_8	172	Regression	Pearson	-0.047376257138910895
189	panpep	Cmv	CMV_66_8	172	Regression	Spearman	-0.054472409450604525
190	panpep	Cmv	CMV_2_4	172	Regression	Pearson	-0.0535647717148989
191	panpep	Cmv	CMV_2_4	172	Regression	Spearman	-0.047828942636462764
192	panpep	Cmv	CMV_10_4	172	Regression	Pearson	0.06521892738202903
193	panpep	Cmv	CMV_10_4	172	Regression	Spearman	0.04755065486095908
194	panpep	Cmv	CMV_6_2	172	Regression	Pearson	0.03789763815187468
195	panpep	Cmv	CMV_6_2	172	Regression	Spearman	0.05922108856623073
196	panpep	Cmv	CMV_82_14	172	Regression	Pearson	0.05847724473143245
197	panpep	Cmv	CMV_82_14	172	Regression	Spearman	0.07252348791543324
198	panpep	Cmv	CMV_77_14	172	Regression	Pearson	0.08091144434991315
199	panpep	Cmv	CMV_77_14	172	Regression	Spearman	0.08419851104372625
200	panpep	Cmv	CMV_81_14	172	Regression	Pearson	0.057144848779123986
201	panpep	Cmv	CMV_81_14	172	Regression	Spearman	0.0276353259555994
202	panpep	Cmv	CMV_65_8	172	Regression	Pearson	-0.06173262108981268
203	panpep	Cmv	CMV_65_8	172	Regression	Spearman	-0.04515559601460848
204	panpep	Cmv	CMV_74_14	172	Regression	Pearson	0.08833076241990905
205	panpep	Cmv	CMV_74_14	172	Regression	Spearman	0.06439745013831796
206	panpep	Cmv	CMV_3_4	172	Regression	Pearson	-0.16117442681793323
207	panpep	Cmv	CMV_3_4	172	Regression	Spearman	-0.08009023122079836
208	panpep	Cmv	CMV_84_3	172	Regression	Pearson	0.05238069088716931
209	panpep	Cmv	CMV_84_3	172	Regression	Spearman	0.07363310211520273
210	panpep	Cmv	CMV_1_4	172	Regression	Pearson	-0.1597799028156206
211	panpep	Cmv	CMV_1_4	172	Regression	Spearman	-0.09067491470232518
212	panpep	Cmv	CMV_11_4	172	Regression	Pearson	0.0593878562416551
213	panpep	Cmv	CMV_11_4	172	Regression	Spearman	0.050512798592481895
214	panpep	Cmv	CMV_54_10	172	Regression	Pearson	-0.08372840646003919
215	panpep	Cmv	CMV_54_10	172	Regression	Spearman	-0.055450051147673006
216	panpep	Cmv	CMV_51_10	172	Regression	Pearson	-0.044948111687847916
217	panpep	Cmv	CMV_51_10	172	Regression	Spearman	-0.06714525931573367
218	panpep	Cmv	CMV_4_4	172	Regression	Pearson	0.04411376617485051
219	panpep	Cmv	CMV_4_4	172	Regression	Spearman	0.07889463087117664
220	panpep	Cmv	CMV_73_14	172	Regression	Pearson	0.08652700196315494
221	panpep	Cmv	CMV_73_14	172	Regression	Spearman	0.07308478053933365
222	panpep	Cmv	CMV_52_10	172	Regression	Pearson	-0.031927451683494916
223	panpep	Cmv	CMV_52_10	172	Regression	Spearman	-0.017763229266455384
224	panpep	All	Average	26	Classification	AUC	0.4917008190219514
225	panpep	All	WeightedAverage	26	Classification	AUC	0.49304153912337323
226	panpep	All	Average	26	Classification	APS	0.3065998625373231
227	panpep	All	WeightedAverage	26	Classification	APS	0.3040589544807442
228	panpep	All	Average	26	Classification	F1-Score	0.4133989442874771
229	panpep	All	WeightedAverage	26	Classification	F1-Score	0.40847726521274313
230	panpep	All	Average	26	Classification	Accuracy	0.2895395562438256
231	panpep	All	WeightedAverage	26	Classification	Accuracy	0.2860508953817154
232	panpep	All	Average	26	Classification	Precision	0.27925061442700194
233	panpep	All	WeightedAverage	26	Classification	Precision	0.2752092017424988
234	panpep	All	Average	26	Classification	Recall	0.9815017848107092
235	panpep	All	WeightedAverage	26	Classification	Recall	0.9805080069918689
236	panpep	All	Average	26	Regression	Pearson	-0.00539265278696325
237	panpep	All	WeightedAverage	26	Regression	Pearson	-0.003487541701465443
238	panpep	All	Average	26	Regression	Spearman	-0.003368821465217935
239	panpep	All	WeightedAverage	26	Regression	Spearman	-0.0001560708924374691
0	stapler	Tumor	full_data	804	Classification	AUC	0.4741236520974884
1	stapler	Tumor	full_data	804	Classification	APS	0.367146066625955
2	stapler	Tumor	R28	134	Classification	AUC	0.7113358617783396
3	stapler	Tumor	R28	134	Classification	APS	0.2895284383107955
4	stapler	Tumor	R23	134	Classification	AUC	0.6919237749546279
5	stapler	Tumor	R23	134	Classification	APS	0.7534899394130827
6	stapler	Tumor	R25	134	Classification	AUC	0.48848647440196735
7	stapler	Tumor	R25	134	Classification	APS	0.5247219545690744
8	stapler	Tumor	R26	134	Classification	AUC	0.5398062839593668
9	stapler	Tumor	R26	134	Classification	APS	0.40123041756607347
10	stapler	Tumor	R21	134	Classification	AUC	0.570281124497992
11	stapler	Tumor	R21	134	Classification	APS	0.4770932225042841
12	stapler	Tumor	R24	134	Classification	AUC	0.34469251860556205
13	stapler	Tumor	R24	134	Classification	APS	0.14017480163363932
14	stapler	Tumor	full_data	804	Classification	F1-Score	0.5296367112810708
15	stapler	Tumor	full_data	804	Classification	Accuracy	0.3880597014925373
16	stapler	Tumor	full_data	804	Classification	Precision	0.3639947437582129
17	stapler	Tumor	full_data	804	Classification	Recall	0.9719298245614035
18	stapler	Tumor	R28	134	Classification	F1-Score	0.27096774193548384
19	stapler	Tumor	R28	134	Classification	Accuracy	0.15671641791044777
20	stapler	Tumor	R28	134	Classification	Precision	0.15671641791044777
21	stapler	Tumor	R28	134	Classification	Recall	1.0
22	stapler	Tumor	R23	134	Classification	F1-Score	0.7567567567567567
23	stapler	Tumor	R23	134	Classification	Accuracy	0.664179104477612
24	stapler	Tumor	R23	134	Classification	Precision	0.6422018348623854
25	stapler	Tumor	R23	134	Classification	Recall	0.9210526315789473
26	stapler	Tumor	R25	134	Classification	F1-Score	0.6395939086294417
27	stapler	Tumor	R25	134	Classification	Accuracy	0.4701492537313433
28	stapler	Tumor	R25	134	Classification	Precision	0.4701492537313433
29	stapler	Tumor	R25	134	Classification	Recall	1.0
30	stapler	Tumor	R26	134	Classification	F1-Score	0.5513513513513513
31	stapler	Tumor	R26	134	Classification	Accuracy	0.3805970149253731
32	stapler	Tumor	R26	134	Classification	Precision	0.3805970149253731
33	stapler	Tumor	R26	134	Classification	Recall	1.0
34	stapler	Tumor	R21	134	Classification	F1-Score	0.5868263473053892
35	stapler	Tumor	R21	134	Classification	Accuracy	0.48507462686567165
36	stapler	Tumor	R21	134	Classification	Precision	0.4224137931034483
37	stapler	Tumor	R21	134	Classification	Recall	0.9607843137254902
38	stapler	Tumor	R24	134	Classification	F1-Score	0.2929936305732484
39	stapler	Tumor	R24	134	Classification	Accuracy	0.17164179104477612
40	stapler	Tumor	R24	134	Classification	Precision	0.17164179104477612
41	stapler	Tumor	R24	134	Classification	Recall	1.0
42	stapler	Cmv	full_data	3440	Classification	AUC	0.47420864607839475
43	stapler	Cmv	full_data	3440	Classification	APS	0.2760387830478156
44	stapler	Cmv	CMV_5_2	172	Classification	AUC	0.4413793103448276
45	stapler	Cmv	CMV_5_2	172	Classification	APS	0.45689601189693474
46	stapler	Cmv	CMV_83_3	172	Classification	AUC	0.4881820834549169
47	stapler	Cmv	CMV_83_3	172	Classification	APS	0.15468668911754363
48	stapler	Cmv	CMV_66_8	172	Classification	AUC	0.483264320220842
49	stapler	Cmv	CMV_66_8	172	Classification	APS	0.24734572264874283
50	stapler	Cmv	CMV_2_4	172	Classification	AUC	0.41449778291883554
51	stapler	Cmv	CMV_2_4	172	Classification	APS	0.18997225639511067
52	stapler	Cmv	CMV_10_4	172	Classification	AUC	0.5447540983606558
53	stapler	Cmv	CMV_10_4	172	Classification	APS	0.32664956745246104
54	stapler	Cmv	CMV_6_2	172	Classification	AUC	0.4651388888888889
55	stapler	Cmv	CMV_6_2	172	Classification	APS	0.5744193620029747
56	stapler	Cmv	CMV_82_14	172	Classification	AUC	0.4705128205128205
57	stapler	Cmv	CMV_82_14	172	Classification	APS	0.219585285589388
58	stapler	Cmv	CMV_77_14	172	Classification	AUC	0.4578663345786633
59	stapler	Cmv	CMV_77_14	172	Classification	APS	0.4095318723174034
60	stapler	Cmv	CMV_81_14	172	Classification	AUC	0.543557168784029
61	stapler	Cmv	CMV_81_14	172	Classification	APS	0.39484979583781343
62	stapler	Cmv	CMV_65_8	172	Classification	AUC	0.48630952380952386
63	stapler	Cmv	CMV_65_8	172	Classification	APS	0.3622384352398456
64	stapler	Cmv	CMV_74_14	172	Classification	AUC	0.4416924664602683
65	stapler	Cmv	CMV_74_14	172	Classification	APS	0.10866533543289969
66	stapler	Cmv	CMV_3_4	172	Classification	AUC	0.4720496894409938
67	stapler	Cmv	CMV_3_4	172	Classification	APS	0.06294047160951756
68	stapler	Cmv	CMV_84_3	172	Classification	AUC	0.4780448717948718
69	stapler	Cmv	CMV_84_3	172	Classification	APS	0.315516862062269
70	stapler	Cmv	CMV_1_4	172	Classification	AUC	0.5681528662420382
71	stapler	Cmv	CMV_1_4	172	Classification	APS	0.11953560898822876
72	stapler	Cmv	CMV_11_4	172	Classification	AUC	0.5626938413823659
73	stapler	Cmv	CMV_11_4	172	Classification	APS	0.3938290336055096
74	stapler	Cmv	CMV_54_10	172	Classification	AUC	0.43187846636122496
75	stapler	Cmv	CMV_54_10	172	Classification	APS	0.15050698275869218
76	stapler	Cmv	CMV_51_10	172	Classification	AUC	0.22172619047619047
77	stapler	Cmv	CMV_51_10	172	Classification	APS	0.01795209389908616
78	stapler	Cmv	CMV_4_4	172	Classification	AUC	0.33743298643960895
79	stapler	Cmv	CMV_4_4	172	Classification	APS	0.09190574771226742
80	stapler	Cmv	CMV_73_14	172	Classification	AUC	0.5970961887477313
81	stapler	Cmv	CMV_73_14	172	Classification	APS	0.39087729301396434
82	stapler	Cmv	CMV_52_10	172	Classification	AUC	0.5845982142857143
83	stapler	Cmv	CMV_52_10	172	Classification	APS	0.24824941572201026
84	stapler	Cmv	full_data	3440	Classification	F1-Score	0.40687412912215504
85	stapler	Cmv	full_data	3440	Classification	Accuracy	0.2575581395348837
86	stapler	Cmv	full_data	3440	Classification	Precision	0.2555425904317386
87	stapler	Cmv	full_data	3440	Classification	Recall	0.9977220956719818
88	stapler	Cmv	CMV_5_2	172	Classification	F1-Score	0.6614785992217899
89	stapler	Cmv	CMV_5_2	172	Classification	Accuracy	0.4941860465116279
90	stapler	Cmv	CMV_5_2	172	Classification	Precision	0.4941860465116279
91	stapler	Cmv	CMV_5_2	172	Classification	Recall	1.0
92	stapler	Cmv	CMV_83_3	172	Classification	F1-Score	0.23834196891191708
93	stapler	Cmv	CMV_83_3	172	Classification	Accuracy	0.14534883720930233
94	stapler	Cmv	CMV_83_3	172	Classification	Precision	0.13529411764705881
95	stapler	Cmv	CMV_83_3	172	Classification	Recall	1.0
96	stapler	Cmv	CMV_66_8	172	Classification	F1-Score	0.4220183486238532
97	stapler	Cmv	CMV_66_8	172	Classification	Accuracy	0.26744186046511625
98	stapler	Cmv	CMV_66_8	172	Classification	Precision	0.26744186046511625
99	stapler	Cmv	CMV_66_8	172	Classification	Recall	1.0
100	stapler	Cmv	CMV_2_4	172	Classification	F1-Score	0.3696682464454976
101	stapler	Cmv	CMV_2_4	172	Classification	Accuracy	0.22674418604651161
102	stapler	Cmv	CMV_2_4	172	Classification	Precision	0.22674418604651161
103	stapler	Cmv	CMV_2_4	172	Classification	Recall	1.0
104	stapler	Cmv	CMV_10_4	172	Classification	F1-Score	0.45045045045045046
105	stapler	Cmv	CMV_10_4	172	Classification	Accuracy	0.29069767441860467
106	stapler	Cmv	CMV_10_4	172	Classification	Precision	0.29069767441860467
107	stapler	Cmv	CMV_10_4	172	Classification	Recall	1.0
108	stapler	Cmv	CMV_6_2	172	Classification	F1-Score	0.7352941176470588
109	stapler	Cmv	CMV_6_2	172	Classification	Accuracy	0.5813953488372093
110	stapler	Cmv	CMV_6_2	172	Classification	Precision	0.5813953488372093
111	stapler	Cmv	CMV_6_2	172	Classification	Recall	1.0
112	stapler	Cmv	CMV_82_14	172	Classification	F1-Score	0.3925233644859813
113	stapler	Cmv	CMV_82_14	172	Classification	Accuracy	0.2441860465116279
114	stapler	Cmv	CMV_82_14	172	Classification	Precision	0.2441860465116279
115	stapler	Cmv	CMV_82_14	172	Classification	Recall	1.0
116	stapler	Cmv	CMV_77_14	172	Classification	F1-Score	0.5959183673469388
117	stapler	Cmv	CMV_77_14	172	Classification	Accuracy	0.42441860465116277
118	stapler	Cmv	CMV_77_14	172	Classification	Precision	0.42441860465116277
119	stapler	Cmv	CMV_77_14	172	Classification	Recall	1.0
120	stapler	Cmv	CMV_81_14	172	Classification	F1-Score	0.5043478260869565
121	stapler	Cmv	CMV_81_14	172	Classification	Accuracy	0.3372093023255814
122	stapler	Cmv	CMV_81_14	172	Classification	Precision	0.3372093023255814
123	stapler	Cmv	CMV_81_14	172	Classification	Recall	1.0
124	stapler	Cmv	CMV_65_8	172	Classification	F1-Score	0.5201793721973094
125	stapler	Cmv	CMV_65_8	172	Classification	Accuracy	0.37790697674418605
126	stapler	Cmv	CMV_65_8	172	Classification	Precision	0.3558282208588957
127	stapler	Cmv	CMV_65_8	172	Classification	Recall	0.9666666666666667
128	stapler	Cmv	CMV_74_14	172	Classification	F1-Score	0.19895287958115185
129	stapler	Cmv	CMV_74_14	172	Classification	Accuracy	0.11046511627906977
130	stapler	Cmv	CMV_74_14	172	Classification	Precision	0.11046511627906977
131	stapler	Cmv	CMV_74_14	172	Classification	Recall	1.0
132	stapler	Cmv	CMV_3_4	172	Classification	F1-Score	0.12021857923497267
133	stapler	Cmv	CMV_3_4	172	Classification	Accuracy	0.06395348837209303
134	stapler	Cmv	CMV_3_4	172	Classification	Precision	0.06395348837209303
135	stapler	Cmv	CMV_3_4	172	Classification	Recall	1.0
136	stapler	Cmv	CMV_84_3	172	Classification	F1-Score	0.46428571428571425
137	stapler	Cmv	CMV_84_3	172	Classification	Accuracy	0.3023255813953488
138	stapler	Cmv	CMV_84_3	172	Classification	Precision	0.3023255813953488
139	stapler	Cmv	CMV_84_3	172	Classification	Recall	1.0
140	stapler	Cmv	CMV_1_4	172	Classification	F1-Score	0.16042780748663102
141	stapler	Cmv	CMV_1_4	172	Classification	Accuracy	0.0872093023255814
142	stapler	Cmv	CMV_1_4	172	Classification	Precision	0.0872093023255814
143	stapler	Cmv	CMV_1_4	172	Classification	Recall	1.0
144	stapler	Cmv	CMV_11_4	172	Classification	F1-Score	0.5236051502145923
145	stapler	Cmv	CMV_11_4	172	Classification	Accuracy	0.3546511627906977
146	stapler	Cmv	CMV_11_4	172	Classification	Precision	0.3546511627906977
147	stapler	Cmv	CMV_11_4	172	Classification	Recall	1.0
148	stapler	Cmv	CMV_54_10	172	Classification	F1-Score	0.2885572139303482
149	stapler	Cmv	CMV_54_10	172	Classification	Accuracy	0.1686046511627907
150	stapler	Cmv	CMV_54_10	172	Classification	Precision	0.1686046511627907
151	stapler	Cmv	CMV_54_10	172	Classification	Recall	1.0
152	stapler	Cmv	CMV_51_10	172	Classification	F1-Score	0.04545454545454545
153	stapler	Cmv	CMV_51_10	172	Classification	Accuracy	0.023255813953488372
154	stapler	Cmv	CMV_51_10	172	Classification	Precision	0.023255813953488372
155	stapler	Cmv	CMV_51_10	172	Classification	Recall	1.0
156	stapler	Cmv	CMV_4_4	172	Classification	F1-Score	0.21761658031088082
157	stapler	Cmv	CMV_4_4	172	Classification	Accuracy	0.12209302325581395
158	stapler	Cmv	CMV_4_4	172	Classification	Precision	0.12209302325581395
159	stapler	Cmv	CMV_4_4	172	Classification	Recall	1.0
160	stapler	Cmv	CMV_73_14	172	Classification	F1-Score	0.5043478260869565
161	stapler	Cmv	CMV_73_14	172	Classification	Accuracy	0.3372093023255814
162	stapler	Cmv	CMV_73_14	172	Classification	Precision	0.3372093023255814
163	stapler	Cmv	CMV_73_14	172	Classification	Recall	1.0
164	stapler	Cmv	CMV_52_10	172	Classification	F1-Score	0.31527093596059114
165	stapler	Cmv	CMV_52_10	172	Classification	Accuracy	0.19186046511627908
166	stapler	Cmv	CMV_52_10	172	Classification	Precision	0.1871345029239766
167	stapler	Cmv	CMV_52_10	172	Classification	Recall	1.0
168	stapler	Tumor	full_data	804	Regression	Pearson	-0.05652514988237473
169	stapler	Tumor	full_data	804	Regression	Spearman	-0.12112878607873347
170	stapler	Tumor	R28	134	Regression	Pearson	0.23054209434596978
171	stapler	Tumor	R28	134	Regression	Spearman	0.18935075044795735
172	stapler	Tumor	R23	134	Regression	Pearson	0.2048408372601687
173	stapler	Tumor	R23	134	Regression	Spearman	0.3101619614625074
174	stapler	Tumor	R25	134	Regression	Pearson	-0.1058320375802902
175	stapler	Tumor	R25	134	Regression	Spearman	-0.20770515086522442
176	stapler	Tumor	R26	134	Regression	Pearson	-0.0072844495167797806
177	stapler	Tumor	R26	134	Regression	Spearman	-0.010449138383315619
178	stapler	Tumor	R21	134	Regression	Pearson	0.13147114304503787
179	stapler	Tumor	R21	134	Regression	Spearman	0.10538614236987937
180	stapler	Tumor	R24	134	Regression	Pearson	-0.15473089927138378
181	stapler	Tumor	R24	134	Regression	Spearman	-0.3072967516951326
182	stapler	Cmv	full_data	3440	Regression	Pearson	0.00938451023791675
183	stapler	Cmv	full_data	3440	Regression	Spearman	-0.0710128907408059
184	stapler	Cmv	CMV_5_2	172	Regression	Pearson	-0.06444117210313142
185	stapler	Cmv	CMV_5_2	172	Regression	Spearman	-0.10047267734090792
186	stapler	Cmv	CMV_83_3	172	Regression	Pearson	-0.002928426370165993
187	stapler	Cmv	CMV_83_3	172	Regression	Spearman	0.00405756769983007
188	stapler	Cmv	CMV_66_8	172	Regression	Pearson	-0.11804103008675558
189	stapler	Cmv	CMV_66_8	172	Regression	Spearman	-0.0944101956976556
190	stapler	Cmv	CMV_2_4	172	Regression	Pearson	-0.10598489359860694
191	stapler	Cmv	CMV_2_4	172	Regression	Spearman	-0.10163635570429719
192	stapler	Cmv	CMV_10_4	172	Regression	Pearson	0.030804312053003984
193	stapler	Cmv	CMV_10_4	172	Regression	Spearman	0.059705698885925376
194	stapler	Cmv	CMV_6_2	172	Regression	Pearson	0.06029113424001399
195	stapler	Cmv	CMV_6_2	172	Regression	Spearman	-0.032641052777703655
196	stapler	Cmv	CMV_82_14	172	Regression	Pearson	0.038047458758771566
197	stapler	Cmv	CMV_82_14	172	Regression	Spearman	-0.17306915632323852
198	stapler	Cmv	CMV_77_14	172	Regression	Pearson	-0.07484922846327194
199	stapler	Cmv	CMV_77_14	172	Regression	Spearman	-0.11769207593765375
200	stapler	Cmv	CMV_81_14	172	Regression	Pearson	0.061979612413929186
201	stapler	Cmv	CMV_81_14	172	Regression	Spearman	0.03636363636366164
202	stapler	Cmv	CMV_65_8	172	Regression	Pearson	0.042804740465734105
203	stapler	Cmv	CMV_65_8	172	Regression	Spearman	0.04585249258442707
204	stapler	Cmv	CMV_74_14	172	Regression	Pearson	-0.04609658004867688
205	stapler	Cmv	CMV_74_14	172	Regression	Spearman	-0.06409793808354736
206	stapler	Cmv	CMV_3_4	172	Regression	Pearson	0.050674903148772356
207	stapler	Cmv	CMV_3_4	172	Regression	Spearman	0.1781099672371244
208	stapler	Cmv	CMV_84_3	172	Regression	Pearson	-0.16560487675548133
209	stapler	Cmv	CMV_84_3	172	Regression	Spearman	-0.20101940645834596
210	stapler	Cmv	CMV_1_4	172	Regression	Pearson	0.06869725860838587
211	stapler	Cmv	CMV_1_4	172	Regression	Spearman	0.07181614557474655
212	stapler	Cmv	CMV_11_4	172	Regression	Pearson	-0.057841811171556595
213	stapler	Cmv	CMV_11_4	172	Regression	Spearman	0.01767835928049323
214	stapler	Cmv	CMV_54_10	172	Regression	Pearson	0.07758967597004715
215	stapler	Cmv	CMV_54_10	172	Regression	Spearman	-0.3028126538495265
216	stapler	Cmv	CMV_51_10	172	Regression	Pearson	-0.023178232545412417
217	stapler	Cmv	CMV_51_10	172	Regression	Spearman	-0.0870121998684273
218	stapler	Cmv	CMV_4_4	172	Regression	Pearson	-0.1863732969679748
219	stapler	Cmv	CMV_4_4	172	Regression	Spearman	-0.2928072590726465
220	stapler	Cmv	CMV_73_14	172	Regression	Pearson	0.03288854332033447
221	stapler	Cmv	CMV_73_14	172	Regression	Spearman	0.2146248566570073
222	stapler	Cmv	CMV_52_10	172	Regression	Pearson	0.07495494336987252
223	stapler	Cmv	CMV_52_10	172	Regression	Spearman	0.25914811024028367
224	stapler	All	Average	26	Classification	AUC	0.49374439045011026
225	stapler	All	WeightedAverage	26	Classification	AUC	0.49030559016055014
226	stapler	All	Average	26	Classification	APS	0.30086125451152357
227	stapler	All	WeightedAverage	26	Classification	APS	0.29386768538257524
228	stapler	All	Average	26	Classification	F1-Score	0.4164402934813772
229	stapler	All	WeightedAverage	26	Classification	F1-Score	0.41106936438731273
230	stapler	All	Average	26	Classification	Accuracy	0.2876738846020345
231	stapler	All	WeightedAverage	26	Classification	Accuracy	0.28228086710650335
232	stapler	All	Average	26	Classification	Precision	0.28300090225521585
233	stapler	All	WeightedAverage	26	Classification	Precision	0.27811467268458295
234	stapler	All	Average	26	Classification	Recall	0.9941732158450425
235	stapler	All	WeightedAverage	26	Classification	Recall	0.994918194471598
236	stapler	All	Average	26	Regression	Pearson	-0.0002923183645940812
237	stapler	All	WeightedAverage	26	Regression	Pearson	-0.0029852737703129563
238	stapler	All	Average	26	Regression	Spearman	-0.02311024320206843
239	stapler	All	WeightedAverage	26	Regression	Spearman	-0.025063153747983888
0	itcep	Tumor	full_data	804	Classification	AUC	0.5541831457255856
1	itcep	Tumor	full_data	804	Classification	APS	0.45004099168113143
2	itcep	Tumor	R28	134	Classification	AUC	0.6936367467340918
3	itcep	Tumor	R28	134	Classification	APS	0.24986822682592258
4	itcep	Tumor	R23	134	Classification	AUC	0.5831442831215972
5	itcep	Tumor	R23	134	Classification	APS	0.6270908399275822
6	itcep	Tumor	R25	134	Classification	AUC	0.8304270064833444
7	itcep	Tumor	R25	134	Classification	APS	0.8320895641530319
8	itcep	Tumor	R26	134	Classification	AUC	0.30841011103236476
9	itcep	Tumor	R26	134	Classification	APS	0.3376244735745029
10	itcep	Tumor	R21	134	Classification	AUC	0.41684384597212376
11	itcep	Tumor	R21	134	Classification	APS	0.4263557955947827
12	itcep	Tumor	R24	134	Classification	AUC	0.517626321974148
13	itcep	Tumor	R24	134	Classification	APS	0.21717480941237455
14	itcep	Tumor	full_data	804	Classification	F1-Score	0.5234159779614325
15	itcep	Tumor	full_data	804	Classification	Accuracy	0.35447761194029853
16	itcep	Tumor	full_data	804	Classification	Precision	0.35447761194029853
17	itcep	Tumor	full_data	804	Classification	Recall	1.0
18	itcep	Tumor	R28	134	Classification	F1-Score	0.27096774193548384
19	itcep	Tumor	R28	134	Classification	Accuracy	0.15671641791044777
20	itcep	Tumor	R28	134	Classification	Precision	0.15671641791044777
21	itcep	Tumor	R28	134	Classification	Recall	1.0
22	itcep	Tumor	R23	134	Classification	F1-Score	0.7238095238095238
23	itcep	Tumor	R23	134	Classification	Accuracy	0.5671641791044776
24	itcep	Tumor	R23	134	Classification	Precision	0.5671641791044776
25	itcep	Tumor	R23	134	Classification	Recall	1.0
26	itcep	Tumor	R25	134	Classification	F1-Score	0.6395939086294417
27	itcep	Tumor	R25	134	Classification	Accuracy	0.4701492537313433
28	itcep	Tumor	R25	134	Classification	Precision	0.4701492537313433
29	itcep	Tumor	R25	134	Classification	Recall	1.0
30	itcep	Tumor	R26	134	Classification	F1-Score	0.5513513513513513
31	itcep	Tumor	R26	134	Classification	Accuracy	0.3805970149253731
32	itcep	Tumor	R26	134	Classification	Precision	0.3805970149253731
33	itcep	Tumor	R26	134	Classification	Recall	1.0
34	itcep	Tumor	R21	134	Classification	F1-Score	0.5513513513513513
35	itcep	Tumor	R21	134	Classification	Accuracy	0.3805970149253731
36	itcep	Tumor	R21	134	Classification	Precision	0.3805970149253731
37	itcep	Tumor	R21	134	Classification	Recall	1.0
38	itcep	Tumor	R24	134	Classification	F1-Score	0.2929936305732484
39	itcep	Tumor	R24	134	Classification	Accuracy	0.17164179104477612
40	itcep	Tumor	R24	134	Classification	Precision	0.17164179104477612
41	itcep	Tumor	R24	134	Classification	Recall	1.0
42	itcep	Cmv	full_data	3440	Classification	AUC	0.5625479008960468
43	itcep	Cmv	full_data	3440	Classification	APS	0.30791509605146017
44	itcep	Cmv	CMV_5_2	172	Classification	AUC	0.6918864097363083
45	itcep	Cmv	CMV_5_2	172	Classification	APS	0.715885167699432
46	itcep	Cmv	CMV_83_3	172	Classification	AUC	0.5672599941639919
47	itcep	Cmv	CMV_83_3	172	Classification	APS	0.20153563137578345
48	itcep	Cmv	CMV_66_8	172	Classification	AUC	0.6756383712905453
49	itcep	Cmv	CMV_66_8	172	Classification	APS	0.4784927157310433
50	itcep	Cmv	CMV_2_4	172	Classification	AUC	0.6235781762097552
51	itcep	Cmv	CMV_2_4	172	Classification	APS	0.3557331750222493
52	itcep	Cmv	CMV_10_4	172	Classification	AUC	0.6872131147540985
53	itcep	Cmv	CMV_10_4	172	Classification	APS	0.4238012844176282
54	itcep	Cmv	CMV_6_2	172	Classification	AUC	0.5968055555555556
55	itcep	Cmv	CMV_6_2	172	Classification	APS	0.6658478397889395
56	itcep	Cmv	CMV_82_14	172	Classification	AUC	0.6795787545787546
57	itcep	Cmv	CMV_82_14	172	Classification	APS	0.4001747120251353
58	itcep	Cmv	CMV_77_14	172	Classification	AUC	0.5940224159402241
59	itcep	Cmv	CMV_77_14	172	Classification	APS	0.5581733472515735
60	itcep	Cmv	CMV_81_14	172	Classification	AUC	0.2986993345432547
61	itcep	Cmv	CMV_81_14	172	Classification	APS	0.28849680408695344
62	itcep	Cmv	CMV_65_8	172	Classification	AUC	0.726264880952381
63	itcep	Cmv	CMV_65_8	172	Classification	APS	0.5543878690414465
64	itcep	Cmv	CMV_74_14	172	Classification	AUC	0.49398004815961477
65	itcep	Cmv	CMV_74_14	172	Classification	APS	0.11604439289614804
66	itcep	Cmv	CMV_3_4	172	Classification	AUC	0.6860530773574252
67	itcep	Cmv	CMV_3_4	172	Classification	APS	0.11163489031598038
68	itcep	Cmv	CMV_84_3	172	Classification	AUC	0.646875
69	itcep	Cmv	CMV_84_3	172	Classification	APS	0.4818048568582167
70	itcep	Cmv	CMV_1_4	172	Classification	AUC	0.4908704883227176
71	itcep	Cmv	CMV_1_4	172	Classification	APS	0.1715962253885142
72	itcep	Cmv	CMV_11_4	172	Classification	AUC	0.6748633879781419
73	itcep	Cmv	CMV_11_4	172	Classification	APS	0.5129125857688426
74	itcep	Cmv	CMV_54_10	172	Classification	AUC	0.7154569568362672
75	itcep	Cmv	CMV_54_10	172	Classification	APS	0.34230492162426157
76	itcep	Cmv	CMV_51_10	172	Classification	AUC	0.8846726190476191
77	itcep	Cmv	CMV_51_10	172	Classification	APS	0.10529306220095694
78	itcep	Cmv	CMV_4_4	172	Classification	AUC	0.8617155471460106
79	itcep	Cmv	CMV_4_4	172	Classification	APS	0.4183788433788434
80	itcep	Cmv	CMV_73_14	172	Classification	AUC	0.5051421657592257
81	itcep	Cmv	CMV_73_14	172	Classification	APS	0.3812120843803527
82	itcep	Cmv	CMV_52_10	172	Classification	AUC	0.47321428571428575
83	itcep	Cmv	CMV_52_10	172	Classification	APS	0.21130730756309313
84	itcep	Cmv	full_data	3440	Classification	F1-Score	0.4144458281444583
85	itcep	Cmv	full_data	3440	Classification	Accuracy	0.31656976744186044
86	itcep	Cmv	full_data	3440	Classification	Precision	0.26522154925087665
87	itcep	Cmv	full_data	3440	Classification	Recall	0.9476082004555809
88	itcep	Cmv	CMV_5_2	172	Classification	F1-Score	0.6614785992217899
89	itcep	Cmv	CMV_5_2	172	Classification	Accuracy	0.4941860465116279
90	itcep	Cmv	CMV_5_2	172	Classification	Precision	0.4941860465116279
91	itcep	Cmv	CMV_5_2	172	Classification	Recall	1.0
92	itcep	Cmv	CMV_83_3	172	Classification	F1-Score	0.21468926553672318
93	itcep	Cmv	CMV_83_3	172	Classification	Accuracy	0.19186046511627908
94	itcep	Cmv	CMV_83_3	172	Classification	Precision	0.12337662337662338
95	itcep	Cmv	CMV_83_3	172	Classification	Recall	0.8260869565217391
96	itcep	Cmv	CMV_66_8	172	Classification	F1-Score	0.39548022598870064
97	itcep	Cmv	CMV_66_8	172	Classification	Accuracy	0.37790697674418605
98	itcep	Cmv	CMV_66_8	172	Classification	Precision	0.26717557251908397
99	itcep	Cmv	CMV_66_8	172	Classification	Recall	0.7608695652173914
100	itcep	Cmv	CMV_2_4	172	Classification	F1-Score	0.3696682464454976
101	itcep	Cmv	CMV_2_4	172	Classification	Accuracy	0.22674418604651161
102	itcep	Cmv	CMV_2_4	172	Classification	Precision	0.22674418604651161
103	itcep	Cmv	CMV_2_4	172	Classification	Recall	1.0
104	itcep	Cmv	CMV_10_4	172	Classification	F1-Score	0.45045045045045046
105	itcep	Cmv	CMV_10_4	172	Classification	Accuracy	0.29069767441860467
106	itcep	Cmv	CMV_10_4	172	Classification	Precision	0.29069767441860467
107	itcep	Cmv	CMV_10_4	172	Classification	Recall	1.0
108	itcep	Cmv	CMV_6_2	172	Classification	F1-Score	0.7352941176470588
109	itcep	Cmv	CMV_6_2	172	Classification	Accuracy	0.5813953488372093
110	itcep	Cmv	CMV_6_2	172	Classification	Precision	0.5813953488372093
111	itcep	Cmv	CMV_6_2	172	Classification	Recall	1.0
112	itcep	Cmv	CMV_82_14	172	Classification	F1-Score	0.3925233644859813
113	itcep	Cmv	CMV_82_14	172	Classification	Accuracy	0.2441860465116279
114	itcep	Cmv	CMV_82_14	172	Classification	Precision	0.2441860465116279
115	itcep	Cmv	CMV_82_14	172	Classification	Recall	1.0
116	itcep	Cmv	CMV_77_14	172	Classification	F1-Score	0.5959183673469388
117	itcep	Cmv	CMV_77_14	172	Classification	Accuracy	0.42441860465116277
118	itcep	Cmv	CMV_77_14	172	Classification	Precision	0.42441860465116277
119	itcep	Cmv	CMV_77_14	172	Classification	Recall	1.0
120	itcep	Cmv	CMV_81_14	172	Classification	F1-Score	0.5043478260869565
121	itcep	Cmv	CMV_81_14	172	Classification	Accuracy	0.3372093023255814
122	itcep	Cmv	CMV_81_14	172	Classification	Precision	0.3372093023255814
123	itcep	Cmv	CMV_81_14	172	Classification	Recall	1.0
124	itcep	Cmv	CMV_65_8	172	Classification	F1-Score	0.639344262295082
125	itcep	Cmv	CMV_65_8	172	Classification	Accuracy	0.7441860465116279
126	itcep	Cmv	CMV_65_8	172	Classification	Precision	0.6290322580645161
127	itcep	Cmv	CMV_65_8	172	Classification	Recall	0.65
128	itcep	Cmv	CMV_74_14	172	Classification	F1-Score	0.19895287958115185
129	itcep	Cmv	CMV_74_14	172	Classification	Accuracy	0.11046511627906977
130	itcep	Cmv	CMV_74_14	172	Classification	Precision	0.11046511627906977
131	itcep	Cmv	CMV_74_14	172	Classification	Recall	1.0
132	itcep	Cmv	CMV_3_4	172	Classification	F1-Score	0.12021857923497267
133	itcep	Cmv	CMV_3_4	172	Classification	Accuracy	0.06395348837209303
134	itcep	Cmv	CMV_3_4	172	Classification	Precision	0.06395348837209303
135	itcep	Cmv	CMV_3_4	172	Classification	Recall	1.0
136	itcep	Cmv	CMV_84_3	172	Classification	F1-Score	0.46428571428571425
137	itcep	Cmv	CMV_84_3	172	Classification	Accuracy	0.3023255813953488
138	itcep	Cmv	CMV_84_3	172	Classification	Precision	0.3023255813953488
139	itcep	Cmv	CMV_84_3	172	Classification	Recall	1.0
140	itcep	Cmv	CMV_1_4	172	Classification	F1-Score	0.18518518518518517
141	itcep	Cmv	CMV_1_4	172	Classification	Accuracy	0.7441860465116279
142	itcep	Cmv	CMV_1_4	172	Classification	Precision	0.1282051282051282
143	itcep	Cmv	CMV_1_4	172	Classification	Recall	0.3333333333333333
144	itcep	Cmv	CMV_11_4	172	Classification	F1-Score	0.5236051502145923
145	itcep	Cmv	CMV_11_4	172	Classification	Accuracy	0.3546511627906977
146	itcep	Cmv	CMV_11_4	172	Classification	Precision	0.3546511627906977
147	itcep	Cmv	CMV_11_4	172	Classification	Recall	1.0
148	itcep	Cmv	CMV_54_10	172	Classification	F1-Score	0.2885572139303482
149	itcep	Cmv	CMV_54_10	172	Classification	Accuracy	0.1686046511627907
150	itcep	Cmv	CMV_54_10	172	Classification	Precision	0.1686046511627907
151	itcep	Cmv	CMV_54_10	172	Classification	Recall	1.0
152	itcep	Cmv	CMV_51_10	172	Classification	F1-Score	0.045714285714285714
153	itcep	Cmv	CMV_51_10	172	Classification	Accuracy	0.029069767441860465
154	itcep	Cmv	CMV_51_10	172	Classification	Precision	0.023391812865497075
155	itcep	Cmv	CMV_51_10	172	Classification	Recall	1.0
156	itcep	Cmv	CMV_4_4	172	Classification	F1-Score	0.21761658031088082
157	itcep	Cmv	CMV_4_4	172	Classification	Accuracy	0.12209302325581395
158	itcep	Cmv	CMV_4_4	172	Classification	Precision	0.12209302325581395
159	itcep	Cmv	CMV_4_4	172	Classification	Recall	1.0
160	itcep	Cmv	CMV_73_14	172	Classification	F1-Score	0.5043478260869565
161	itcep	Cmv	CMV_73_14	172	Classification	Accuracy	0.3372093023255814
162	itcep	Cmv	CMV_73_14	172	Classification	Precision	0.3372093023255814
163	itcep	Cmv	CMV_73_14	172	Classification	Recall	1.0
164	itcep	Cmv	CMV_52_10	172	Classification	F1-Score	0.3137254901960785
165	itcep	Cmv	CMV_52_10	172	Classification	Accuracy	0.18604651162790697
166	itcep	Cmv	CMV_52_10	172	Classification	Precision	0.18604651162790697
167	itcep	Cmv	CMV_52_10	172	Classification	Recall	1.0
168	itcep	Tumor	full_data	804	Regression	Pearson	0.12570008905882665
169	itcep	Tumor	full_data	804	Regression	Spearman	0.10550306387993764
170	itcep	Tumor	R28	134	Regression	Pearson	-0.08327544139752244
171	itcep	Tumor	R28	134	Regression	Spearman	0.08273823107073315
172	itcep	Tumor	R23	134	Regression	Pearson	0.066228097118701
173	itcep	Tumor	R23	134	Regression	Spearman	0.09375526047707268
174	itcep	Tumor	R25	134	Regression	Pearson	0.36030986226280975
175	itcep	Tumor	R25	134	Regression	Spearman	0.5576685439922309
176	itcep	Tumor	R26	134	Regression	Pearson	0.03653966709345732
177	itcep	Tumor	R26	134	Regression	Spearman	-0.22743355829869233
178	itcep	Tumor	R21	134	Regression	Pearson	0.1013551282746848
179	itcep	Tumor	R21	134	Regression	Spearman	-0.10816099720642565
180	itcep	Tumor	R24	134	Regression	Pearson	0.03731698389288197
181	itcep	Tumor	R24	134	Regression	Spearman	0.08322848620749654
182	itcep	Cmv	full_data	3440	Regression	Pearson	0.048423142327080684
183	itcep	Cmv	full_data	3440	Regression	Spearman	0.1209444119366228
184	itcep	Cmv	CMV_5_2	172	Regression	Pearson	0.21733078274866544
185	itcep	Cmv	CMV_5_2	172	Regression	Spearman	0.36718386175907464
186	itcep	Cmv	CMV_83_3	172	Regression	Pearson	0.03916689941993116
187	itcep	Cmv	CMV_83_3	172	Regression	Spearman	0.14691866586789937
188	itcep	Cmv	CMV_66_8	172	Regression	Pearson	0.1529803805839661
189	itcep	Cmv	CMV_66_8	172	Regression	Spearman	0.32190386364018525
190	itcep	Cmv	CMV_2_4	172	Regression	Pearson	-0.09197310609562045
191	itcep	Cmv	CMV_2_4	172	Regression	Spearman	0.21283557148744084
192	itcep	Cmv	CMV_10_4	172	Regression	Pearson	0.3189874392326723
193	itcep	Cmv	CMV_10_4	172	Regression	Spearman	0.4420520411444638
194	itcep	Cmv	CMV_6_2	172	Regression	Pearson	0.08881541034911004
195	itcep	Cmv	CMV_6_2	172	Regression	Spearman	0.13896907569166417
196	itcep	Cmv	CMV_82_14	172	Regression	Pearson	0.2575776010323595
197	itcep	Cmv	CMV_82_14	172	Regression	Spearman	0.40157168631423706
198	itcep	Cmv	CMV_77_14	172	Regression	Pearson	0.13436271547055412
199	itcep	Cmv	CMV_77_14	172	Regression	Spearman	0.2535387169825741
200	itcep	Cmv	CMV_81_14	172	Regression	Pearson	-0.4411385916463168
201	itcep	Cmv	CMV_81_14	172	Regression	Spearman	-0.33347407050939193
202	itcep	Cmv	CMV_65_8	172	Regression	Pearson	0.1557379799046372
203	itcep	Cmv	CMV_65_8	172	Regression	Spearman	0.33920225378387153
204	itcep	Cmv	CMV_74_14	172	Regression	Pearson	0.05497545786157258
205	itcep	Cmv	CMV_74_14	172	Regression	Spearman	0.1376755525138318
206	itcep	Cmv	CMV_3_4	172	Regression	Pearson	0.1840152952791589
207	itcep	Cmv	CMV_3_4	172	Regression	Spearman	0.31299727327709514
208	itcep	Cmv	CMV_84_3	172	Regression	Pearson	0.19228491669136025
209	itcep	Cmv	CMV_84_3	172	Regression	Spearman	0.30804873754675155
210	itcep	Cmv	CMV_1_4	172	Regression	Pearson	-0.2273958563075549
211	itcep	Cmv	CMV_1_4	172	Regression	Spearman	0.04074899089139194
212	itcep	Cmv	CMV_11_4	172	Regression	Pearson	0.2824183505942963
213	itcep	Cmv	CMV_11_4	172	Regression	Spearman	0.4413772353344524
214	itcep	Cmv	CMV_54_10	172	Regression	Pearson	0.2555693514131425
215	itcep	Cmv	CMV_54_10	172	Regression	Spearman	0.3861506519171078
216	itcep	Cmv	CMV_51_10	172	Regression	Pearson	0.3492908627764761
217	itcep	Cmv	CMV_51_10	172	Regression	Spearman	0.4642821366708017
218	itcep	Cmv	CMV_4_4	172	Regression	Pearson	0.24509342234239057
219	itcep	Cmv	CMV_4_4	172	Regression	Spearman	0.4045283815821415
220	itcep	Cmv	CMV_73_14	172	Regression	Pearson	-0.1351234280661551
221	itcep	Cmv	CMV_73_14	172	Regression	Spearman	0.05114460326507165
222	itcep	Cmv	CMV_52_10	172	Regression	Pearson	-0.11055989965113439
223	itcep	Cmv	CMV_52_10	172	Regression	Spearman	0.053214219389156305
224	itcep	All	Average	26	Classification	AUC	0.6124568807447633
225	itcep	All	WeightedAverage	26	Classification	AUC	0.6153637640689233
226	itcep	All	Average	26	Classification	APS	0.39173928562706123
227	itcep	All	WeightedAverage	26	Classification	APS	0.3886970651186773
228	itcep	All	Average	26	Classification	F1-Score	0.41736427453445174
229	itcep	All	WeightedAverage	26	Classification	F1-Score	0.41265562451162885
230	itcep	All	Average	26	Classification	Accuracy	0.3253177315568846
231	itcep	All	WeightedAverage	26	Classification	Accuracy	0.32375117813383597
232	itcep	All	Average	26	Classification	Precision	0.29008588896862564
233	itcep	All	WeightedAverage	26	Classification	Precision	0.28662657868645286
234	itcep	All	Average	26	Classification	Recall	0.9450111482720179
235	itcep	All	WeightedAverage	26	Classification	Recall	0.9420569875288558
236	itcep	All	Average	26	Regression	Pearson	0.09388039542994321
237	itcep	All	WeightedAverage	26	Regression	Pearson	0.09428159874349568
238	itcep	All	Average	26	Regression	Spearman	0.20664097749200908
239	itcep	All	WeightedAverage	26	Regression	Spearman	0.21342841767838192
0	tcellmatch_LSTM_CV0	Tumor	full_data	804	Classification	AUC	0.6635838150289017
1	tcellmatch_LSTM_CV0	Tumor	full_data	804	Classification	APS	0.5139331254896249
2	tcellmatch_LSTM_CV0	Tumor	R28	134	Classification	AUC	0.44289928360724823
3	tcellmatch_LSTM_CV0	Tumor	R28	134	Classification	APS	0.136355215927003
4	tcellmatch_LSTM_CV0	Tumor	R23	134	Classification	AUC	0.8257713248638838
5	tcellmatch_LSTM_CV0	Tumor	R23	134	Classification	APS	0.8302406429420188
6	tcellmatch_LSTM_CV0	Tumor	R25	134	Classification	AUC	0.753632908562486
7	tcellmatch_LSTM_CV0	Tumor	R25	134	Classification	APS	0.6418340671655202
8	tcellmatch_LSTM_CV0	Tumor	R26	134	Classification	AUC	0.7883297897472241
9	tcellmatch_LSTM_CV0	Tumor	R26	134	Classification	APS	0.6982316855605306
10	tcellmatch_LSTM_CV0	Tumor	R21	134	Classification	AUC	0.76210725253957
11	tcellmatch_LSTM_CV0	Tumor	R21	134	Classification	APS	0.7495845174560075
12	tcellmatch_LSTM_CV0	Tumor	R24	134	Classification	AUC	0.618096357226792
13	tcellmatch_LSTM_CV0	Tumor	R24	134	Classification	APS	0.2343297456261367
14	tcellmatch_LSTM_CV0	Tumor	full_data	804	Classification	F1-Score	0.5966709346991037
15	tcellmatch_LSTM_CV0	Tumor	full_data	804	Classification	Accuracy	0.6082089552238806
16	tcellmatch_LSTM_CV0	Tumor	full_data	804	Classification	Precision	0.46975806451612906
17	tcellmatch_LSTM_CV0	Tumor	full_data	804	Classification	Recall	0.8175438596491228
18	tcellmatch_LSTM_CV0	Tumor	R28	134	Classification	F1-Score	0.0
19	tcellmatch_LSTM_CV0	Tumor	R28	134	Classification	Accuracy	0.8432835820895522
20	tcellmatch_LSTM_CV0	Tumor	R28	134	Classification	Precision	0.0
21	tcellmatch_LSTM_CV0	Tumor	R28	134	Classification	Recall	0.0
22	tcellmatch_LSTM_CV0	Tumor	R23	134	Classification	F1-Score	0.8
23	tcellmatch_LSTM_CV0	Tumor	R23	134	Classification	Accuracy	0.746268656716418
24	tcellmatch_LSTM_CV0	Tumor	R23	134	Classification	Precision	0.723404255319149
25	tcellmatch_LSTM_CV0	Tumor	R23	134	Classification	Recall	0.8947368421052632
26	tcellmatch_LSTM_CV0	Tumor	R25	134	Classification	F1-Score	0.6395939086294417
27	tcellmatch_LSTM_CV0	Tumor	R25	134	Classification	Accuracy	0.4701492537313433
28	tcellmatch_LSTM_CV0	Tumor	R25	134	Classification	Precision	0.4701492537313433
29	tcellmatch_LSTM_CV0	Tumor	R25	134	Classification	Recall	1.0
30	tcellmatch_LSTM_CV0	Tumor	R26	134	Classification	F1-Score	0.5513513513513513
31	tcellmatch_LSTM_CV0	Tumor	R26	134	Classification	Accuracy	0.3805970149253731
32	tcellmatch_LSTM_CV0	Tumor	R26	134	Classification	Precision	0.3805970149253731
33	tcellmatch_LSTM_CV0	Tumor	R26	134	Classification	Recall	1.0
34	tcellmatch_LSTM_CV0	Tumor	R21	134	Classification	F1-Score	0.5513513513513513
35	tcellmatch_LSTM_CV0	Tumor	R21	134	Classification	Accuracy	0.3805970149253731
36	tcellmatch_LSTM_CV0	Tumor	R21	134	Classification	Precision	0.3805970149253731
37	tcellmatch_LSTM_CV0	Tumor	R21	134	Classification	Recall	1.0
38	tcellmatch_LSTM_CV0	Tumor	R24	134	Classification	F1-Score	0.0
39	tcellmatch_LSTM_CV0	Tumor	R24	134	Classification	Accuracy	0.8283582089552238
40	tcellmatch_LSTM_CV0	Tumor	R24	134	Classification	Precision	0.0
41	tcellmatch_LSTM_CV0	Tumor	R24	134	Classification	Recall	0.0
42	tcellmatch_LSTM_CV0	Cmv	full_data	3440	Classification	AUC	0.5524422566367747
43	tcellmatch_LSTM_CV0	Cmv	full_data	3440	Classification	APS	0.2949959767296916
44	tcellmatch_LSTM_CV0	Cmv	CMV_5_2	172	Classification	AUC	0.5302231237322514
45	tcellmatch_LSTM_CV0	Cmv	CMV_5_2	172	Classification	APS	0.49466300935416446
46	tcellmatch_LSTM_CV0	Cmv	CMV_83_3	172	Classification	AUC	0.46600525240735335
47	tcellmatch_LSTM_CV0	Cmv	CMV_83_3	172	Classification	APS	0.14252202788701862
48	tcellmatch_LSTM_CV0	Cmv	CMV_66_8	172	Classification	AUC	0.4577294685990338
49	tcellmatch_LSTM_CV0	Cmv	CMV_66_8	172	Classification	APS	0.25263791405781694
50	tcellmatch_LSTM_CV0	Cmv	CMV_2_4	172	Classification	AUC	0.5856950067476384
51	tcellmatch_LSTM_CV0	Cmv	CMV_2_4	172	Classification	APS	0.275421164681329
52	tcellmatch_LSTM_CV0	Cmv	CMV_10_4	172	Classification	AUC	0.5555737704918033
53	tcellmatch_LSTM_CV0	Cmv	CMV_10_4	172	Classification	APS	0.310316652789694
54	tcellmatch_LSTM_CV0	Cmv	CMV_6_2	172	Classification	AUC	0.43194444444444446
55	tcellmatch_LSTM_CV0	Cmv	CMV_6_2	172	Classification	APS	0.5466900560840866
56	tcellmatch_LSTM_CV0	Cmv	CMV_82_14	172	Classification	AUC	0.5478021978021977
57	tcellmatch_LSTM_CV0	Cmv	CMV_82_14	172	Classification	APS	0.2901564513926979
58	tcellmatch_LSTM_CV0	Cmv	CMV_77_14	172	Classification	AUC	0.3961533139615331
59	tcellmatch_LSTM_CV0	Cmv	CMV_77_14	172	Classification	APS	0.34795592764204253
60	tcellmatch_LSTM_CV0	Cmv	CMV_81_14	172	Classification	AUC	0.5313067150635209
61	tcellmatch_LSTM_CV0	Cmv	CMV_81_14	172	Classification	APS	0.38592610260885046
62	tcellmatch_LSTM_CV0	Cmv	CMV_65_8	172	Classification	AUC	0.4635416666666667
63	tcellmatch_LSTM_CV0	Cmv	CMV_65_8	172	Classification	APS	0.3135112444755933
64	tcellmatch_LSTM_CV0	Cmv	CMV_74_14	172	Classification	AUC	0.5472996216030271
65	tcellmatch_LSTM_CV0	Cmv	CMV_74_14	172	Classification	APS	0.14837311040673623
66	tcellmatch_LSTM_CV0	Cmv	CMV_3_4	172	Classification	AUC	0.4127611518915867
67	tcellmatch_LSTM_CV0	Cmv	CMV_3_4	172	Classification	APS	0.05502053686547806
68	tcellmatch_LSTM_CV0	Cmv	CMV_84_3	172	Classification	AUC	0.502724358974359
69	tcellmatch_LSTM_CV0	Cmv	CMV_84_3	172	Classification	APS	0.293674425916326
70	tcellmatch_LSTM_CV0	Cmv	CMV_1_4	172	Classification	AUC	0.44543524416135877
71	tcellmatch_LSTM_CV0	Cmv	CMV_1_4	172	Classification	APS	0.08129336216733404
72	tcellmatch_LSTM_CV0	Cmv	CMV_11_4	172	Classification	AUC	0.5743612464923941
73	tcellmatch_LSTM_CV0	Cmv	CMV_11_4	172	Classification	APS	0.3818904371650398
74	tcellmatch_LSTM_CV0	Cmv	CMV_54_10	172	Classification	AUC	0.5792138895587171
75	tcellmatch_LSTM_CV0	Cmv	CMV_54_10	172	Classification	APS	0.21273792713874556
76	tcellmatch_LSTM_CV0	Cmv	CMV_51_10	172	Classification	AUC	0.47619047619047616
77	tcellmatch_LSTM_CV0	Cmv	CMV_51_10	172	Classification	APS	0.026460380196623372
78	tcellmatch_LSTM_CV0	Cmv	CMV_4_4	172	Classification	AUC	0.45789971617786185
[truncated: 12,401 more rows]
