# Supplementary material for: Benchmarking of T cell receptor-epitope predictors with ePytope-TCR
Source: Cell Genom. 2025 Jul 7;5(8):100946. doi: 10.1016/j.xgen.2025.100946 (PMC12366652; doi:10.1016/j.xgen.2025.100946)
Supplement: Data S4. Predictions of the mutation dataset, related to Figure 3 — Prediction score for each method between all combinations of epitopes and TCRs of the mutation dataset [file mmc5.csv]

	Epitope	TCR	Activation Score	Label	MHC	CDR3_alpha	CDR3_beta	V_alpha	J_alpha	V_beta	J_beta	dataset	VDJ_d_gene	atm-tcr	attntap_VDJDB	bertrand	dlptcr_BETA	epitcr_WITH_MHC	ergo-i_AE_VDJDB	ergo-ii_VDJDB	imrex_FULL	itcep	nettcr_t.1.v.0	panpep	pmtnet	stapler	tcellmatch_LINEAR_CV1	teim	teinet_SMALL_DS	titan	tulip-tcr
0	VPSVWRSSL	R21	76.68789808917198	1	HLA-B*07:02	CALGTYGNNRLAF	CASTKGGPSSYEQYF	TRAV19*01	TRAJ7*01	TRBV6-6*02	TRBJ2-7*01	tumor		0.999777615070343	0.11350192	0.45854118	0.2784390449523926	0.89	0.2093646824359893	0.7519742846488953	0.28507274	0.0238	0.083848424	0.3793845	0.7730000000000001	0.0038588509894907	0.02783981	0.044315804	0.05042022	0.85078704	-52.93524932861328
1	RPSVWRSSL	R21	40.89171974522293	0	HLA-B*07:02	CALGTYGNNRLAF	CASTKGGPSSYEQYF	TRAV19*01	TRAJ7*01	TRBV6-6*02	TRBJ2-7*01	tumor		0.9992936849594116	0.09375965	0.4707273	0.2645500500996908	0.7466666666666667	0.318105936050415	0.7631844878196716	0.6051578	0.0164	0.08648865	0.52958566	0.7840000000000001	0.0048577588670013	0.014125586	0.034189254	0.1507736	0.35483274	-61.11701583862305
2	APSVWRSSL	R21	1.5222929936305734	0	HLA-B*07:02	CALGTYGNNRLAF	CASTKGGPSSYEQYF	TRAV19*01	TRAJ7*01	TRBV6-6*02	TRBJ2-7*01	tumor		0.9994574189186096	0.110794224	0.45355278	0.2530454794565836	0.8433333333333334	0.2023076117038726	0.7483455538749695	0.42631948	0.0158	0.088301726	0.5556749	0.7680000000000001	0.0052784656603762	0.05706367	0.03802957	0.100737475	0.83702075	-49.62139129638672
3	SPSVWRSSL	R21	4.955414012738853	0	HLA-B*07:02	CALGTYGNNRLAF	CASTKGGPSSYEQYF	TRAV19*01	TRAJ7*01	TRBV6-6*02	TRBJ2-7*01	tumor		0.9997840523719788	0.08833586	0.46122757	0.2673858801523844	0.83	0.095861829817295	0.1947236657142639	0.2953703	0.0243	0.08897461	0.50866044	0.8110000000000002	0.0058566127598169	0.014090776	0.03471718	0.06476455	0.69875294	-49.173736572265625
4	KPSVWRSSL	R21	1.248407643312102	0	HLA-B*07:02	CALGTYGNNRLAF	CASTKGGPSSYEQYF	TRAV19*01	TRAJ7*01	TRBV6-6*02	TRBJ2-7*01	tumor		0.995502769947052	0.09283128	0.46729383	0.2844680150349935	0.78	0.370332658290863	0.7578514218330383	0.44932622	0.0235	0.085979015	0.39007658	0.763	0.0047158721266896	0.03210944	0.03536399	0.0669394	0.7160048	-51.572566986083984
5	HPSVWRSSL	R21	1.127388535031847	0	HLA-B*07:02	CALGTYGNNRLAF	CASTKGGPSSYEQYF	TRAV19*01	TRAJ7*01	TRBV6-6*02	TRBJ2-7*01	tumor		0.9998502731323242	0.09082051	0.484196	0.2584697405497232	0.7766666666666666	0.2600741684436798	0.1494612842798233	0.24394001	0.0236	0.085242935	0.5599214	0.7680000000000001	0.0035808141779853	0.10766181	0.03903528	0.11692501	0.52554595	-57.893856048583984
6	YPSVWRSSL	R21	16.11464968152866	0	HLA-B*07:02	CALGTYGNNRLAF	CASTKGGPSSYEQYF	TRAV19*01	TRAJ7*01	TRBV6-6*02	TRBJ2-7*01	tumor		0.9907526969909668	0.087699205	0.45611927	0.2617164452870687	0.8566666666666667	0.3014415502548218	0.4659904837608337	0.18353601	0.0236	0.087889984	0.396532	0.567	0.0050069646778865	0.038767934	0.03843202	0.024712814	0.45596465	-54.40340805053711
7	TPSVWRSSL	R21	11.834394904458597	0	HLA-B*07:02	CALGTYGNNRLAF	CASTKGGPSSYEQYF	TRAV19*01	TRAJ7*01	TRBV6-6*02	TRBJ2-7*01	tumor		0.999879002571106	0.10314099	0.4665533	0.262440284093221	0.84	0.1936759054660797	0.130177155137062	0.26632038	0.0236	0.08640977	0.5538899	0.605	0.0058174730438622	0.0054597557	0.0393556	0.12977521	0.6483442	-59.40501403808594
8	MPSVWRSSL	R21	35.92356687898089	0	HLA-B*07:02	CALGTYGNNRLAF	CASTKGGPSSYEQYF	TRAV19*01	TRAJ7*01	TRBV6-6*02	TRBJ2-7*01	tumor		0.9999806880950928	0.093057565	0.4622303	0.2845322291056315	0.8933333333333333	0.2852502763271332	0.2008813172578811	0.20933513	0.023	0.08341046	0.60999787	0.6800000000000002	0.0038504093849041	0.01569283	0.040617365	0.01904931	0.65805244	-52.133750915527344
9	GPSVWRSSL	R21	69.10828025477707	1	HLA-B*07:02	CALGTYGNNRLAF	CASTKGGPSSYEQYF	TRAV19*01	TRAJ7*01	TRBV6-6*02	TRBJ2-7*01	tumor		0.999935507774353	0.08797469	0.45367783	0.2221171061197916	0.75	0.2002983689308166	0.1541602164506912	0.25193593	0.0236	0.09057734	0.5621757	0.482	0.0052678880711027	0.17320174	0.04792206	0.18741615	0.48969567	-56.689430236816406
10	QPSVWRSSL	R21	37.324840764331206	0	HLA-B*07:02	CALGTYGNNRLAF	CASTKGGPSSYEQYF	TRAV19*01	TRAJ7*01	TRBV6-6*02	TRBJ2-7*01	tumor		0.9999690055847168	0.081995174	0.46724865	0.2776290575663248	0.7666666666666667	0.3319299221038818	0.7522872686386108	0.30823934	0.0231	0.078661636	0.42376986	0.503	0.0043534431591979	0.0033576488	0.02973943	0.6004263	0.63533294	-49.107757568359375
11	IPSVWRSSL	R21	64.96815286624204	0	HLA-B*07:02	CALGTYGNNRLAF	CASTKGGPSSYEQYF	TRAV19*01	TRAJ7*01	TRBV6-6*02	TRBJ2-7*01	tumor		0.7750659584999084	0.100924075	0.46050262	0.2873713175455729	0.8966666666666666	0.1707819253206253	0.191915825009346	0.27645585	0.0237	0.083448	0.5813291	0.6990000000000001	0.0013771326201094	0.027417958	0.040408853	0.46515256	0.67121005	-49.71375274658203
12	LPSVWRSSL	R21	57.324840764331206	0	HLA-B*07:02	CALGTYGNNRLAF	CASTKGGPSSYEQYF	TRAV19*01	TRAJ7*01	TRBV6-6*02	TRBJ2-7*01	tumor		0.9999327659606934	0.11519192	0.46953622	0.2801505724589029	0.9	0.1982640624046325	0.2197432219982147	0.25094298	0.0235	0.08482232	0.38630402	0.669	0.0034056140510074	0.019737631	0.036234517	0.06252674	0.8517923	-59.08076095581055
13	FPSVWRSSL	R21	4.235668789808917	0	HLA-B*07:02	CALGTYGNNRLAF	CASTKGGPSSYEQYF	TRAV19*01	TRAJ7*01	TRBV6-6*02	TRBJ2-7*01	tumor		0.9999785423278807	0.09053272	0.47149158	0.2699095408121744	0.8866666666666667	0.1872305423021316	0.142132967710495	0.19421165	0.0236	0.089521	0.528643	0.665	0.0045762687128444	0.06913373	0.034664564	0.0659216	0.34667423	-47.97588348388672
14	NPSVWRSSL	R21	2.089171974522293	0	HLA-B*07:02	CALGTYGNNRLAF	CASTKGGPSSYEQYF	TRAV19*01	TRAJ7*01	TRBV6-6*02	TRBJ2-7*01	tumor		0.9974778294563292	0.10928258	0.45446	0.2732135454813639	0.7833333333333333	0.0578201934695243	0.7375261783599854	0.307354	0.0223	0.09039923	0.56200796	0.65	0.005070926942426	0.025774866	0.033253506	0.2270778	0.62563986	-47.00353240966797
15	WPSVWRSSL	R21	1.713375796178344	0	HLA-B*07:02	CALGTYGNNRLAF	CASTKGGPSSYEQYF	TRAV19*01	TRAJ7*01	TRBV6-6*02	TRBJ2-7*01	tumor		0.9999935626983644	0.09219627	0.45821288	0.2661247253417969	0.8533333333333334	0.15684475004673	0.7470864057540894	0.13823843	0.0237	0.08946022	0.5157958	0.762	0.0043152240032213	0.16289875	0.04853403	0.15969512	0.2442628	-49.22360229492188
16	CPSVWRSSL	R21	34.203821656050955	0	HLA-B*07:02	CALGTYGNNRLAF	CASTKGGPSSYEQYF	TRAV19*01	TRAJ7*01	TRBV6-6*02	TRBJ2-7*01	tumor		0.9968005418777466	0.112135574	0.45990428	0.2618269920349121	0.8633333333333333	0.3235563635826111	0.2867237627506256	0.26800582	0.0236	0.07827426	0.4054093	0.6620000000000001	0.003364530987892	0.42266658	0.039607998	0.16036247	0.7998818	-46.13721084594727
17	EPSVWRSSL	R21	8.445859872611464	0	HLA-B*07:02	CALGTYGNNRLAF	CASTKGGPSSYEQYF	TRAV19*01	TRAJ7*01	TRBV6-6*02	TRBJ2-7*01	tumor		0.9999891519546508	0.09336827	0.45733547	0.2677494684855143	0.7766666666666666	0.1496162265539169	0.2876389622688293	0.22808062	0.0236	0.08829551	0.55987513	0.5370000000000001	0.0042687752385973	0.0047560036	0.028872708	0.060843363	0.66458476	-53.68800735473633
18	VPRVWRSSL	R21	13.885350318471335	0	HLA-B*07:02	CALGTYGNNRLAF	CASTKGGPSSYEQYF	TRAV19*01	TRAJ7*01	TRBV6-6*02	TRBJ2-7*01	tumor		0.9988382458686828	0.10816319	0.4855457	0.2893915971120199	0.9	0.2973569929599762	0.7521676421165466	0.5435088	0.0226	0.0918757	0.39019045	0.6910000000000001	0.0058823304061661	0.0034338236	0.03980406	0.021061253	0.46125802	-52.0802116394043
19	VPAVWRSSL	R21	60.12738853503185	0	HLA-B*07:02	CALGTYGNNRLAF	CASTKGGPSSYEQYF	TRAV19*01	TRAJ7*01	TRBV6-6*02	TRBJ2-7*01	tumor		0.996174156665802	0.23473169	0.45877987	0.2532948652903238	0.8833333333333333	0.1444397717714309	0.7343313694000244	0.3144984	0.0239	0.0828896	0.53584087	0.761	0.0053720999909273	0.084548265	0.042249538	0.09844122	0.8749925	-46.29851531982422
20	VPHVWRSSL	R21	63.88535031847133	0	HLA-B*07:02	CALGTYGNNRLAF	CASTKGGPSSYEQYF	TRAV19*01	TRAJ7*01	TRBV6-6*02	TRBJ2-7*01	tumor		0.9997668862342834	0.124986105	0.4730438	0.2784058252970377	0.92	0.2321494221687317	0.6492075324058533	0.55770266	0.0242	0.08177575	0.5600438	0.613	0.0013466750562656	0.001809746	0.050078746	0.6380181	0.4574405	-45.961875915527344
21	VPNVWRSSL	R21	80.06369426751593	1	HLA-B*07:02	CALGTYGNNRLAF	CASTKGGPSSYEQYF	TRAV19*01	TRAJ7*01	TRBV6-6*02	TRBJ2-7*01	tumor		0.9984678626060486	0.09924569	0.4690197	0.2468457221984863	0.9033333333333332	0.0492484755814075	0.7619489431381226	0.7894614	0.0223	0.08905153	0.5150651	0.622	0.0021592461853288	0.0054882467	0.04290676	0.2725286	0.73876196	-52.3798942565918
22	VPMVWRSSL	R21	68.40764331210191	1	HLA-B*07:02	CALGTYGNNRLAF	CASTKGGPSSYEQYF	TRAV19*01	TRAJ7*01	TRBV6-6*02	TRBJ2-7*01	tumor		0.999992847442627	0.11744549	0.46157306	0.2825572490692138	0.91	0.1720374077558517	0.0091836573556065	0.38818866	0.0239	0.07508165	0.3970672	0.6990000000000001	0.0061743548430968	0.03599158	0.040039852	0.041026004	0.81465375	-43.20357894897461
23	VPQVWRSSL	R21	23.43949044585987	0	HLA-B*07:02	CALGTYGNNRLAF	CASTKGGPSSYEQYF	TRAV19*01	TRAJ7*01	TRBV6-6*02	TRBJ2-7*01	tumor		0.9997496008872986	0.13807829	0.4646385	0.305743137995402	0.91	0.1919143497943878	0.740106463432312	0.81971943	0.0228	0.07945077	0.5656961	0.685	0.0046080443658865	0.0014077425	0.04428661	0.028001247	0.7244966	-50.02114868164063
24	VPYVWRSSL	R21	18.98089171974522	0	HLA-B*07:02	CALGTYGNNRLAF	CASTKGGPSSYEQYF	TRAV19*01	TRAJ7*01	TRBV6-6*02	TRBJ2-7*01	tumor		0.9865607619285583	0.12188086	0.46534386	0.2560771306355794	0.9266666666666666	0.1134593859314918	0.0305743515491485	0.438146	0.0237	0.09349662	0.4151345	0.639	0.0039033188419125	0.010548651	0.04419461	0.51475316	0.5574073	-51.01549530029297
25	VPKVWRSSL	R21	19.808917197452228	0	HLA-B*07:02	CALGTYGNNRLAF	CASTKGGPSSYEQYF	TRAV19*01	TRAJ7*01	TRBV6-6*02	TRBJ2-7*01	tumor		0.9987629652023317	0.113279395	0.47884354	0.3004093964894613	0.8966666666666666	0.2279295325279235	0.0222237594425678	0.6700366	0.0221	0.09045416	0.5623599	0.607	0.0025157941854558	0.0028057694	0.04581158	0.03891646	0.8395273	-42.6252555847168
26	VPTVWRSSL	R21	55.09554140127389	0	HLA-B*07:02	CALGTYGNNRLAF	CASTKGGPSSYEQYF	TRAV19*01	TRAJ7*01	TRBV6-6*02	TRBJ2-7*01	tumor		0.999985933303833	0.1653017	0.45273322	0.2805329163869222	0.8933333333333333	0.2276247888803482	0.0423020534217357	0.35675314	0.0232	0.07932625	0.6141788	0.677	0.0035736382014874	0.04304853	0.04649558	0.1803662	0.7459403	-46.789886474609375
27	VPIVWRSSL	R21	16.4968152866242	0	HLA-B*07:02	CALGTYGNNRLAF	CASTKGGPSSYEQYF	TRAV19*01	TRAJ7*01	TRBV6-6*02	TRBJ2-7*01	tumor		0.9958181977272034	0.09431138	0.46094075	0.2653156916300455	0.9166666666666666	0.1846291273832321	0.7134826183319092	0.43724102	0.0249	0.091117874	0.5810765	0.8110000000000002	0.0023897077910078	0.18870357	0.04941874	0.27051747	0.74967915	-50.267356872558594
28	VPDVWRSSL	R21	66.81528662420382	1	HLA-B*07:02	CALGTYGNNRLAF	CASTKGGPSSYEQYF	TRAV19*01	TRAJ7*01	TRBV6-6*02	TRBJ2-7*01	tumor		0.9999669790267944	0.1319511	0.45695442	0.2460140387217203	0.9	0.1540428847074508	0.7718666195869446	0.6160276	0.0245	0.10103724	0.43376052	0.5840000000000001	0.0184661004052031	0.0012933612	0.032715578	0.042030938	0.7353505	-44.49008941650391
29	VPVVWRSSL	R21	18.503184713375795	0	HLA-B*07:02	CALGTYGNNRLAF	CASTKGGPSSYEQYF	TRAV19*01	TRAJ7*01	TRBV6-6*02	TRBJ2-7*01	tumor		0.9998733997344972	0.098706685	0.46740386	0.2788267135620117	0.92	0.1658098548650741	0.7532113790512085	0.45403263	0.0229	0.09259113	0.59470946	0.8110000000000002	0.0040857182480976	0.17403787	0.05149947	0.09038048	0.8804153	-51.828643798828125
30	VPFVWRSSL	R21	7.904458598726114	0	HLA-B*07:02	CALGTYGNNRLAF	CASTKGGPSSYEQYF	TRAV19*01	TRAJ7*01	TRBV6-6*02	TRBJ2-7*01	tumor		0.9998350143432616	0.12274734	0.47166923	0.2587828636169433	0.9133333333333332	0.1066712364554405	0.7514026165008545	0.40338945	0.0213	0.09456836	0.3871773	0.752	0.0026307755753805	0.06552723	0.0412301	0.19168784	0.33987647	-47.69423675537109
31	VPLVWRSSL	R21	52.48407643312102	0	HLA-B*07:02	CALGTYGNNRLAF	CASTKGGPSSYEQYF	TRAV19*01	TRAJ7*01	TRBV6-6*02	TRBJ2-7*01	tumor		0.9998890161514282	0.11703151	0.46835172	0.2616360187530517	0.92	0.2302775382995605	0.7714661955833435	0.42905697	0.0093	0.07772418	0.5453268	0.6600000000000001	0.0053526729680015	0.081055254	0.043866113	0.19129473	0.86322534	-43.785064697265625
32	VPGVWRSSL	R21	67.19745222929936	1	HLA-B*07:02	CALGTYGNNRLAF	CASTKGGPSSYEQYF	TRAV19*01	TRAJ7*01	TRBV6-6*02	TRBJ2-7*01	tumor		0.9998550415039062	0.114491016	0.46560454	0.2424788475036621	0.92	0.1679479479789734	0.5070050954818726	0.25626162	0.0142	0.086458445	0.5762133	0.663	0.0057785495555435	0.28519598	0.047880616	0.3711516	0.88591295	-49.3477668762207
33	VPEVWRSSL	R21	56.496815286624205	0	HLA-B*07:02	CALGTYGNNRLAF	CASTKGGPSSYEQYF	TRAV19*01	TRAJ7*01	TRBV6-6*02	TRBJ2-7*01	tumor		0.9999982118606568	0.1373248	0.4461728	0.2592320442199707	0.9	0.0543976351618766	0.749296247959137	0.76506877	0.023	0.09084544	0.52189153	0.763	0.0059936252931947	0.00045374036	0.032646943	0.01059165	0.700434	-52.21639251708984
34	VPWVWRSSL	R21	22.22929936305732	0	HLA-B*07:02	CALGTYGNNRLAF	CASTKGGPSSYEQYF	TRAV19*01	TRAJ7*01	TRBV6-6*02	TRBJ2-7*01	tumor		0.9999953508377076	0.15535727	0.46007478	0.2991758982340494	0.9133333333333332	0.1851120591163635	0.7438033819198608	0.26066494	0.0241	0.09366811	0.39418408	0.5920000000000001	0.005285845369508	0.57370967	0.04756823	0.14608277	0.2083262	-64.97236633300781
35	VPPVWRSSL	R21	27.45222929936305	0	HLA-B*07:02	CALGTYGNNRLAF	CASTKGGPSSYEQYF	TRAV19*01	TRAJ7*01	TRBV6-6*02	TRBJ2-7*01	tumor		0.9997678399086	0.08748562	0.45806938	0.2946546872456869	0.88	0.0965188890695571	0.0080072656273841	0.4539265	0.022	0.08938778	0.58154947	0.503	0.0044060867789085	0.05852139	0.04390856	0.031076616	0.877419	-52.10300064086914
36	VPCVWRSSL	R21	79.87261146496816	1	HLA-B*07:02	CALGTYGNNRLAF	CASTKGGPSSYEQYF	TRAV19*01	TRAJ7*01	TRBV6-6*02	TRBJ2-7*01	tumor		0.9986274242401124	0.14652239	0.45696676	0.2764859994252523	0.91	0.1313319206237793	0.7567735910415649	0.3987285	0.0243	0.038049106	0.36424664	0.558	0.00475632556263	0.20044225	0.039502677	0.324383	0.87406445	-52.27592468261719
37	VPSPWRSSL	R21	74.01273885350318	1	HLA-B*07:02	CALGTYGNNRLAF	CASTKGGPSSYEQYF	TRAV19*01	TRAJ7*01	TRBV6-6*02	TRBJ2-7*01	tumor		0.9999793767929076	0.082832165	0.45059937	0.2869173685709635	0.9133333333333332	0.209307923913002	0.4011893570423126	0.42890227	0.0393	0.0792204	0.5528552	0.727	0.0062067846389254	0.0072597265	0.052136756	0.07685366	0.80671906	-59.54022979736328
38	VPSQWRSSL	R21	3.713375796178344	0	HLA-B*07:02	CALGTYGNNRLAF	CASTKGGPSSYEQYF	TRAV19*01	TRAJ7*01	TRBV6-6*02	TRBJ2-7*01	tumor		0.9999635219573976	0.089033045	0.45522365	0.3313154379526773	0.89	0.4025146663188934	0.7242963314056396	0.12727435	0.0162	0.04732235	0.59557927	0.6660000000000001	0.0026425048541568	0.02968511	0.072825134	0.021428645	0.69583654	-49.14420700073242
39	VPSKWRSSL	R21	1.6114649681528663	0	HLA-B*07:02	CALGTYGNNRLAF	CASTKGGPSSYEQYF	TRAV19*01	TRAJ7*01	TRBV6-6*02	TRBJ2-7*01	tumor		0.9998877048492432	0.07759883	0.4664689	0.298954168955485	0.91	0.2968446314334869	0.786472737789154	0.34716183	0.026	0.039319154	0.5152428	0.6660000000000001	0.0046757641001022	0.060992867	0.07651588	0.13923489	0.7539959	-55.36713409423828
40	VPSSWRSSL	R21	51.0828025477707	0	HLA-B*07:02	CALGTYGNNRLAF	CASTKGGPSSYEQYF	TRAV19*01	TRAJ7*01	TRBV6-6*02	TRBJ2-7*01	tumor		0.9998992681503296	0.09028174	0.45973548	0.3038006623586019	0.9066666666666666	0.1937649697065353	0.7337037324905396	0.5371988	0.0164	0.049271826	0.37587935	0.652	0.0026945783312839	0.032820493	0.05922955	0.1217942	0.70300907	-58.4173698425293
41	VPSGWRSSL	R21	3.0891719745222925	0	HLA-B*07:02	CALGTYGNNRLAF	CASTKGGPSSYEQYF	TRAV19*01	TRAJ7*01	TRBV6-6*02	TRBJ2-7*01	tumor		0.9998984336853028	0.08828008	0.45843473	0.2367621262868245	0.9166666666666666	0.2193010300397873	0.761704683303833	0.624342	0.0141	0.03859944	0.58728415	0.606	0.001707797995914	0.012791395	0.05838871	0.08823544	0.49936053	-55.28536224365234
42	VPSEWRSSL	R21	5.191082802547769	0	HLA-B*07:02	CALGTYGNNRLAF	CASTKGGPSSYEQYF	TRAV19*01	TRAJ7*01	TRBV6-6*02	TRBJ2-7*01	tumor		0.9999911785125732	0.09655703	0.4572008	0.3137406508127848	0.88	0.128337413072586	0.6975333094596863	0.12910104	0.0158	0.076722525	0.36278164	0.6660000000000001	0.0014418006881896	0.0750739	0.07499111	0.022175286	0.68150914	-50.35436630249024
43	VPSTWRSSL	R21	67.5796178343949	1	HLA-B*07:02	CALGTYGNNRLAF	CASTKGGPSSYEQYF	TRAV19*01	TRAJ7*01	TRBV6-6*02	TRBJ2-7*01	tumor		0.9584117531776428	0.12890728	0.45209536	0.2972572644551595	0.9	0.2569754421710968	0.7349033951759338	0.46243012	0.0152	0.058789536	0.53571856	0.7090000000000001	0.0041216848854674	0.06354502	0.054659214	0.47758514	0.6100679	-51.80626678466797
44	VPSAWRSSL	R21	69.80891719745222	1	HLA-B*07:02	CALGTYGNNRLAF	CASTKGGPSSYEQYF	TRAV19*01	TRAJ7*01	TRBV6-6*02	TRBJ2-7*01	tumor		0.9985492825508118	0.11764077	0.4644913	0.246859073638916	0.88	0.1928844004869461	0.7277488708496094	0.6854566	0.0151	0.056782313	0.5785629	0.6990000000000001	0.0032803801004774	0.0040417314	0.07095218	0.120745495	0.8322359	-50.73991394042969
45	VPSRWRSSL	R21	6.356687898089172	0	HLA-B*07:02	CALGTYGNNRLAF	CASTKGGPSSYEQYF	TRAV19*01	TRAJ7*01	TRBV6-6*02	TRBJ2-7*01	tumor		0.9995893836021424	0.08695476	0.46313292	0.2659252484639486	0.92	0.2453376352787017	0.6975774765014648	0.21683057	0.0175	0.049410928	0.52808124	0.736	0.0033800990495365	0.18224922	0.085474834	0.35404855	0.47210297	-48.93110656738281
46	VPSLWRSSL	R21	2.630573248407643	0	HLA-B*07:02	CALGTYGNNRLAF	CASTKGGPSSYEQYF	TRAV19*01	TRAJ7*01	TRBV6-6*02	TRBJ2-7*01	tumor		0.999971866607666	0.087128684	0.45154795	0.2777972221374511	0.8933333333333333	0.183055579662323	0.6783086657524109	0.278986	0.0136	0.09267573	0.38863683	0.675	0.0047136896828305	0.054246515	0.05873343	0.04832674	0.8710237	-51.84392547607422
47	VPSHWRSSL	R21	11.38216560509554	0	HLA-B*07:02	CALGTYGNNRLAF	CASTKGGPSSYEQYF	TRAV19*01	TRAJ7*01	TRBV6-6*02	TRBJ2-7*01	tumor		0.9999760389328004	0.08796948	0.46036163	0.2707470258076986	0.9166666666666666	0.2365768998861313	0.7263391613960266	0.16043665	0.0161	0.06302435	0.5665991	0.73	0.0026776839848025	0.06703848	0.06126675	0.12982754	0.5181044	-59.60498428344727
48	VPSNWRSSL	R21	18.726114649681527	0	HLA-B*07:02	CALGTYGNNRLAF	CASTKGGPSSYEQYF	TRAV19*01	TRAJ7*01	TRBV6-6*02	TRBJ2-7*01	tumor		0.999556601047516	0.0900213	0.45865956	0.3231596946716308	0.9166666666666666	0.071827583014965	0.7380779981613159	0.19856419	0.0155	0.061737668	0.31949303	0.798	0.0034751230079564	0.1535342	0.05477135	0.08877702	0.6394269	-60.036231994628906
49	VPSDWRSSL	R21	10.006369426751592	0	HLA-B*07:02	CALGTYGNNRLAF	CASTKGGPSSYEQYF	TRAV19*01	TRAJ7*01	TRBV6-6*02	TRBJ2-7*01	tumor		0.999956488609314	0.09144183	0.44938123	0.2715876897176107	0.92	0.2232403755187988	0.7455990314483643	0.13512203	0.0172	0.08638925	0.5632223	0.518	0.0015092279427335	0.26149464	0.07321862	0.09141586	0.6548703	-51.224117279052734
50	VPSMWRSSL	R21	34.77707006369427	0	HLA-B*07:02	CALGTYGNNRLAF	CASTKGGPSSYEQYF	TRAV19*01	TRAJ7*01	TRBV6-6*02	TRBJ2-7*01	tumor		0.9997898936271667	0.08379319	0.44228438	0.2886694272359212	0.8966666666666666	0.3381579518318176	0.1894161850214004	0.28271794	0.0159	0.08858265	0.5912466	0.626	0.004967168168514	0.019679993	0.048697963	0.15648001	0.74203557	-52.74723815917969
51	VPSIWRSSL	R21	70.76433121019107	1	HLA-B*07:02	CALGTYGNNRLAF	CASTKGGPSSYEQYF	TRAV19*01	TRAJ7*01	TRBV6-6*02	TRBJ2-7*01	tumor		0.8932750225067139	0.07830231	0.45454013	0.2947227954864502	0.8733333333333333	0.2329218238592147	0.7480553984642029	0.28806448	0.0182	0.08877404	0.5186256	0.663	0.0028017825141432	0.029643834	0.05158312	0.058372375	0.76177454	-50.8253173828125
52	VPSFWRSSL	R21	20.764331210191084	0	HLA-B*07:02	CALGTYGNNRLAF	CASTKGGPSSYEQYF	TRAV19*01	TRAJ7*01	TRBV6-6*02	TRBJ2-7*01	tumor		0.9998855590820312	0.08362468	0.44428647	0.2641533215840658	0.8933333333333333	0.1928637027740478	0.6956642270088196	0.26451266	0.0133	0.063811615	0.3330856	0.736	0.0013431821025733	0.27520007	0.05782678	0.17540179	0.37441108	-54.84962844848633
53	VPSYWRSSL	R21	16.560509554140125	0	HLA-B*07:02	CALGTYGNNRLAF	CASTKGGPSSYEQYF	TRAV19*01	TRAJ7*01	TRBV6-6*02	TRBJ2-7*01	tumor		0.9996864795684814	0.083073504	0.45494062	0.3012191454569498	0.9066666666666666	0.2227534502744674	0.2709997594356537	0.13972047	0.0159	0.08950762	0.5908716	0.748	0.0038867449758981	0.24599418	0.04910757	0.6339877	0.44583404	-54.2911376953125
54	VPSWWRSSL	R21	24.90445859872611	0	HLA-B*07:02	CALGTYGNNRLAF	CASTKGGPSSYEQYF	TRAV19*01	TRAJ7*01	TRBV6-6*02	TRBJ2-7*01	tumor		0.994183361530304	0.08282485	0.4512393	0.3229748407999674	0.9	0.1793743222951889	0.7169426083564758	0.103980295	0.0164	0.087943554	0.37675938	0.7840000000000001	0.0044504756013338	0.39505097	0.07214295	0.068407305	0.26620167	-68.97541809082031
55	VPSCWRSSL	R21	79.23566878980891	1	HLA-B*07:02	CALGTYGNNRLAF	CASTKGGPSSYEQYF	TRAV19*01	TRAJ7*01	TRBV6-6*02	TRBJ2-7*01	tumor		0.999637484550476	0.09911055	0.44726378	0.3099817434946695	0.9	0.1869910210371017	0.7528200745582581	0.33695802	0.0157	0.046187628	0.5290947	0.513	0.0017743251861247	0.030356228	0.051849812	0.2425207	0.81000865	-57.118194580078125
56	VPSVPRSSL	R21	22.929936305732483	0	HLA-B*07:02	CALGTYGNNRLAF	CASTKGGPSSYEQYF	TRAV19*01	TRAJ7*01	TRBV6-6*02	TRBJ2-7*01	tumor		0.9895219206809998	0.11531209	0.46474445	0.273041566212972	0.8466666666666667	0.388990193605423	0.5169788599014282	0.19684976	0.0246	0.07845773	0.5823152	0.76	0.0024548881039663	0.00138098	0.04628724	0.045027513	0.7096191	-55.05105972290039
57	VPSVHRSSL	R21	44.52229299363057	0	HLA-B*07:02	CALGTYGNNRLAF	CASTKGGPSSYEQYF	TRAV19*01	TRAJ7*01	TRBV6-6*02	TRBJ2-7*01	tumor		0.9962918758392334	0.10162087	0.4648367	0.2178133328755697	0.88	0.3384799361228943	0.7629684805870056	0.12489777	0.0241	0.078800805	0.51622534	0.742	0.0027193004600121	0.0031061172	0.036377285	0.20915674	0.24461469	-46.69621276855469
58	VPSVGRSSL	R21	0.8598726114649682	0	HLA-B*07:02	CALGTYGNNRLAF	CASTKGGPSSYEQYF	TRAV19*01	TRAJ7*01	TRBV6-6*02	TRBJ2-7*01	tumor		0.9979283809661864	0.12002223	0.46726155	0.2830289999643961	0.8733333333333333	0.4411585032939911	0.749967098236084	0.23324297	0.0158	0.09156865	0.3963602	0.653	0.005418249064678	0.00043427944	0.044384215	0.085863106	0.795304	-44.739593505859375
59	VPSVKRSSL	R21	1.630573248407643	0	HLA-B*07:02	CALGTYGNNRLAF	CASTKGGPSSYEQYF	TRAV19*01	TRAJ7*01	TRBV6-6*02	TRBJ2-7*01	tumor		0.7588715553283691	0.14402305	0.45915055	0.2435247103373209	0.8666666666666667	0.4217225611209869	0.6048605442047119	0.29953513	0.0237	0.110629514	0.5585125	0.612	0.0019536081541446	0.0033104718	0.06875237	0.020130876	0.7158613	-37.160282135009766
60	VPSVRRSSL	R21	1.9363057324840764	0	HLA-B*07:02	CALGTYGNNRLAF	CASTKGGPSSYEQYF	TRAV19*01	TRAJ7*01	TRBV6-6*02	TRBJ2-7*01	tumor		0.9816768169403076	0.10401233	0.45756736	0.2340431213378906	0.8633333333333333	0.3367440104484558	0.7462952136993408	0.3595662	0.0272	0.08456012	0.38114494	0.6990000000000001	0.0039088769059162	0.0021214485	0.053774156	0.06745261	0.35656354	-43.75119400024414
61	VPSVTRSSL	R21	5.082802547770701	0	HLA-B*07:02	CALGTYGNNRLAF	CASTKGGPSSYEQYF	TRAV19*01	TRAJ7*01	TRBV6-6*02	TRBJ2-7*01	tumor		0.6490126848220825	0.106768414	0.4671878	0.2745320796966553	0.86	0.3190380334854126	0.74767005443573	0.2025613	0.0236	0.090635315	0.52862597	0.71	0.0022442515888542	0.00022399426	0.05394181	0.049565677	0.5227567	-40.46198272705078
62	VPSVSRSSL	R21	4.1847133757961785	0	HLA-B*07:02	CALGTYGNNRLAF	CASTKGGPSSYEQYF	TRAV19*01	TRAJ7*01	TRBV6-6*02	TRBJ2-7*01	tumor		0.995585560798645	0.09858801	0.4678712	0.2966023286183675	0.8466666666666667	0.2957459390163421	0.736314058303833	0.20024551	0.0193	0.09392526	0.55856264	0.732	0.0051960633558337	0.00039976835	0.05507926	0.043848358	0.45492995	-48.632171630859375
63	VPSVQRSSL	R21	18.08917197452229	0	HLA-B*07:02	CALGTYGNNRLAF	CASTKGGPSSYEQYF	TRAV19*01	TRAJ7*01	TRBV6-6*02	TRBJ2-7*01	tumor		0.9980204105377196	0.10628684	0.4545548	0.2408291498819986	0.8866666666666667	0.3474897444248199	0.744695246219635	0.07226082	0.0236	0.10789764	0.5101246	0.851	0.0012877819470304	0.016082287	0.041376904	0.08704623	0.5127123	-43.50130462646485
64	VPSVVRSSL	R21	7.022292993630572	0	HLA-B*07:02	CALGTYGNNRLAF	CASTKGGPSSYEQYF	TRAV19*01	TRAJ7*01	TRBV6-6*02	TRBJ2-7*01	tumor		0.9939820170402528	0.11656691	0.46816924	0.2409298419952392	0.8666666666666667	0.3113424777984619	0.7677951455116272	0.40127963	0.0257	0.09218174	0.3946344	0.813	0.0038407069681852	0.00066390634	0.03495786	0.16307262	0.6790142	-46.05877304077149
65	VPSVARSSL	R21	8.127388535031848	0	HLA-B*07:02	CALGTYGNNRLAF	CASTKGGPSSYEQYF	TRAV19*01	TRAJ7*01	TRBV6-6*02	TRBJ2-7*01	tumor		0.8994069695472717	0.10865312	0.47303575	0.2307384014129638	0.8266666666666667	0.2584007978439331	0.7502291798591614	0.25546685	0.0233	0.091351636	0.5653291	0.8200000000000001	0.0014010142826009	0.00042703748	0.05340838	0.15514857	0.6583946	-41.94759368896485
66	VPSVIRSSL	R21	27.8343949044586	0	HLA-B*07:02	CALGTYGNNRLAF	CASTKGGPSSYEQYF	TRAV19*01	TRAJ7*01	TRBV6-6*02	TRBJ2-7*01	tumor		0.9893125891685486	0.1390583	0.4670225	0.2424471378326416	0.8733333333333333	0.3242655992507934	0.7546059489250183	0.4151505	0.0263	0.09439043	0.34656844	0.81	0.0012381784537865	0.0016783774	0.036237195	0.11935466	0.70799667	-42.32147216796875
67	VPSVLRSSL	R21	4.32484076433121	0	HLA-B*07:02	CALGTYGNNRLAF	CASTKGGPSSYEQYF	TRAV19*01	TRAJ7*01	TRBV6-6*02	TRBJ2-7*01	tumor		0.9964426159858704	0.12495041	0.47342986	0.2656691869099935	0.8733333333333333	0.2754097878932953	0.6968353390693665	0.39792728	0.0183	0.09539042	0.54862344	0.8030000000000002	0.0044538793328683	0.004968703	0.036001876	0.038332835	0.673108	-39.82871627807617
68	VPSVNRSSL	R21	1.292993630573248	0	HLA-B*07:02	CALGTYGNNRLAF	CASTKGGPSSYEQYF	TRAV19*01	TRAJ7*01	TRBV6-6*02	TRBJ2-7*01	tumor		0.95909321308136	0.10405614	0.4718948	0.2494930426279703	0.8433333333333334	0.1286003738641739	0.7394586205482483	0.090994835	0.0261	0.11871211	0.57541275	0.765	0.0023849201941629	0.00020629168	0.04751733	0.12122629	0.56747097	-43.3625602722168
69	VPSVMRSSL	R21	0.4140127388535032	0	HLA-B*07:02	CALGTYGNNRLAF	CASTKGGPSSYEQYF	TRAV19*01	TRAJ7*01	TRBV6-6*02	TRBJ2-7*01	tumor		0.9999618530273438	0.11064075	0.45895582	0.2383317152659098	0.8666666666666667	0.3259693086147308	0.7479724287986755	0.25231895	0.0241	0.092067726	0.5288434	0.8260000000000001	0.0039821480699174	0.0057398677	0.030853003	0.049051844	0.71723336	-40.83686828613281
70	VPSVERSSL	R21	0.4713375796178343	0	HLA-B*07:02	CALGTYGNNRLAF	CASTKGGPSSYEQYF	TRAV19*01	TRAJ7*01	TRBV6-6*02	TRBJ2-7*01	tumor		0.9999876022338868	0.10551183	0.45697185	0.257941722869873	0.8733333333333333	0.1897297799587249	0.7009516358375549	0.15422107	0.0096	0.12116397	0.35895163	0.729	0.0010624134549289	0.0037214458	0.043164857	0.049552135	0.40085393	-46.11446762084961
71	VPSVYRSSL	R21	36.11464968152866	0	HLA-B*07:02	CALGTYGNNRLAF	CASTKGGPSSYEQYF	TRAV19*01	TRAJ7*01	TRBV6-6*02	TRBJ2-7*01	tumor		0.9108793139457704	0.109197915	0.4644643	0.2404870986938476	0.8833333333333333	0.4283181428909302	0.689079999923706	0.20899454	0.0237	0.076800115	0.5728212	0.7760000000000001	0.005010015922744	0.0064069033	0.0318688	0.11431542	0.29575616	-59.03277206420898
72	VPSVFRSSL	R21	43.248407643312106	0	HLA-B*07:02	CALGTYGNNRLAF	CASTKGGPSSYEQYF	TRAV19*01	TRAJ7*01	TRBV6-6*02	TRBJ2-7*01	tumor		0.9998751878738404	0.13481668	0.47025162	0.2346369425455728	0.87	0.3047747910022735	0.6536321640014648	0.48931175	0.0232	0.09565939	0.3860344	0.762	0.00660330036917	0.004642725	0.02102659	0.09051006	0.29125264	-46.92399597167969
73	VPSVDRSSL	R21	0.6624203821656051	0	HLA-B*07:02	CALGTYGNNRLAF	CASTKGGPSSYEQYF	TRAV19*01	TRAJ7*01	TRBV6-6*02	TRBJ2-7*01	tumor		0.9996349811553956	0.1245001	0.46959278	0.2513574759165445	0.87	0.3123389184474945	0.7422653436660767	0.16764493	0.0223	0.14468382	0.5318312	0.762	0.0028854516269348	0.0006878376	0.045369193	0.5545525	0.43460292	-38.79744338989258
74	VPSVCRSSL	R21	1.0509554140127388	0	HLA-B*07:02	CALGTYGNNRLAF	CASTKGGPSSYEQYF	TRAV19*01	TRAJ7*01	TRBV6-6*02	TRBJ2-7*01	tumor		0.6847072243690491	0.10818712	0.4642796	0.2613749504089355	0.8666666666666667	0.265507310628891	0.7416520118713379	0.3257778	0.022	0.06680076	0.561138	0.612	0.0030802053195657	0.0005493164	0.028898668	0.20837009	0.59344465	-42.729339599609375
75	VPSVWKSSL	R21	65.09554140127388	0	HLA-B*07:02	CALGTYGNNRLAF	CASTKGGPSSYEQYF	TRAV19*01	TRAJ7*01	TRBV6-6*02	TRBJ2-7*01	tumor		0.9753830432891846	0.14657922	0.45811805	0.3487692674001058	0.8966666666666666	0.1362062245607376	0.7906296253204346	0.43275973	0.0187	0.094647214	0.51613575	0.75	0.0042659421967982	0.015886843	0.06038888	0.69149184	0.82839936	-47.51797103881836
76	VPSVWHSSL	R21	32.92993630573248	0	HLA-B*07:02	CALGTYGNNRLAF	CASTKGGPSSYEQYF	TRAV19*01	TRAJ7*01	TRBV6-6*02	TRBJ2-7*01	tumor		0.9965747594833374	0.13455306	0.44998765	0.2988322575887044	0.8966666666666666	0.2145029455423355	0.6469373106956482	0.3044593	0.0074	0.09421831	0.40177444	0.752	0.0016306027457176	0.015330523	0.029939849	0.08502028	0.59995794	-50.38012313842773
77	VPSVWGSSL	R21	1.5477707006369428	0	HLA-B*07:02	CALGTYGNNRLAF	CASTKGGPSSYEQYF	TRAV19*01	TRAJ7*01	TRBV6-6*02	TRBJ2-7*01	tumor		0.9994390606880188	0.12696072	0.44576076	0.3078571160634359	0.9	0.1594144403934478	0.7233219742774963	0.6068488	0.0041	0.10238344	0.5599174	0.72	0.0014628930912294	0.03398031	0.08711357	0.07703704	0.5967151	-49.75636291503906
78	VPSVWPSSL	R21	0.7261146496815287	0	HLA-B*07:02	CALGTYGNNRLAF	CASTKGGPSSYEQYF	TRAV19*01	TRAJ7*01	TRBV6-6*02	TRBJ2-7*01	tumor		0.9999493360519408	0.13039693	0.45283476	0.3996305465698242	0.8733333333333333	0.1699602901935577	0.6678290963172913	0.45441976	0.006	0.085595936	0.33822206	0.813	0.0015361529767687	0.0076214373	0.05200387	0.024578163	0.5228682	-62.16507339477539
79	VPSVWTSSL	R21	47.388535031847134	0	HLA-B*07:02	CALGTYGNNRLAF	CASTKGGPSSYEQYF	TRAV19*01	TRAJ7*01	TRBV6-6*02	TRBJ2-7*01	tumor		0.5169839859008789	0.14126715	0.44708973	0.3534363508224487	0.8966666666666666	0.2010625600814819	0.7017318606376648	0.5609487	0.0108	0.08668563	0.54719037	0.7810000000000001	0.0015179834175796	0.001975119	0.06509187	0.15875053	0.6809854	-54.70758056640625
80	VPSVWSSSL	R21	7.84076433121019	0	HLA-B*07:02	CALGTYGNNRLAF	CASTKGGPSSYEQYF	TRAV19*01	TRAJ7*01	TRBV6-6*02	TRBJ2-7*01	tumor		0.9994217157363892	0.12403041	0.45153746	0.3339815139770508	0.9066666666666666	0.2249723523855209	0.7016125917434692	0.6016665	0.0038	0.10462071	0.57605475	0.745	0.0013930967143096	0.005021304	0.048673052	0.505526	0.43193474	-61.92860794067383
81	VPSVWQSSL	R21	23.248407643312103	0	HLA-B*07:02	CALGTYGNNRLAF	CASTKGGPSSYEQYF	TRAV19*01	TRAJ7*01	TRBV6-6*02	TRBJ2-7*01	tumor		0.9999276399612428	0.16819	0.4405813	0.3393462498982748	0.9033333333333332	0.1464981734752655	0.7395771145820618	0.21308571	0.0028	0.09116272	0.51834184	0.7790000000000001	0.0044589821744011	0.0058269203	0.042394895	0.15210812	0.79896015	-59.98666763305664
82	VPSVWNSSL	R21	8.019108280254777	0	HLA-B*07:02	CALGTYGNNRLAF	CASTKGGPSSYEQYF	TRAV19*01	TRAJ7*01	TRBV6-6*02	TRBJ2-7*01	tumor		0.998128354549408	0.10890689	0.44723794	0.3587830066680908	0.89	0.0914958789944648	0.7672845125198364	0.3016928	0.1902	0.12331936	0.34413347	0.7870000000000001	0.004741538381495	0.011020243	0.050574288	0.62646407	0.7978764	-54.2303466796875
83	VPSVWVSSL	R21	5.792993630573249	0	HLA-B*07:02	CALGTYGNNRLAF	CASTKGGPSSYEQYF	TRAV19*01	TRAJ7*01	TRBV6-6*02	TRBJ2-7*01	tumor		0.999438464641571	0.09597134	0.45169953	0.2916096051534017	0.8866666666666667	0.121840626001358	0.7475389242172241	0.69714564	0.0048	0.08612883	0.5747446	0.723	0.0021249786899716	0.0018575191	0.05986022	0.092874214	0.7900144	-56.64852142333984
84	VPSVWISSL	R21	44.3312101910828	0	HLA-B*07:02	CALGTYGNNRLAF	CASTKGGPSSYEQYF	TRAV19*01	TRAJ7*01	TRBV6-6*02	TRBJ2-7*01	tumor		0.9811052680015564	0.11303761	0.4408769	0.3468234141667684	0.84	0.1727826446294784	0.7117407917976379	0.6745538	0.0103	0.08723638	0.37694216	0.741	0.0015196871070656	0.001290232	0.058914736	0.032273863	0.8171259	-52.87023162841797
85	VPSVWLSSL	R21	22.547770700636946	0	HLA-B*07:02	CALGTYGNNRLAF	CASTKGGPSSYEQYF	TRAV19*01	TRAJ7*01	TRBV6-6*02	TRBJ2-7*01	tumor		0.998786985874176	0.1263031	0.44206944	0.3590012391408285	0.8666666666666667	0.2128851860761642	0.7443895936012268	0.68637717	0.0337	0.09792454	0.5339927	0.7680000000000001	0.0046074030135059	0.0007914007	0.045985095	0.18300332	0.84562063	-46.12934112548828
86	VPSVWASSL	R21	21.210191082802545	0	HLA-B*07:02	CALGTYGNNRLAF	CASTKGGPSSYEQYF	TRAV19*01	TRAJ7*01	TRBV6-6*02	TRBJ2-7*01	tumor		0.8582510352134705	0.138757	0.4487238	0.3199139436086019	0.8866666666666667	0.1214931011199951	0.7183479070663452	0.72917855	0.0014	0.0883244	0.57320935	0.733	0.0029008981553488	0.0037221909	0.057125654	0.47834456	0.48236412	-52.42205810546875
87	VPSVWFSSL	R21	22.67515923566879	0	HLA-B*07:02	CALGTYGNNRLAF	CASTKGGPSSYEQYF	TRAV19*01	TRAJ7*01	TRBV6-6*02	TRBJ2-7*01	tumor		0.9999759197235109	0.13056177	0.43928757	0.3666818141937256	0.89	0.1632908135652542	0.7773285508155823	0.5674075	0.0074	0.108626954	0.5199765	0.73	0.0024628461236716	0.004452437	0.05332082	0.12317923	0.46813408	-63.05926513671875
88	VPSVWMSSL	R21	61.46496815286624	0	HLA-B*07:02	CALGTYGNNRLAF	CASTKGGPSSYEQYF	TRAV19*01	TRAJ7*01	TRBV6-6*02	TRBJ2-7*01	tumor		0.9985074400901794	0.10982266	0.44435886	0.3383047978083292	0.88	0.1525913625955581	0.6961584687232971	0.59770346	0.0078	0.07317922	0.39471617	0.754	0.0012371808879834	0.00029745698	0.04519923	0.06677405	0.5627096	-54.42182540893555
89	VPSVWYSSL	R21	23.05732484076433	0	HLA-B*07:02	CALGTYGNNRLAF	CASTKGGPSSYEQYF	TRAV19*01	TRAJ7*01	TRBV6-6*02	TRBJ2-7*01	tumor		0.9641180634498596	0.14479102	0.44885704	0.3585555156071981	0.8966666666666666	0.140531450510025	0.7145046591758728	0.3591402	0.0021	0.09278357	0.5676789	0.702	0.005027582590992	0.014987528	0.04601143	0.19632623	0.39717126	-49.03752136230469
90	VPSVWWSSL	R21	1.356687898089172	0	HLA-B*07:02	CALGTYGNNRLAF	CASTKGGPSSYEQYF	TRAV19*01	TRAJ7*01	TRBV6-6*02	TRBJ2-7*01	tumor		0.9978089928627014	0.11971817	0.44584897	0.3712561130523681	0.8866666666666667	0.1535161882638931	0.761415958404541	0.32729012	0.0084	0.10098342	0.3444764	0.73	0.0013200361296185	0.03213516	0.06824868	0.15306146	0.3313978	-62.44658279418945
91	VPSVWESSL	R21	1.6878980891719744	0	HLA-B*07:02	CALGTYGNNRLAF	CASTKGGPSSYEQYF	TRAV19*01	TRAJ7*01	TRBV6-6*02	TRBJ2-7*01	tumor		0.9999972581863404	0.137741	0.4473689	0.4051015377044678	0.8933333333333333	0.1098175272345542	0.7286006808280945	0.28160018	0.0077	0.103207946	0.5321804	0.806	0.0019912337404093	0.005932778	0.04826641	0.07930955	0.7094551	-56.11225891113281
92	VPSVWRTSL	R21	30.828025477707005	0	HLA-B*07:02	CALGTYGNNRLAF	CASTKGGPSSYEQYF	TRAV19*01	TRAJ7*01	TRBV6-6*02	TRBJ2-7*01	tumor		0.992603600025177	0.12760445	0.4631276	0.277042547861735	0.88	0.2206702381372451	0.7866535782814026	0.28702027	0.0189	0.07320761	0.5573088	0.7890000000000001	0.0027437784243375	0.005153209	0.04159414	0.04915385	0.7446675	-45.501651763916016
93	VPSVWRHSL	R21	77.51592356687898	1	HLA-B*07:02	CALGTYGNNRLAF	CASTKGGPSSYEQYF	TRAV19*01	TRAJ7*01	TRBV6-6*02	TRBJ2-7*01	tumor		0.994184911251068	0.111149594	0.4530311	0.2601839701334635	0.8766666666666667	0.3354254364967346	0.7844375967979431	0.1413975	0.0302	0.039995186	0.47838783	0.764	0.0042737745214253	0.16986546	0.030816818	0.10135765	0.46671548	-47.793270111083984
94	VPSVWRQSL	R21	72.7388535031847	1	HLA-B*07:02	CALGTYGNNRLAF	CASTKGGPSSYEQYF	TRAV19*01	TRAJ7*01	TRBV6-6*02	TRBJ2-7*01	tumor		0.9950161576271056	0.11656571	0.45357072	0.2622395356496175	0.8866666666666667	0.2103831619024276	0.7436834573745728	0.10636534	0.0147	0.03780842	0.34127837	0.7760000000000001	0.0016302990385156	0.094323516	0.044831555	0.03472333	0.71262085	-54.01969146728516
95	VPSVWRVSL	R21	74.52229299363057	1	HLA-B*07:02	CALGTYGNNRLAF	CASTKGGPSSYEQYF	TRAV19*01	TRAJ7*01	TRBV6-6*02	TRBJ2-7*01	tumor		0.9999268054962158	0.15600915	0.4575807	0.2715395291646322	0.9066666666666666	0.1487456858158111	0.7261890769004822	0.41664025	0.0139	0.11810042	0.5803534	0.761	0.0049292150681139	0.009993851	0.054560557	0.20401558	0.88397473	-48.539024353027344
96	VPSVWRNSL	R21	77.64331210191082	1	HLA-B*07:02	CALGTYGNNRLAF	CASTKGGPSSYEQYF	TRAV19*01	TRAJ7*01	TRBV6-6*02	TRBJ2-7*01	tumor		0.9928644895553588	0.12934366	0.45885512	0.2864586512247721	0.89	0.1899896413087844	0.7676151394844055	0.12684904	0.0123	0.06919539	0.38314188	0.7990000000000002	0.0039924203359987	0.05304283	0.051522397	0.05127489	0.7260994	-45.62833404541016
97	VPSVWRLSL	R21	65.22292993630573	0	HLA-B*07:02	CALGTYGNNRLAF	CASTKGGPSSYEQYF	TRAV19*01	TRAJ7*01	TRBV6-6*02	TRBJ2-7*01	tumor		0.997684359550476	0.13909848	0.4527432	0.2872103055318197	0.8966666666666666	0.2551841139793396	0.772642970085144	0.3926121	0.0169	0.11289822	0.5431099	0.7750000000000001	0.0035067495628027	0.029479265	0.040067006	0.041464545	0.86763084	-48.62556838989258
98	VPSVWRMSL	R21	67.13375796178345	1	HLA-B*07:02	CALGTYGNNRLAF	CASTKGGPSSYEQYF	TRAV19*01	TRAJ7*01	TRBV6-6*02	TRBJ2-7*01	tumor		0.9995162487030028	0.123129696	0.45946965	0.2893609205881754	0.89	0.1603969037532806	0.7790524959564209	0.36912853	0.0142	0.042938482	0.57618964	0.7030000000000001	0.0024941140931332	0.055104256	0.039204095	0.16519704	0.8717945	-54.45352554321289
99	VPSVWRISL	R21	74.33121019108279	1	HLA-B*07:02	CALGTYGNNRLAF	CASTKGGPSSYEQYF	TRAV19*01	TRAJ7*01	TRBV6-6*02	TRBJ2-7*01	tumor		0.9977419376373292	0.09927499	0.4728559	0.2879150708516439	0.91	0.285742312669754	0.7821486592292786	0.37618208	0.0175	0.13073684	0.51096237	0.747	0.0051509962460841	0.019399464	0.04830648	0.10607778	0.79691905	-47.09791564941406
100	VPSVWRASL	R21	75.85987261146497	1	HLA-B*07:02	CALGTYGNNRLAF	CASTKGGPSSYEQYF	TRAV19*01	TRAJ7*01	TRBV6-6*02	TRBJ2-7*01	tumor		0.8850113153457642	0.15849563	0.45456845	0.2675247192382812	0.8666666666666667	0.0996608734130859	0.7356117963790894	0.46601608	0.0072	0.08296313	0.38716975	0.7670000000000001	0.0022631598316365	0.03906873	0.04279192	0.03896958	0.8709047	-50.120216369628906
101	VPSVWRRSL	R21	69.7452229299363	1	HLA-B*07:02	CALGTYGNNRLAF	CASTKGGPSSYEQYF	TRAV19*01	TRAJ7*01	TRBV6-6*02	TRBJ2-7*01	tumor		0.9997250437736512	0.10368129	0.45598698	0.2972298463185628	0.86	0.2916997671127319	0.7722724676132202	0.15165518	0.0165	0.09035902	0.58596337	0.631	0.002076941121777	0.17245513	0.051782098	0.17581482	0.4763404	-50.20191955566406
102	VPSVWRPSL	R21	64.77707006369425	0	HLA-B*07:02	CALGTYGNNRLAF	CASTKGGPSSYEQYF	TRAV19*01	TRAJ7*01	TRBV6-6*02	TRBJ2-7*01	tumor		0.9982755184173584	0.118862405	0.45008364	0.2611903349558512	0.8866666666666667	0.338238775730133	0.7820307612419128	0.23082559	0.0111	0.09249837	0.33893186	0.8070000000000002	0.004967843000486	0.19469562	0.039526388	0.067325264	0.88316274	-49.08594512939453
103	VPSVWRKSL	R21	67.64331210191082	1	HLA-B*07:02	CALGTYGNNRLAF	CASTKGGPSSYEQYF	TRAV19*01	TRAJ7*01	TRBV6-6*02	TRBJ2-7*01	tumor		0.9985815286636353	0.112694144	0.45731565	0.2811649640401205	0.87	0.1607952117919922	0.4068925380706787	0.17473972	0.0214	0.06163706	0.48658285	0.749	0.0015557205639197	0.15562886	0.05871595	0.103627644	0.8401377	-44.055084228515625
104	VPSVWRGSL	R21	75.73248407643312	1	HLA-B*07:02	CALGTYGNNRLAF	CASTKGGPSSYEQYF	TRAV19*01	TRAJ7*01	TRBV6-6*02	TRBJ2-7*01	tumor		0.9757418632507324	0.121484086	0.4532013	0.3113044102986654	0.8866666666666667	0.3600364923477173	0.7651700377464294	0.24125545	0.0114	0.10250843	0.53827554	0.736	0.0021675699143088	0.20803547	0.07188148	0.6012163	0.88987046	-51.05245208740234
105	VPSVWRESL	R21	75.85987261146497	1	HLA-B*07:02	CALGTYGNNRLAF	CASTKGGPSSYEQYF	TRAV19*01	TRAJ7*01	TRBV6-6*02	TRBJ2-7*01	tumor		0.9999986886978148	0.11461404	0.45853025	0.338499903678894	0.88	0.1321352422237396	0.7615617513656616	0.25128654	0.0129	0.05525489	0.4797949	0.7660000000000001	0.0025458747710217	0.0719316	0.04001172	0.08231166	0.67386216	-47.819637298583984
106	VPSVWRYSL	R21	77.51592356687898	1	HLA-B*07:02	CALGTYGNNRLAF	CASTKGGPSSYEQYF	TRAV19*01	TRAJ7*01	TRBV6-6*02	TRBJ2-7*01	tumor		0.9896717071533204	0.10316993	0.45819038	0.2612152894337972	0.9	0.310004860162735	0.7720549702644348	0.15454203	0.0145	0.06574886	0.35178593	0.734	0.0042085287874215	0.06303224	0.03607382	0.108047456	0.56969	-53.090606689453125
107	VPSVWRFSL	R21	78.53503184713375	1	HLA-B*07:02	CALGTYGNNRLAF	CASTKGGPSSYEQYF	TRAV19*01	TRAJ7*01	TRBV6-6*02	TRBJ2-7*01	tumor		0.9999722242355348	0.13570385	0.46511525	0.2742298444112142	0.9	0.2659955620765686	0.7139948010444641	0.42329782	0.0157	0.09413088	0.5430594	0.718	0.0042975176969775	0.020985156	0.039779074	0.5399869	0.33608422	-49.41732406616211
108	VPSVWRDSL	R21	78.21656050955414	1	HLA-B*07:02	CALGTYGNNRLAF	CASTKGGPSSYEQYF	TRAV19*01	TRAJ7*01	TRBV6-6*02	TRBJ2-7*01	tumor		0.9996697902679444	0.12367722	0.4577334	0.3228420416514078	0.9066666666666666	0.1325338780879974	0.7523417472839355	0.27262482	0.012	0.07403987	0.3688711	0.7760000000000001	0.0037710802513174	0.12869358	0.046574105	0.030872215	0.7134398	-50.89222717285156
109	VPSVWRCSL	R21	76.43312101910827	1	HLA-B*07:02	CALGTYGNNRLAF	CASTKGGPSSYEQYF	TRAV19*01	TRAJ7*01	TRBV6-6*02	TRBJ2-7*01	tumor		0.9994569420814514	0.13463971	0.45324823	0.2987364133199056	0.88	0.2652568519115448	0.7701916694641113	0.40229335	0.0135	0.11012213	0.5441979	0.827	0.0042908002680633	0.012587756	0.03676913	0.08109283	0.8754605	-59.85254287719727
110	VPSVWRWSL	R21	74.20382165605095	1	HLA-B*07:02	CALGTYGNNRLAF	CASTKGGPSSYEQYF	TRAV19*01	TRAJ7*01	TRBV6-6*02	TRBJ2-7*01	tumor		0.9810507893562316	0.123750724	0.45222288	0.277596632639567	0.8933333333333333	0.1719728410243988	0.7688493132591248	0.17589949	0.0131	0.10098498	0.54769635	0.756	0.0049386496568331	0.0045155883	0.06294711	0.6191947	0.20800728	-58.024898529052734
111	VPSVWRSAL	R21	77.89808917197452	1	HLA-B*07:02	CALGTYGNNRLAF	CASTKGGPSSYEQYF	TRAV19*01	TRAJ7*01	TRBV6-6*02	TRBJ2-7*01	tumor		0.9816153645515442	0.11912191	0.46043926	0.2904775937398275	0.8966666666666666	0.1014531925320625	0.7277567982673645	0.21809767	0.0183	0.09245612	0.4554577	0.74	0.0021717206429457	0.089996874	0.039107133	0.11186493	0.8732083	-43.99943542480469
112	VPSVWRSTL	R21	77.83439490445859	1	HLA-B*07:02	CALGTYGNNRLAF	CASTKGGPSSYEQYF	TRAV19*01	TRAJ7*01	TRBV6-6*02	TRBJ2-7*01	tumor		0.9992496371269226	0.12933558	0.45412704	0.2731750806172689	0.88	0.2003400027751922	0.379250019788742	0.2783768	0.0044	0.08047418	0.3439594	0.7930000000000001	0.0046795950605883	0.055134863	0.042957503	0.05220172	0.7523996	-47.64476776123047
113	VPSVWRSEL	R21	78.53503184713375	1	HLA-B*07:02	CALGTYGNNRLAF	CASTKGGPSSYEQYF	TRAV19*01	TRAJ7*01	TRBV6-6*02	TRBJ2-7*01	tumor		0.9997811913490297	0.11092743	0.44927365	0.2772364616394043	0.88	0.1594199389219284	0.8013124465942383	0.19449624	0.0095	0.07523446	0.57489634	0.756	0.0041668828911497	0.0010359287	0.03889942	0.033218868	0.6742897	-46.03150177001953
114	VPSVWRSQL	R21	75.09554140127389	1	HLA-B*07:02	CALGTYGNNRLAF	CASTKGGPSSYEQYF	TRAV19*01	TRAJ7*01	TRBV6-6*02	TRBJ2-7*01	tumor		0.9995989203453064	0.12885754	0.45146212	0.286668062210083	0.8766666666666667	0.1876197308301925	0.7678166031837463	0.27646756	0.0037	0.08082301	0.3503685	0.7820000000000001	0.0014106803238973	0.0011616647	0.042576272	0.11911546	0.7141111	-45.83274841308594
115	VPSVWRSVL	R21	74.87261146496814	1	HLA-B*07:02	CALGTYGNNRLAF	CASTKGGPSSYEQYF	TRAV19*01	TRAJ7*01	TRBV6-6*02	TRBJ2-7*01	tumor		0.9996418952941896	0.10325035	0.45864293	0.2669267654418945	0.91	0.1347263902425766	0.6461144685745239	0.21043658	0.003	0.058130734	0.4999245	0.728	0.0058851241468801	0.40521356	0.03811764	0.008758481	0.8858487	-44.293251037597656
116	VPSVWRSPL	R21	76.2420382165605	1	HLA-B*07:02	CALGTYGNNRLAF	CASTKGGPSSYEQYF	TRAV19*01	TRAJ7*01	TRBV6-6*02	TRBJ2-7*01	tumor		0.9975883960723876	0.11616305	0.45257106	0.395364761352539	0.85	0.340383380651474	0.4433662891387939	0.31498393	0.3394	0.07816555	0.5406369	0.831	0.0060854508803458	0.00074744225	0.044932716	0.14081383	0.883677	-53.12205505371094
117	VPSVWRSKL	R21	77.00636942675159	1	HLA-B*07:02	CALGTYGNNRLAF	CASTKGGPSSYEQYF	TRAV19*01	TRAJ7*01	TRBV6-6*02	TRBJ2-7*01	tumor		0.9880810976028442	0.11146837	0.4521805	0.2927083174387613	0.8633333333333333	0.1513420343399047	0.1979460716247558	0.23038538	0.0096	0.09163859	0.4533637	0.69	0.0026393503896542	0.0038920343	0.042911693	0.18393248	0.8378128	-47.83584976196289
118	VPSVWRSIL	R21	76.62420382165604	1	HLA-B*07:02	CALGTYGNNRLAF	CASTKGGPSSYEQYF	TRAV19*01	TRAJ7*01	TRBV6-6*02	TRBJ2-7*01	tumor		0.978880763053894	0.112031676	0.45247674	0.2658397356669107	0.9033333333333332	0.2340581119060516	0.5223032236099243	0.2401298	0.0071	0.046904013	0.33380657	0.745	0.0019343189174833	0.32076395	0.035203677	0.07361984	0.8006427	-43.81947708129883
119	VPSVWRSHL	R21	77.51592356687897	1	HLA-B*07:02	CALGTYGNNRLAF	CASTKGGPSSYEQYF	TRAV19*01	TRAJ7*01	TRBV6-6*02	TRBJ2-7*01	tumor		0.9930912256240844	0.10785003	0.44243288	0.2442631721496582	0.8433333333333334	0.2814450562000274	0.5016927719116211	0.34360823	0.01	0.069245465	0.55780786	0.796	0.0047280798156862	0.00022304058	0.043672863	0.08844554	0.4630727	-47.68260192871094
120	VPSVWRSML	R21	78.02547770700636	1	HLA-B*07:02	CALGTYGNNRLAF	CASTKGGPSSYEQYF	TRAV19*01	TRAJ7*01	TRBV6-6*02	TRBJ2-7*01	tumor		0.9995445609092712	0.14441514	0.44858286	0.2609912554423014	0.9066666666666666	0.1585032492876052	0.3532997667789459	0.21069984	0.7965	0.034973484	0.3447047	0.721	0.0033531985536683	0.047446758	0.032633793	0.6777482	0.88002723	-51.64206314086914
121	VPSVWRSNL	R21	78.02547770700636	1	HLA-B*07:02	CALGTYGNNRLAF	CASTKGGPSSYEQYF	TRAV19*01	TRAJ7*01	TRBV6-6*02	TRBJ2-7*01	tumor		0.9991029500961304	0.09924807	0.4554114	0.2621020476023356	0.8566666666666667	0.3096072673797607	0.7391610145568848	0.29482204	0.0094	0.09084712	0.5404191	0.721	0.0055365096995956	0.02227953	0.044479374	0.37277865	0.7319856	-47.43721771240234
122	VPSVWRSGL	R21	79.42675159235668	1	HLA-B*07:02	CALGTYGNNRLAF	CASTKGGPSSYEQYF	TRAV19*01	TRAJ7*01	TRBV6-6*02	TRBJ2-7*01	tumor		0.9954462051391602	0.12405732	0.45286325	0.2605489095052083	0.84	0.2763017117977142	0.4181258082389831	0.28745714	0.0369	0.089679144	0.5642292	0.764	0.0014724848238984	0.029437244	0.047036428	0.059759613	0.89048725	-48.84429168701172
123	VPSVWRSYL	R21	76.2420382165605	1	HLA-B*07:02	CALGTYGNNRLAF	CASTKGGPSSYEQYF	TRAV19*01	TRAJ7*01	TRBV6-6*02	TRBJ2-7*01	tumor		0.9895856976509094	0.1047768	0.44971356	0.2369790077209472	0.8966666666666666	0.3564778864383697	0.4299820363521576	0.27421832	0.0083	0.057760905	0.5027212	0.5840000000000001	0.0022368047808413	0.00017130375	0.034849275	0.113537274	0.5713832	-43.16413116455078
124	VPSVWRSRL	R21	76.7515923566879	1	HLA-B*07:02	CALGTYGNNRLAF	CASTKGGPSSYEQYF	TRAV19*01	TRAJ7*01	TRBV6-6*02	TRBJ2-7*01	tumor		0.997960329055786	0.10645273	0.44527203	0.2923455238342285	0.86	0.2554054856300354	0.6892448663711548	0.22861099	0.0097	0.07685739	0.36680478	0.655	0.002626849238004	0.002049446	0.045536064	0.03970111	0.46392807	-52.32700347900391
125	VPSVWRSLL	R21	74.90445859872611	1	HLA-B*07:02	CALGTYGNNRLAF	CASTKGGPSSYEQYF	TRAV19*01	TRAJ7*01	TRBV6-6*02	TRBJ2-7*01	tumor		0.999546229839325	0.13895185	0.44159722	0.2751832803090414	0.9	0.2310403883457183	0.8050334453582764	0.22868945	0.0252	0.035871904	0.5888358	0.742	0.0043021254561608	0.06810057	0.034346417	0.06820126	0.86569947	-48.44644927978516
126	VPSVWRSFL	R21	75.35031847133757	1	HLA-B*07:02	CALGTYGNNRLAF	CASTKGGPSSYEQYF	TRAV19*01	TRAJ7*01	TRBV6-6*02	TRBJ2-7*01	tumor		0.9999382495880128	0.12842874	0.44625536	0.2416283289591471	0.89	0.2937517464160919	0.7977635264396667	0.24229208	0.0012	0.042214043	0.33798814	0.655	0.0021092916154884	0.00045740604	0.033812296	0.05865784	0.3390344	-53.48424530029297
127	VPSVWRSDL	R21	73.31210191082802	1	HLA-B*07:02	CALGTYGNNRLAF	CASTKGGPSSYEQYF	TRAV19*01	TRAJ7*01	TRBV6-6*02	TRBJ2-7*01	tumor		0.9999511241912842	0.13568686	0.4521789	0.2763597965240478	0.8666666666666667	0.1540713906288147	0.687538743019104	0.22583489	0.011	0.088571325	0.5415335	0.741	0.0048579945170786	0.004501134	0.04333947	0.05575801	0.717188	-48.62788391113281
128	VPSVWRSCL	R21	78.53503184713377	1	HLA-B*07:02	CALGTYGNNRLAF	CASTKGGPSSYEQYF	TRAV19*01	TRAJ7*01	TRBV6-6*02	TRBJ2-7*01	tumor		0.9852216839790344	0.11994704	0.4483972	0.2890877723693847	0.9066666666666666	0.2544670701026916	0.6622430682182312	0.20965657	0.0488	0.0621309	0.58420694	0.827	0.0029441533886711	0.06546202	0.04710547	0.31137908	0.87681484	-48.55501174926758
129	VPSVWRSWL	R21	75.92356687898088	1	HLA-B*07:02	CALGTYGNNRLAF	CASTKGGPSSYEQYF	TRAV19*01	TRAJ7*01	TRBV6-6*02	TRBJ2-7*01	tumor		0.999726951122284	0.13753507	0.44539154	0.2566293875376383	0.88	0.1717730164527893	0.73896723985672	0.24461403	0.0099	0.061881006	0.5288562	0.792	0.0064225588866975	5.2360003e-05	0.04500066	0.07653449	0.22258349	-49.5726318359375
130	VPSVWRSSM	R21	71.52866242038216	1	HLA-B*07:02	CALGTYGNNRLAF	CASTKGGPSSYEQYF	TRAV19*01	TRAJ7*01	TRBV6-6*02	TRBJ2-7*01	tumor		0.9997628331184388	0.12211158	0.46380383	0.3202738761901855	0.9066666666666666	0.1216929405927658	0.7721628546714783	0.19547929	0.0311	0.087024406	0.36521947	0.731	0.0050440513274224	0.042400897	0.046559393	0.13925095	0.80808955	-58.9676399230957
131	VPSVWRSSF	R21	72.54777070063695	1	HLA-B*07:02	CALGTYGNNRLAF	CASTKGGPSSYEQYF	TRAV19*01	TRAJ7*01	TRBV6-6*02	TRBJ2-7*01	tumor		0.999951958656311	0.114959136	0.47241452	0.2590141296386719	0.9033333333333332	0.2167528122663498	0.5781100392341614	0.20719926	0.0151	0.08543047	0.5873931	0.907	0.0042601626490068	0.12908185	0.043163233	0.04033049	0.28853977	-53.868614196777344
132	VPSVWRSSI	R21	79.10828025477707	1	HLA-B*07:02	CALGTYGNNRLAF	CASTKGGPSSYEQYF	TRAV19*01	TRAJ7*01	TRBV6-6*02	TRBJ2-7*01	tumor		0.9962792992591858	0.122631185	0.46305236	0.2722749710083008	0.8866666666666667	0.1718293279409408	0.766170859336853	0.29553577	0.0219	0.07995876	0.36151624	0.624	0.0049612643953878	0.040697098	0.0416327	0.08769464	0.804612	-46.45180130004883
133	VPSVWRSSV	R21	79.10828025477707	1	HLA-B*07:02	CALGTYGNNRLAF	CASTKGGPSSYEQYF	TRAV19*01	TRAJ7*01	TRBV6-6*02	TRBJ2-7*01	tumor		0.9997969269752502	0.121412694	0.461135	0.2566410700480143	0.8966666666666666	0.105732761323452	0.7425572276115417	0.2933688	0.0271	0.07694216	0.5281776	0.562	0.0049158314381202	0.018274039	0.04294016	0.044914927	0.7145474	-52.652591705322266
134	VPSVWRSSL	R23	86.87683284457478	1	HLA-B*07:02	CAVRPQGGSEKLVF	CASTVGGTQYF	TRAV21*01	TRAJ57*01	TRBV27*01	TRBJ2-3*01	tumor		0.8878335952758789	0.12098683	0.46383807	0.5620937744776409	0.87	0.1186958774924278	0.1594009399414062	0.40945798	0.2679	0.024487382	0.5736353	0.83	0.0023671847739024	0.023855895	0.20962033	0.09931599	0.5990305	-52.4490852355957
135	RPSVWRSSL	R23	75.73313782991204	1	HLA-B*07:02	CAVRPQGGSEKLVF	CASTVGGTQYF	TRAV21*01	TRAJ57*01	TRBV27*01	TRBJ2-3*01	tumor		0.7608343958854675	0.09699145	0.4779931	0.5571362177530925	0.72	0.0219594705849885	0.1751150041818618	0.4012808	0.0398	0.019304167	0.5269239	0.143	0.0016866188452695	0.012079805	0.176594	0.30453405	0.23184043	-57.40255355834961
136	APSVWRSSL	R23	86.73020527859238	1	HLA-B*07:02	CAVRPQGGSEKLVF	CASTVGGTQYF	TRAV21*01	TRAJ57*01	TRBV27*01	TRBJ2-3*01	tumor		0.8698758482933044	0.11632503	0.4605993	0.52304212252299	0.83	0.0910202264785766	0.1560721397399902	0.32593775	0.1196	0.01928559	0.38665557	0.132	0.0015793642814969	0.049108982	0.20000868	0.1839465	0.39672202	-48.203407287597656
137	SPSVWRSSL	R23	85.48387096774194	1	HLA-B*07:02	CAVRPQGGSEKLVF	CASTVGGTQYF	TRAV21*01	TRAJ57*01	TRBV27*01	TRBJ2-3*01	tumor		0.8860887885093689	0.091102235	0.46931532	0.5381461779276531	0.8133333333333334	0.2993600070476532	0.0021010122727602	0.50162864	0.2725	0.018300572	0.60045946	0.2189999999999999	0.0029855519969714	0.012049973	0.16807097	0.07099722	0.5437874	-47.60513687133789
138	KPSVWRSSL	R23	57.478005865102645	0	HLA-B*07:02	CAVRPQGGSEKLVF	CASTVGGTQYF	TRAV21*01	TRAJ57*01	TRBV27*01	TRBJ2-3*01	tumor		0.9283703565597534	0.09501575	0.4734515	0.5800933043162029	0.75	0.0694260075688362	0.157869204878807	0.44924614	0.2636	0.019651623	0.37012646	0.13	0.0174283825079328	0.027531773	0.14488517	0.12002417	0.28695717	-47.09180450439453
139	HPSVWRSSL	R23	73.60703812316716	1	HLA-B*07:02	CAVRPQGGSEKLVF	CASTVGGTQYF	TRAV21*01	TRAJ57*01	TRBV27*01	TRBJ2-3*01	tumor		0.8455055356025696	0.09315154	0.49067512	0.5309492746988933	0.7666666666666667	0.0265432745218276	0.0020004981197416	0.5238745	0.2643	0.015478515	0.52373064	0.859	0.0040658363868715	0.09335193	0.11243024	0.087672725	0.29487282	-56.43886947631836
140	YPSVWRSSL	R23	88.56304985337243	1	HLA-B*07:02	CAVRPQGGSEKLVF	CASTVGGTQYF	TRAV21*01	TRAJ57*01	TRBV27*01	TRBJ2-3*01	tumor		0.8341394066810608	0.08854572	0.46425387	0.5374103387196858	0.8466666666666667	0.0505423434078693	0.0065681748092174	0.348979	0.2641	0.023273606	0.5506801	0.847	0.0016366783354897	0.033273697	0.14585328	0.040405393	0.15830554	-58.09587860107422
141	TPSVWRSSL	R23	88.56304985337245	1	HLA-B*07:02	CAVRPQGGSEKLVF	CASTVGGTQYF	TRAV21*01	TRAJ57*01	TRBV27*01	TRBJ2-3*01	tumor		0.965099573135376	0.11048427	0.4728668	0.5678363641103108	0.8266666666666667	0.1913733929395675	0.0014107722090557	0.5621744	0.2646	0.020083051	0.4934798	0.4679999999999999	0.0109959971319767	0.0046631694	0.17507857	0.12751167	0.46822035	-56.55950164794922
142	MPSVWRSSL	R23	89.36950146627566	1	HLA-B*07:02	CAVRPQGGSEKLVF	CASTVGGTQYF	TRAV21*01	TRAJ57*01	TRBV27*01	TRBJ2-3*01	tumor		0.9050701260566713	0.097283065	0.4697941	0.5390175183614094	0.8666666666666667	0.0415668860077858	0.0028474861755967	0.35155	0.2533	0.026844485	0.37001845	0.84	0.0117366276448592	0.013423085	0.21128294	0.026615236	0.3077772	-51.321075439453125
143	GPSVWRSSL	R23	88.19648093841643	1	HLA-B*07:02	CAVRPQGGSEKLVF	CASTVGGTQYF	TRAV21*01	TRAJ57*01	TRBV27*01	TRBJ2-3*01	tumor		0.9915254712104796	0.095748626	0.46108785	0.5958780447642009	0.74	0.1566493362188339	0.0014218998840078	0.43893078	0.2634	0.01974109	0.58106494	0.0849999999999999	0.0047000415332149	0.15166125	0.20620155	0.056024376	0.2933529	-55.6646842956543
144	QPSVWRSSL	R23	89.14956011730204	1	HLA-B*07:02	CAVRPQGGSEKLVF	CASTVGGTQYF	TRAV21*01	TRAJ57*01	TRBV27*01	TRBJ2-3*01	tumor		0.9578862190246582	0.087351985	0.4741524	0.5595011711120605	0.7366666666666667	0.0197375360876321	0.1631555557250976	0.6611495	0.2414	0.017067526	0.3227917	0.131	0.0191313107919995	0.0028668344	0.136321	0.13763511	0.18790329	-48.23973083496094
145	IPSVWRSSL	R23	91.56891495601174	1	HLA-B*07:02	CAVRPQGGSEKLVF	CASTVGGTQYF	TRAV21*01	TRAJ57*01	TRBV27*01	TRBJ2-3*01	tumor		0.954417049884796	0.107666366	0.46566302	0.5702673594156902	0.8733333333333333	0.0532445907592773	0.0010595204075798	0.4565569	0.2643	0.02523658	0.548805	0.8030000000000002	0.0013454903004458	0.023492843	0.20857197	0.20193008	0.23099649	-47.64117431640625
146	LPSVWRSSL	R23	88.56304985337243	1	HLA-B*07:02	CAVRPQGGSEKLVF	CASTVGGTQYF	TRAV21*01	TRAJ57*01	TRBV27*01	TRBJ2-3*01	tumor		0.9355958104133606	0.1239236	0.47566876	0.5548607508341472	0.88	0.0424993485212326	0.0025343759916722	0.45462668	0.2624	0.025147894	0.5966011	0.731	0.0024745959075517	0.01689294	0.19316274	0.08031357	0.6416509	-55.34223175048828
147	FPSVWRSSL	R23	79.83870967741936	1	HLA-B*07:02	CAVRPQGGSEKLVF	CASTVGGTQYF	TRAV21*01	TRAJ57*01	TRBV27*01	TRBJ2-3*01	tumor		0.953475832939148	0.09568894	0.48012367	0.5422333876291912	0.8733333333333333	0.094594582915306	0.0007196554215624	0.36177516	0.2622	0.029429281	0.5350648	0.837	0.0020396858948515	0.059602797	0.1734049	0.028819619	0.24742657	-47.41277694702149
148	NPSVWRSSL	R23	85.55718475073314	1	HLA-B*07:02	CAVRPQGGSEKLVF	CASTVGGTQYF	TRAV21*01	TRAJ57*01	TRBV27*01	TRBJ2-3*01	tumor		0.958681046962738	0.115719184	0.4585995	0.5728726784388225	0.7666666666666667	0.2159737795591354	0.111259751021862	0.6885916	0.2503	0.019519562	0.36034223	0.447	0.0081517707702005	0.022079676	0.15532888	0.07925389	0.34984258	-45.74534606933594
149	WPSVWRSSL	R23	85.92375366568915	1	HLA-B*07:02	CAVRPQGGSEKLVF	CASTVGGTQYF	TRAV21*01	TRAJ57*01	TRBV27*01	TRBJ2-3*01	tumor		0.967216968536377	0.096755534	0.4652109	0.5199120839436848	0.8366666666666667	0.1180972978472709	0.1167431622743606	0.3344446	0.2651	0.021984745	0.59550476	0.708	0.0017190902552101	0.14241889	0.16582185	0.11145296	0.22132349	-47.98906326293945
150	CPSVWRSSL	R23	89.51612903225806	1	HLA-B*07:02	CAVRPQGGSEKLVF	CASTVGGTQYF	TRAV21*01	TRAJ57*01	TRBV27*01	TRBJ2-3*01	tumor		0.9330592155456544	0.11845125	0.46665022	0.5440083344777424	0.85	0.0521549247205257	0.0034916405566036	0.35248634	0.2629	0.019431684	0.3558907	0.933	0.0025281725509557	0.3845303	0.15321298	0.061663836	0.61777896	-45.996681213378906
151	EPSVWRSSL	R23	86.21700879765396	1	HLA-B*07:02	CAVRPQGGSEKLVF	CASTVGGTQYF	TRAV21*01	TRAJ57*01	TRBV27*01	TRBJ2-3*01	tumor		0.6192440390586853	0.0975255	0.4669385	0.5471323331197102	0.7533333333333333	0.1467805355787277	0.0032432216685265	0.5202855	0.2623	0.018385964	0.5342686	0.742	0.0290238745001261	0.00406155	0.13565555	0.2028658	0.24807134	-51.94892501831055
152	VPRVWRSSL	R23	80.64516129032258	1	HLA-B*07:02	CAVRPQGGSEKLVF	CASTVGGTQYF	TRAV21*01	TRAJ57*01	TRBV27*01	TRBJ2-3*01	tumor		0.8902652263641357	0.12520698	0.4898537	0.4762196938196817	0.8866666666666667	0.0482424311339855	0.1509258896112442	0.07773373	0.306	0.022661947	0.54236543	0.0779999999999999	0.009256268635363	0.0029319227	0.17801209	0.050884623	0.3444	-50.98442077636719
153	VPAVWRSSL	R23	93.0351906158358	1	HLA-B*07:02	CAVRPQGGSEKLVF	CASTVGGTQYF	TRAV21*01	TRAJ57*01	TRBV27*01	TRBJ2-3*01	tumor		0.654811680316925	0.2687983	0.46388522	0.5264157454172771	0.8666666666666667	0.158421903848648	0.1319473534822464	0.36457953	0.2793	0.019141309	0.4613187	0.81	0.0417476093090954	0.07305902	0.22059415	0.055932734	0.75706345	-46.46324920654297
154	VPHVWRSSL	R23	95.08797653958943	1	HLA-B*07:02	CAVRPQGGSEKLVF	CASTVGGTQYF	TRAV21*01	TRAJ57*01	TRBV27*01	TRBJ2-3*01	tumor		0.8476143479347229	0.13719867	0.47874004	0.5368905464808147	0.9033333333333332	0.1800064295530319	0.0635546445846557	0.3127778	0.277	0.019812929	0.3463956	0.423	0.0013689135419554	0.0015447736	0.17198265	0.062573545	0.41005892	-46.31692123413086
155	VPNVWRSSL	R23	87.2434017595308	1	HLA-B*07:02	CAVRPQGGSEKLVF	CASTVGGTQYF	TRAV21*01	TRAJ57*01	TRBV27*01	TRBJ2-3*01	tumor		0.9768751859664916	0.11203645	0.4734598	0.5372915267944336	0.8833333333333333	0.2020037323236465	0.1803207546472549	0.4157229	0.282	0.02759862	0.57938135	0.871	0.0022527094697579	0.0046873987	0.21640372	0.48607227	0.3873429	-50.60708236694336
156	VPMVWRSSL	R23	89.73607038123168	1	HLA-B*07:02	CAVRPQGGSEKLVF	CASTVGGTQYF	TRAV21*01	TRAJ57*01	TRBV27*01	TRBJ2-3*01	tumor		0.9918981790542604	0.13435873	0.4679339	0.5620365142822266	0.9133333333333332	0.1271674185991287	0.0001738908176776	0.53192127	0.2837	0.024567744	0.3302495	0.5470000000000002	0.0062303691411216	0.030878156	0.26736048	0.17169474	0.35468975	-44.29564666748047
157	VPQVWRSSL	R23	90.6158357771261	1	HLA-B*07:02	CAVRPQGGSEKLVF	CASTVGGTQYF	TRAV21*01	TRAJ57*01	TRBV27*01	TRBJ2-3*01	tumor		0.9950994849205016	0.13398132	0.46963122	0.5513911247253418	0.89	0.1901915073394775	0.1486098170280456	0.37376484	0.3027	0.019048944	0.5277935	0.2279999999999999	0.0085747168734087	0.0012016296	0.19346417	0.038477726	0.4141305	-50.82687377929688
158	VPYVWRSSL	R23	46.774193548387096	0	HLA-B*07:02	CAVRPQGGSEKLVF	CASTVGGTQYF	TRAV21*01	TRAJ57*01	TRBV27*01	TRBJ2-3*01	tumor		0.8428606986999512	0.12167517	0.47364327	0.5682841539382935	0.9166666666666666	0.2484201490879058	0.0006138304015621	0.24694991	0.2811	0.02709399	0.572875	0.817	0.0021240941685391	0.009016156	0.23531006	0.1326105	0.35544735	-50.68583297729492
159	VPKVWRSSL	R23	90.02932551319648	1	HLA-B*07:02	CAVRPQGGSEKLVF	CASTVGGTQYF	TRAV21*01	TRAJ57*01	TRBV27*01	TRBJ2-3*01	tumor		0.8937221169471741	0.115801945	0.4848482	0.5587115287780762	0.8766666666666667	0.1029690951108932	0.0003433958918321	0.10589884	0.2795	0.024546202	0.51724494	0.0999999999999999	0.0646335000521503	0.002395451	0.17573564	0.018125108	0.4445023	-42.417362213134766
160	VPTVWRSSL	R23	85.41055718475073	1	HLA-B*07:02	CAVRPQGGSEKLVF	CASTVGGTQYF	TRAV21*01	TRAJ57*01	TRBV27*01	TRBJ2-3*01	tumor		0.997319519519806	0.20472825	0.45905155	0.5298715432484944	0.8733333333333333	0.0792885720729827	0.0006785405566915	0.4749033	0.2556	0.021942656	0.36261076	0.843	0.0057778380287345	0.036970884	0.229459	0.12047528	0.6354961	-48.0494270324707
161	VPIVWRSSL	R23	89.14956011730204	1	HLA-B*07:02	CAVRPQGGSEKLVF	CASTVGGTQYF	TRAV21*01	TRAJ57*01	TRBV27*01	TRBJ2-3*01	tumor		0.9869158267974854	0.108526364	0.4670572	0.5380349159240723	0.9266666666666666	0.143496572971344	0.1036298125982284	0.70295966	0.2651	0.023927761	0.56769955	0.638	0.0306693210513913	0.16562137	0.28536943	0.15544285	0.41398206	-50.18677520751953
162	VPDVWRSSL	R23	78.88563049853373	1	HLA-B*07:02	CAVRPQGGSEKLVF	CASTVGGTQYF	TRAV21*01	TRAJ57*01	TRBV27*01	TRBJ2-3*01	tumor		0.9937103986740112	0.14281066	0.46203148	0.5008639891942341	0.8766666666666667	0.2140264362096786	0.1968920230865478	0.18780103	0.2356	0.030205514	0.3464204	0.552	0.1461518872019951	0.0011039674	0.17843379	0.1543004	0.33914167	-43.52849197387695
163	VPVVWRSSL	R23	89.69941348973607	1	HLA-B*07:02	CAVRPQGGSEKLVF	CASTVGGTQYF	TRAV21*01	TRAJ57*01	TRBV27*01	TRBJ2-3*01	tumor		0.9877111315727234	0.12405202	0.47391593	0.5230231285095215	0.93	0.1348121911287307	0.1479837894439697	0.7124152	0.2676	0.020963117	0.5178476	0.76	0.0090474147174973	0.15241256	0.27538225	0.07843019	0.71851134	-54.1303939819336
164	VPFVWRSSL	R23	66.93548387096774	1	HLA-B*07:02	CAVRPQGGSEKLVF	CASTVGGTQYF	TRAV21*01	TRAJ57*01	TRBV27*01	TRBJ2-3*01	tumor		0.9992469549179076	0.12491409	0.47947478	0.5348852475484211	0.9233333333333332	0.1467404514551162	0.150407463312149	0.5685414	0.2514	0.036751322	0.55927575	0.8860000000000001	0.007603004144039	0.05646339	0.3036698	0.4942396	0.3426481	-49.45155715942383
165	VPLVWRSSL	R23	92.00879765395896	1	HLA-B*07:02	CAVRPQGGSEKLVF	CASTVGGTQYF	TRAV21*01	TRAJ57*01	TRBV27*01	TRBJ2-3*01	tumor		0.9116843342781068	0.14145671	0.47380292	0.5711480776468914	0.9266666666666666	0.2351382821798324	0.1848885715007782	0.6509355	0.0435	0.022382474	0.5077367	0.3320000000000001	0.0120139181250124	0.070004374	0.2648186	0.14222671	0.61880827	-43.7177734375
166	VPGVWRSSL	R23	93.475073313783	1	HLA-B*07:02	CAVRPQGGSEKLVF	CASTVGGTQYF	TRAV21*01	TRAJ57*01	TRBV27*01	TRBJ2-3*01	tumor		0.9982872605323792	0.122059144	0.47141033	0.5302197138468425	0.92	0.112827718257904	0.0177074372768402	0.20986687	0.0783	0.03057716	0.38715273	0.288	0.0117098740345682	0.2540062	0.25768003	0.49930906	0.74333274	-50.21476364135742
167	VPEVWRSSL	R23	90.39589442815247	1	HLA-B*07:02	CAVRPQGGSEKLVF	CASTVGGTQYF	TRAV21*01	TRAJ57*01	TRBV27*01	TRBJ2-3*01	tumor		0.9585740566253662	0.14797531	0.44957638	0.4655252695083618	0.8766666666666667	0.2130649834871292	0.1408547013998031	0.18836872	0.2421	0.023810402	0.5785231	0.813	0.057855690139695	0.00038728118	0.15909323	0.14979157	0.3582143	-50.6195182800293
168	VPWVWRSSL	R23	70.89442815249267	1	HLA-B*07:02	CAVRPQGGSEKLVF	CASTVGGTQYF	TRAV21*01	TRAJ57*01	TRBV27*01	TRBJ2-3*01	tumor		0.997729480266571	0.15945485	0.46554834	0.5602360169092815	0.93	0.1844015419483184	0.1396742165088653	0.15465984	0.2896	0.023403738	0.40318832	0.157	0.0057695277588209	0.5345637	0.20782816	0.4437962	0.24871872	-66.02474975585938
169	VPPVWRSSL	R23	90.76246334310852	1	HLA-B*07:02	CAVRPQGGSEKLVF	CASTVGGTQYF	TRAV21*01	TRAJ57*01	TRBV27*01	TRBJ2-3*01	tumor		0.5177081227302551	0.092049286	0.46308875	0.6058794657389324	0.86	0.1633281111717224	0.0001455112505936	0.47207764	0.2505	0.028109824	0.52426416	0.366	0.0867837165715172	0.05037436	0.20317782	0.04374674	0.6994175	-55.18169403076172
170	VPCVWRSSL	R23	88.26979472140764	1	HLA-B*07:02	CAVRPQGGSEKLVF	CASTVGGTQYF	TRAV21*01	TRAJ57*01	TRBV27*01	TRBJ2-3*01	tumor		0.9477829337120056	0.18272446	0.46257395	0.5942970911661785	0.9233333333333332	0.1974498778581619	0.1627566069364547	0.5659777	0.2513	0.009896849	0.57957673	0.522	0.0288309154711896	0.1762361	0.23514658	0.1540999	0.7423084	-52.91451644897461
171	VPSPWRSSL	R23	27.49266862170088	0	HLA-B*07:02	CAVRPQGGSEKLVF	CASTVGGTQYF	TRAV21*01	TRAJ57*01	TRBV27*01	TRBJ2-3*01	tumor		0.9998632669448853	0.081113674	0.45300674	0.5383421579996746	0.8866666666666667	0.0488190129399299	0.0170297138392925	0.3026751	0.8313	0.02732467	0.5078318	0.8260000000000001	0.0031647855808841	0.0062021017	0.12580262	0.11728077	0.46039298	-60.10393524169922
172	VPSQWRSSL	R23	23.46041055718475	0	HLA-B*07:02	CAVRPQGGSEKLVF	CASTVGGTQYF	TRAV21*01	TRAJ57*01	TRBV27*01	TRBJ2-3*01	tumor		0.9664753675460817	0.09899187	0.45955133	0.5333195924758911	0.88	0.0242043770849704	0.1243841871619224	0.1668612	0.0423	0.023722552	0.40518984	0.6760000000000002	0.0022719802742358	0.02544403	0.13736628	0.13092862	0.18748288	-49.28780364990234
173	VPSKWRSSL	R23	4.816715542521995	0	HLA-B*07:02	CAVRPQGGSEKLVF	CASTVGGTQYF	TRAV21*01	TRAJ57*01	TRBV27*01	TRBJ2-3*01	tumor		0.9980545043945312	0.08202124	0.47040105	0.4814570347468058	0.8966666666666666	0.0647221505641937	0.2041481584310531	0.31102756	0.3049	0.019791255	0.5907173	0.621	0.0014535771479131	0.05252099	0.12744124	0.209227	0.30305576	-55.34800720214844
174	VPSSWRSSL	R23	28.51906158357772	0	HLA-B*07:02	CAVRPQGGSEKLVF	CASTVGGTQYF	TRAV21*01	TRAJ57*01	TRBV27*01	TRBJ2-3*01	tumor		0.9901646971702576	0.10017325	0.4640587	0.548487623532613	0.8966666666666666	0.1419956237077713	0.1192919239401817	0.3427413	0.0456	0.016821664	0.37276128	0.786	0.0018070335645461	0.02814442	0.16844442	0.050954737	0.41370106	-56.73201751708984
175	VPSGWRSSL	R23	12.86656891495601	0	HLA-B*07:02	CAVRPQGGSEKLVF	CASTVGGTQYF	TRAV21*01	TRAJ57*01	TRBV27*01	TRBJ2-3*01	tumor		0.9995542168617249	0.096312866	0.46433768	0.5403775771458943	0.9	0.1088543087244033	0.1756512820720672	0.17719533	0.0333	0.029525597	0.5044773	0.6780000000000002	0.0010979190905345	0.010936677	0.15252319	0.058883682	0.2839452	-53.63644790649414
176	VPSEWRSSL	R23	18.10850439882698	0	HLA-B*07:02	CAVRPQGGSEKLVF	CASTVGGTQYF	TRAV21*01	TRAJ57*01	TRBV27*01	TRBJ2-3*01	tumor		0.9077121019363404	0.104985766	0.46104658	0.4849410851796468	0.8666666666666667	0.2476343661546707	0.1047146618366241	0.34547114	0.0342	0.033485632	0.5644485	0.729	0.0011421298171626	0.06478104	0.12995462	0.02910769	0.22761823	-49.63044357299805
177	VPSTWRSSL	R23	57.99120234604105	0	HLA-B*07:02	CAVRPQGGSEKLVF	CASTVGGTQYF	TRAV21*01	TRAJ57*01	TRBV27*01	TRBJ2-3*01	tumor		0.7782608270645142	0.16825424	0.45604157	0.5199445088704426	0.88	0.0988894626498222	0.1222868263721466	0.3411017	0.0389	0.016541716	0.49845147	0.7680000000000001	0.0010396530211437	0.054739296	0.17245325	0.11540908	0.45237595	-52.312801361083984
178	VPSAWRSSL	R23	36.65689149560117	0	HLA-B*07:02	CAVRPQGGSEKLVF	CASTVGGTQYF	TRAV21*01	TRAJ57*01	TRBV27*01	TRBJ2-3*01	tumor		0.8929383158683777	0.13060929	0.46767393	0.526593844095866	0.8666666666666667	0.1005551144480705	0.1340261101722717	0.17667298	0.0389	0.018668214	0.3980049	0.562	0.0015910536705632	0.003451258	0.19614027	0.3619647	0.39105132	-51.93009185791016
179	VPSRWRSSL	R23	25.29325513196481	0	HLA-B*07:02	CAVRPQGGSEKLVF	CASTVGGTQYF	TRAV21*01	TRAJ57*01	TRBV27*01	TRBJ2-3*01	tumor		0.9704651832580566	0.09206941	0.46706375	0.5165620644887288	0.9033333333333332	0.0394963175058364	0.0857390835881233	0.16272064	0.0454	0.019412635	0.55988884	0.355	0.0009515861747786	0.159801	0.115022354	0.07897937	0.24672568	-49.23329925537109
180	VPSLWRSSL	R23	55.27859237536657	0	HLA-B*07:02	CAVRPQGGSEKLVF	CASTVGGTQYF	TRAV21*01	TRAJ57*01	TRBV27*01	TRBJ2-3*01	tumor		0.9998611211776732	0.093545906	0.45715547	0.5105849107106526	0.8733333333333333	0.1131945624947547	0.1005777418613433	0.33884168	0.0349	0.025421416	0.36949247	0.844	0.0010725932908826	0.046665072	0.23498107	0.14395906	0.5871715	-50.53099822998047
181	VPSHWRSSL	R23	16.788856304985337	0	HLA-B*07:02	CAVRPQGGSEKLVF	CASTVGGTQYF	TRAV21*01	TRAJ57*01	TRBV27*01	TRBJ2-3*01	tumor		0.9995446801185608	0.09297369	0.4644735	0.5342355569203694	0.8933333333333333	0.0498868413269519	0.134000152349472	0.13528259	0.0346	0.023869036	0.53806967	0.854	0.0028818051941925	0.057778478	0.094154395	0.21455525	0.3066598	-61.12913513183594
182	VPSNWRSSL	R23	19.57478005865103	0	HLA-B*07:02	CAVRPQGGSEKLVF	CASTVGGTQYF	TRAV21*01	TRAJ57*01	TRBV27*01	TRBJ2-3*01	tumor		0.9851539134979248	0.092297256	0.46126038	0.5387300650278728	0.9066666666666666	0.1546651571989059	0.1298537850379943	0.20958698	0.0365	0.033811156	0.57076824	0.7710000000000001	0.0029880242873332	0.13404313	0.14608577	0.101014204	0.22934274	-59.00887298583984
183	VPSDWRSSL	R23	2.0161290322580645	0	HLA-B*07:02	CAVRPQGGSEKLVF	CASTVGGTQYF	TRAV21*01	TRAJ57*01	TRBV27*01	TRBJ2-3*01	tumor		0.994325578212738	0.10347146	0.45495299	0.4716487725575765	0.9033333333333332	0.1287248879671096	0.1468366384506225	0.44991314	0.0364	0.05918364	0.531293	0.571	0.0014795690251048	0.2320554	0.16162623	0.15256718	0.32084757	-50.615943908691406
184	VPSMWRSSL	R23	25.21994134897361	0	HLA-B*07:02	CAVRPQGGSEKLVF	CASTVGGTQYF	TRAV21*01	TRAJ57*01	TRBV27*01	TRBJ2-3*01	tumor		0.9943524599075316	0.0864074	0.44635826	0.5526726643244426	0.8733333333333333	0.0441348776221275	0.0032027589622884	0.16985439	0.0428	0.028619517	0.39716178	0.8900000000000001	0.0012475097668357	0.016843468	0.22868581	0.5168603	0.34586924	-52.68817901611328
185	VPSIWRSSL	R23	62.60997067448681	0	HLA-B*07:02	CAVRPQGGSEKLVF	CASTVGGTQYF	TRAV21*01	TRAJ57*01	TRBV27*01	TRBJ2-3*01	tumor		0.999830961227417	0.08637159	0.460694	0.5679410696029663	0.8566666666666667	0.0533757396042346	0.1519513577222824	0.43874812	0.0436	0.026252683	0.5936761	0.851	0.0019794300809735	0.025408447	0.24310741	0.13015078	0.31010675	-51.65837860107422
186	VPSFWRSSL	R23	29.545454545454543	0	HLA-B*07:02	CAVRPQGGSEKLVF	CASTVGGTQYF	TRAV21*01	TRAJ57*01	TRBV27*01	TRBJ2-3*01	tumor		0.988211452960968	0.087431245	0.45083207	0.5281173785527546	0.8766666666666667	0.067136026918888	0.0818299204111099	0.16823994	0.0309	0.02611072	0.37001616	0.83	0.0014289665632531	0.24472922	0.26149642	0.12819292	0.2273773	-54.92123031616211
187	VPSYWRSSL	R23	32.77126099706745	0	HLA-B*07:02	CAVRPQGGSEKLVF	CASTVGGTQYF	TRAV21*01	TRAJ57*01	TRBV27*01	TRBJ2-3*01	tumor		0.9817720651626588	0.0938989	0.4608181	0.5426783164342244	0.8866666666666667	0.0837327986955642	0.0042809783481061	0.15826899	0.0404	0.028336845	0.51128983	0.8880000000000001	0.0010693357820855	0.21778536	0.15721963	0.04946535	0.14593314	-54.41374969482422
188	VPSWWRSSL	R23	7.412023460410557	0	HLA-B*07:02	CAVRPQGGSEKLVF	CASTVGGTQYF	TRAV21*01	TRAJ57*01	TRBV27*01	TRBJ2-3*01	tumor		0.9058799743652344	0.08410039	0.45675936	0.5436403751373291	0.8733333333333333	0.1732926219701767	0.1023523434996604	0.13778369	0.0423	0.020692086	0.5470595	0.86	0.0025045842892723	0.35786188	0.13629845	0.112174086	0.24286295	-68.83949279785156
189	VPSCWRSSL	R23	79.03225806451613	1	HLA-B*07:02	CAVRPQGGSEKLVF	CASTVGGTQYF	TRAV21*01	TRAJ57*01	TRBV27*01	TRBJ2-3*01	tumor		0.9982882142066956	0.10301302	0.45146823	0.6285817623138428	0.88	0.1422075629234314	0.1578477025032043	0.1858639	0.0373	0.017665427	0.4830204	0.6780000000000002	0.0012903833616292	0.026021779	0.16542257	0.19053751	0.5506878	-56.53652191162109
190	VPSVPRSSL	R23	15.725806451612906	0	HLA-B*07:02	CAVRPQGGSEKLVF	CASTVGGTQYF	TRAV21*01	TRAJ57*01	TRBV27*01	TRBJ2-3*01	tumor		0.0058391303755342	0.12174163	0.47050038	0.5139687856038411	0.82	0.0448686033487319	0.0312699489295482	0.1724677	0.2875	0.03520119	0.37775478	0.712	0.0016314071370288	0.0011787713	0.16625725	0.08576372	0.79252803	-55.58474349975586
191	VPSVHRSSL	R23	6.891495601173021	0	HLA-B*07:02	CAVRPQGGSEKLVF	CASTVGGTQYF	TRAV21*01	TRAJ57*01	TRBV27*01	TRBJ2-3*01	tumor		0.0994494780898094	0.10572512	0.47231764	0.4226578076680501	0.8666666666666667	0.0388387665152549	0.1735835373401641	0.23833461	0.2644	0.027768772	0.5620908	0.819	0.0015999970870325	0.0026519	0.14153847	0.060301386	0.17318234	-45.9329833984375
192	VPSVGRSSL	R23	1.8475073313783	0	HLA-B*07:02	CAVRPQGGSEKLVF	CASTVGGTQYF	TRAV21*01	TRAJ57*01	TRBV27*01	TRBJ2-3*01	tumor		0.2106443494558334	0.12957571	0.4751316	0.4608647028605143	0.8533333333333334	0.0268094483762979	0.1481289565563202	0.12990719	0.0832	0.037086014	0.2999655	0.606	0.0015997784619685	0.00037062168	0.1822851	0.014302725	0.8014501	-43.01414489746094
193	VPSVKRSSL	R23	7.580645161290323	0	HLA-B*07:02	CAVRPQGGSEKLVF	CASTVGGTQYF	TRAV21*01	TRAJ57*01	TRBV27*01	TRBJ2-3*01	tumor		0.044880460947752	0.14102416	0.46455932	0.4479513963063558	0.84	0.0533268712460994	0.0579887703061103	0.18862115	0.2601	0.046406504	0.5160296	0.563	0.0023734558286378	0.0028266013	0.18863285	0.47221065	0.7670707	-37.543678283691406
194	VPSVRRSSL	R23	18.914956011730204	0	HLA-B*07:02	CAVRPQGGSEKLVF	CASTVGGTQYF	TRAV21*01	TRAJ57*01	TRBV27*01	TRBJ2-3*01	tumor		0.2275902777910232	0.10889451	0.46206135	0.4726982911427816	0.8366666666666667	0.026576405391097	0.1493328064680099	0.22521204	0.2921	0.0398372	0.57936144	0.26	0.0022775516699766	0.0018109381	0.21500114	0.116905615	0.4995567	-42.793418884277344
195	VPSVTRSSL	R23	18.6950146627566	0	HLA-B*07:02	CAVRPQGGSEKLVF	CASTVGGTQYF	TRAV21*01	TRAJ57*01	TRBV27*01	TRBJ2-3*01	tumor		0.0414750799536705	0.11646135	0.47286934	0.5284934043884277	0.8433333333333334	0.0402571074664592	0.1432961374521255	0.16535601	0.253	0.040993407	0.51777124	0.746	0.0023008737538475	0.0001911819	0.19301894	0.40483886	0.6718986	-40.78691864013672
196	VPSVSRSSL	R23	10.263929618768328	0	HLA-B*07:02	CAVRPQGGSEKLVF	CASTVGGTQYF	TRAV21*01	TRAJ57*01	TRBV27*01	TRBJ2-3*01	tumor		0.4315135478973388	0.10399952	0.4743907	0.5317700703938801	0.8366666666666667	0.0463721118867397	0.1271601468324661	0.1465052	0.2006	0.034280214	0.34803548	0.74	0.002309885037539	0.0003412366	0.18837665	0.16371366	0.61029094	-47.29655456542969
197	VPSVQRSSL	R23	33.13782991202346	0	HLA-B*07:02	CAVRPQGGSEKLVF	CASTVGGTQYF	TRAV21*01	TRAJ57*01	TRBV27*01	TRBJ2-3*01	tumor		0.2613905668258667	0.11525223	0.45907655	0.4829169909159342	0.8633333333333333	0.0358193404972553	0.1526722013950348	0.2129798	0.27	0.040687095	0.559413	0.73	0.0013321980877663	0.01375702	0.14144301	0.09811219	0.68805724	-44.24220657348633
198	VPSVVRSSL	R23	20.912756598240467	0	HLA-B*07:02	CAVRPQGGSEKLVF	CASTVGGTQYF	TRAV21*01	TRAJ57*01	TRBV27*01	TRBJ2-3*01	tumor		0.4553756713867187	0.123651356	0.47388124	0.4716825485229492	0.85	0.0529124289751052	0.1989146173000335	0.14319442	0.2811	0.051072195	0.36853832	0.844	0.0021500502465642	0.00056660175	0.24561733	0.19192621	0.78082496	-44.94896697998047
199	VPSVARSSL	R23	9.890029325513195	0	HLA-B*07:02	CAVRPQGGSEKLVF	CASTVGGTQYF	TRAV21*01	TRAJ57*01	TRBV27*01	TRBJ2-3*01	tumor		0.2348465323448181	0.11344351	0.478434	0.5376719633738201	0.8133333333333334	0.0727561861276626	0.1692520231008529	0.17309731	0.2576	0.033608485	0.45925185	0.8200000000000001	0.0015235921135172	0.0003644228	0.19019707	0.17656536	0.7920141	-40.24787139892578
200	VPSVIRSSL	R23	7.140762463343108	0	HLA-B*07:02	CAVRPQGGSEKLVF	CASTVGGTQYF	TRAV21*01	TRAJ57*01	TRBV27*01	TRBJ2-3*01	tumor		0.6160350441932678	0.14953496	0.4736378	0.4692815939585367	0.8566666666666667	0.0327969826757907	0.1649148613214492	0.16581978	0.3079	0.053554095	0.56087565	0.845	0.0027781446289736	0.001432687	0.24847166	0.06864914	0.78302807	-41.489234924316406
201	VPSVLRSSL	R23	1.5175953079178888	0	HLA-B*07:02	CAVRPQGGSEKLVF	CASTVGGTQYF	TRAV21*01	TRAJ57*01	TRBV27*01	TRBJ2-3*01	tumor		0.1140433102846145	0.13138771	0.47811937	0.5132393042246501	0.86	0.0876846015453338	0.1009588316082954	0.17159978	0.043	0.049300607	0.45777753	0.846	0.0025291951184044	0.0042434037	0.21638934	0.19284105	0.7927619	-38.66444396972656
202	VPSVNRSSL	R23	2.82258064516129	0	HLA-B*07:02	CAVRPQGGSEKLVF	CASTVGGTQYF	TRAV21*01	TRAJ57*01	TRBV27*01	TRBJ2-3*01	tumor		0.9387481808662416	0.10993477	0.4776697	0.4630963404973348	0.8266666666666667	0.1654631197452545	0.1342492401599884	0.18352415	0.3219	0.051457185	0.31305623	0.913	0.0017941440484719	0.00017613173	0.19882129	0.10271366	0.7176549	-41.760990142822266
203	VPSVMRSSL	R23	3.717008797653959	0	HLA-B*07:02	CAVRPQGGSEKLVF	CASTVGGTQYF	TRAV21*01	TRAJ57*01	TRBV27*01	TRBJ2-3*01	tumor		0.8776463866233826	0.12415983	0.4640364	0.4723929564158121	0.8466666666666667	0.0416669063270092	0.1438695341348648	0.25534126	0.2873	0.04638721	0.5735386	0.86	0.0013648439635289	0.0049025714	0.21479909	0.05385528	0.780642	-40.40773010253906
204	VPSVERSSL	R23	5.410557184750734	0	HLA-B*07:02	CAVRPQGGSEKLVF	CASTVGGTQYF	TRAV21*01	TRAJ57*01	TRBV27*01	TRBJ2-3*01	tumor		0.0772478580474853	0.11545312	0.46203482	0.5106856822967529	0.8466666666666667	0.2203684747219085	0.0935883298516273	0.20492513	0.0351	0.053509552	0.38404813	0.681	0.0015609117050189	0.0031776726	0.15024753	0.100810654	0.58091766	-45.202392578125
205	VPSVYRSSL	R23	78.81231671554252	1	HLA-B*07:02	CAVRPQGGSEKLVF	CASTVGGTQYF	TRAV21*01	TRAJ57*01	TRBV27*01	TRBJ2-3*01	tumor		0.4317762553691864	0.11376004	0.47199604	0.4125352700551351	0.87	0.0284102242439985	0.0722552090883255	0.49082124	0.2697	0.03375899	0.5692767	0.864	0.0016490190770127	0.005472809	0.18345058	0.10497379	0.12179784	-56.039649963378906
206	VPSVFRSSL	R23	75.51319648093842	1	HLA-B*07:02	CAVRPQGGSEKLVF	CASTVGGTQYF	TRAV21*01	TRAJ57*01	TRBV27*01	TRBJ2-3*01	tumor		0.9473227262496948	0.13904983	0.4766381	0.4497528076171875	0.85	0.0743419751524925	0.05273924395442	0.39880773	0.3072	0.047369797	0.58985114	0.665	0.0017383769489242	0.0039647818	0.22552669	0.1747902	0.11919095	-47.24303436279297
207	VPSVDRSSL	R23	7.881231671554253	0	HLA-B*07:02	CAVRPQGGSEKLVF	CASTVGGTQYF	TRAV21*01	TRAJ57*01	TRBV27*01	TRBJ2-3*01	tumor		0.7615067362785339	0.12896603	0.4751349	0.4797183672587076	0.85	0.0727954730391502	0.1403643637895584	0.17844343	0.2134	0.07249161	0.54175687	0.696	0.0016938381202635	0.00058710575	0.15989117	0.19593099	0.60614026	-37.38682556152344
208	VPSVCRSSL	R23	9.222873900293257	0	HLA-B*07:02	CAVRPQGGSEKLVF	CASTVGGTQYF	TRAV21*01	TRAJ57*01	TRBV27*01	TRBJ2-3*01	tumor		0.0379289649426937	0.119451754	0.46970972	0.4926546812057495	0.8533333333333334	0.0711106657981872	0.138870969414711	0.13665217	0.2091	0.028305588	0.3919002	0.4139999999999999	0.0014128247392363	0.00046879053	0.14803797	0.26000002	0.7642374	-41.458457946777344
209	VPSVWKSSL	R23	78.95894428152494	1	HLA-B*07:02	CAVRPQGGSEKLVF	CASTVGGTQYF	TRAV21*01	TRAJ57*01	TRBV27*01	TRBJ2-3*01	tumor		0.1997937113046646	0.15499386	0.46192998	0.5930398305257161	0.8733333333333333	0.2139177024364471	0.2435877025127411	0.5728319	0.0975	0.031909317	0.6191793	0.821	0.0011655897462333	0.013589472	0.21919039	0.1386752	0.42201483	-46.65506362915039
210	VPSVWHSSL	R23	68.4017595307918	1	HLA-B*07:02	CAVRPQGGSEKLVF	CASTVGGTQYF	TRAV21*01	TRAJ57*01	TRBV27*01	TRBJ2-3*01	tumor		0.0703453421592712	0.13461366	0.45538354	0.6059424082438152	0.8766666666666667	0.1525484323501587	0.0867266878485679	0.2525793	0.0313	0.02409935	0.34834132	0.8140000000000001	0.0019893900127499	0.013112545	0.12619315	0.020538019	0.5238005	-48.490840911865234
211	VPSVWGSSL	R23	3.6950146627566	0	HLA-B*07:02	CAVRPQGGSEKLVF	CASTVGGTQYF	TRAV21*01	TRAJ57*01	TRBV27*01	TRBJ2-3*01	tumor		0.9765349626541138	0.12606497	0.45281404	0.5776120026906331	0.8766666666666667	0.1664253920316696	0.114770159125328	0.6575545	0.3771	0.032806557	0.50069094	0.8200000000000001	0.0019526475698512	0.02914396	0.22403167	0.09365375	0.37588724	-48.53788757324219
212	VPSVWPSSL	R23	1.87683284457478	0	HLA-B*07:02	CAVRPQGGSEKLVF	CASTVGGTQYF	TRAV21*01	TRAJ57*01	TRBV27*01	TRBJ2-3*01	tumor		0.4138675630092621	0.13431628	0.45824394	0.6957382758458455	0.8533333333333334	0.2448016703128814	0.0984044894576072	0.38298836	0.0342	0.031452414	0.5580394	0.858	0.0161790513309824	0.0065113604	0.17936665	0.046445485	0.09563012	-62.76046371459961
213	VPSVWTSSL	R23	14.274193548387096	0	HLA-B*07:02	CAVRPQGGSEKLVF	CASTVGGTQYF	TRAV21*01	TRAJ57*01	TRBV27*01	TRBJ2-3*01	tumor		0.0002702992060221	0.13161051	0.45277828	0.5593324502309163	0.88	0.1172174662351608	0.0940160900354385	0.35783273	0.0301	0.034037303	0.4974543	0.845	0.0013695469897356	0.0016860962	0.23085621	0.0459434	0.5127679	-58.11380386352539
214	VPSVWSSSL	R23	8.782991202346041	0	HLA-B*07:02	CAVRPQGGSEKLVF	CASTVGGTQYF	TRAV21*01	TRAJ57*01	TRBV27*01	TRBJ2-3*01	tumor		0.6236812472343445	0.124764435	0.4566204	0.5478494962056477	0.89	0.119184099137783	0.1305945217609405	0.45207056	0.1988	0.04158358	0.37480187	0.817	0.0034597268371726	0.0042883754	0.2516375	0.07792436	0.11018391	-62.29281997680664
215	VPSVWQSSL	R23	27.126099706744867	0	HLA-B*07:02	CAVRPQGGSEKLVF	CASTVGGTQYF	TRAV21*01	TRAJ57*01	TRBV27*01	TRBJ2-3*01	tumor		0.7780697345733643	0.15533064	0.44492826	0.5925890604654949	0.88	0.2174902558326721	0.1458085477352142	0.27561092	0.0471	0.03263488	0.55095124	0.839	0.0012072413621353	0.0049768984	0.20167936	0.12738463	0.65827197	-59.25752258300781
216	VPSVWNSSL	R23	25.51319648093841	0	HLA-B*07:02	CAVRPQGGSEKLVF	CASTVGGTQYF	TRAV21*01	TRAJ57*01	TRBV27*01	TRBJ2-3*01	tumor		0.99905663728714	0.11521722	0.4508843	0.5985746383666992	0.8733333333333333	0.147721916437149	0.1974958777427673	0.3509334	0.963	0.05400522	0.35981846	0.8090000000000002	0.0050846213212935	0.009419858	0.2129024	0.14637789	0.6651238	-53.65592193603516
217	VPSVWVSSL	R23	12.008797653958949	0	HLA-B*07:02	CAVRPQGGSEKLVF	CASTVGGTQYF	TRAV21*01	TRAJ57*01	TRBV27*01	TRBJ2-3*01	tumor		0.639326274394989	0.09944536	0.45794755	0.5364208221435547	0.86	0.2275631427764892	0.1606963127851486	0.23578916	0.2067	0.029672813	0.5370966	0.823	0.001505405363423	0.001585573	0.20809844	0.51896805	0.5963586	-57.49655532836914
218	VPSVWISSL	R23	1.7595307917888563	0	HLA-B*07:02	CAVRPQGGSEKLVF	CASTVGGTQYF	TRAV21*01	TRAJ57*01	TRBV27*01	TRBJ2-3*01	tumor		0.9252936840057372	0.11747016	0.44595754	0.5818986097971599	0.8133333333333334	0.1956410408020019	0.1123067289590835	0.17107044	0.0391	0.028893122	0.5885304	0.8260000000000001	0.0026423099785461	0.0011013448	0.1964343	0.19477391	0.71863437	-54.05694961547852
219	VPSVWLSSL	R23	6.554252199413489	0	HLA-B*07:02	CAVRPQGGSEKLVF	CASTVGGTQYF	TRAV21*01	TRAJ57*01	TRBV27*01	TRBJ2-3*01	tumor		0.3242606818675995	0.124520466	0.44765377	0.5696632862091064	0.85	0.1759408265352249	0.1988245695829391	0.19016674	0.8032	0.03242371	0.53106624	0.834	0.0026050052518257	0.00067538023	0.17865829	0.12292828	0.7563719	-46.55889892578125
220	VPSVWASSL	R23	29.83870967741936	0	HLA-B*07:02	CAVRPQGGSEKLVF	CASTVGGTQYF	TRAV21*01	TRAJ57*01	TRBV27*01	TRBJ2-3*01	tumor		0.6793443560600281	0.13742523	0.45430687	0.5824923117955525	0.8666666666666667	0.237620010972023	0.1163221001625061	0.47953713	0.0255	0.027499411	0.38942772	0.8240000000000001	0.0022404715753509	0.0031783283	0.22927988	0.077401906	0.10419374	-51.023887634277344
221	VPSVWFSSL	R23	13.966275659824047	0	HLA-B*07:02	CAVRPQGGSEKLVF	CASTVGGTQYF	TRAV21*01	TRAJ57*01	TRBV27*01	TRBJ2-3*01	tumor		0.9747353196144104	0.1277883	0.4456176	0.5764745871225994	0.8666666666666667	0.2644439339637756	0.2345078885555267	0.10402959	0.0553	0.032738715	0.5833283	0.8090000000000002	0.0035859260511642	0.00380224	0.16488886	0.12030246	0.3679667	-64.78955078125
222	VPSVWMSSL	R23	28.739002932551323	0	HLA-B*07:02	CAVRPQGGSEKLVF	CASTVGGTQYF	TRAV21*01	TRAJ57*01	TRBV27*01	TRBJ2-3*01	tumor		0.7627419233322144	0.12080132	0.45020118	0.6080210208892822	0.8633333333333333	0.1823195964097976	0.080839917063713	0.15426013	0.0269	0.032190237	0.42702162	0.8260000000000001	0.0016861042087839	0.00025388598	0.17680456	0.5080469	0.17145582	-53.388404846191406
223	VPSVWYSSL	R23	44.57478005865102	0	HLA-B*07:02	CAVRPQGGSEKLVF	CASTVGGTQYF	TRAV21*01	TRAJ57*01	TRBV27*01	TRBJ2-3*01	tumor		0.678000271320343	0.14627911	0.4544615	0.5762508312861125	0.88	0.2488723844289779	0.1045576333999633	0.29099926	0.0554	0.023666792	0.579535	0.829	0.0078482901619281	0.012818515	0.16453521	0.17957239	0.23349534	-50.75375747680664
224	VPSVWWSSL	R23	3.75366568914956	0	HLA-B*07:02	CAVRPQGGSEKLVF	CASTVGGTQYF	TRAV21*01	TRAJ57*01	TRBV27*01	TRBJ2-3*01	tumor		0.0118403434753417	0.124191515	0.45124218	0.5896049340565999	0.8666666666666667	0.228245124220848	0.1738983243703842	0.18426576	0.0341	0.020091174	0.58445054	0.7870000000000001	0.0086810835498909	0.027553946	0.243137	0.35961598	0.30272168	-62.60564422607422
225	VPSVWESSL	R23	6.752199413489737	0	HLA-B*07:02	CAVRPQGGSEKLVF	CASTVGGTQYF	TRAV21*01	TRAJ57*01	TRBV27*01	TRBJ2-3*01	tumor		0.8940484523773193	0.13568029	0.45138472	0.6008313496907551	0.8733333333333333	0.2759358584880829	0.174806922674179	0.30427662	0.0352	0.039003044	0.55121315	0.833	0.0015074218725203	0.0050673783	0.21890944	0.07851892	0.6170473	-56.81641387939453
226	VPSVWRTSL	R23	40.83577712609971	0	HLA-B*07:02	CAVRPQGGSEKLVF	CASTVGGTQYF	TRAV21*01	TRAJ57*01	TRBV27*01	TRBJ2-3*01	tumor		0.7233194708824158	0.13565113	0.47013146	0.5444043874740601	0.8566666666666667	0.106023870408535	0.2961756885051727	0.36268282	0.0493	0.025003446	0.3988362	0.853	0.0032565391127718	0.0044011176	0.20142311	0.082868926	0.5337167	-46.70024871826172
227	VPSVWRHSL	R23	86.36363636363636	1	HLA-B*07:02	CAVRPQGGSEKLVF	CASTVGGTQYF	TRAV21*01	TRAJ57*01	TRBV27*01	TRBJ2-3*01	tumor		0.4916264414787292	0.112710066	0.4568491	0.4678775469462076	0.86	0.0876542553305625	0.2778181731700897	0.34922412	0.8383	0.01251631	0.5991665	0.8260000000000001	0.0020773185096913	0.14866525	0.13215427	0.09665134	0.4151484	-47.85221099853516
228	VPSVWRQSL	R23	92.44868035190616	1	HLA-B*07:02	CAVRPQGGSEKLVF	CASTVGGTQYF	TRAV21*01	TRAJ57*01	TRBV27*01	TRBJ2-3*01	tumor		0.7348654270172119	0.1253836	0.46082452	0.5195644696553547	0.8633333333333333	0.0996471047401428	0.1434631496667862	0.33169636	0.0402	0.023031464	0.44201162	0.832	0.0024750932658207	0.08162442	0.17157991	0.0869529	0.3906277	-54.21862030029297
229	VPSVWRVSL	R23	82.95454545454547	1	HLA-B*07:02	CAVRPQGGSEKLVF	CASTVGGTQYF	TRAV21*01	TRAJ57*01	TRBV27*01	TRBJ2-3*01	tumor		0.9440878033638	0.16043903	0.4628464	0.4779868523279825	0.89	0.1505056619644165	0.1261820048093795	0.44373432	0.0391	0.045976795	0.59824216	0.821	0.0031454820651561	0.008541226	0.21492031	0.12795538	0.707691	-48.49118041992188
230	VPSVWRNSL	R23	83.9442815249267	1	HLA-B*07:02	CAVRPQGGSEKLVF	CASTVGGTQYF	TRAV21*01	TRAJ57*01	TRBV27*01	TRBJ2-3*01	tumor		0.972605526447296	0.13011463	0.46435177	0.5229600270589192	0.8666666666666667	0.2511875033378601	0.1987514942884445	0.37176508	0.0386	0.02504421	0.6004427	0.856	0.0035811432346235	0.045621485	0.19525918	0.101643816	0.36732185	-42.87407684326172
231	VPSVWRLSL	R23	90.17595307917888	1	HLA-B*07:02	CAVRPQGGSEKLVF	CASTVGGTQYF	TRAV21*01	TRAJ57*01	TRBV27*01	TRBJ2-3*01	tumor		0.9013378620147704	0.13457623	0.45681873	0.5560373465220134	0.8833333333333333	0.1379110217094421	0.202236920595169	0.423188	0.0311	0.03499599	0.5657659	0.832	0.0031012687541078	0.025266826	0.21585293	0.06916694	0.5999568	-48.39991760253906
232	VPSVWRMSL	R23	91.49560117302052	1	HLA-B*07:02	CAVRPQGGSEKLVF	CASTVGGTQYF	TRAV21*01	TRAJ57*01	TRBV27*01	TRBJ2-3*01	tumor		0.5704204440116882	0.1284873	0.46377602	0.5184576908747356	0.8766666666666667	0.1148757562041282	0.3030509948730469	0.28713176	0.0302	0.017235959	0.4118612	0.8200000000000001	0.00304993505124	0.04740894	0.21797128	0.09816616	0.6330576	-54.69459533691406
233	VPSVWRISL	R23	77.63929618768329	1	HLA-B*07:02	CAVRPQGGSEKLVF	CASTVGGTQYF	TRAV21*01	TRAJ57*01	TRBV27*01	TRBJ2-3*01	tumor		0.9959916472434998	0.10819311	0.4794553	0.4836870829264322	0.8966666666666666	0.0839655473828315	0.2661384344100952	0.43993106	0.0488	0.047442347	0.6155746	0.821	0.0025129373650997	0.016602725	0.2236996	0.11807947	0.54660124	-46.67707824707031
234	VPSVWRASL	R23	92.00879765395896	1	HLA-B*07:02	CAVRPQGGSEKLVF	CASTVGGTQYF	TRAV21*01	TRAJ57*01	TRBV27*01	TRBJ2-3*01	tumor		0.0639708563685417	0.15592417	0.46077174	0.5330280462900798	0.8433333333333334	0.1867145150899887	0.1223971024155616	0.33642182	0.0383	0.024009354	0.4690141	0.8110000000000002	0.004086091031786	0.033533365	0.22626328	0.03394997	0.75433254	-50.23234558105469
235	VPSVWRRSL	R23	72.94721407624634	1	HLA-B*07:02	CAVRPQGGSEKLVF	CASTVGGTQYF	TRAV21*01	TRAJ57*01	TRBV27*01	TRBJ2-3*01	tumor		0.9161540865898132	0.10789482	0.46247917	0.4600962797800699	0.8366666666666667	0.0689989253878593	0.2265677452087402	0.60618216	0.0413	0.020560753	0.64178383	0.47	0.0036180898314341	0.15099055	0.18087697	0.17935416	0.3401544	-49.7246322631836
236	VPSVWRPSL	R23	91.42228739002933	1	HLA-B*07:02	CAVRPQGGSEKLVF	CASTVGGTQYF	TRAV21*01	TRAJ57*01	TRBV27*01	TRBJ2-3*01	tumor		0.9128286838531494	0.11644234	0.4545808	0.6190146605173747	0.87	0.1371094137430191	0.2654725909233093	0.4352306	0.039	0.032320917	0.645015	0.863	0.0028664303637924	0.17103502	0.172692	0.049026206	0.686887	-49.29070281982422
237	VPSVWRKSL	R23	54.83870967741935	0	HLA-B*07:02	CAVRPQGGSEKLVF	CASTVGGTQYF	TRAV21*01	TRAJ57*01	TRBV27*01	TRBJ2-3*01	tumor		0.9821459650993348	0.112684995	0.46266726	0.5178509553273518	0.8466666666666667	0.1700168251991272	0.0108367530629038	0.6391857	0.0508	0.015225004	0.6066364	0.851	0.002116295590531	0.13591456	0.17509931	0.1506924	0.4294089	-44.14543533325195
238	VPSVWRGSL	R23	83.57771260997067	1	HLA-B*07:02	CAVRPQGGSEKLVF	CASTVGGTQYF	TRAV21*01	TRAJ57*01	TRBV27*01	TRBJ2-3*01	tumor		0.6478612422943115	0.12861362	0.4593028	0.467664361000061	0.86	0.1034495905041694	0.1865133196115493	0.33170134	0.0343	0.02680772	0.37689564	0.72	0.0018398304513539	0.1831223	0.21478233	0.0627007	0.77348083	-49.348907470703125
239	VPSVWRESL	R23	72.43401759530792	1	HLA-B*07:02	CAVRPQGGSEKLVF	CASTVGGTQYF	TRAV21*01	TRAJ57*01	TRBV27*01	TRBJ2-3*01	tumor		0.7510116696357727	0.116405845	0.46472037	0.574420730272929	0.8566666666666667	0.2333520054817199	0.1800810098648071	0.57509136	0.0329	0.015281773	0.66532135	0.727	0.0021445599792059	0.062040687	0.14903419	0.045079038	0.32661888	-47.06216049194336
240	VPSVWRYSL	R23	88.26979472140764	1	HLA-B*07:02	CAVRPQGGSEKLVF	CASTVGGTQYF	TRAV21*01	TRAJ57*01	TRBV27*01	TRBJ2-3*01	tumor		0.7840113639831543	0.10815539	0.46343544	0.4890316327412923	0.89	0.1330216974020004	0.2347399890422821	0.33389398	0.0375	0.024482306	0.4381315	0.837	0.0020561341312713	0.054293454	0.21047151	0.026252955	0.36003974	-52.74380874633789
241	VPSVWRFSL	R23	89.80938416422288	1	HLA-B*07:02	CAVRPQGGSEKLVF	CASTVGGTQYF	TRAV21*01	TRAJ57*01	TRBV27*01	TRBJ2-3*01	tumor		0.99444580078125	0.13170478	0.47076762	0.5094916025797527	0.89	0.2036172300577163	0.0811756700277328	0.35423315	0.0384	0.04729338	0.58992136	0.821	0.002324079722166	0.017964065	0.20953734	0.1424011	0.3375833	-48.44927978515625
242	VPSVWRDSL	R23	76.97947214076247	1	HLA-B*07:02	CAVRPQGGSEKLVF	CASTVGGTQYF	TRAV21*01	TRAJ57*01	TRBV27*01	TRBJ2-3*01	tumor		0.9485692977905272	0.12573835	0.46196565	0.5596714814503987	0.8733333333333333	0.1617248654365539	0.1590174585580825	0.63397443	0.0317	0.024613997	0.58469224	0.7870000000000001	0.002097611661884	0.11193898	0.18323867	0.081039816	0.3335019	-50.16297149658203
243	VPSVWRCSL	R23	87.82991202346041	1	HLA-B*07:02	CAVRPQGGSEKLVF	CASTVGGTQYF	TRAV21*01	TRAJ57*01	TRBV27*01	TRBJ2-3*01	tumor		0.9981871247291564	0.132671	0.4579348	0.5264115333557129	0.8633333333333333	0.1671911776065826	0.2048856317996978	0.37407726	0.0332	0.028476657	0.56014454	0.5800000000000001	0.0023283636081032	0.010762274	0.19313551	0.16361697	0.7552395	-58.62419509887695
244	VPSVWRWSL	R23	92.96187683284458	1	HLA-B*07:02	CAVRPQGGSEKLVF	CASTVGGTQYF	TRAV21*01	TRAJ57*01	TRBV27*01	TRBJ2-3*01	tumor		0.2210106402635574	0.12145743	0.457482	0.5562491814295452	0.8766666666666667	0.2020800560712814	0.2045240700244903	0.4225912	0.0341	0.033408727	0.4173775	0.857	0.0018541707890108	0.0038560927	0.19309807	0.5638275	0.25534186	-58.72982406616211
245	VPSVWRSAL	R23	92.44868035190616	1	HLA-B*07:02	CAVRPQGGSEKLVF	CASTVGGTQYF	TRAV21*01	TRAJ57*01	TRBV27*01	TRBJ2-3*01	tumor		0.6013607382774353	0.12080131	0.46476606	0.5544435183207195	0.8866666666666667	0.1280741840600967	0.1078284457325935	0.42199874	0.168	0.02661744	0.59832734	0.8280000000000001	0.0019673285438329	0.077830195	0.20374906	0.08328546	0.7588759	-42.41634750366211
246	VPSVWRSTL	R23	88.70967741935485	1	HLA-B*07:02	CAVRPQGGSEKLVF	CASTVGGTQYF	TRAV21*01	TRAJ57*01	TRBV27*01	TRBJ2-3*01	tumor		0.9861563444137572	0.12608375	0.45885226	0.5053649346033733	0.8733333333333333	0.1123653203248977	0.0100468276068568	0.5032346	0.0705	0.022446752	0.4187173	0.833	0.0016393740515923	0.047435433	0.19822988	0.03222229	0.541415	-47.18292999267578
247	VPSVWRSEL	R23	84.2375366568915	1	HLA-B*07:02	CAVRPQGGSEKLVF	CASTVGGTQYF	TRAV21*01	TRAJ57*01	TRBV27*01	TRBJ2-3*01	tumor		0.8295761942863464	0.11806825	0.45423755	0.5823828379313152	0.87	0.1771285086870193	0.2736627161502838	0.4351689	0.0378	0.020494156	0.5737761	0.79	0.0022374800697434	0.0008842051	0.1880852	0.07092182	0.32526833	-44.84871292114258
248	VPSVWRSQL	R23	73.97360703812318	1	HLA-B*07:02	CAVRPQGGSEKLVF	CASTVGGTQYF	TRAV21*01	TRAJ57*01	TRBV27*01	TRBJ2-3*01	tumor		0.959867000579834	0.13706814	0.45540696	0.5524992148081462	0.8633333333333333	0.0661215558648109	0.22646164894104	0.57713556	0.0816	0.019625524	0.57015735	0.742	0.0023261474372702	0.0009914637	0.20010702	0.043817796	0.38515973	-43.788818359375
249	VPSVWRSVL	R23	80.86510263929618	1	HLA-B*07:02	CAVRPQGGSEKLVF	CASTVGGTQYF	TRAV21*01	TRAJ57*01	TRBV27*01	TRBJ2-3*01	tumor		0.858494758605957	0.1185969	0.46325675	0.4429898262023926	0.9033333333333332	0.1062453538179397	0.0668866261839866	0.3596	0.1211	0.029122593	0.5432954	0.7710000000000001	0.002242757944623	0.3676492	0.19315726	0.18221353	0.7134758	-43.03924560546875
250	VPSVWRSPL	R23	81.74486803519062	1	HLA-B*07:02	CAVRPQGGSEKLVF	CASTVGGTQYF	TRAV21*01	TRAJ57*01	TRBV27*01	TRBJ2-3*01	tumor		0.964033305644989	0.12969865	0.4552865	0.6395099560419719	0.84	0.1061677709221839	0.0159941092133522	0.50398797	0.9638	0.021841329	0.3956676	0.88	0.0019961343743489	0.0006379485	0.20789355	0.06989395	0.6920638	-50.2646484375
251	VPSVWRSKL	R23	53.37243401759531	0	HLA-B*07:02	CAVRPQGGSEKLVF	CASTVGGTQYF	TRAV21*01	TRAJ57*01	TRBV27*01	TRBJ2-3*01	tumor		0.971293568611145	0.12150898	0.45595348	0.5800954103469849	0.8566666666666667	0.1269073486328125	0.0071959611959755	0.462919	0.0297	0.027170712	0.5824304	0.7780000000000001	0.001849095315265	0.0033233464	0.19174197	0.11246038	0.41873562	-46.5329475402832
252	VPSVWRSIL	R23	49.633431085044	0	HLA-B*07:02	CAVRPQGGSEKLVF	CASTVGGTQYF	TRAV21*01	TRAJ57*01	TRBV27*01	TRBJ2-3*01	tumor		0.999451458454132	0.11919164	0.45682973	0.4270639419555664	0.8966666666666666	0.0884613543748855	0.0202559065073728	0.35110596	0.0365	0.03182005	0.36009815	0.794	0.0017919711623108	0.28724748	0.20091699	0.06194322	0.5653336	-41.16767883300781
253	VPSVWRSHL	R23	88.85630498533725	1	HLA-B*07:02	CAVRPQGGSEKLVF	CASTVGGTQYF	TRAV21*01	TRAJ57*01	TRBV27*01	TRBJ2-3*01	tumor		0.4165595471858978	0.11339339	0.44671246	0.4773014386494955	0.8333333333333334	0.0835825949907302	0.0167450886219739	0.6808165	0.1849	0.017852716	0.48726705	0.817	0.0019532919410266	0.00019031763	0.18386395	0.057523735	0.4202679	-47.029422760009766
254	VPSVWRSML	R23	83.9442815249267	1	HLA-B*07:02	CAVRPQGGSEKLVF	CASTVGGTQYF	TRAV21*01	TRAJ57*01	TRBV27*01	TRBJ2-3*01	tumor		0.989342451095581	0.1796092	0.45242572	0.4578831195831299	0.9	0.0929507315158844	0.0086758462712168	0.4925921	0.9827	0.02237329	0.5826864	0.79	0.0037049217586172	0.040774643	0.19825578	0.1917328	0.63605356	-49.216041564941406
255	VPSVWRSNL	R23	93.7683284457478	1	HLA-B*07:02	CAVRPQGGSEKLVF	CASTVGGTQYF	TRAV21*01	TRAJ57*01	TRBV27*01	TRBJ2-3*01	tumor		0.9973490238189696	0.11120353	0.4590897	0.5215178330739338	0.8366666666666667	0.1745546758174896	0.1585006117820739	0.52688587	0.0301	0.029988421	0.4697655	0.7710000000000001	0.0017901263810927	0.019075602	0.19253969	0.017311618	0.36661953	-46.51430130004883
256	VPSVWRSGL	R23	87.17008797653959	1	HLA-B*07:02	CAVRPQGGSEKLVF	CASTVGGTQYF	TRAV21*01	TRAJ57*01	TRBV27*01	TRBJ2-3*01	tumor		0.9860360622406006	0.1343867	0.45791975	0.4128766059875488	0.8366666666666667	0.0900284796953201	0.0131091242656111	0.4130968	0.7814	0.027394237	0.30547437	0.855	0.0014783395767153	0.025230587	0.2058838	0.3404431	0.77327645	-49.28317642211914
257	VPSVWRSYL	R23	86.14369501466275	1	HLA-B*07:02	CAVRPQGGSEKLVF	CASTVGGTQYF	TRAV21*01	TRAJ57*01	TRBV27*01	TRBJ2-3*01	tumor		0.851117730140686	0.113491006	0.45407194	0.4256033897399902	0.88	0.0700833201408386	0.0139287021011114	0.5112475	0.0419	0.017680557	0.5984304	0.815	0.0036009564413689	0.0001462102	0.19787838	0.119770706	0.363056	-41.18844604492188
258	VPSVWRSRL	R23	51.17302052785924	0	HLA-B*07:02	CAVRPQGGSEKLVF	CASTVGGTQYF	TRAV21*01	TRAJ57*01	TRBV27*01	TRBJ2-3*01	tumor		0.6255314350128174	0.1200422	0.44844523	0.4826685587565104	0.85	0.0625412091612815	0.0759813264012336	0.67965627	0.0325	0.022213308	0.40972218	0.571	0.0015291438292479	0.0017495751	0.21322638	0.059476044	0.3241523	-50.57676696777344
259	VPSVWRSLL	R23	50.95307917888563	0	HLA-B*07:02	CAVRPQGGSEKLVF	CASTVGGTQYF	TRAV21*01	TRAJ57*01	TRBV27*01	TRBJ2-3*01	tumor		0.981783092021942	0.13526379	0.44455287	0.4477941592534383	0.8933333333333333	0.1160415187478065	0.4023579359054565	0.3720278	0.0678	0.018428449	0.561337	0.8240000000000001	0.002393174773897	0.058703065	0.19818036	0.12529041	0.5929353	-47.18397521972656
260	VPSVWRSFL	R23	75.2199413489736	1	HLA-B*07:02	CAVRPQGGSEKLVF	CASTVGGTQYF	TRAV21*01	TRAJ57*01	TRBV27*01	TRBJ2-3*01	tumor		0.9382752776145936	0.14224824	0.45031127	0.430934190750122	0.8766666666666667	0.1307889223098755	0.4184817969799042	0.4280623	0.0079	0.017014155	0.5658468	0.823	0.0016756407996581	0.00039041042	0.1744571	0.1652887	0.346906	-52.446964263916016
261	VPSVWRSDL	R23	83.06451612903226	1	HLA-B*07:02	CAVRPQGGSEKLVF	CASTVGGTQYF	TRAV21*01	TRAJ57*01	TRBV27*01	TRBJ2-3*01	tumor		0.98264342546463	0.13951194	0.45702696	0.56354554494222	0.85	0.1280866265296936	0.062645673751831	0.3528984	0.06	0.02736978	0.5360762	0.7050000000000001	0.0022093115760071	0.003843844	0.19422847	0.081469074	0.3335043	-47.03010559082031
262	VPSVWRSCL	R23	85.04398826979472	1	HLA-B*07:02	CAVRPQGGSEKLVF	CASTVGGTQYF	TRAV21*01	TRAJ57*01	TRBV27*01	TRBJ2-3*01	tumor		0.7597289681434631	0.13047381	0.45235568	0.5163304011027019	0.9	0.1259221881628036	0.0459108799695968	0.44108814	0.4027	0.013756512	0.39121845	0.593	0.0016372575737477	0.056406617	0.18418069	0.10243217	0.74774855	-47.395790100097656
263	VPSVWRSWL	R23	71.33431085043988	1	HLA-B*07:02	CAVRPQGGSEKLVF	CASTVGGTQYF	TRAV21*01	TRAJ57*01	TRBV27*01	TRBJ2-3*01	tumor		0.926003873348236	0.14799483	0.4507849	0.4421233336130777	0.87	0.1349169164896011	0.1548924744129181	0.57189584	0.0381	0.019009707	0.575799	0.726	0.0016876892288564	4.468405e-05	0.15228532	0.5104536	0.27744243	-47.712432861328125
264	VPSVWRSSM	R23	88.34310850439883	1	HLA-B*07:02	CAVRPQGGSEKLVF	CASTVGGTQYF	TRAV21*01	TRAJ57*01	TRBV27*01	TRBJ2-3*01	tumor		0.9927968382835388	0.14599235	0.4700685	0.6177109082539876	0.8933333333333333	0.1332670599222183	0.5345372557640076	0.42792532	0.447	0.031404875	0.36349782	0.8160000000000001	0.0021141087287105	0.036411315	0.22647586	0.11369322	0.5116585	-58.82093048095703
265	VPSVWRSSF	R23	92.44868035190616	1	HLA-B*07:02	CAVRPQGGSEKLVF	CASTVGGTQYF	TRAV21*01	TRAJ57*01	TRBV27*01	TRBJ2-3*01	tumor		0.9994875192642212	0.12973782	0.47871748	0.5511795679728191	0.89	0.1124518811702728	0.0435093902051448	0.3606001	0.0575	0.021205116	0.5534017	0.934	0.0020884825018583	0.11228323	0.21126904	0.04473821	0.13730203	-52.46568298339844
266	VPSVWRSSI	R23	95.52785923753667	1	HLA-B*07:02	CAVRPQGGSEKLVF	CASTVGGTQYF	TRAV21*01	TRAJ57*01	TRBV27*01	TRBJ2-3*01	tumor		0.9988439083099364	0.12912571	0.46803707	0.5522644519805908	0.8766666666666667	0.1323621571063995	0.5674586296081543	0.39790326	0.2425	0.02586263	0.57920295	0.735	0.0014767566884984	0.03493938	0.21916564	0.1116805	0.5828525	-45.27922821044922
267	VPSVWRSSV	R23	94.17155425219944	1	HLA-B*07:02	CAVRPQGGSEKLVF	CASTVGGTQYF	TRAV21*01	TRAJ57*01	TRBV27*01	TRBJ2-3*01	tumor		0.9880337119102478	0.1322813	0.46611732	0.5547208786010742	0.8833333333333333	0.1478310525417328	0.6121384501457214	0.39898148	0.2171	0.027402375	0.5105273	0.8940000000000001	0.0024387977820879	0.01563698	0.2220475	0.0760503	0.398342	-52.67662048339844
268	VPSVWRSSL	R24	75.4507628294036	1	HLA-B*07:02	CAVHMNRDDKIIF	CASSLTSFYEQYF	TRAV25*01	TRAJ30*01	TRBV27*01	TRBJ2-7*01	tumor		0.9996071457862854	0.1395325	0.46651986	0.8465918203194936	0.8766666666666667	0.0087228389456868	0.1916198432445526	0.8116418	0.0422	0.09432342	0.32830322	0.757	0.0063454306902713	0.024288833	0.41171718	0.006590608	0.5824352	-50.46202850341797
269	RPSVWRSSL	R24	61.997226074895984	0	HLA-B*07:02	CAVHMNRDDKIIF	CASSLTSFYEQYF	TRAV25*01	TRAJ30*01	TRBV27*01	TRBJ2-7*01	tumor		0.999744713306427	0.11609653	0.4789752	0.8423899014790853	0.7366666666666667	0.0051203561015427	0.1979788243770599	0.6417613	0.0439	0.115208514	0.58808017	0.306	0.0077870751963928	0.012301713	0.3316061	0.37102172	0.27158144	-60.55980682373047
270	APSVWRSSL	R24	41.81692094313453	0	HLA-B*07:02	CAVHMNRDDKIIF	CASSLTSFYEQYF	TRAV25*01	TRAJ30*01	TRBV27*01	TRBJ2-7*01	tumor		0.9977506995201112	0.1373279	0.46423844	0.8290616273880005	0.8266666666666667	0.0029804203659296	0.1848847419023513	0.74334365	0.1156	0.111749046	0.4539171	0.2929999999999999	0.0071560047857929	0.049976736	0.35831505	0.022191284	0.38407654	-44.66792297363281
271	SPSVWRSSL	R24	47.8502080443828	0	HLA-B*07:02	CAVHMNRDDKIIF	CASSLTSFYEQYF	TRAV25*01	TRAJ30*01	TRBV27*01	TRBJ2-7*01	tumor		0.9997031092643738	0.10805113	0.47324485	0.8555347820123037	0.8133333333333334	0.0035752810072153	0.0023927232250571	0.7156919	0.0429	0.12843579	0.64069283	0.344	0.0079558282101061	0.012271345	0.32395157	0.039445583	0.59999466	-48.62065887451172
272	KPSVWRSSL	R24	63.86962552011096	0	HLA-B*07:02	CAVHMNRDDKIIF	CASSLTSFYEQYF	TRAV25*01	TRAJ30*01	TRBV27*01	TRBJ2-7*01	tumor		0.9317874908447266	0.112950675	0.47526768	0.8586177825927734	0.77	0.0064613679423928	0.2205916941165924	0.56370956	0.0405	0.10159668	0.65065455	0.3109999999999999	0.0075782852538395	0.028029501	0.31636626	0.037205167	0.22409411	-48.33573532104492
273	HPSVWRSSL	R24	39.45908460471567	0	HLA-B*07:02	CAVHMNRDDKIIF	CASSLTSFYEQYF	TRAV25*01	TRAJ30*01	TRBV27*01	TRBJ2-7*01	tumor		0.9999767541885376	0.110369235	0.49463376	0.845877339442571	0.7766666666666666	0.0079015213996171	0.0028572594746947	0.5864688	0.0417	0.0631568	0.6029992	0.626	0.0064227853887132	0.09492347	0.32077238	0.006015473	0.35642165	-55.88074493408203
274	YPSVWRSSL	R24	29.40360610263524	0	HLA-B*07:02	CAVHMNRDDKIIF	CASSLTSFYEQYF	TRAV25*01	TRAJ30*01	TRBV27*01	TRBJ2-7*01	tumor		0.9976141452789308	0.107261494	0.46650997	0.8491865595181783	0.8433333333333334	0.0020813765004277	0.0068098534829914	0.5736966	0.0415	0.09251807	0.38286418	0.712	0.007693884895707	0.03387159	0.30019903	0.026563788	0.1379001	-51.9901008605957
275	TPSVWRSSL	R24	66.08876560332871	0	HLA-B*07:02	CAVHMNRDDKIIF	CASSLTSFYEQYF	TRAV25*01	TRAJ30*01	TRBV27*01	TRBJ2-7*01	tumor		0.9417125582695008	0.12757885	0.47569075	0.8555587232112885	0.8266666666666667	0.0025795700494199	0.0014948472380638	0.7178997	0.0412	0.12087521	0.66326153	0.427	0.0068997635476989	0.0047495067	0.31867918	0.03873457	0.587708	-56.23445892333984
276	MPSVWRSSL	R24	25.312066574202497	0	HLA-B*07:02	CAVHMNRDDKIIF	CASSLTSFYEQYF	TRAV25*01	TRAJ30*01	TRBV27*01	TRBJ2-7*01	tumor		0.973983108997345	0.11542188	0.47156972	0.8342082103093466	0.8733333333333333	0.0066106687299907	0.0034530281554907	0.64689314	0.0391	0.095905386	0.38153723	0.6600000000000001	0.0189323425234761	0.013669342	0.38381788	0.0032090798	0.18551318	-49.2347526550293
277	GPSVWRSSL	R24	60.124826629681	0	HLA-B*07:02	CAVHMNRDDKIIF	CASSLTSFYEQYF	TRAV25*01	TRAJ30*01	TRBV27*01	TRBJ2-7*01	tumor		0.9999620914459229	0.10957236	0.467314	0.8541511297225952	0.74	0.0207691118121147	0.0014487870503216	0.69931	0.0416	0.07618212	0.5487821	0.286	0.0083361618730123	0.15404755	0.36768386	0.022352096	0.25465167	-53.87975692749024
278	QPSVWRSSL	R24	43.61997226074896	0	HLA-B*07:02	CAVHMNRDDKIIF	CASSLTSFYEQYF	TRAV25*01	TRAJ30*01	TRBV27*01	TRBJ2-7*01	tumor		0.9999361038208008	0.099977724	0.47700185	0.8433305621147156	0.7566666666666667	0.005468672607094	0.1894657611846923	0.6373679	0.0383	0.053734154	0.57830894	0.328	0.0071291834290605	0.0029200315	0.2816492	0.018342001	0.245347	-46.36124801635742
279	IPSVWRSSL	R24	38.90429958391124	0	HLA-B*07:02	CAVHMNRDDKIIF	CASSLTSFYEQYF	TRAV25*01	TRAJ30*01	TRBV27*01	TRBJ2-7*01	tumor		0.982004702091217	0.12538877	0.4682314	0.8423972328503927	0.8833333333333333	0.0049458709545433	0.0011709794634953	0.74165314	0.0415	0.086634204	0.524116	0.859	0.006579365847574	0.023919374	0.41518506	0.3253196	0.26811168	-48.6411018371582
280	LPSVWRSSL	R24	20.943134535367545	0	HLA-B*07:02	CAVHMNRDDKIIF	CASSLTSFYEQYF	TRAV25*01	TRAJ30*01	TRBV27*01	TRBJ2-7*01	tumor		0.999483585357666	0.14094083	0.47902834	0.8318702578544617	0.8833333333333333	0.0104643255472183	0.0025210715830326	0.7148959	0.0407	0.099530816	0.36838222	0.918	0.0067690833224332	0.017201781	0.40795773	0.0075345007	0.680124	-54.024932861328125
281	FPSVWRSSL	R24	15.533980582524272	0	HLA-B*07:02	CAVHMNRDDKIIF	CASSLTSFYEQYF	TRAV25*01	TRAJ30*01	TRBV27*01	TRBJ2-7*01	tumor		0.9813643097877502	0.1105416	0.48260242	0.8468682070573171	0.8766666666666667	0.0211444180458784	0.0007355802226811	0.51572645	0.0413	0.09476049	0.57891893	0.5610000000000002	0.0066396399604855	0.06064415	0.381242	0.013086184	0.21308757	-46.97251892089844
282	NPSVWRSSL	R24	47.29542302357836	0	HLA-B*07:02	CAVHMNRDDKIIF	CASSLTSFYEQYF	TRAV25*01	TRAJ30*01	TRBV27*01	TRBJ2-7*01	tumor		0.9997674822807312	0.13721922	0.4618949	0.8579831918080648	0.7766666666666666	0.0062305564060807	0.1206560656428337	0.6965947	0.0394	0.114938244	0.44731587	0.4079999999999999	0.008112452730711	0.022481114	0.35739622	0.003933389	0.27920285	-45.86434173583984
283	WPSVWRSSL	R24	34.535367545076284	0	HLA-B*07:02	CAVHMNRDDKIIF	CASSLTSFYEQYF	TRAV25*01	TRAJ30*01	TRBV27*01	TRBJ2-7*01	tumor		0.9990081191062928	0.11195075	0.46904394	0.8359569907188416	0.8466666666666667	0.0184218510985374	0.1498438268899917	0.46144003	0.0414	0.12097464	0.61468935	0.845	0.0065532969063497	0.14468461	0.37421978	0.04091666	0.21275268	-47.38404846191406
284	CPSVWRSSL	R24	60.47156726768377	0	HLA-B*07:02	CAVHMNRDDKIIF	CASSLTSFYEQYF	TRAV25*01	TRAJ30*01	TRBV27*01	TRBJ2-7*01	tumor		0.96513831615448	0.13846967	0.4695886	0.8521676262219747	0.8566666666666667	0.0017871471354737	0.0043254517950117	0.7404967	0.0413	0.11281199	0.6083243	0.494	0.0074674136805697	0.38890097	0.29355276	0.012930706	0.65038353	-44.71721267700195
285	EPSVWRSSL	R24	21.35922330097087	0	HLA-B*07:02	CAVHMNRDDKIIF	CASSLTSFYEQYF	TRAV25*01	TRAJ30*01	TRBV27*01	TRBJ2-7*01	tumor		0.9953281879425048	0.1139039	0.46997195	0.8394749959309896	0.7733333333333333	0.0017950858455151	0.0036059441044926	0.51236963	0.0411	0.078261465	0.5861714	0.394	0.006642331124749	0.004136771	0.3102222	0.44871372	0.28505936	-51.64008331298828
286	VPRVWRSSL	R24	5.180305131761443	0	HLA-B*07:02	CAVHMNRDDKIIF	CASSLTSFYEQYF	TRAV25*01	TRAJ30*01	TRBV27*01	TRBJ2-7*01	tumor		0.9996466636657716	0.12846602	0.4928943	0.823218047618866	0.9	0.0109338564798235	0.2041301429271698	0.12011276	0.0509	0.083690576	0.4053372	0.2869999999999999	0.0280401938289287	0.0029862225	0.39283216	0.0062041082	0.34275517	-51.29713439941406
287	VPAVWRSSL	R24	1.331484049930652	0	HLA-B*07:02	CAVHMNRDDKIIF	CASSLTSFYEQYF	TRAV25*01	TRAJ30*01	TRBV27*01	TRBJ2-7*01	tumor		0.9836475253105164	0.26312113	0.46697277	0.8568358719348907	0.8833333333333333	0.1285518556833267	0.1663736701011657	0.8732481	0.0442	0.08251454	0.6180675	0.6680000000000001	0.0196104920789366	0.07431689	0.3968794	0.0187695	0.7160617	-44.28537368774414
288	VPHVWRSSL	R24	2.482662968099861	0	HLA-B*07:02	CAVHMNRDDKIIF	CASSLTSFYEQYF	TRAV25*01	TRAJ30*01	TRBV27*01	TRBJ2-7*01	tumor		0.992987334728241	0.14842445	0.48308536	0.8273615638415018	0.91	0.0305022075772285	0.0953296422958374	0.4237592	0.0447	0.05695428	0.42785102	0.4359999999999999	0.006478316738503	0.001573503	0.55527115	0.005655101	0.507767	-43.33700180053711
289	VPNVWRSSL	R24	25.450762829403608	0	HLA-B*07:02	CAVHMNRDDKIIF	CASSLTSFYEQYF	TRAV25*01	TRAJ30*01	TRBV27*01	TRBJ2-7*01	tumor		0.9998794794082642	0.121767424	0.4767125	0.8487957914670309	0.89	0.0136055126786232	0.2262717336416244	0.72486204	0.0384	0.11006361	0.5910738	0.531	0.0073175544457626	0.004774153	0.4575042	0.0131427515	0.38513514	-51.26409149169922
290	VPMVWRSSL	R24	1.7545076282940364	0	HLA-B*07:02	CAVHMNRDDKIIF	CASSLTSFYEQYF	TRAV25*01	TRAJ30*01	TRBV27*01	TRBJ2-7*01	tumor		0.9792712330818176	0.14662634	0.47047585	0.8302245934804281	0.92	0.1336692720651626	0.0004668209585361	0.8386473	0.0365	0.07410675	0.5983013	0.558	0.0152108544149086	0.031434447	0.5108016	0.12031604	0.29166296	-40.50041961669922
291	VPQVWRSSL	R24	2.385575589459085	0	HLA-B*07:02	CAVHMNRDDKIIF	CASSLTSFYEQYF	TRAV25*01	TRAJ30*01	TRBV27*01	TRBJ2-7*01	tumor		0.999403715133667	0.16689043	0.47359252	0.8542118271191915	0.8933333333333333	0.0880943462252616	0.1752097308635711	0.66109717	0.0473	0.050855	0.55850327	0.385	0.0079646461992524	0.0012239516	0.33286726	0.0071461345	0.3813801	-46.6292724609375
292	VPYVWRSSL	R24	5.020804438280167	0	HLA-B*07:02	CAVHMNRDDKIIF	CASSLTSFYEQYF	TRAV25*01	TRAJ30*01	TRBV27*01	TRBJ2-7*01	tumor		0.9989377856254578	0.1503086	0.47642472	0.8361588915189108	0.93	0.0113929081708192	0.0012140012113377	0.80245155	0.0444	0.09305467	0.3830709	0.867	0.0070518352193175	0.009182364	0.49987796	0.07939857	0.5546617	-48.47473907470703
293	VPKVWRSSL	R24	19.76421636615812	0	HLA-B*07:02	CAVHMNRDDKIIF	CASSLTSFYEQYF	TRAV25*01	TRAJ30*01	TRBV27*01	TRBJ2-7*01	tumor		0.9604747891426086	0.14156623	0.48664308	0.8381560643513998	0.88	0.0326527655124664	0.0007109700818546	0.31356484	0.039	0.07115096	0.6131698	0.3089999999999999	0.0117205762086086	0.0024398565	0.3741642	0.007931005	0.4605281	-43.66101837158203
294	VPTVWRSSL	R24	82.24687933425797	1	HLA-B*07:02	CAVHMNRDDKIIF	CASSLTSFYEQYF	TRAV25*01	TRAJ30*01	TRBV27*01	TRBJ2-7*01	tumor		0.9538590908050536	0.18979426	0.46202487	0.8459018468856812	0.8933333333333333	0.0082028396427631	0.0012628404656425	0.8783525	0.039	0.08750051	0.4209318	0.813	0.0071348848781781	0.037632644	0.4136845	0.030816281	0.5964019	-45.983177185058594
295	VPIVWRSSL	R24	61.92787794729544	0	HLA-B*07:02	CAVHMNRDDKIIF	CASSLTSFYEQYF	TRAV25*01	TRAJ30*01	TRBV27*01	TRBJ2-7*01	tumor		0.9955744743347168	0.11639675	0.46974775	0.8361868560314178	0.9433333333333334	0.021455094218254	0.1605988889932632	0.7271152	0.0357	0.07002816	0.5800611	0.7810000000000001	0.0066283503605518	0.1681838	0.49598622	0.030845532	0.37868533	-49.33658599853516
296	VPDVWRSSL	R24	23.647711511789183	0	HLA-B*07:02	CAVHMNRDDKIIF	CASSLTSFYEQYF	TRAV25*01	TRAJ30*01	TRBV27*01	TRBJ2-7*01	tumor		0.996559202671051	0.15637977	0.46543828	0.8421888450781504	0.8833333333333333	0.0149861928075551	0.2343147844076156	0.85025525	0.0375	0.08270187	0.59524876	0.933	0.0163383676175726	0.0011244416	0.3218667	0.009079038	0.2863822	-42.71326446533203
297	VPVVWRSSL	R24	25.52011095700416	0	HLA-B*07:02	CAVHMNRDDKIIF	CASSLTSFYEQYF	TRAV25*01	TRAJ30*01	TRBV27*01	TRBJ2-7*01	tumor		0.9995589852333068	0.13133138	0.47654223	0.8361178040504456	0.9466666666666668	0.169117584824562	0.191115066409111	0.83438265	0.0433	0.08465468	0.53675973	0.708	0.0099968389360583	0.15480855	0.4912242	0.013669379	0.61655045	-49.19301986694336
298	VPFVWRSSL	R24	3.4743411927877945	0	HLA-B*07:02	CAVHMNRDDKIIF	CASSLTSFYEQYF	TRAV25*01	TRAJ30*01	TRBV27*01	TRBJ2-7*01	tumor		0.8998857140541077	0.15234841	0.48134547	0.8294156988461813	0.9333333333333332	0.2128212451934814	0.207215279340744	0.79077834	0.0401	0.09498328	0.41915393	0.6620000000000001	0.0259814842938794	0.057453156	0.5226146	0.10193569	0.36639604	-47.65000915527344
299	VPLVWRSSL	R24	5.208044382801664	0	HLA-B*07:02	CAVHMNRDDKIIF	CASSLTSFYEQYF	TRAV25*01	TRAJ30*01	TRBV27*01	TRBJ2-7*01	tumor		0.9985558390617372	0.1413055	0.47624454	0.8443207045396169	0.9466666666666668	0.0501170828938484	0.307027518749237	0.79256684	0.0157	0.06256939	0.61346674	0.386	0.011498727822618	0.07121375	0.50280935	0.10057949	0.50428545	-42.28996276855469
300	VPGVWRSSL	R24	12.54507628294036	0	HLA-B*07:02	CAVHMNRDDKIIF	CASSLTSFYEQYF	TRAV25*01	TRAJ30*01	TRBV27*01	TRBJ2-7*01	tumor		0.9998257756233216	0.1429416	0.4766979	0.8547656138737997	0.9333333333333332	0.1643012315034866	0.020010482519865	0.796732	0.1172	0.06917174	0.386701	0.421	0.0136526290531037	0.257514	0.41111663	0.019441158	0.6396495	-48.17737579345703
301	VPEVWRSSL	R24	31.96948682385576	0	HLA-B*07:02	CAVHMNRDDKIIF	CASSLTSFYEQYF	TRAV25*01	TRAJ30*01	TRBV27*01	TRBJ2-7*01	tumor		0.9968335032463074	0.1586875	0.4532102	0.8393219113349915	0.88	0.0142341768369078	0.2078218609094619	0.7990925	0.0371	0.07428039	0.5937772	0.563	0.0073241127014625	0.00039449334	0.30782264	0.010391074	0.28706777	-48.97827911376953
302	VPWVWRSSL	R24	31.69209431345354	0	HLA-B*07:02	CAVHMNRDDKIIF	CASSLTSFYEQYF	TRAV25*01	TRAJ30*01	TRBV27*01	TRBJ2-7*01	tumor		0.983153998851776	0.18148182	0.46744588	0.8324263095855713	0.94	0.1226957589387893	0.1931678652763366	0.8597351	0.0455	0.09638716	0.5941737	0.374	0.0072503818308177	0.5391459	0.51690626	0.0055018067	0.3391589	-64.14553833007812
303	VPPVWRSSL	R24	30.235783633841887	0	HLA-B*07:02	CAVHMNRDDKIIF	CASSLTSFYEQYF	TRAV25*01	TRAJ30*01	TRBV27*01	TRBJ2-7*01	tumor		0.9994483590126038	0.10539055	0.46676674	0.8742611010869344	0.8766666666666667	0.0053436560556292	0.0004092642338946	0.7610047	0.0448	0.12469933	0.5802821	0.4459999999999999	0.0782269872594042	0.051263303	0.41312906	0.0034214747	0.58937585	-50.68748474121094
304	VPCVWRSSL	R24	37.656033287101245	0	HLA-B*07:02	CAVHMNRDDKIIF	CASSLTSFYEQYF	TRAV25*01	TRAJ30*01	TRBV27*01	TRBJ2-7*01	tumor		0.9732057452201844	0.17024383	0.46648735	0.8592023154099783	0.9266666666666666	0.0255113374441862	0.2121987342834472	0.8469165	0.0408	0.04340376	0.3923425	0.4159999999999999	0.0108749900668044	0.17892751	0.32801643	0.0083186375	0.7371739	-52.118446350097656
305	VPSPWRSSL	R24	85.36754507628294	1	HLA-B*07:02	CAVHMNRDDKIIF	CASSLTSFYEQYF	TRAV25*01	TRAJ30*01	TRBV27*01	TRBJ2-7*01	tumor		0.9959685802459716	0.10163855	0.45629653	0.7734358708063761	0.8933333333333333	0.0044941175729036	0.0239092372357845	0.46715745	0.9419	0.058452398	0.58259475	0.513	0.0068513282458297	0.006316662	0.3145674	0.016028192	0.4032083	-57.46352005004883
306	VPSQWRSSL	R24	66.08876560332871	0	HLA-B*07:02	CAVHMNRDDKIIF	CASSLTSFYEQYF	TRAV25*01	TRAJ30*01	TRBV27*01	TRBJ2-7*01	tumor		0.999586284160614	0.10989622	0.4623148	0.8184218804041544	0.8733333333333333	0.0022282910067588	0.1482219696044922	0.19038078	0.0488	0.028932871	0.3789423	0.491	0.0067279262439114	0.025904953	0.35369956	0.031380706	0.22885698	-45.50285339355469
307	VPSKWRSSL	R24	68.16920943134535	1	HLA-B*07:02	CAVHMNRDDKIIF	CASSLTSFYEQYF	TRAV25*01	TRAJ30*01	TRBV27*01	TRBJ2-7*01	tumor		0.9201670289039612	0.093700916	0.47019082	0.7968205809593201	0.8933333333333333	0.0049656624905765	0.2259814888238906	0.4473041	0.0368	0.02841144	0.55299515	0.483	0.007032643193088	0.053445667	0.38736683	0.01054406	0.25915825	-52.44826126098633
308	VPSSWRSSL	R24	78.43273231622746	1	HLA-B*07:02	CAVHMNRDDKIIF	CASSLTSFYEQYF	TRAV25*01	TRAJ30*01	TRBV27*01	TRBJ2-7*01	tumor		0.9988287091255188	0.10950098	0.46648097	0.831608772277832	0.8966666666666666	0.0074328817427158	0.1897601783275604	0.56535167	0.0487	0.043841373	0.56686723	0.494	0.0081896317075006	0.028652877	0.3441162	0.055235393	0.46960276	-54.448486328125
309	VPSGWRSSL	R24	75.79750346740639	1	HLA-B*07:02	CAVHMNRDDKIIF	CASSLTSFYEQYF	TRAV25*01	TRAJ30*01	TRBV27*01	TRBJ2-7*01	tumor		0.999482274055481	0.11030593	0.4665674	0.8152106205622355	0.8933333333333333	0.0051242103800177	0.2087563425302505	0.4934018	0.0389	0.02621443	0.5462574	0.471	0.0053463002579519	0.011137813	0.3590418	0.001650296	0.26153892	-51.44602966308594
310	VPSEWRSSL	R24	9.826629680998614	0	HLA-B*07:02	CAVHMNRDDKIIF	CASSLTSFYEQYF	TRAV25*01	TRAJ30*01	TRBV27*01	TRBJ2-7*01	tumor		0.9900140762329102	0.11962023	0.46206656	0.7920738855997721	0.86	0.0044350679963827	0.2106483280658722	0.3580669	0.0374	0.042934477	0.40301624	0.921	0.0057383489467611	0.065906554	0.3385695	0.013845954	0.25144923	-47.39324188232422
311	VPSTWRSSL	R24	57.48959778085992	0	HLA-B*07:02	CAVHMNRDDKIIF	CASSLTSFYEQYF	TRAV25*01	TRAJ30*01	TRBV27*01	TRBJ2-7*01	tumor		0.9987040758132936	0.15155652	0.45832372	0.8470545212427775	0.8833333333333333	0.0047368723899126	0.1512090414762497	0.44821465	0.043	0.056840725	0.56388223	0.538	0.0041569463792257	0.05570069	0.3469131	0.0069534625	0.5762536	-49.67512512207031
312	VPSAWRSSL	R24	82.3855755894591	1	HLA-B*07:02	CAVHMNRDDKIIF	CASSLTSFYEQYF	TRAV25*01	TRAJ30*01	TRBV27*01	TRBJ2-7*01	tumor		0.9968427419662476	0.14050868	0.47057736	0.8038444519042969	0.8733333333333333	0.004144424572587	0.1635982394218444	0.42991695	0.0434	0.051554874	0.39591926	0.4630000000000001	0.0052186984219588	0.0035153031	0.4003171	0.20222206	0.40365398	-45.96488952636719
313	VPSRWRSSL	R24	80.79056865464632	1	HLA-B*07:02	CAVHMNRDDKIIF	CASSLTSFYEQYF	TRAV25*01	TRAJ30*01	TRBV27*01	TRBJ2-7*01	tumor		0.9987008571624756	0.1056147	0.46909517	0.8234530289967855	0.8966666666666666	0.0052180290222167	0.0975061506032943	0.45208818	0.0494	0.036985137	0.55637926	0.349	0.0074691000336315	0.16229087	0.43567222	0.004100669	0.30340463	-45.89008712768555
314	VPSLWRSSL	R24	31.96948682385576	0	HLA-B*07:02	CAVHMNRDDKIIF	CASSLTSFYEQYF	TRAV25*01	TRAJ30*01	TRBV27*01	TRBJ2-7*01	tumor		0.9993630051612854	0.10613484	0.46012816	0.8288330435752869	0.8766666666666667	0.0131509359925985	0.2280212938785553	0.7981148	0.0291	0.09577303	0.5723565	0.833	0.0074816794221987	0.04749185	0.4902024	0.016537642	0.6326382	-47.71565628051758
315	VPSHWRSSL	R24	79.81969486823856	1	HLA-B*07:02	CAVHMNRDDKIIF	CASSLTSFYEQYF	TRAV25*01	TRAJ30*01	TRBV27*01	TRBJ2-7*01	tumor		0.9988754391670228	0.10659584	0.46644625	0.8030191858609518	0.89	0.0060178805142641	0.2377952486276626	0.19476782	0.0349	0.038759507	0.54757977	0.636	0.0059301286833942	0.05878997	0.48393598	0.006209108	0.3935209	-56.17622375488281
316	VPSNWRSSL	R24	71.63661581137309	1	HLA-B*07:02	CAVHMNRDDKIIF	CASSLTSFYEQYF	TRAV25*01	TRAJ30*01	TRBV27*01	TRBJ2-7*01	tumor		0.996797502040863	0.10966596	0.46275535	0.8293036222457886	0.9033333333333332	0.0113982092589139	0.1746169328689575	0.28938124	0.0454	0.039200597	0.4039823	0.7050000000000001	0.0414108997239964	0.1361967	0.38418058	0.006745162	0.2552865	-56.89850997924805
317	VPSDWRSSL	R24	39.87517337031901	0	HLA-B*07:02	CAVHMNRDDKIIF	CASSLTSFYEQYF	TRAV25*01	TRAJ30*01	TRBV27*01	TRBJ2-7*01	tumor		0.9989023208618164	0.11579433	0.45685616	0.7735110521316528	0.8933333333333333	0.0040123374201357	0.1909191012382507	0.47169745	0.0413	0.04625536	0.5702627	0.9260000000000002	0.0044908329364261	0.2353557	0.34262648	0.44952253	0.40542224	-49.07730865478516
318	VPSMWRSSL	R24	48.54368932038835	0	HLA-B*07:02	CAVHMNRDDKIIF	CASSLTSFYEQYF	TRAV25*01	TRAJ30*01	TRBV27*01	TRBJ2-7*01	tumor		0.996150016784668	0.1017889	0.44769296	0.8270668784777323	0.88	0.0036075329408049	0.0034060177858918	0.43604147	0.0436	0.07238557	0.41336912	0.6620000000000001	0.0188953466524253	0.017151415	0.42047578	0.030855663	0.22412881	-47.698997497558594
319	VPSIWRSSL	R24	70.18030513176144	1	HLA-B*07:02	CAVHMNRDDKIIF	CASSLTSFYEQYF	TRAV25*01	TRAJ30*01	TRBV27*01	TRBJ2-7*01	tumor		0.8928264379501343	0.09562623	0.4635216	0.8499803145726522	0.8633333333333333	0.0057104998268187	0.1921930909156799	0.8053874	0.0433	0.09195983	0.57835436	0.855	0.0096229267299349	0.025868803	0.4679559	0.011927918	0.3307957	-48.81062316894531
320	VPSFWRSSL	R24	20.73509015256588	0	HLA-B*07:02	CAVHMNRDDKIIF	CASSLTSFYEQYF	TRAV25*01	TRAJ30*01	TRBV27*01	TRBJ2-7*01	tumor		0.9972026348114014	0.105761945	0.45450354	0.8325248757998148	0.8833333333333333	0.0061143282800912	0.1164719760417938	0.6653123	0.0348	0.065333605	0.5886071	0.681	0.0072270507545908	0.24815151	0.5248055	0.05380123	0.21285364	-52.53116607666016
321	VPSYWRSSL	R24	47.98890429958391	0	HLA-B*07:02	CAVHMNRDDKIIF	CASSLTSFYEQYF	TRAV25*01	TRAJ30*01	TRBV27*01	TRBJ2-7*01	tumor		0.9981179237365724	0.1007815	0.46273363	0.8260390758514404	0.89	0.0043216766789555	0.00424341019243	0.6171288	0.0454	0.08219785	0.54945195	0.831	0.0084925715804274	0.2209411	0.37180534	0.040993534	0.13075581	-51.04981231689453
322	VPSWWRSSL	R24	23.50901525658807	0	HLA-B*07:02	CAVHMNRDDKIIF	CASSLTSFYEQYF	TRAV25*01	TRAJ30*01	TRBV27*01	TRBJ2-7*01	tumor		0.9996022582054138	0.10016178	0.45868587	0.8305492997169495	0.88	0.0082919197157025	0.1536177992820739	0.600505	0.0473	0.124844655	0.401124	0.73	0.0069746122666401	0.3621078	0.50548995	0.03397619	0.23843704	-65.30433654785156
323	VPSCWRSSL	R24	73.85575589459084	1	HLA-B*07:02	CAVHMNRDDKIIF	CASSLTSFYEQYF	TRAV25*01	TRAJ30*01	TRBV27*01	TRBJ2-7*01	tumor		0.8417064547538757	0.12250024	0.45314857	0.8272340695063273	0.8833333333333333	0.0061509017832577	0.2112424224615097	0.50637096	0.0429	0.05894683	0.59703004	0.4299999999999999	0.0052103073263424	0.026492983	0.42012128	0.024865847	0.5873727	-52.97595977783203
324	VPSVPRSSL	R24	22.122052704576976	0	HLA-B*07:02	CAVHMNRDDKIIF	CASSLTSFYEQYF	TRAV25*01	TRAJ30*01	TRBV27*01	TRBJ2-7*01	tumor		0.999932050704956	0.13800597	0.47572488	0.8330827156702677	0.83	0.0067956713028252	0.0414043702185153	0.47667113	0.0419	0.16747282	0.4151018	0.6660000000000001	0.0065217120878514	0.0012007058	0.31597522	0.0040865266	0.81699306	-52.69435119628906
325	VPSVHRSSL	R24	1.7753120665742026	0	HLA-B*07:02	CAVHMNRDDKIIF	CASSLTSFYEQYF	TRAV25*01	TRAJ30*01	TRBV27*01	TRBJ2-7*01	tumor		0.99997878074646	0.12459225	0.47585952	0.799944798151652	0.87	0.0112917898222804	0.2583601474761963	0.46610793	0.0387	0.10976177	0.574603	0.8220000000000001	0.0207300070338533	0.0027011037	0.45988926	0.009496544	0.13126963	-44.24178695678711
326	VPSVGRSSL	R24	1.567267683772538	0	HLA-B*07:02	CAVHMNRDDKIIF	CASSLTSFYEQYF	TRAV25*01	TRAJ30*01	TRBV27*01	TRBJ2-7*01	tumor		0.9999890327453612	0.14559302	0.47996455	0.8170886834462484	0.8666666666666667	0.046258870512247	0.1961647123098373	0.30298248	0.1277	0.113271676	0.58745766	0.4259999999999999	0.0118271665080101	0.00037753582	0.3034184	0.005454288	0.6402071	-42.3759765625
327	VPSVKRSSL	R24	10.908460471567269	0	HLA-B*07:02	CAVHMNRDDKIIF	CASSLTSFYEQYF	TRAV25*01	TRAJ30*01	TRBV27*01	TRBJ2-7*01	tumor		0.9659170508384703	0.17282918	0.46899626	0.8337693413098654	0.8466666666666667	0.0628101900219917	0.079075813293457	0.53210574	0.0326	0.16228391	0.5552456	0.381	0.0071393790305592	0.0028788745	0.35790497	0.0045632212	0.7933008	-35.149269104003906
328	VPSVRRSSL	R24	6.858529819694869	0	HLA-B*07:02	CAVHMNRDDKIIF	CASSLTSFYEQYF	TRAV25*01	TRAJ30*01	TRBV27*01	TRBJ2-7*01	tumor		0.999982476234436	0.12751964	0.46664917	0.8383920987447103	0.8466666666666667	0.0308356489986181	0.1646304726600647	0.46620825	0.045	0.20570819	0.40294927	0.4139999999999999	0.0063107759211561	0.0018446147	0.39894122	0.00945455	0.42441043	-40.615753173828125
329	VPSVTRSSL	R24	3.515950069348128	0	HLA-B*07:02	CAVHMNRDDKIIF	CASSLTSFYEQYF	TRAV25*01	TRAJ30*01	TRBV27*01	TRBJ2-7*01	tumor		0.991139829158783	0.12863852	0.47556356	0.8306953310966492	0.8366666666666667	0.0057940823026001	0.1952414810657501	0.41631198	0.0396	0.22389974	0.59132516	0.929	0.0126288922067033	0.00019472837	0.34125665	0.0030322068	0.7316056	-37.9477424621582
330	VPSVSRSSL	R24	5.950069348127601	0	HLA-B*07:02	CAVHMNRDDKIIF	CASSLTSFYEQYF	TRAV25*01	TRAJ30*01	TRBV27*01	TRBJ2-7*01	tumor		0.9999825954437256	0.11919303	0.47865874	0.8262368241945902	0.84	0.0082193855196237	0.1855223923921585	0.46125123	0.0339	0.15744428	0.41006806	0.864	0.0080984699139662	0.00034746528	0.33205426	0.016171692	0.45552877	-45.75483322143555
331	VPSVQRSSL	R24	7.815533980582524	0	HLA-B*07:02	CAVHMNRDDKIIF	CASSLTSFYEQYF	TRAV25*01	TRAJ30*01	TRBV27*01	TRBJ2-7*01	tumor		0.999990940093994	0.12925808	0.4645391	0.8346805373827616	0.87	0.0443636588752269	0.1783290207386016	0.36622846	0.0377	0.11052397	0.564601	0.736	0.0038752017040678	0.014009267	0.31203198	0.005255126	0.7009534	-41.74190521240234
332	VPSVVRSSL	R24	5.371012482662969	0	HLA-B*07:02	CAVHMNRDDKIIF	CASSLTSFYEQYF	TRAV25*01	TRAJ30*01	TRBV27*01	TRBJ2-7*01	tumor		0.9999901056289672	0.14239694	0.4787516	0.787357767422994	0.8533333333333334	0.0845138356089592	0.2404868900775909	0.7445164	0.0424	0.29834458	0.5840339	0.722	0.0059321686450857	0.0005771816	0.3614109	0.006526199	0.81086427	-43.24483871459961
333	VPSVARSSL	R24	2.711511789181692	0	HLA-B*07:02	CAVHMNRDDKIIF	CASSLTSFYEQYF	TRAV25*01	TRAJ30*01	TRBV27*01	TRBJ2-7*01	tumor		0.999836564064026	0.13492848	0.4830089	0.836816132068634	0.8266666666666667	0.0698249191045761	0.2062163054943084	0.37830064	0.0396	0.16207375	0.54519296	0.718	0.0058849322158494	0.00037118793	0.3341872	0.014398656	0.7541208	-37.635772705078125
334	VPSVIRSSL	R24	6.71983356449376	0	HLA-B*07:02	CAVHMNRDDKIIF	CASSLTSFYEQYF	TRAV25*01	TRAJ30*01	TRBV27*01	TRBJ2-7*01	tumor		0.9985408782958984	0.1620876	0.4770095	0.7864916324615479	0.87	0.0315650962293148	0.2264006584882736	0.8218859	0.0394	0.30787048	0.40454218	0.739	0.0043866128777153	0.0014592409	0.3768719	0.024835816	0.8052533	-39.63517761230469
335	VPSVLRSSL	R24	0.7420249653259361	0	HLA-B*07:02	CAVHMNRDDKIIF	CASSLTSFYEQYF	TRAV25*01	TRAJ30*01	TRBV27*01	TRBJ2-7*01	tumor		0.9999504089355468	0.15220179	0.48136586	0.7948000033696493	0.87	0.0127533441409468	0.2239744663238525	0.8390428	0.037	0.28415015	0.5819421	0.742	0.0070721300195145	0.004321873	0.35754958	0.01608175	0.8044672	-37.60356140136719
336	VPSVNRSSL	R24	0.7489597780859918	0	HLA-B*07:02	CAVHMNRDDKIIF	CASSLTSFYEQYF	TRAV25*01	TRAJ30*01	TRBV27*01	TRBJ2-7*01	tumor		0.9999281167984008	0.12764399	0.47906375	0.8075297276178995	0.8333333333333334	0.0131420781835913	0.1754745990037918	0.37784964	0.0419	0.16503057	0.34554785	0.558	0.0126017945440253	0.00017940998	0.31537434	0.008552122	0.7485897	-40.96110534667969
337	VPSVMRSSL	R24	0.6518723994452149	0	HLA-B*07:02	CAVHMNRDDKIIF	CASSLTSFYEQYF	TRAV25*01	TRAJ30*01	TRBV27*01	TRBJ2-7*01	tumor		0.999722421169281	0.13978527	0.46763554	0.8229469060897827	0.86	0.0483644418418407	0.1648138165473938	0.6381168	0.0362	0.25995272	0.46959054	0.702	0.0051752503408351	0.0049933195	0.33832264	0.016601179	0.81923217	-37.96623611450195
338	VPSVERSSL	R24	0.7281553398058251	0	HLA-B*07:02	CAVHMNRDDKIIF	CASSLTSFYEQYF	TRAV25*01	TRAJ30*01	TRBV27*01	TRBJ2-7*01	tumor		0.999913454055786	0.12994339	0.46570802	0.8346800009409586	0.8533333333333334	0.0072459168732166	0.1898228675127029	0.5476936	0.0175	0.15304576	0.49600708	0.948	0.0173164223349886	0.0032365918	0.29728052	0.008048447	0.50721866	-43.32783126831055
339	VPSVYRSSL	R24	16.643550624133148	0	HLA-B*07:02	CAVHMNRDDKIIF	CASSLTSFYEQYF	TRAV25*01	TRAJ30*01	TRBV27*01	TRBJ2-7*01	tumor		0.999831199645996	0.13351858	0.47655225	0.8072406053543091	0.88	0.0276331026107072	0.0812600255012512	0.81170523	0.0424	0.17470284	0.4454507	0.593	0.0054061836039181	0.0055740178	0.38697782	0.04708702	0.073567174	-54.24412536621094
340	VPSVFRSSL	R24	1.6504854368932038	0	HLA-B*07:02	CAVHMNRDDKIIF	CASSLTSFYEQYF	TRAV25*01	TRAJ30*01	TRBV27*01	TRBJ2-7*01	tumor		0.999369204044342	0.16187307	0.4806547	0.8067183097203573	0.8633333333333333	0.0726928040385246	0.1086812242865562	0.9081723	0.0464	0.2149292	0.3554566	0.882	0.0070873855685931	0.0040382147	0.3709803	0.021023469	0.08713587	-44.25259017944336
341	VPSVDRSSL	R24	0.7905686546463245	0	HLA-B*07:02	CAVHMNRDDKIIF	CASSLTSFYEQYF	TRAV25*01	TRAJ30*01	TRBV27*01	TRBJ2-7*01	tumor		0.9999209642410278	0.15126865	0.4785596	0.8217863043149313	0.8533333333333334	0.0166953932493925	0.1909444034099578	0.49767414	0.0355	0.17419569	0.5285603	0.918	0.0114283452785457	0.0005980134	0.23505503	0.010063236	0.5525877	-34.976097106933594
342	VPSVCRSSL	R24	0.5755894590846048	0	HLA-B*07:02	CAVHMNRDDKIIF	CASSLTSFYEQYF	TRAV25*01	TRAJ30*01	TRBV27*01	TRBJ2-7*01	tumor		0.9944437146186828	0.13245328	0.4724431	0.817253847916921	0.8533333333333334	0.0070514311082661	0.1970086395740509	0.59807926	0.0344	0.12211963	0.41608188	0.439	0.0079785058522247	0.0004775226	0.30414468	0.03652384	0.7085064	-39.65518951416016
343	VPSVWKSSL	R24	52.9126213592233	0	HLA-B*07:02	CAVHMNRDDKIIF	CASSLTSFYEQYF	TRAV25*01	TRAJ30*01	TRBV27*01	TRBJ2-7*01	tumor		0.9826918840408324	0.17303614	0.46451887	0.8206863403320312	0.88	0.0554148629307746	0.3202168941497803	0.71660167	0.103	0.07680304	0.5754037	0.7760000000000001	0.0054406557566835	0.013838738	0.41394183	0.37930346	0.3525927	-44.95538330078125
344	VPSVWHSSL	R24	1.2066574202496534	0	HLA-B*07:02	CAVHMNRDDKIIF	CASSLTSFYEQYF	TRAV25*01	TRAJ30*01	TRBV27*01	TRBJ2-7*01	tumor		0.9943888783454896	0.15797521	0.4584313	0.8036889433860779	0.8866666666666667	0.0084218923002481	0.1668756753206253	0.7812637	0.0208	0.0861721	0.5657166	0.7780000000000001	0.0079158804481266	0.013353139	0.46704477	0.3744869	0.54655975	-47.25507354736328
345	VPSVWGSSL	R24	0.6934812760055479	0	HLA-B*07:02	CAVHMNRDDKIIF	CASSLTSFYEQYF	TRAV25*01	TRAJ30*01	TRBV27*01	TRBJ2-7*01	tumor		0.9999552965164183	0.15618666	0.457512	0.819239099820455	0.8933333333333333	0.0369421318173408	0.1790933907032013	0.769912	0.4384	0.19254665	0.5437969	0.804	0.0141786884647444	0.02966991	0.49289653	0.27812687	0.37051678	-42.62093353271485
346	VPSVWPSSL	R24	0.6241331484049931	0	HLA-B*07:02	CAVHMNRDDKIIF	CASSLTSFYEQYF	TRAV25*01	TRAJ30*01	TRBV27*01	TRBJ2-7*01	tumor		0.999946117401123	0.15291469	0.46375287	0.8239255746205648	0.8666666666666667	0.0079673826694488	0.1819565594196319	0.64503485	0.0985	0.17378318	0.40145415	0.635	0.0089233372418675	0.006631732	0.44849542	0.0053031575	0.043045256	-56.708717346191406
347	VPSVWTSSL	R24	5.638002773925104	0	HLA-B*07:02	CAVHMNRDDKIIF	CASSLTSFYEQYF	TRAV25*01	TRAJ30*01	TRBV27*01	TRBJ2-7*01	tumor		0.7553077340126038	0.16845477	0.4561356	0.8192624847094218	0.88	0.0045427251607179	0.1439139693975448	0.58150786	0.0358	0.18337066	0.5736828	0.739	0.0062405850359937	0.0017172992	0.50878245	0.004575814	0.3260558	-49.65514373779297
348	VPSVWSSSL	R24	0.8183079056865467	0	HLA-B*07:02	CAVHMNRDDKIIF	CASSLTSFYEQYF	TRAV25*01	TRAJ30*01	TRBV27*01	TRBJ2-7*01	tumor		0.99988055229187	0.15318571	0.45928633	0.8134829998016357	0.8866666666666667	0.0084826285019516	0.2828027904033661	0.71681243	0.0285	0.14164695	0.33803102	0.7840000000000001	0.0106389417051104	0.004367709	0.48924017	0.011099203	0.045864884	-56.98331832885742
349	VPSVWQSSL	R24	1.5603328710124826	0	HLA-B*07:02	CAVHMNRDDKIIF	CASSLTSFYEQYF	TRAV25*01	TRAJ30*01	TRBV27*01	TRBJ2-7*01	tumor		0.9999041557312012	0.1980106	0.45018902	0.8299497167269388	0.89	0.0182377565652132	0.1943252831697464	0.6419967	0.0283	0.054988086	0.50282604	0.747	0.0066255611011001	0.005069077	0.41196418	0.016445654	0.64515543	-54.59868621826172
350	VPSVWNSSL	R24	1.816920943134536	0	HLA-B*07:02	CAVHMNRDDKIIF	CASSLTSFYEQYF	TRAV25*01	TRAJ30*01	TRBV27*01	TRBJ2-7*01	tumor		0.9998419284820556	0.13410933	0.45460096	0.8187400897343954	0.8833333333333333	0.0144950486719608	0.3121914267539978	0.62909204	0.8099	0.15640128	0.53692245	0.751	0.0063107945257797	0.009593427	0.42850646	0.0063413517	0.651791	-51.90938186645508
351	VPSVWVSSL	R24	6.223994452149792	0	HLA-B*07:02	CAVHMNRDDKIIF	CASSLTSFYEQYF	TRAV25*01	TRAJ30*01	TRBV27*01	TRBJ2-7*01	tumor		0.9999287128448486	0.118606694	0.4625697	0.8245615561803182	0.8666666666666667	0.0386164896190166	0.2280628532171249	0.22791278	0.1793	0.22207622	0.48403597	0.79	0.0085556124307913	0.0016150773	0.50285274	0.004140351	0.4637606	-50.81261444091797
352	VPSVWISSL	R24	0.8183079056865464	0	HLA-B*07:02	CAVHMNRDDKIIF	CASSLTSFYEQYF	TRAV25*01	TRAJ30*01	TRBV27*01	TRBJ2-7*01	tumor		0.9540159702301024	0.13872853	0.45182842	0.8220946590105692	0.8333333333333334	0.0152726918458938	0.1896747946739196	0.31061584	0.0226	0.21007478	0.34219086	0.7780000000000001	0.037386413529748	0.0011217892	0.49178842	0.01381996	0.69911104	-47.99902725219727
353	VPSVWLSSL	R24	6.7891816920943135	0	HLA-B*07:02	CAVHMNRDDKIIF	CASSLTSFYEQYF	TRAV25*01	TRAJ30*01	TRBV27*01	TRBJ2-7*01	tumor		0.9981960654258728	0.15697166	0.4532954	0.8227695226669312	0.8633333333333333	0.0156219871714711	0.4408296942710876	0.31257293	0.9425	0.2402411	0.58801955	0.763	0.0063368160757818	0.0006879866	0.4624193	0.074032426	0.73524565	-41.564491271972656
354	VPSVWASSL	R24	4.147018030513177	0	HLA-B*07:02	CAVHMNRDDKIIF	CASSLTSFYEQYF	TRAV25*01	TRAJ30*01	TRBV27*01	TRBJ2-7*01	tumor		0.9310113787651062	0.16646214	0.45947796	0.8126774430274963	0.8633333333333333	0.0292938780039548	0.1465008407831192	0.47166216	0.2795	0.16761144	0.42292917	0.7810000000000001	0.0076506139841512	0.0032372177	0.50647306	0.036098532	0.03853029	-47.347774505615234
355	VPSVWFSSL	R24	1.0957004160887658	0	HLA-B*07:02	CAVHMNRDDKIIF	CASSLTSFYEQYF	TRAV25*01	TRAJ30*01	TRBV27*01	TRBJ2-7*01	tumor		0.981145203113556	0.16046557	0.4516457	0.8082219362258911	0.8866666666666667	0.0252886526286602	0.4243056774139404	0.76444083	0.226	0.15780658	0.5678451	0.794	0.0186464555124985	0.0038726032	0.5447838	0.030306596	0.34087163	-59.82156753540039
356	VPSVWMSSL	R24	2.309292649098474	0	HLA-B*07:02	CAVHMNRDDKIIF	CASSLTSFYEQYF	TRAV25*01	TRAJ30*01	TRBV27*01	TRBJ2-7*01	tumor		0.7746285796165466	0.13517813	0.45562077	0.8284407059351603	0.87	0.0209659244865179	0.1082454472780227	0.631538	0.0131	0.18569699	0.57478213	0.7760000000000001	0.0067875882043153	0.00025853515	0.44271687	0.070050344	0.07032584	-49.277931213378906
357	VPSVWYSSL	R24	11.081830790568656	0	HLA-B*07:02	CAVHMNRDDKIIF	CASSLTSFYEQYF	TRAV25*01	TRAJ30*01	TRBV27*01	TRBJ2-7*01	tumor		0.9979117512702942	0.1710007	0.4601712	0.8190235296885172	0.89	0.0342035293579101	0.1518448442220688	0.46510872	0.1062	0.12435929	0.556919	0.815	0.0105554313224274	0.013053834	0.45893034	0.014437229	0.20651819	-42.949851989746094
358	VPSVWWSSL	R24	0.8321775312066574	0	HLA-B*07:02	CAVHMNRDDKIIF	CASSLTSFYEQYF	TRAV25*01	TRAJ30*01	TRBV27*01	TRBJ2-7*01	tumor		0.9966114163398744	0.14622003	0.45512214	0.7830077012379965	0.8833333333333333	0.0184539426118135	0.2459472715854644	0.4998888	0.0214	0.15444136	0.4179357	0.83	0.0232470191520405	0.028052002	0.63352776	0.059676677	0.26636198	-57.5194091796875
359	VPSVWESSL	R24	0.6310679611650485	0	HLA-B*07:02	CAVHMNRDDKIIF	CASSLTSFYEQYF	TRAV25*01	TRAJ30*01	TRBV27*01	TRBJ2-7*01	tumor		0.9993194341659546	0.16290021	0.45683354	0.8352399865786234	0.88	0.0086605753749609	0.3692463040351867	0.6633184	0.0214	0.08919071	0.58294046	0.69	0.0067901228307164	0.005161226	0.43154508	0.0032620728	0.6862498	-52.7714958190918
360	VPSVWRTSL	R24	8.51595006934813	0	HLA-B*07:02	CAVHMNRDDKIIF	CASSLTSFYEQYF	TRAV25*01	TRAJ30*01	TRBV27*01	TRBJ2-7*01	tumor		0.9925355911254884	0.1559081	0.47158659	0.848585287729899	0.8666666666666667	0.0043025286868214	0.2759376764297485	0.8805301	0.0424	0.13256583	0.413459	0.728	0.0307886703289113	0.0044825673	0.39459822	0.02918496	0.5035819	-41.91563415527344
361	VPSVWRHSL	R24	13.46740638002774	0	HLA-B*07:02	CAVHMNRDDKIIF	CASSLTSFYEQYF	TRAV25*01	TRAJ30*01	TRBV27*01	TRBJ2-7*01	tumor		0.9990781545639038	0.13422026	0.45821473	0.8370738327503204	0.8733333333333333	0.0065640690736472	0.2811236083507538	0.8302095	0.9295	0.042542588	0.5655772	0.7690000000000001	0.009689579597034	0.15101281	0.38499615	0.030986523	0.4985485	-44.14269256591797
362	VPSVWRQSL	R24	13.196948682385576	0	HLA-B*07:02	CAVHMNRDDKIIF	CASSLTSFYEQYF	TRAV25*01	TRAJ30*01	TRBV27*01	TRBJ2-7*01	tumor		0.999496340751648	0.14229183	0.46475884	0.8302852710088094	0.87	0.0076277293264865	0.1454768478870391	0.8401966	0.0496	0.023782294	0.57950515	0.755	0.0062698729219846	0.083016574	0.37539232	0.013037451	0.39402354	-49.56675338745117
363	VPSVWRVSL	R24	44.66019417475729	0	HLA-B*07:02	CAVHMNRDDKIIF	CASSLTSFYEQYF	TRAV25*01	TRAJ30*01	TRBV27*01	TRBJ2-7*01	tumor		0.999713122844696	0.18247731	0.46562698	0.8455439209938049	0.8866666666666667	0.0245633516460657	0.1329059898853302	0.8609582	0.0402	0.287905	0.54848456	0.7770000000000001	0.0129217473790049	0.008698672	0.46313956	0.017943248	0.57470495	-43.20228576660156
364	VPSVWRNSL	R24	29.680998613037445	0	HLA-B*07:02	CAVHMNRDDKIIF	CASSLTSFYEQYF	TRAV25*01	TRAJ30*01	TRBV27*01	TRBJ2-7*01	tumor		0.9995198249816896	0.15439813	0.46603078	0.8290785948435465	0.8766666666666667	0.0482888706028461	0.208675280213356	0.85951275	0.0276	0.10630811	0.4072326	0.7170000000000001	0.0097145463398192	0.046430707	0.42999512	0.015560278	0.38053957	-41.29575347900391
365	VPSVWRLSL	R24	4.119278779472954	0	HLA-B*07:02	CAVHMNRDDKIIF	CASSLTSFYEQYF	TRAV25*01	TRAJ30*01	TRBV27*01	TRBJ2-7*01	tumor		0.9997376799583436	0.16311271	0.4606539	0.8299462000528971	0.8766666666666667	0.0205088797956705	0.2896326184272766	0.88411355	0.0278	0.23747523	0.5890471	0.754	0.0104770076184649	0.02572465	0.46481267	0.0077662007	0.52672356	-43.69810104370117
366	VPSVWRMSL	R24	18.446601941747574	0	HLA-B*07:02	CAVHMNRDDKIIF	CASSLTSFYEQYF	TRAV25*01	TRAJ30*01	TRBV27*01	TRBJ2-7*01	tumor		0.9990085959434508	0.14636648	0.46736827	0.8307230869928995	0.88	0.0082684578374028	0.2374703884124755	0.8429901	0.0251	0.072881274	0.3671431	0.79	0.0167211536201648	0.0482482	0.44638082	0.0067757526	0.50624585	-49.166046142578125
367	VPSVWRISL	R24	24.341192787794725	0	HLA-B*07:02	CAVHMNRDDKIIF	CASSLTSFYEQYF	TRAV25*01	TRAJ30*01	TRBV27*01	TRBJ2-7*01	tumor		0.995395839214325	0.122522295	0.48196483	0.8367121616999308	0.8933333333333333	0.0112493224442005	0.2524428367614746	0.89495456	0.0456	0.30382854	0.5225755	0.7780000000000001	0.0669260388880502	0.016906291	0.4392104	0.34601405	0.52764684	-43.83476638793945
368	VPSVWRASL	R24	26.62968099861304	0	HLA-B*07:02	CAVHMNRDDKIIF	CASSLTSFYEQYF	TRAV25*01	TRAJ30*01	TRBV27*01	TRBJ2-7*01	tumor		0.998244047164917	0.18210578	0.46481296	0.8373254239559174	0.8533333333333334	0.0146183697506785	0.1234211847186088	0.8968028	0.0144	0.106129795	0.5040153	0.7670000000000001	0.0180034332443028	0.03413576	0.4076503	0.020612676	0.7398716	-46.65994644165039
369	VPSVWRRSL	R24	9.674063800277391	0	HLA-B*07:02	CAVHMNRDDKIIF	CASSLTSFYEQYF	TRAV25*01	TRAJ30*01	TRBV27*01	TRBJ2-7*01	tumor		0.9992510676383972	0.12646207	0.46445245	0.8587303161621094	0.85	0.0063573354855179	0.2009576708078384	0.5656902	0.0497	0.123884074	0.48258615	0.397	0.0087719296046998	0.1533682	0.43854505	0.03263176	0.38585788	-45.7269401550293
370	VPSVWRPSL	R24	23.43966712898752	0	HLA-B*07:02	CAVHMNRDDKIIF	CASSLTSFYEQYF	TRAV25*01	TRAJ30*01	TRBV27*01	TRBJ2-7*01	tumor		0.9992600083351136	0.14501394	0.45658362	0.8060137828191122	0.88	0.0169812347739934	0.2483825832605362	0.8669945	0.0312	0.23794599	0.36484683	0.663	0.0168574946001172	0.17366377	0.38724345	0.010270633	0.5739257	-45.3095932006836
371	VPSVWRKSL	R24	11.373092926490983	0	HLA-B*07:02	CAVHMNRDDKIIF	CASSLTSFYEQYF	TRAV25*01	TRAJ30*01	TRBV27*01	TRBJ2-7*01	tumor		0.9924700260162354	0.13862008	0.46412554	0.8303873538970947	0.86	0.0238984562456607	0.011097814887762	0.610845	0.0409	0.059848752	0.5650468	0.502	0.0061586108902702	0.13809341	0.42745933	0.06690423	0.4371851	-42.051307678222656
372	VPSVWRGSL	R24	52.496532593619975	0	HLA-B*07:02	CAVHMNRDDKIIF	CASSLTSFYEQYF	TRAV25*01	TRAJ30*01	TRBV27*01	TRBJ2-7*01	tumor		0.9999133348464966	0.14705929	0.46234596	0.8440767923990885	0.8666666666666667	0.0207882989197969	0.1845042407512664	0.9266825	0.0465	0.13069181	0.35109946	0.849	0.0062580124751548	0.18589514	0.43899465	0.018231817	0.6901312	-45.27355194091797
373	VPSVWRESL	R24	22.260748959778088	0	HLA-B*07:02	CAVHMNRDDKIIF	CASSLTSFYEQYF	TRAV25*01	TRAJ30*01	TRBV27*01	TRBJ2-7*01	tumor		0.998685896396637	0.13966894	0.4676831	0.8239112496376038	0.8666666666666667	0.0132340136915445	0.2601630687713623	0.64633656	0.0351	0.075831115	0.4969586	0.851	0.0096986668067984	0.063121796	0.34694073	0.41120455	0.29958776	-44.49291229248047
374	VPSVWRYSL	R24	68.93203883495146	1	HLA-B*07:02	CAVHMNRDDKIIF	CASSLTSFYEQYF	TRAV25*01	TRAJ30*01	TRBV27*01	TRBJ2-7*01	tumor		0.999213457107544	0.12622705	0.4678543	0.829777717590332	0.88	0.0172527506947517	0.1954270452260971	0.8333951	0.0394	0.090882584	0.5063878	0.719	0.0075615523441229	0.055247456	0.39203337	0.024072213	0.52538514	-48.560829162597656
375	VPSVWRFSL	R24	66.99029126213593	1	HLA-B*07:02	CAVHMNRDDKIIF	CASSLTSFYEQYF	TRAV25*01	TRAJ30*01	TRBV27*01	TRBJ2-7*01	tumor		0.9332757592201232	0.16350526	0.47411928	0.8278201818466187	0.8866666666666667	0.0270284935832023	0.1586541682481765	0.8202739	0.0502	0.17769073	0.45797896	0.7950000000000002	0.0114319017840898	0.01829201	0.45529133	0.108415954	0.39962894	-46.23870849609375
376	VPSVWRDSL	R24	22.260748959778088	0	HLA-B*07:02	CAVHMNRDDKIIF	CASSLTSFYEQYF	TRAV25*01	TRAJ30*01	TRBV27*01	TRBJ2-7*01	tumor		0.999306321144104	0.15066473	0.46479744	0.8189966281255087	0.8866666666666667	0.0072320862673223	0.1605976223945617	0.5657283	0.0292	0.14935409	0.3626656	0.763	0.015289590768225	0.113784164	0.33287024	0.059836354	0.28515917	-48.07404327392578
377	VPSVWRCSL	R24	68.0998613037448	1	HLA-B*07:02	CAVHMNRDDKIIF	CASSLTSFYEQYF	TRAV25*01	TRAJ30*01	TRBV27*01	TRBJ2-7*01	tumor		0.9947134852409364	0.16037098	0.46065462	0.8170584042867025	0.8666666666666667	0.0132503993809223	0.1976034492254257	0.8801786	0.0337	0.13988432	0.54232574	0.745	0.0121529050884419	0.010960221	0.32600385	0.04339182	0.7381493	-54.34886932373047
378	VPSVWRWSL	R24	39.181692094313455	0	HLA-B*07:02	CAVHMNRDDKIIF	CASSLTSFYEQYF	TRAV25*01	TRAJ30*01	TRBV27*01	TRBJ2-7*01	tumor		0.9993357062339784	0.1485692	0.4599927	0.8260577122370402	0.88	0.0199058298021554	0.2029833346605301	0.80671287	0.0368	0.14161815	0.38208953	0.655	0.0073796974087599	0.0039275885	0.46202058	0.050255463	0.33266842	-54.10105895996094
379	VPSVWRSAL	R24	74.61858529819695	1	HLA-B*07:02	CAVHMNRDDKIIF	CASSLTSFYEQYF	TRAV25*01	TRAJ30*01	TRBV27*01	TRBJ2-7*01	tumor		0.999032974243164	0.14895518	0.46942946	0.834082672993342	0.8833333333333333	0.0058228024281561	0.1279399842023849	0.78073686	0.0668	0.088852406	0.5459065	0.7790000000000001	0.0061720509562292	0.07916319	0.38620773	0.0072460915	0.74274343	-40.33619689941406
380	VPSVWRSTL	R24	63.17614424410541	0	HLA-B*07:02	CAVHMNRDDKIIF	CASSLTSFYEQYF	TRAV25*01	TRAJ30*01	TRBV27*01	TRBJ2-7*01	tumor		0.9912919402122498	0.1571044	0.46234152	0.8383223017056783	0.87	0.0049841683357954	0.0190347116440534	0.7982639	0.0711	0.10387778	0.5487306	0.739	0.0064240277657518	0.048275143	0.39257035	0.042731762	0.5085869	-45.82952117919922
381	VPSVWRSEL	R24	32.246879334257976	0	HLA-B*07:02	CAVHMNRDDKIIF	CASSLTSFYEQYF	TRAV25*01	TRAJ30*01	TRBV27*01	TRBJ2-7*01	tumor		0.7223490476608276	0.13647301	0.46022603	0.8363506396611532	0.8833333333333333	0.0085193309932947	0.3962987661361694	0.71500903	0.0107	0.07072724	0.5174824	0.7820000000000001	0.0059620256870402	0.0009006858	0.31315792	0.0055743293	0.29957217	-43.61255645751953
382	VPSVWRSQL	R24	27.947295423023576	0	HLA-B*07:02	CAVHMNRDDKIIF	CASSLTSFYEQYF	TRAV25*01	TRAJ30*01	TRBV27*01	TRBJ2-7*01	tumor		0.9975780844688416	0.15575173	0.45998526	0.8371246059735616	0.88	0.0059720021672546	0.2026137858629226	0.7890253	0.0213	0.04399629	0.3921058	0.727	0.0056096896878443	0.0010098815	0.3723374	0.007719853	0.38970184	-42.982234954833984
383	VPSVWRSVL	R24	29.750346740638008	0	HLA-B*07:02	CAVHMNRDDKIIF	CASSLTSFYEQYF	TRAV25*01	TRAJ30*01	TRBV27*01	TRBJ2-7*01	tumor		0.9969520568847656	0.12410471	0.46771905	0.7941203514734904	0.9033333333333332	0.0073032202199101	0.0711236968636512	0.48768097	0.0945	0.04681366	0.5551453	0.79	0.0057624463384854	0.37194383	0.36879995	0.007966934	0.5740758	-41.68976974487305
384	VPSVWRSPL	R24	79.12621359223301	1	HLA-B*07:02	CAVHMNRDDKIIF	CASSLTSFYEQYF	TRAV25*01	TRAJ30*01	TRBV27*01	TRBJ2-7*01	tumor		0.999438464641571	0.14148489	0.45778766	0.8471077680587769	0.85	0.0108344731852412	0.0223112758249044	0.83701825	0.928	0.06802758	0.3227898	0.637	0.0058142270063399	0.00064972043	0.35208708	0.0063325968	0.5745319	-49.8213005065918
385	VPSVWRSKL	R24	28.2246879334258	0	HLA-B*07:02	CAVHMNRDDKIIF	CASSLTSFYEQYF	TRAV25*01	TRAJ30*01	TRBV27*01	TRBJ2-7*01	tumor		0.9892084002494812	0.13840953	0.45875865	0.827691912651062	0.8666666666666667	0.0058770668692886	0.008382324129343	0.78019875	0.0091	0.059769537	0.53112304	0.6680000000000001	0.0066514810168882	0.0033849776	0.39104915	0.01902848	0.41934937	-46.446048736572266
386	VPSVWRSIL	R24	10.110957004160888	0	HLA-B*07:02	CAVHMNRDDKIIF	CASSLTSFYEQYF	TRAV25*01	TRAJ30*01	TRBV27*01	TRBJ2-7*01	tumor		0.9940186738967896	0.13788828	0.46109727	0.8046285311381022	0.8933333333333333	0.0092894043773412	0.035473596304655	0.4702513	0.0355	0.034564417	0.5329555	0.8030000000000002	0.0110070177310262	0.2910353	0.38251325	0.014476342	0.50821996	-42.004390716552734
387	VPSVWRSHL	R24	55.61719833564494	0	HLA-B*07:02	CAVHMNRDDKIIF	CASSLTSFYEQYF	TRAV25*01	TRAJ30*01	TRBV27*01	TRBJ2-7*01	tumor		0.9999098777770996	0.13287199	0.44875947	0.8263363043467203	0.8466666666666667	0.0066072130575776	0.026032704859972	0.8614804	0.0497	0.061629698	0.46119946	0.6970000000000001	0.0064263982640113	0.00019395351	0.44234073	0.007145566	0.49919686	-45.89080047607422
388	VPSVWRSML	R24	41.74757281553399	0	HLA-B*07:02	CAVHMNRDDKIIF	CASSLTSFYEQYF	TRAV25*01	TRAJ30*01	TRBV27*01	TRBJ2-7*01	tumor		0.999025821685791	0.16659488	0.45684418	0.8301792939503988	0.9	0.0052336654625833	0.0118939438834786	0.65166235	0.6821	0.026457094	0.32190883	0.8200000000000001	0.0348567110748263	0.04150158	0.3733814	0.034753278	0.4622382	-47.79929733276367
389	VPSVWRSNL	R24	66.57420249653259	1	HLA-B*07:02	CAVHMNRDDKIIF	CASSLTSFYEQYF	TRAV25*01	TRAJ30*01	TRBV27*01	TRBJ2-7*01	tumor		0.9993984699249268	0.12328572	0.46418342	0.8429735600948334	0.8566666666666667	0.0236917715519666	0.1889520585536956	0.792049	0.0083	0.09648518	0.58807755	0.81	0.0061348107468802	0.019423544	0.4378505	0.0054638227	0.38220257	-45.1569709777832
390	VPSVWRSGL	R24	56.5880721220527	0	HLA-B*07:02	CAVHMNRDDKIIF	CASSLTSFYEQYF	TRAV25*01	TRAJ30*01	TRBV27*01	TRBJ2-7*01	tumor		0.9991932511329652	0.14873347	0.4637668	0.8336011071999868	0.8466666666666667	0.0090404199436306	0.0199654605239629	0.7907461	0.9127	0.057213318	0.35628366	0.744	0.0052896979206707	0.025687844	0.3878785	0.0069160108	0.68709004	-45.556095123291016
391	VPSVWRSYL	R24	82.6629680998613	1	HLA-B*07:02	CAVHMNRDDKIIF	CASSLTSFYEQYF	TRAV25*01	TRAJ30*01	TRBV27*01	TRBJ2-7*01	tumor		0.9995418787002563	0.1302485	0.45911625	0.8229312698046366	0.88	0.0103882998228073	0.0139944776892662	0.8486789	0.0199	0.08765534	0.5631279	0.873	0.0070262249340885	0.0001489222	0.35183585	0.018235223	0.533296	-39.69500350952149
392	VPSVWRSRL	R24	11.199722607489598	0	HLA-B*07:02	CAVHMNRDDKIIF	CASSLTSFYEQYF	TRAV25*01	TRAJ30*01	TRBV27*01	TRBJ2-7*01	tumor		0.9984205961227416	0.13117744	0.45119062	0.8171979983647665	0.86	0.0062786075286567	0.1034775897860527	0.83671004	0.0124	0.09530529	0.5843507	0.365	0.0056025174213573	0.0017820597	0.41173607	0.022309007	0.36738193	-49.30559921264648
393	VPSVWRSLL	R24	3.599167822468793	0	HLA-B*07:02	CAVHMNRDDKIIF	CASSLTSFYEQYF	TRAV25*01	TRAJ30*01	TRBV27*01	TRBJ2-7*01	tumor		0.9998432397842408	0.16505478	0.4482255	0.805865466594696	0.89	0.0166407637298107	0.3868976831436157	0.44541463	0.0312	0.027466357	0.51046747	0.7770000000000001	0.0165289991404279	0.059729725	0.3880819	0.40763682	0.52052474	-46.14005279541016
394	VPSVWRSFL	R24	81.48404993065188	1	HLA-B*07:02	CAVHMNRDDKIIF	CASSLTSFYEQYF	TRAV25*01	TRAJ30*01	TRBV27*01	TRBJ2-7*01	tumor		0.9914940595626832	0.15337622	0.45558435	0.7954716881116232	0.8766666666666667	0.0141990929841995	0.4018945097923279	0.6077731	0.0202	0.043185003	0.3382315	0.831	0.0057785801582213	0.0003976822	0.3878232	0.3851487	0.41190386	-51.47074890136719
395	VPSVWRSDL	R24	35.367545076282944	0	HLA-B*07:02	CAVHMNRDDKIIF	CASSLTSFYEQYF	TRAV25*01	TRAJ30*01	TRBV27*01	TRBJ2-7*01	tumor		0.9996542930603028	0.16164233	0.46240425	0.8496274550755819	0.8633333333333333	0.0055533158592879	0.0801596567034721	0.7332771	0.0098	0.10855571	0.61708736	0.833	0.0055521324829896	0.0039150715	0.31141528	0.013110643	0.28584218	-46.85971832275391
396	VPSVWRSCL	R24	86.75450762829404	1	HLA-B*07:02	CAVHMNRDDKIIF	CASSLTSFYEQYF	TRAV25*01	TRAJ30*01	TRBV27*01	TRBJ2-7*01	tumor		0.9833369851112366	0.144454	0.45628414	0.7851901054382324	0.8933333333333333	0.0085018118843436	0.0581020452082157	0.5485958	0.0526	0.0771699	0.33943808	0.726	0.0058428811782505	0.057395518	0.33843	0.022532804	0.71853876	-44.6964111328125
397	VPSVWRSWL	R24	61.09570041608876	0	HLA-B*07:02	CAVHMNRDDKIIF	CASSLTSFYEQYF	TRAV25*01	TRAJ30*01	TRBV27*01	TRBJ2-7*01	tumor		0.9995577931404114	0.16238266	0.4542302	0.8158250649770101	0.8566666666666667	0.009001892991364	0.1904369592666626	0.7819637	0.0129	0.12591355	0.55720824	0.719	0.015002561872825	4.551516e-05	0.40008265	0.03946691	0.34721047	-47.23261642456055
398	VPSVWRSSM	R24	54.85436893203883	0	HLA-B*07:02	CAVHMNRDDKIIF	CASSLTSFYEQYF	TRAV25*01	TRAJ30*01	TRBV27*01	TRBJ2-7*01	tumor		0.9983130693435668	0.14438537	0.47316277	0.8470481832822164	0.89	0.0044171474874019	0.2304182350635528	0.85872316	0.0352	0.0810223	0.5469195	0.913	0.0055112853042373	0.03706342	0.41611537	0.013674215	0.5008588	-55.613380432128906
399	VPSVWRSSF	R24	57.48959778085992	0	HLA-B*07:02	CAVHMNRDDKIIF	CASSLTSFYEQYF	TRAV25*01	TRAJ30*01	TRBV27*01	TRBJ2-7*01	tumor		0.9748435616493224	0.13520725	0.48108184	0.8318154811859131	0.9	0.0077788471244275	0.0843095555901527	0.87000084	0.015	0.0705808	0.4939822	0.7730000000000001	0.004585400565702	0.1141333	0.4006716	0.015865622	0.10810191	-51.40951156616211
400	VPSVWRSSI	R24	75.31206657420249	1	HLA-B*07:02	CAVHMNRDDKIIF	CASSLTSFYEQYF	TRAV25*01	TRAJ30*01	TRBV27*01	TRBJ2-7*01	tumor		0.9877452254295348	0.1469317	0.47123274	0.8412395815054575	0.8833333333333333	0.0081566926091909	0.377398282289505	0.8224903	0.0202	0.1185945	0.3337207	0.963	0.0063198498632118	0.03556618	0.40291247	0.025767818	0.63042134	-44.5651741027832
401	VPSVWRSSV	R24	86.40776699029126	1	HLA-B*07:02	CAVHMNRDDKIIF	CASSLTSFYEQYF	TRAV25*01	TRAJ30*01	TRBV27*01	TRBJ2-7*01	tumor		0.9998818635940552	0.14195219	0.46889767	0.8346922298272451	0.9	0.0045558046549558	0.3484399318695068	0.82000345	0.0212	0.12837017	0.612998	0.838	0.0061234730084834	0.015923202	0.4070693	0.007047159	0.2291061	-51.256778717041016
402	VPSVWRSSL	R25	86.89320388349516	1	HLA-B*07:02	CAAQKTSYDKVIF	CASSTPGSLNEQFF	TRAV13-1*01	TRAJ50*01	TRBV27*01	TRBJ2-1*01	tumor		0.9995751976966858	0.13191865	0.46738538	0.9496151159207026	0.8633333333333333	0.1794139444828033	0.1637254357337951	0.51153064	0.0279	0.019848457	0.34755275	0.302	0.1012171822279924	0.027504832	0.16961488	0.42093384	0.6617235	-56.96808624267578
403	RPSVWRSSL	R25	39.80582524271846	0	HLA-B*07:02	CAAQKTSYDKVIF	CASSTPGSLNEQFF	TRAV13-1*01	TRAJ50*01	TRBV27*01	TRBJ2-1*01	tumor		0.9997984766960144	0.109856345	0.4795871	0.9484656155109406	0.7166666666666667	0.3427394926548004	0.1734964102506637	0.3864321	0.0309	0.015153107	0.5469654	0.2279999999999999	0.0755675412015989	0.013953239	0.14268026	0.3752157	0.29450008	-61.19286346435547
404	APSVWRSSL	R25	17.691477885652645	0	HLA-B*07:02	CAAQKTSYDKVIF	CASSTPGSLNEQFF	TRAV13-1*01	TRAJ50*01	TRBV27*01	TRBJ2-1*01	tumor		0.9992417097091676	0.1293592	0.46479234	0.9445812205473582	0.8133333333333334	0.1796318888664245	0.160665675997734	0.6856396	0.2467	0.016521458	0.5763764	0.173	0.0645376146130729	0.056397498	0.14397435	0.10557391	0.4448831	-46.73430633544922
405	SPSVWRSSL	R25	25.242718446601945	0	HLA-B*07:02	CAAQKTSYDKVIF	CASSTPGSLNEQFF	TRAV13-1*01	TRAJ50*01	TRBV27*01	TRBJ2-1*01	tumor		0.99973863363266	0.10174623	0.4731204	0.9490767121315002	0.8	0.0069781802594661	0.0014764574589207	0.5195101	0.0287	0.015329147	0.49955142	0.253	0.1392691922053927	0.013918847	0.12986049	0.30760098	0.6120024	-49.99613952636719
406	KPSVWRSSL	R25	27.18446601941748	0	HLA-B*07:02	CAAQKTSYDKVIF	CASSTPGSLNEQFF	TRAV13-1*01	TRAJ50*01	TRBV27*01	TRBJ2-1*01	tumor		0.997077703475952	0.107554495	0.4752987	0.9595687588055928	0.74	0.4484149515628814	0.1700845509767532	0.40968224	0.0283	0.016791906	0.34729403	0.2129999999999999	0.1200703160051489	0.03172475	0.11123382	0.32279193	0.27910316	-51.362586975097656
407	HPSVWRSSL	R25	28.10140237324704	0	HLA-B*07:02	CAAQKTSYDKVIF	CASSTPGSLNEQFF	TRAV13-1*01	TRAJ50*01	TRBV27*01	TRBJ2-1*01	tumor		0.9941014647483826	0.1050126	0.49574965	0.9506046026945114	0.7633333333333333	0.3440489172935486	0.001325330347754	0.53560835	0.028	0.020818572	0.6013799	0.363	0.0880952692619757	0.10647154	0.116545156	0.16592318	0.3648036	-57.70843505859375
408	YPSVWRSSL	R25	27.669902912621364	0	HLA-B*07:02	CAAQKTSYDKVIF	CASSTPGSLNEQFF	TRAV13-1*01	TRAJ50*01	TRBV27*01	TRBJ2-1*01	tumor		0.9944435954093932	0.10140487	0.4673827	0.9469241152207056	0.84	0.3332277536392212	0.0052070179954171	0.23759255	0.0281	0.019914238	0.36641955	0.245	0.0436346243368461	0.038306683	0.14948018	0.5086331	0.24032617	-56.6029052734375
409	TPSVWRSSL	R25	26.91477885652644	0	HLA-B*07:02	CAAQKTSYDKVIF	CASSTPGSLNEQFF	TRAV13-1*01	TRAJ50*01	TRBV27*01	TRBJ2-1*01	tumor		0.997154951095581	0.11962281	0.47633892	0.9515248984098434	0.8133333333333334	0.0408478453755378	0.000937512028031	0.38985333	0.0276	0.015981266	0.5199705	0.27	0.1184754160232842	0.005392641	0.13986753	0.78075975	0.6039633	-59.29800415039063
410	MPSVWRSSL	R25	38.18770226537218	0	HLA-B*07:02	CAAQKTSYDKVIF	CASSTPGSLNEQFF	TRAV13-1*01	TRAJ50*01	TRBV27*01	TRBJ2-1*01	tumor		0.999854326248169	0.10997206	0.4703909	0.9429988612731298	0.8666666666666667	0.3102729916572571	0.0018238895572721	0.29305965	0.0286	0.017463367	0.52031994	0.5800000000000001	0.0818891832488589	0.015501678	0.16922118	0.5867078	0.2373497	-51.82911682128906
411	GPSVWRSSL	R25	18.82416396979504	0	HLA-B*07:02	CAAQKTSYDKVIF	CASSTPGSLNEQFF	TRAV13-1*01	TRAJ50*01	TRBV27*01	TRBJ2-1*01	tumor		0.9995761513710022	0.10211349	0.46573994	0.9612992654244104	0.7433333333333333	0.2090836763381958	0.0010894497390836	0.63515043	0.0279	0.020429617	0.4927039	0.252	0.1089903605519794	0.17142612	0.17640921	0.08353271	0.39468625	-54.54038238525391
412	QPSVWRSSL	R25	35.49083063646171	0	HLA-B*07:02	CAAQKTSYDKVIF	CASSTPGSLNEQFF	TRAV13-1*01	TRAJ50*01	TRBV27*01	TRBJ2-1*01	tumor		0.9987585544586182	0.09388411	0.47678542	0.9501432875792184	0.73	0.3804004192352295	0.1674293875694275	0.5681023	0.0284	0.024653181	0.37670934	0.2289999999999999	0.1402665610337862	0.0033162534	0.09144733	0.21917693	0.27807304	-48.71441268920898
413	IPSVWRSSL	R25	59.16936353829559	0	HLA-B*07:02	CAAQKTSYDKVIF	CASSTPGSLNEQFF	TRAV13-1*01	TRAJ50*01	TRBV27*01	TRBJ2-1*01	tumor		0.7753477692604065	0.1175607	0.46766996	0.9492474645376204	0.87	0.1848426461219787	0.0011350720888003	0.38014138	0.028	0.02080457	0.553161	0.3309999999999999	0.1348688717349432	0.027087867	0.16540144	0.4359557	0.3185919	-52.49351501464844
414	LPSVWRSSL	R25	36.299892125134846	0	HLA-B*07:02	CAAQKTSYDKVIF	CASSTPGSLNEQFF	TRAV13-1*01	TRAJ50*01	TRBV27*01	TRBJ2-1*01	tumor		0.9929149150848388	0.1322624	0.47767746	0.9470493396123252	0.8766666666666667	0.2037680447101593	0.0017119265394285	0.41904014	0.0285	0.018599464	0.37942946	0.487	0.0988306358456611	0.0194982	0.17464279	0.37730047	0.65892863	-57.1590461730957
415	FPSVWRSSL	R25	16.990291262135926	0	HLA-B*07:02	CAAQKTSYDKVIF	CASSTPGSLNEQFF	TRAV13-1*01	TRAJ50*01	TRBV27*01	TRBJ2-1*01	tumor		0.9975441098213196	0.10376104	0.48236695	0.9462155997753144	0.8666666666666667	0.3440997004508972	0.0006659573991782	0.33185837	0.028	0.025054226	0.5703658	0.39	0.0579590763984015	0.068336844	0.17231898	0.17666402	0.26042116	-49.93317413330078
416	NPSVWRSSL	R25	39.32038834951457	0	HLA-B*07:02	CAAQKTSYDKVIF	CASSTPGSLNEQFF	TRAV13-1*01	TRAJ50*01	TRBV27*01	TRBJ2-1*01	tumor		0.9999589920043944	0.12768583	0.46208334	0.9519455830256144	0.7633333333333333	0.1239419877529144	0.0947378203272819	0.6173686	0.027	0.018236646	0.5720963	0.239	0.0664391986560076	0.025463998	0.15890414	0.23406158	0.38064662	-47.70223236083984
417	WPSVWRSSL	R25	24.9730312837109	0	HLA-B*07:02	CAAQKTSYDKVIF	CASSTPGSLNEQFF	TRAV13-1*01	TRAJ50*01	TRBV27*01	TRBJ2-1*01	tumor		0.9998489618301392	0.106159426	0.47010794	0.9491259356339772	0.84	0.1527796983718872	0.1311163306236267	0.14043249	0.0281	0.013822787	0.5446064	0.277	0.1275866295443847	0.16120821	0.18625008	0.24105126	0.23302507	-50.65399169921875
418	CPSVWRSSL	R25	62.29773462783173	0	HLA-B*07:02	CAAQKTSYDKVIF	CASSTPGSLNEQFF	TRAV13-1*01	TRAJ50*01	TRBV27*01	TRBJ2-1*01	tumor		0.9937931299209596	0.12939382	0.46868438	0.9533238311608632	0.84	0.3705161809921264	0.0026035888586193	0.5155881	0.028	0.006472324	0.37782472	0.4639999999999999	0.0883213427616283	0.41963157	0.106286444	0.085702665	0.6795066	-46.05573272705078
419	EPSVWRSSL	R25	39.37432578209278	0	HLA-B*07:02	CAAQKTSYDKVIF	CASSTPGSLNEQFF	TRAV13-1*01	TRAJ50*01	TRBV27*01	TRBJ2-1*01	tumor		0.7399398684501648	0.10784971	0.46661168	0.9489954908688863	0.7466666666666667	0.1921650171279907	0.0028022271580994	0.26891682	0.028	0.018930824	0.5877648	0.382	0.1544550163409439	0.0046973825	0.08961417	0.617176	0.35520673	-53.562232971191406
420	VPRVWRSSL	R25	4.0992448759439055	0	HLA-B*07:02	CAAQKTSYDKVIF	CASSTPGSLNEQFF	TRAV13-1*01	TRAJ50*01	TRBV27*01	TRBJ2-1*01	tumor		0.9994232654571532	0.123315945	0.49324077	0.9475782513618468	0.8866666666666667	0.2483475804328918	0.1571295261383056	0.5044296	0.0295	0.01918059	0.30810082	0.2039999999999999	0.2126982244692044	0.0033914447	0.13077836	0.097168304	0.35407838	-54.68158721923828
421	VPAVWRSSL	R25	45.846817691477895	0	HLA-B*07:02	CAAQKTSYDKVIF	CASSTPGSLNEQFF	TRAV13-1*01	TRAJ50*01	TRBV27*01	TRBJ2-1*01	tumor		0.9998776912689208	0.253215	0.46686882	0.9409156541029612	0.8633333333333333	0.1284083425998687	0.1329545974731445	0.25436777	0.0284	0.016089538	0.47073078	0.3089999999999999	0.0941466927091824	0.08358961	0.1700989	0.3935561	0.7990377	-49.62865447998047
422	VPHVWRSSL	R25	56.957928802589	0	HLA-B*07:02	CAAQKTSYDKVIF	CASSTPGSLNEQFF	TRAV13-1*01	TRAJ50*01	TRBV27*01	TRBJ2-1*01	tumor		0.9979887008666992	0.1422025	0.48332158	0.9462254345417024	0.91	0.2315311729907989	0.0656290203332901	0.43793917	0.0255	0.018776257	0.5543655	0.281	0.1820305349305272	0.0017873645	0.16888745	0.18998572	0.49846128	-46.63733673095703
423	VPNVWRSSL	R25	71.89859762675299	1	HLA-B*07:02	CAAQKTSYDKVIF	CASSTPGSLNEQFF	TRAV13-1*01	TRAJ50*01	TRBV27*01	TRBJ2-1*01	tumor		0.9999982118606568	0.11476538	0.477331	0.9498027761777242	0.8833333333333333	0.0194481257349252	0.1886598169803619	0.38562256	0.0267	0.01805104	0.4679892	0.4139999999999999	0.0349601625843206	0.0054207146	0.18397133	0.579805	0.42414233	-54.91094207763672
424	VPMVWRSSL	R25	37.81014023732471	0	HLA-B*07:02	CAAQKTSYDKVIF	CASSTPGSLNEQFF	TRAV13-1*01	TRAJ50*01	TRBV27*01	TRBJ2-1*01	tumor		0.9999632835388184	0.13752092	0.47102937	0.9382419635852178	0.91	0.1009742394089698	8.468585292575881e-05	0.2801888	0.0314	0.01467742	0.32084394	0.508	0.0582000684953527	0.03556207	0.14819756	0.26170123	0.40428478	-45.5340576171875
425	VPQVWRSSL	R25	22.27615965480044	0	HLA-B*07:02	CAAQKTSYDKVIF	CASSTPGSLNEQFF	TRAV13-1*01	TRAJ50*01	TRBV27*01	TRBJ2-1*01	tumor		0.9982315897941588	0.1566283	0.47038692	0.9520809054374696	0.8833333333333333	0.151413083076477	0.1475801020860672	0.36274678	0.0244	0.024219457	0.5460131	0.2279999999999999	0.1518686067487578	0.001390338	0.12133069	0.3071074	0.43443933	-51.74862289428711
426	VPYVWRSSL	R25	10.124056094929886	0	HLA-B*07:02	CAAQKTSYDKVIF	CASSTPGSLNEQFF	TRAV13-1*01	TRAJ50*01	TRBV27*01	TRBJ2-1*01	tumor		0.9978050589561462	0.14150637	0.4761225	0.9480587641398112	0.9166666666666666	0.1257439106702804	0.0003105030336882	0.56361145	0.0279	0.01952986	0.37437645	0.261	0.1153948520717676	0.010419428	0.16969544	0.6273336	0.41998625	-52.199806213378906
427	VPKVWRSSL	R25	3.781014023732471	0	HLA-B*07:02	CAAQKTSYDKVIF	CASSTPGSLNEQFF	TRAV13-1*01	TRAJ50*01	TRBV27*01	TRBJ2-1*01	tumor		0.997452199459076	0.132709	0.48635322	0.9466263006130854	0.87	0.1872991919517517	0.000189147380297	0.52903235	0.0253	0.021280993	0.53720635	0.191	0.1912485878914595	0.002771169	0.12553863	0.29413605	0.46418887	-42.79887390136719
428	VPTVWRSSL	R25	78.80258899676376	1	HLA-B*07:02	CAAQKTSYDKVIF	CASSTPGSLNEQFF	TRAV13-1*01	TRAJ50*01	TRBV27*01	TRBJ2-1*01	tumor		0.9905745387077332	0.18458028	0.461598	0.947153260310491	0.8733333333333333	0.1675931364297866	0.0004267479816917	0.429095	0.0254	0.017394781	0.52659726	0.245	0.1033656133833574	0.042538553	0.20863731	0.27981618	0.63457334	-49.373626708984375
429	VPIVWRSSL	R25	17.853290183387276	0	HLA-B*07:02	CAAQKTSYDKVIF	CASSTPGSLNEQFF	TRAV13-1*01	TRAJ50*01	TRBV27*01	TRBJ2-1*01	tumor		0.9898513555526732	0.109249495	0.4692946	0.9329709112644196	0.9266666666666666	0.3031942546367645	0.1137538850307464	0.2529781	0.0287	0.019199349	0.5005944	0.193	0.1851322696224087	0.18680498	0.19851743	0.3853973	0.40099636	-52.96860885620117
430	VPDVWRSSL	R25	74.21790722761598	1	HLA-B*07:02	CAAQKTSYDKVIF	CASSTPGSLNEQFF	TRAV13-1*01	TRAJ50*01	TRBV27*01	TRBJ2-1*01	tumor		0.9992221593856812	0.14973567	0.46417102	0.947961116830508	0.8766666666666667	0.186830848455429	0.1965621709823608	0.4281475	0.0271	0.026308522	0.3806383	0.515	0.2368977875536075	0.0012773275	0.13013096	0.37456018	0.35172784	-45.833961486816406
431	VPVVWRSSL	R25	21.682847896440137	0	HLA-B*07:02	CAAQKTSYDKVIF	CASSTPGSLNEQFF	TRAV13-1*01	TRAJ50*01	TRBV27*01	TRBJ2-1*01	tumor		0.9995717406272888	0.11963304	0.47494763	0.9344131996234258	0.93	0.1045724749565124	0.1511470526456833	0.21213272	0.0282	0.016934032	0.5542095	0.249	0.1052710559364641	0.17225552	0.18777643	0.705613	0.6388053	-56.89731597900391
432	VPFVWRSSL	R25	3.60302049622438	0	HLA-B*07:02	CAAQKTSYDKVIF	CASSTPGSLNEQFF	TRAV13-1*01	TRAJ50*01	TRBV27*01	TRBJ2-1*01	tumor		0.9970561265945436	0.14434454	0.4793802	0.9436486860116324	0.9133333333333332	0.2175994217395782	0.1672229170799255	0.33865216	0.0233	0.023470888	0.35392767	0.362	0.1247757069009821	0.06476903	0.19172661	0.66575134	0.3579296	-50.90339660644531
433	VPLVWRSSL	R25	12.243797195253508	0	HLA-B*07:02	CAAQKTSYDKVIF	CASSTPGSLNEQFF	TRAV13-1*01	TRAJ50*01	TRBV27*01	TRBJ2-1*01	tumor		0.9998072981834412	0.13473669	0.47539097	0.9408514549334844	0.9266666666666666	0.1611715853214264	0.2384461164474487	0.26482958	0.1288	0.015846826	0.54171604	0.2329999999999999	0.1805544899456435	0.08013278	0.18105999	0.41843486	0.5581982	-45.936973571777344
434	VPGVWRSSL	R25	53.775620280474655	0	HLA-B*07:02	CAAQKTSYDKVIF	CASSTPGSLNEQFF	TRAV13-1*01	TRAJ50*01	TRBV27*01	TRBJ2-1*01	tumor		0.9999520778656006	0.13430735	0.47370046	0.9526281654834748	0.9133333333333332	0.1265067011117935	0.011827596463263	0.52730316	0.1537	0.024557246	0.556095	0.263	0.1337394338042941	0.28266478	0.23480432	0.5212504	0.6657725	-53.96311569213867
435	VPEVWRSSL	R25	19.03991370010788	0	HLA-B*07:02	CAAQKTSYDKVIF	CASSTPGSLNEQFF	TRAV13-1*01	TRAJ50*01	TRBV27*01	TRBJ2-1*01	tumor		0.9227412939071656	0.1544605	0.45206228	0.937665859858195	0.8733333333333333	0.0377829037606716	0.1637295484542846	0.38188276	0.0245	0.019457836	0.49925035	0.3289999999999999	0.0981315945915412	0.00044819713	0.098537706	0.30253017	0.35871944	-53.1474609375
436	VPWVWRSSL	R25	74.75728155339809	1	HLA-B*07:02	CAAQKTSYDKVIF	CASSTPGSLNEQFF	TRAV13-1*01	TRAJ50*01	TRBV27*01	TRBJ2-1*01	tumor		0.9988821148872375	0.1722993	0.46710634	0.9392887552579244	0.92	0.143628641963005	0.1501930803060531	0.43622106	0.0283	0.017064763	0.35741764	0.2929999999999999	0.1970862928486895	0.5706621	0.14974305	0.24201009	0.33094382	-68.8428955078125
437	VPPVWRSSL	R25	16.77454153182309	0	HLA-B*07:02	CAAQKTSYDKVIF	CASSTPGSLNEQFF	TRAV13-1*01	TRAJ50*01	TRBV27*01	TRBJ2-1*01	tumor		0.9990795850753784	0.100048855	0.4663635	0.9585610007246336	0.8633333333333333	0.1152122840285301	7.193616329459473e-05	0.51211834	0.0294	0.018121695	0.58817977	0.3149999999999999	0.1963431609707185	0.057839245	0.21025416	0.2095684	0.6283638	-57.44456100463867
438	VPCVWRSSL	R25	85.3829557713053	1	HLA-B*07:02	CAAQKTSYDKVIF	CASSTPGSLNEQFF	TRAV13-1*01	TRAJ50*01	TRBV27*01	TRBJ2-1*01	tumor		0.994596302509308	0.16697478	0.4660516	0.9464720686276754	0.9166666666666666	0.1552751213312149	0.1658782064914703	0.23724413	0.0294	0.01208373	0.3590036	0.4319999999999999	0.1262703166314167	0.19845447	0.13025379	0.41141263	0.7977894	-55.32065582275391
439	VPSPWRSSL	R25	71.4131607335491	1	HLA-B*07:02	CAAQKTSYDKVIF	CASSTPGSLNEQFF	TRAV13-1*01	TRAJ50*01	TRBV27*01	TRBJ2-1*01	tumor		0.9984194040298462	0.0978316	0.45981863	0.9333044489224752	0.8933333333333333	0.2918855845928192	0.0139426849782466	0.4839498	0.8564	0.029497094	0.5281764	0.502	0.1042423631995916	0.0071706474	0.15177414	0.31436062	0.46668246	-63.460845947265625
440	VPSQWRSSL	R25	1.6558791801510253	0	HLA-B*07:02	CAAQKTSYDKVIF	CASSTPGSLNEQFF	TRAV13-1*01	TRAJ50*01	TRBV27*01	TRBJ2-1*01	tumor		0.9993842840194702	0.1025664	0.46264076	0.941310927271843	0.8733333333333333	0.4044704139232635	0.1254199892282486	0.38090396	0.0285	0.031772755	0.52827185	0.587	0.0867177123349392	0.029328644	0.17086795	0.17596196	0.31167743	-50.759525299072266
441	VPSKWRSSL	R25	1.9848975188781013	0	HLA-B*07:02	CAAQKTSYDKVIF	CASSTPGSLNEQFF	TRAV13-1*01	TRAJ50*01	TRBV27*01	TRBJ2-1*01	tumor		0.9938963055610656	0.08757333	0.47142515	0.9298128088315328	0.8933333333333333	0.3541472554206848	0.1897046715021133	0.35570297	0.0232	0.028650813	0.49327445	0.49	0.1159343223363976	0.06028378	0.13289213	0.20691992	0.29343554	-56.90502166748047
442	VPSSWRSSL	R25	5.134843581445524	0	HLA-B*07:02	CAAQKTSYDKVIF	CASSTPGSLNEQFF	TRAV13-1*01	TRAJ50*01	TRBV27*01	TRBJ2-1*01	tumor		0.9997255206108092	0.10304663	0.46711537	0.9355565557877222	0.8966666666666666	0.2154995501041412	0.1389746665954589	0.30182344	0.024	0.019874388	0.38017148	0.563	0.2043839993770234	0.03242752	0.17382795	0.48368976	0.5164993	-59.53723907470703
443	VPSGWRSSL	R25	1.2567421790722764	0	HLA-B*07:02	CAAQKTSYDKVIF	CASSTPGSLNEQFF	TRAV13-1*01	TRAJ50*01	TRBV27*01	TRBJ2-1*01	tumor		0.9999278783798218	0.1046396	0.467111	0.9368720551331838	0.9033333333333332	0.278406947851181	0.1745026111602783	0.18251218	0.0184	0.02309189	0.54624933	0.532	0.1870652231882558	0.012635112	0.22930339	0.27861598	0.48969638	-58.582794189453125
444	VPSEWRSSL	R25	5.7173678532901855	0	HLA-B*07:02	CAAQKTSYDKVIF	CASSTPGSLNEQFF	TRAV13-1*01	TRAJ50*01	TRBV27*01	TRBJ2-1*01	tumor		0.8911969661712646	0.11214498	0.46418825	0.933776393532753	0.86	0.1590905636548996	0.1589370220899582	0.22183849	0.0215	0.03091964	0.3810913	0.485	0.1414217399375047	0.07421398	0.19481795	0.08544381	0.34382522	-51.44293594360352
445	VPSTWRSSL	R25	47.5728155339806	0	HLA-B*07:02	CAAQKTSYDKVIF	CASSTPGSLNEQFF	TRAV13-1*01	TRAJ50*01	TRBV27*01	TRBJ2-1*01	tumor		0.9880659580230712	0.14684533	0.45945665	0.9452786793311436	0.88	0.2684776186943054	0.1145037114620208	0.382643	0.0286	0.016869111	0.5360578	0.53	0.0878821256948867	0.062808186	0.18180884	0.13784409	0.6310594	-54.4423828125
446	VPSAWRSSL	R25	59.16936353829559	0	HLA-B*07:02	CAAQKTSYDKVIF	CASSTPGSLNEQFF	TRAV13-1*01	TRAJ50*01	TRBV27*01	TRBJ2-1*01	tumor		0.9999805688858032	0.13407415	0.47221372	0.9440670013427734	0.87	0.1584981083869934	0.1354073584079742	0.6307957	0.0281	0.01592673	0.5495837	0.494	0.1095780528557952	0.0039919913	0.21948592	0.29144394	0.53428715	-51.97249603271485
447	VPSRWRSSL	R25	0.6742179072276161	0	HLA-B*07:02	CAAQKTSYDKVIF	CASSTPGSLNEQFF	TRAV13-1*01	TRAJ50*01	TRBV27*01	TRBJ2-1*01	tumor		0.9990732669830322	0.098953255	0.47163826	0.9350800414880116	0.9033333333333332	0.3112978041172027	0.0835463181138038	0.23726262	0.0315	0.027419474	0.49641946	0.302	0.1140992883214494	0.18040109	0.15770358	0.2403844	0.36243203	-50.97388458251953
448	VPSLWRSSL	R25	5.032362459546927	0	HLA-B*07:02	CAAQKTSYDKVIF	CASSTPGSLNEQFF	TRAV13-1*01	TRAJ50*01	TRBV27*01	TRBJ2-1*01	tumor		0.999823272228241	0.09961722	0.46113983	0.9538300534089408	0.8633333333333333	0.2529752850532532	0.1983514875173568	0.5395114	0.0311	0.020359717	0.3775982	0.254	0.1364874223130755	0.053611398	0.18416542	0.28874892	0.6615515	-54.84614562988281
449	VPSHWRSSL	R25	23.30097087378641	0	HLA-B*07:02	CAAQKTSYDKVIF	CASSTPGSLNEQFF	TRAV13-1*01	TRAJ50*01	TRBV27*01	TRBJ2-1*01	tumor		0.9995172023773192	0.09986254	0.46933258	0.9435114214817684	0.8933333333333333	0.3338721096515655	0.1637301743030548	0.39047873	0.0205	0.028434677	0.571108	0.5	0.1439231982134515	0.06626403	0.20247118	0.3041155	0.42999768	-60.49821472167969
450	VPSNWRSSL	R25	2.5458468176914786	0	HLA-B*07:02	CAAQKTSYDKVIF	CASSTPGSLNEQFF	TRAV13-1*01	TRAJ50*01	TRBV27*01	TRBJ2-1*01	tumor		0.9999837875366212	0.1032209	0.463316	0.9412054568529128	0.9066666666666666	0.0414771735668182	0.1387903541326522	0.36340636	0.0242	0.027347844	0.35466093	0.27	0.3000209967780392	0.15192315	0.22090091	0.6963147	0.365194	-61.975887298583984
451	VPSDWRSSL	R25	3.176914778856528	0	HLA-B*07:02	CAAQKTSYDKVIF	CASSTPGSLNEQFF	TRAV13-1*01	TRAJ50*01	TRBV27*01	TRBJ2-1*01	tumor		0.999801218509674	0.10702418	0.4584364	0.9195447663466136	0.9033333333333332	0.189626857638359	0.1527707129716873	0.24563217	0.0248	0.03741664	0.50799197	0.5490000000000002	0.2296744093793677	0.25909755	0.24318443	0.148762	0.517976	-52.719383239746094
452	VPSMWRSSL	R25	6.4185544768069045	0	HLA-B*07:02	CAAQKTSYDKVIF	CASSTPGSLNEQFF	TRAV13-1*01	TRAJ50*01	TRBV27*01	TRBJ2-1*01	tumor		0.9998284578323364	0.09655368	0.45083943	0.9558814068635304	0.87	0.3847800493240356	0.0018160846084356	0.5319484	0.0278	0.020187914	0.5389875	0.2209999999999999	0.2615509819443105	0.019441187	0.18372887	0.39443326	0.24299559	-54.8160285949707
453	VPSIWRSSL	R25	65.42610571736788	0	HLA-B*07:02	CAAQKTSYDKVIF	CASSTPGSLNEQFF	TRAV13-1*01	TRAJ50*01	TRBV27*01	TRBJ2-1*01	tumor		0.712417483329773	0.08947562	0.46364075	0.955028106768926	0.8466666666666667	0.2959809005260467	0.1543185859918594	0.5277502	0.023	0.021180393	0.48272198	0.2269999999999999	0.1730003266246058	0.029287785	0.186605	0.63553303	0.36905324	-51.78363800048828
454	VPSFWRSSL	R25	15.372168284789646	0	HLA-B*07:02	CAAQKTSYDKVIF	CASSTPGSLNEQFF	TRAV13-1*01	TRAJ50*01	TRBV27*01	TRBJ2-1*01	tumor		0.9924535155296326	0.0984046	0.45468983	0.9547474185625712	0.8766666666666667	0.3013425171375274	0.0907039642333984	0.5444283	0.0196	0.018806554	0.37844023	0.425	0.0905778286949498	0.27272376	0.2963252	0.78629255	0.27840683	-58.19413757324219
455	VPSYWRSSL	R25	17.63754045307444	0	HLA-B*07:02	CAAQKTSYDKVIF	CASSTPGSLNEQFF	TRAV13-1*01	TRAJ50*01	TRBV27*01	TRBJ2-1*01	tumor		0.9974352717399596	0.09412603	0.4638593	0.9416326532761256	0.8866666666666667	0.3013633787631988	0.0025529004633426	0.1504926	0.0277	0.025483383	0.5349008	0.4559999999999999	0.1396603471570415	0.24369228	0.21121648	0.22686242	0.21368508	-55.42717742919922
456	VPSWWRSSL	R25	0.685005393743258	0	HLA-B*07:02	CAAQKTSYDKVIF	CASSTPGSLNEQFF	TRAV13-1*01	TRAJ50*01	TRBV27*01	TRBJ2-1*01	tumor		0.9996994733810424	0.09482259	0.4613115	0.9517526775598526	0.88	0.2252393215894699	0.1148385405540466	0.15800042	0.0286	0.012086612	0.32555556	0.3069999999999999	0.1136010504967998	0.3920796	0.23876084	0.40229192	0.28581476	-71.75337982177734
457	VPSCWRSSL	R25	74.59546925566345	1	HLA-B*07:02	CAAQKTSYDKVIF	CASSTPGSLNEQFF	TRAV13-1*01	TRAJ50*01	TRBV27*01	TRBJ2-1*01	tumor		0.9933193922042848	0.116077326	0.45537886	0.9476067821184794	0.8833333333333333	0.2005707621574401	0.1657721400260925	0.5026979	0.0288	0.006441489	0.46798655	0.4359999999999999	0.1998882898740703	0.029991895	0.1344253	0.4725113	0.6439026	-59.80461502075195
458	VPSVPRSSL	R25	1.3484358144552322	0	HLA-B*07:02	CAAQKTSYDKVIF	CASSTPGSLNEQFF	TRAV13-1*01	TRAJ50*01	TRBV27*01	TRBJ2-1*01	tumor		0.9939146637916564	0.13202444	0.47513202	0.9396813064813614	0.82	0.4351121783256531	0.0309903919696807	0.604364	0.0239	0.020140328	0.48263454	0.498	0.131169297764427	0.0013639331	0.1958337	0.28423625	0.85100716	-56.01566696166992
459	VPSVHRSSL	R25	0.4908306364617045	0	HLA-B*07:02	CAAQKTSYDKVIF	CASSTPGSLNEQFF	TRAV13-1*01	TRAJ50*01	TRBV27*01	TRBJ2-1*01	tumor		0.9919930696487428	0.117278315	0.47521174	0.9223306328058244	0.86	0.2930708825588226	0.1984891444444656	0.38151395	0.0202	0.023734726	0.44201624	0.3320000000000001	0.1347397275909315	0.0030677617	0.21295995	0.39889875	0.22730118	-48.37435150146485
460	VPSVGRSSL	R25	0.4584681769147789	0	HLA-B*07:02	CAAQKTSYDKVIF	CASSTPGSLNEQFF	TRAV13-1*01	TRAJ50*01	TRBV27*01	TRBJ2-1*01	tumor		0.9980313181877136	0.13736078	0.47810248	0.9392602940400442	0.86	0.3368859887123108	0.1608164757490158	0.33206597	0.152	0.030489717	0.34515628	0.358	0.1548082107299705	0.00042891502	0.26141554	0.11522978	0.77151865	-44.81157684326172
461	VPSVKRSSL	R25	1.062567421790723	0	HLA-B*07:02	CAAQKTSYDKVIF	CASSTPGSLNEQFF	TRAV13-1*01	TRAJ50*01	TRBV27*01	TRBJ2-1*01	tumor		0.7510491609573364	0.16455512	0.46784857	0.9136987825234733	0.84	0.3429265320301056	0.0559829622507095	0.36601067	0.0236	0.03371261	0.51098454	0.2849999999999999	0.226837142536533	0.0032696128	0.24177252	0.20603669	0.83891237	-39.248008728027344
462	VPSVRRSSL	R25	1.4724919093851137	0	HLA-B*07:02	CAAQKTSYDKVIF	CASSTPGSLNEQFF	TRAV13-1*01	TRAJ50*01	TRBV27*01	TRBJ2-1*01	tumor		0.9997275471687316	0.12109553	0.46615955	0.934026057521502	0.8366666666666667	0.26846843957901	0.1493515521287918	0.36331788	0.0302	0.023040393	0.41425666	0.237	0.1580803232209291	0.0020952523	0.26288414	0.2789708	0.5825429	-43.21662902832031
463	VPSVTRSSL	R25	2.2437971952535065	0	HLA-B*07:02	CAAQKTSYDKVIF	CASSTPGSLNEQFF	TRAV13-1*01	TRAJ50*01	TRBV27*01	TRBJ2-1*01	tumor		0.836334228515625	0.1221819	0.476017	0.941448132197062	0.8366666666666667	0.3255622386932373	0.1583851724863052	0.555025	0.028	0.020888722	0.57713425	0.4279999999999999	0.2248053413422894	0.00022128224	0.22826412	0.3791477	0.8438643	-41.32228088378906
464	VPSVSRSSL	R25	1.1326860841423951	0	HLA-B*07:02	CAAQKTSYDKVIF	CASSTPGSLNEQFF	TRAV13-1*01	TRAJ50*01	TRBV27*01	TRBJ2-1*01	tumor		0.9987670183181764	0.113801606	0.47737047	0.9350979129473368	0.83	0.2563802301883697	0.1478656828403473	0.47526523	0.0271	0.026623772	0.6030706	0.322	0.1890277090162271	0.00039485097	0.24055167	0.3992614	0.7176376	-47.82201385498047
465	VPSVQRSSL	R25	27.34627831715211	0	HLA-B*07:02	CAAQKTSYDKVIF	CASSTPGSLNEQFF	TRAV13-1*01	TRAJ50*01	TRBV27*01	TRBJ2-1*01	tumor		0.9998812675476074	0.12317495	0.4640616	0.9303479939699172	0.86	0.3006598651409149	0.1581301987171173	0.2598399	0.0276	0.04608124	0.5426172	0.2849999999999999	0.1227104338438948	0.015886486	0.17142443	0.33948934	0.79489475	-43.74755859375
466	VPSVVRSSL	R25	3.13376483279396	0	HLA-B*07:02	CAAQKTSYDKVIF	CASSTPGSLNEQFF	TRAV13-1*01	TRAJ50*01	TRBV27*01	TRBJ2-1*01	tumor		0.999762237071991	0.13323347	0.4781661	0.9363330751657486	0.8466666666666667	0.2417455166578292	0.2032252252101898	0.79197705	0.029	0.016648099	0.38826466	0.3189999999999999	0.1779210519976913	0.0006556809	0.2514654	0.2581648	0.86179364	-45.54707717895508
467	VPSVARSSL	R25	1.1165048543689324	0	HLA-B*07:02	CAAQKTSYDKVIF	CASSTPGSLNEQFF	TRAV13-1*01	TRAJ50*01	TRBV27*01	TRBJ2-1*01	tumor		0.9990270137786864	0.12671608	0.48289332	0.923953597744306	0.8133333333333334	0.2261088192462921	0.1744517236948013	0.572486	0.027	0.023997152	0.61464363	0.312	0.2058250231784768	0.00042170286	0.25141904	0.5253798	0.8338929	-41.37651443481445
468	VPSVIRSSL	R25	1.0787486515641858	0	HLA-B*07:02	CAAQKTSYDKVIF	CASSTPGSLNEQFF	TRAV13-1*01	TRAJ50*01	TRBV27*01	TRBJ2-1*01	tumor		0.3101523518562317	0.15643035	0.47578314	0.9329806168874104	0.8533333333333334	0.343619704246521	0.1851947903633117	0.8279504	0.0232	0.016600516	0.39933136	0.322	0.214027645700844	0.001657635	0.23142645	0.4129248	0.8381235	-43.39988708496094
469	VPSVLRSSL	R25	2.168284789644013	0	HLA-B*07:02	CAAQKTSYDKVIF	CASSTPGSLNEQFF	TRAV13-1*01	TRAJ50*01	TRBV27*01	TRBJ2-1*01	tumor		0.9984625577926636	0.14086308	0.48241302	0.9298566927512488	0.8566666666666667	0.2605442404747009	0.1831789016723632	0.82493234	0.0293	0.018956725	0.55686647	0.328	0.2137387916882289	0.0049075186	0.25168002	0.6146963	0.83891636	-41.00761413574219
470	VPSVNRSSL	R25	0.5717367853290185	0	HLA-B*07:02	CAAQKTSYDKVIF	CASSTPGSLNEQFF	TRAV13-1*01	TRAJ50*01	TRBV27*01	TRBJ2-1*01	tumor		0.9999682903289796	0.12028409	0.47878513	0.9224469214677812	0.8233333333333334	0.1831787973642349	0.1470806151628494	0.34233534	0.0296	0.036830477	0.57119286	0.4639999999999999	0.1960852400981821	0.00020375848	0.25630814	0.49317554	0.8007444	-43.858516693115234
471	VPSVMRSSL	R25	0.7874865156418556	0	HLA-B*07:02	CAAQKTSYDKVIF	CASSTPGSLNEQFF	TRAV13-1*01	TRAJ50*01	TRBV27*01	TRBJ2-1*01	tumor		0.9997565150260924	0.13196363	0.46800366	0.930790344874064	0.8433333333333334	0.2509367763996124	0.1385325342416763	0.801243	0.0331	0.018264426	0.5289148	0.3229999999999999	0.2224953807715792	0.005669266	0.23413423	0.48829618	0.84882617	-41.99736022949219
472	VPSVERSSL	R25	2.135922330097088	0	HLA-B*07:02	CAAQKTSYDKVIF	CASSTPGSLNEQFF	TRAV13-1*01	TRAJ50*01	TRBV27*01	TRBJ2-1*01	tumor		0.9438209533691406	0.122102484	0.46229532	0.9322124967972436	0.85	0.2112423777580261	0.1539768278598785	0.33102465	0.0505	0.03964743	0.39125788	0.4239999999999999	0.3171041585796046	0.0036756396	0.20417942	0.6679492	0.7297357	-46.70767211914063
473	VPSVYRSSL	R25	40.99244875943906	0	HLA-B*07:02	CAAQKTSYDKVIF	CASSTPGSLNEQFF	TRAV13-1*01	TRAJ50*01	TRBV27*01	TRBJ2-1*01	tumor		0.9974381923675536	0.12751237	0.47618073	0.9424023081858952	0.8633333333333333	0.4105482697486877	0.0667584463953971	0.52805257	0.0268	0.019618874	0.5842873	0.383	0.0838340617425274	0.0063281357	0.24251316	0.46797922	0.102544785	-58.40821838378906
474	VPSVFRSSL	R25	0.5879180151024812	0	HLA-B*07:02	CAAQKTSYDKVIF	CASSTPGSLNEQFF	TRAV13-1*01	TRAJ50*01	TRBV27*01	TRBJ2-1*01	tumor		0.9988906979560852	0.15432094	0.4802011	0.9411574304103852	0.8466666666666667	0.3084740340709686	0.0960632041096687	0.8637702	0.0215	0.02714518	0.4086948	0.284	0.1735685748921241	0.004585564	0.28189865	0.13524905	0.09205486	-48.74525451660156
475	VPSVDRSSL	R25	1.1704422869471416	0	HLA-B*07:02	CAAQKTSYDKVIF	CASSTPGSLNEQFF	TRAV13-1*01	TRAJ50*01	TRBV27*01	TRBJ2-1*01	tumor		0.9986047148704528	0.14128093	0.477056	0.9336050947507224	0.85	0.2822259962558746	0.15765281021595	0.35197622	0.0218	0.0471612	0.5700912	0.282	0.2077441035449737	0.00067934394	0.23132518	0.57890224	0.75716525	-38.77562713623047
476	VPSVCRSSL	R25	4.660194174757283	0	HLA-B*07:02	CAAQKTSYDKVIF	CASSTPGSLNEQFF	TRAV13-1*01	TRAJ50*01	TRBV27*01	TRBJ2-1*01	tumor		0.962065041065216	0.12377202	0.47278672	0.9382818887631098	0.85	0.2752206921577453	0.158179834485054	0.77415484	0.0257	0.0073138555	0.56901073	0.2989999999999999	0.1845577046493417	0.0005424619	0.1898209	0.35036469	0.83029974	-44.552364349365234
477	VPSVWKSSL	R25	81.06796116504857	1	HLA-B*07:02	CAAQKTSYDKVIF	CASSTPGSLNEQFF	TRAV13-1*01	TRAJ50*01	TRBV27*01	TRBJ2-1*01	tumor		0.9965702295303344	0.16705869	0.46555644	0.9550505578517914	0.8733333333333333	0.1690608412027359	0.2494809031486511	0.5839048	0.1695	0.030476158	0.5245991	0.281	0.2332759774668374	0.015693367	0.15572101	0.40287203	0.4289317	-50.523231506347656
478	VPSVWHSSL	R25	83.7108953613808	1	HLA-B*07:02	CAAQKTSYDKVIF	CASSTPGSLNEQFF	TRAV13-1*01	TRAJ50*01	TRBV27*01	TRBJ2-1*01	tumor		0.9815236926078796	0.14968099	0.46049392	0.9504640301068624	0.8733333333333333	0.216828390955925	0.1083052456378936	0.69564724	0.0552	0.023487143	0.3859287	0.281	0.2710917074524332	0.015143752	0.12528186	0.21142039	0.59368914	-53.50611877441406
479	VPSVWGSSL	R25	70.11866235167207	1	HLA-B*07:02	CAAQKTSYDKVIF	CASSTPGSLNEQFF	TRAV13-1*01	TRAJ50*01	TRBV27*01	TRBJ2-1*01	tumor		0.99996817111969	0.1455037	0.4570704	0.941699852546056	0.8666666666666667	0.1912482976913452	0.1319666802883148	0.41333935	0.4313	0.016878484	0.5990331	0.257	0.2559289600758347	0.033573985	0.19392951	0.14182562	0.50946295	-52.22068786621094
480	VPSVWPSSL	R25	51.94174757281554	0	HLA-B*07:02	CAAQKTSYDKVIF	CASSTPGSLNEQFF	TRAV13-1*01	TRAJ50*01	TRBV27*01	TRBJ2-1*01	tumor		0.9997785687446594	0.15089494	0.4642157	0.9525590439637502	0.85	0.2147126346826553	0.1146917790174484	0.63256365	0.0684	0.011471831	0.38928384	0.3149999999999999	0.2105033118044957	0.007527828	0.16476052	0.19263552	0.07377967	-64.0321044921875
481	VPSVWTSSL	R25	88.56526429341965	1	HLA-B*07:02	CAAQKTSYDKVIF	CASSTPGSLNEQFF	TRAV13-1*01	TRAJ50*01	TRBV27*01	TRBJ2-1*01	tumor		0.9781340956687928	0.15759669	0.45628405	0.9558127969503404	0.87	0.1649500578641891	0.1059154719114303	0.6493455	0.093	0.015002637	0.5612682	0.3169999999999999	0.1746211972960736	0.0019507706	0.18474686	0.083611816	0.5689786	-58.73023223876953
482	VPSVWSSSL	R25	77.45415318230853	1	HLA-B*07:02	CAAQKTSYDKVIF	CASSTPGSLNEQFF	TRAV13-1*01	TRAJ50*01	TRBV27*01	TRBJ2-1*01	tumor		0.9997320771217346	0.14472023	0.4595786	0.949841246008873	0.8866666666666667	0.181920439004898	0.1743452250957489	0.7436011	0.226	0.023082314	0.5684011	0.28	0.291674113413319	0.0049595237	0.19240339	0.35295567	0.1254638	-65.84501647949219
483	VPSVWQSSL	R25	87.37864077669904	1	HLA-B*07:02	CAAQKTSYDKVIF	CASSTPGSLNEQFF	TRAV13-1*01	TRAJ50*01	TRBV27*01	TRBJ2-1*01	tumor		0.9999737739562988	0.18982472	0.44979134	0.9558952301740646	0.88	0.1561509370803833	0.1562618464231491	0.77345777	0.4442	0.03901513	0.53597087	0.3149999999999999	0.2081923632256803	0.005755186	0.14106451	0.48151004	0.7140865	-62.01714706420898
484	VPSVWNSSL	R25	82.03883495145632	1	HLA-B*07:02	CAAQKTSYDKVIF	CASSTPGSLNEQFF	TRAV13-1*01	TRAJ50*01	TRBV27*01	TRBJ2-1*01	tumor		0.999997854232788	0.1263062	0.45379624	0.9573517541090648	0.87	0.1382830590009689	0.2267138957977295	0.7935281	0.7892	0.031530976	0.39503768	0.304	0.2423601562506519	0.010885298	0.17948622	0.3658881	0.73084456	-57.72690963745117
485	VPSVWVSSL	R25	79.31499460625676	1	HLA-B*07:02	CAAQKTSYDKVIF	CASSTPGSLNEQFF	TRAV13-1*01	TRAJ50*01	TRBV27*01	TRBJ2-1*01	tumor		0.999864101409912	0.11303436	0.46257728	0.9518975019454956	0.8533333333333334	0.1691685020923614	0.1775514632463455	0.38510886	0.0998	0.009177593	0.57697207	0.264	0.2161204973352141	0.0018345714	0.15119196	0.31667054	0.6029772	-61.004661560058594
486	VPSVWISSL	R25	86.5695792880259	1	HLA-B*07:02	CAAQKTSYDKVIF	CASSTPGSLNEQFF	TRAV13-1*01	TRAJ50*01	TRBV27*01	TRBJ2-1*01	tumor		0.8336046934127808	0.13187258	0.45118576	0.9563143799702326	0.8066666666666666	0.2218614071607589	0.1323931366205215	0.33905947	0.045	0.007867132	0.3436883	0.276	0.2809828339493833	0.0012742281	0.13634455	0.47405156	0.73338246	-55.73970413208008
487	VPSVWLSSL	R25	82.4163969795038	1	HLA-B*07:02	CAAQKTSYDKVIF	CASSTPGSLNEQFF	TRAV13-1*01	TRAJ50*01	TRBV27*01	TRBJ2-1*01	tumor		0.9997468590736388	0.1456093	0.453503	0.9621255447467169	0.84	0.1816461384296417	0.3114441335201263	0.37972918	0.9025	0.008654346	0.51229113	0.3009999999999999	0.2697820876157493	0.0007815659	0.11493652	0.21021235	0.7676424	-49.81298828125
488	VPSVWASSL	R25	77.93959007551243	1	HLA-B*07:02	CAAQKTSYDKVIF	CASSTPGSLNEQFF	TRAV13-1*01	TRAJ50*01	TRBV27*01	TRBJ2-1*01	tumor		0.9978647828102112	0.15882047	0.46017942	0.9527433613936106	0.86	0.1929042488336563	0.1223232820630073	0.45685983	0.0309	0.015184464	0.52350336	0.272	0.276982506463537	0.003676355	0.18789932	0.33384806	0.09618547	-55.30357360839844
489	VPSVWFSSL	R25	82.25458468176916	1	HLA-B*07:02	CAAQKTSYDKVIF	CASSTPGSLNEQFF	TRAV13-1*01	TRAJ50*01	TRBV27*01	TRBJ2-1*01	tumor		0.9985118508338928	0.15067957	0.4504966	0.956848512093226	0.86	0.1496581435203552	0.3257147073745727	0.37385055	0.0914	0.014967973	0.48861822	0.27	0.3029087541071931	0.0043975413	0.13905613	0.18631637	0.39147314	-68.1529312133789
490	VPSVWMSSL	R25	88.72707659115427	1	HLA-B*07:02	CAAQKTSYDKVIF	CASSTPGSLNEQFF	TRAV13-1*01	TRAJ50*01	TRBV27*01	TRBJ2-1*01	tumor		0.9930471777915956	0.1266876	0.45721805	0.9543068408966064	0.8566666666666667	0.1684043407440185	0.0848499685525894	0.51375735	0.0847	0.009696244	0.3603368	0.2849999999999999	0.302213272996596	0.0002937019	0.12193246	0.6395811	0.11272759	-56.83441925048828
491	VPSVWYSSL	R25	76.96871628910465	1	HLA-B*07:02	CAAQKTSYDKVIF	CASSTPGSLNEQFF	TRAV13-1*01	TRAJ50*01	TRBV27*01	TRBJ2-1*01	tumor		0.998965620994568	0.16308297	0.45884597	0.9549156626065572	0.88	0.1297372430562973	0.1111487299203872	0.27845585	0.1508	0.013972143	0.53752625	0.253	0.3263523850502678	0.01480484	0.15256616	0.29829794	0.26613036	-51.68560791015625
492	VPSVWWSSL	R25	62.35167206040993	0	HLA-B*07:02	CAAQKTSYDKVIF	CASSTPGSLNEQFF	TRAV13-1*01	TRAJ50*01	TRBV27*01	TRBJ2-1*01	tumor		0.9995713829994202	0.13746975	0.45660684	0.9572063386440276	0.85	0.1816932410001754	0.1876690685749054	0.19629323	0.0632	0.0097859455	0.40826488	0.1999999999999999	0.2119575142656685	0.031750172	0.21416548	0.47108582	0.34429362	-67.79771423339844
493	VPSVWESSL	R25	24.21790722761597	0	HLA-B*07:02	CAAQKTSYDKVIF	CASSTPGSLNEQFF	TRAV13-1*01	TRAJ50*01	TRBV27*01	TRBJ2-1*01	tumor		0.975160539150238	0.1536661	0.45576268	0.960068702697754	0.8733333333333333	0.1360199302434921	0.2502353489398956	0.6884759	0.0515	0.030429954	0.55519193	0.318	0.2375717302958946	0.0058597326	0.13716413	0.21211189	0.73356205	-58.82487106323242
494	VPSVWRTSL	R25	49.56850053937434	0	HLA-B*07:02	CAAQKTSYDKVIF	CASSTPGSLNEQFF	TRAV13-1*01	TRAJ50*01	TRBV27*01	TRBJ2-1*01	tumor		0.9961180686950684	0.14836796	0.4723376	0.9448818564414978	0.8533333333333334	0.207265242934227	0.2238004356622696	0.49501914	0.049	0.013686278	0.56935936	0.3229999999999999	0.0827100814552977	0.00508976	0.18351686	0.31914416	0.60178626	-49.63941955566406
495	VPSVWRHSL	R25	83.98058252427185	1	HLA-B*07:02	CAAQKTSYDKVIF	CASSTPGSLNEQFF	TRAV13-1*01	TRAJ50*01	TRBV27*01	TRBJ2-1*01	tumor		0.9995941519737244	0.12869304	0.46013114	0.9462710867325465	0.8466666666666667	0.3302441835403442	0.2243902832269668	0.5049123	0.7754	0.012480005	0.52546734	0.29	0.0849103065615054	0.1681171	0.097419284	0.7382716	0.5028068	-50.47962188720703
496	VPSVWRQSL	R25	89.05070118662354	1	HLA-B*07:02	CAAQKTSYDKVIF	CASSTPGSLNEQFF	TRAV13-1*01	TRAJ50*01	TRBV27*01	TRBJ2-1*01	tumor		0.9981701374053956	0.13475145	0.46374768	0.9500526189804076	0.86	0.2166066318750381	0.1422546803951263	0.61522144	0.032	0.027420077	0.3971256	0.304	0.0889936756953829	0.093265384	0.13665962	0.2701413	0.4199927	-57.077667236328125
497	VPSVWRVSL	R25	88.80798274002159	1	HLA-B*07:02	CAAQKTSYDKVIF	CASSTPGSLNEQFF	TRAV13-1*01	TRAJ50*01	TRBV27*01	TRBJ2-1*01	tumor		0.9992289543151855	0.17540178	0.4671841	0.94262566169103	0.8766666666666667	0.1354822069406509	0.1254921108484268	0.70345396	0.034	0.011316727	0.583607	0.288	0.230375820962945	0.009871364	0.16771649	0.26365066	0.6519356	-51.08094787597656
498	VPSVWRNSL	R25	90.56094929881338	1	HLA-B*07:02	CAAQKTSYDKVIF	CASSTPGSLNEQFF	TRAV13-1*01	TRAJ50*01	TRBV27*01	TRBJ2-1*01	tumor		0.9999754428863524	0.14899214	0.467443	0.9529658655325572	0.8566666666666667	0.1060081049799919	0.1855200827121734	0.65686256	0.0382	0.015002413	0.3669939	0.3289999999999999	0.1168993157334625	0.052420944	0.18086119	0.46814448	0.44187948	-47.86783599853516
499	VPSVWRLSL	R25	84.84358144552321	1	HLA-B*07:02	CAAQKTSYDKVIF	CASSTPGSLNEQFF	TRAV13-1*01	TRAJ50*01	TRBV27*01	TRBJ2-1*01	tumor		0.9997432827949524	0.1571812	0.46182573	0.9506122966607412	0.8733333333333333	0.2539967894554138	0.2215326130390167	0.7487608	0.0288	0.0068813916	0.5135766	0.306	0.1359554312308319	0.029125154	0.15506615	0.27713403	0.5648548	-50.51288986206055
500	VPSVWRMSL	R25	86.5156418554477	1	HLA-B*07:02	CAAQKTSYDKVIF	CASSTPGSLNEQFF	TRAV13-1*01	TRAJ50*01	TRBV27*01	TRBJ2-1*01	tumor		0.9999046325683594	0.1427407	0.47065923	0.9542410771052042	0.8633333333333333	0.144619807600975	0.200216144323349	0.62095946	0.0374	0.005781066	0.52342415	0.244	0.0881405480322428	0.05445963	0.15477738	0.31086433	0.61470777	-57.14363098144531
501	VPSVWRISL	R25	91.37001078748654	1	HLA-B*07:02	CAAQKTSYDKVIF	CASSTPGSLNEQFF	TRAV13-1*01	TRAJ50*01	TRBV27*01	TRBJ2-1*01	tumor		0.9562171101570128	0.11438635	0.48190498	0.94457046687603	0.88	0.2952421307563782	0.210203930735588	0.73625344	0.0254	0.010339243	0.48171228	0.275	0.135424140212126	0.019163996	0.16227686	0.18084769	0.55706155	-50.23991394042969
502	VPSVWRASL	R25	89.32038834951457	1	HLA-B*07:02	CAAQKTSYDKVIF	CASSTPGSLNEQFF	TRAV13-1*01	TRAJ50*01	TRBV27*01	TRBJ2-1*01	tumor		0.9995660185813904	0.17590381	0.46610016	0.9438281804323196	0.8366666666666667	0.1071018353104591	0.1283990144729614	0.46581268	0.134	0.0171499	0.36534026	0.294	0.0949645792483352	0.03860402	0.16773182	0.19531836	0.78338176	-54.74568176269531
503	VPSVWRRSL	R25	88.78101402373248	1	HLA-B*07:02	CAAQKTSYDKVIF	CASSTPGSLNEQFF	TRAV13-1*01	TRAJ50*01	TRBV27*01	TRBJ2-1*01	tumor		0.9993883371353148	0.119356364	0.46531418	0.9569232761859894	0.8266666666666667	0.2580470740795135	0.1818525493144989	0.5874478	0.0299	0.0117581235	0.5576215	0.2909999999999999	0.0856550654454622	0.17068565	0.17751722	0.60602766	0.38857678	-53.06101989746094
504	VPSVWRPSL	R25	78.26321467098168	1	HLA-B*07:02	CAAQKTSYDKVIF	CASSTPGSLNEQFF	TRAV13-1*01	TRAJ50*01	TRBV27*01	TRBJ2-1*01	tumor		0.9997314810752868	0.13779959	0.45871273	0.9410484433174132	0.8566666666666667	0.3348307311534881	0.2059665918350219	0.5106823	0.0261	0.011255848	0.3412643	0.3169999999999999	0.1135246411693515	0.19275108	0.18988453	0.40105072	0.6771128	-52.66658782958984
505	VPSVWRKSL	R25	85.43689320388351	1	HLA-B*07:02	CAAQKTSYDKVIF	CASSTPGSLNEQFF	TRAV13-1*01	TRAJ50*01	TRBV27*01	TRBJ2-1*01	tumor		0.9996482133865356	0.13160847	0.46651733	0.9528227299451828	0.8433333333333334	0.1350416243076324	0.0109099457040429	0.6617117	0.0444	0.015067128	0.4818661	0.389	0.0836388241732493	0.15399984	0.16745982	0.15724368	0.49022314	-47.051063537597656
506	VPSVWRGSL	R25	88.94282632146711	1	HLA-B*07:02	CAAQKTSYDKVIF	CASSTPGSLNEQFF	TRAV13-1*01	TRAJ50*01	TRBV27*01	TRBJ2-1*01	tumor		0.9996495246887208	0.13823126	0.4634492	0.9638748317956924	0.8633333333333333	0.2955043613910675	0.1693563014268875	0.37135184	0.034	0.015033814	0.46251288	0.187	0.1020448182651307	0.20599172	0.21916223	0.3689601	0.74229723	-53.68757629394531
507	VPSVWRESL	R25	89.15857605177996	1	HLA-B*07:02	CAAQKTSYDKVIF	CASSTPGSLNEQFF	TRAV13-1*01	TRAJ50*01	TRBV27*01	TRBJ2-1*01	tumor		0.9081315994262696	0.13424373	0.46737695	0.946989248196284	0.85	0.1714084893465042	0.2042541354894638	0.7311251	0.0289	0.009768076	0.43468857	0.266	0.115499048406491	0.071104914	0.11476083	0.2521073	0.355575	-50.603614807128906
508	VPSVWRYSL	R25	86.13807982740023	1	HLA-B*07:02	CAAQKTSYDKVIF	CASSTPGSLNEQFF	TRAV13-1*01	TRAJ50*01	TRBV27*01	TRBJ2-1*01	tumor		0.9977198243141174	0.11941157	0.4694015	0.9560708701610564	0.87	0.2740337550640106	0.1754904240369796	0.5848323	0.0373	0.00972707	0.34452882	0.265	0.0923733934818301	0.06230101	0.12717828	0.13850816	0.44108513	-55.87618255615234
509	VPSVWRFSL	R25	80.90614886731393	1	HLA-B*07:02	CAAQKTSYDKVIF	CASSTPGSLNEQFF	TRAV13-1*01	TRAJ50*01	TRBV27*01	TRBJ2-1*01	tumor		0.9785349369049072	0.15194993	0.47412503	0.950864404439926	0.87	0.2572490870952606	0.1291774660348892	0.70789737	0.0464	0.0113250045	0.5508529	0.257	0.1508923478715587	0.020730942	0.17252445	0.7519424	0.36791912	-51.69466400146485
510	VPSVWRDSL	R25	89.26645091693638	1	HLA-B*07:02	CAAQKTSYDKVIF	CASSTPGSLNEQFF	TRAV13-1*01	TRAJ50*01	TRBV27*01	TRBJ2-1*01	tumor		0.9992948770523072	0.14366804	0.46541065	0.9502777357896168	0.87	0.1254083961248397	0.1531645506620407	0.7140544	0.032	0.013509302	0.3519077	0.282	0.0971658672206104	0.12730405	0.15753356	0.1673238	0.36585283	-55.986854553222656
511	VPSVWRCSL	R25	89.48220064724921	1	HLA-B*07:02	CAAQKTSYDKVIF	CASSTPGSLNEQFF	TRAV13-1*01	TRAJ50*01	TRBV27*01	TRBJ2-1*01	tumor		0.9980277419090272	0.15612495	0.46184903	0.9514277229706446	0.85	0.2772307693958282	0.1768825203180313	0.6109488	0.044	0.0072400603	0.4929645	0.2079999999999999	0.1170814128359779	0.012433946	0.13824777	0.28086543	0.7955296	-63.26275634765625
512	VPSVWRWSL	R25	87.64832793959009	1	HLA-B*07:02	CAAQKTSYDKVIF	CASSTPGSLNEQFF	TRAV13-1*01	TRAJ50*01	TRBV27*01	TRBJ2-1*01	tumor		0.9993269443511964	0.1402083	0.46129078	0.9626900777220726	0.8666666666666667	0.1817867904901504	0.1831258237361908	0.66018313	0.0327	0.007752672	0.5203046	0.33	0.0944806775398319	0.004460007	0.1578311	0.529939	0.3304774	-61.48583221435547
513	VPSVWRSAL	R25	89.69795037756205	1	HLA-B*07:02	CAAQKTSYDKVIF	CASSTPGSLNEQFF	TRAV13-1*01	TRAJ50*01	TRBV27*01	TRBJ2-1*01	tumor		0.9999369382858276	0.1384186	0.46923405	0.9462005396684012	0.8866666666666667	0.1000635251402854	0.1293196827173233	0.42339444	0.3486	0.022850726	0.47364062	0.276	0.1247843087243381	0.08898246	0.15379879	0.093782	0.7844196	-46.03125
514	VPSVWRSTL	R25	88.88888888888891	1	HLA-B*07:02	CAAQKTSYDKVIF	CASSTPGSLNEQFF	TRAV13-1*01	TRAJ50*01	TRBV27*01	TRBJ2-1*01	tumor		0.990362584590912	0.15158118	0.4624775	0.9443142463763556	0.87	0.1802626252174377	0.0198794957250356	0.50667554	0.2644	0.0155297015	0.36051613	0.312	0.1364881181914825	0.05448982	0.1550759	0.35683268	0.60834837	-50.88216018676758
515	VPSVWRSEL	R25	88.24163969795039	1	HLA-B*07:02	CAAQKTSYDKVIF	CASSTPGSLNEQFF	TRAV13-1*01	TRAJ50*01	TRBV27*01	TRBJ2-1*01	tumor		0.9540377855300904	0.1289681	0.45863086	0.939100315173467	0.88	0.1644493341445922	0.2972051501274109	0.5114194	0.1743	0.020541828	0.53688425	0.2849999999999999	0.0771501394629013	0.0010231137	0.12462858	0.6427939	0.35422617	-49.02301025390625
516	VPSVWRSQL	R25	88.18770226537218	1	HLA-B*07:02	CAAQKTSYDKVIF	CASSTPGSLNEQFF	TRAV13-1*01	TRAJ50*01	TRBV27*01	TRBJ2-1*01	tumor		0.9999397993087769	0.14593278	0.45933494	0.9439050753911336	0.87	0.1709834337234497	0.1823243051767349	0.59145504	0.4824	0.035810854	0.360183	0.248	0.1547885095998936	0.0011472404	0.14220226	0.38185182	0.4169811	-48.19031524658203
517	VPSVWRSVL	R25	88.70010787486518	1	HLA-B*07:02	CAAQKTSYDKVIF	CASSTPGSLNEQFF	TRAV13-1*01	TRAJ50*01	TRBV27*01	TRBJ2-1*01	tumor		0.9996414184570312	0.11863296	0.466457	0.9445440918207167	0.9066666666666666	0.1182925328612327	0.057235911488533	0.6025632	0.1863	0.016318107	0.49129942	0.241	0.0662305081583326	0.40221655	0.14460179	0.3884744	0.6601888	-46.523399353027344
518	VPSVWRSPL	R25	86.29989212513486	1	HLA-B*07:02	CAAQKTSYDKVIF	CASSTPGSLNEQFF	TRAV13-1*01	TRAJ50*01	TRBV27*01	TRBJ2-1*01	tumor		0.9974405765533448	0.13328	0.4582904	0.9391395697991052	0.8333333333333334	0.3764665424823761	0.0185511168092489	0.5433016	0.969	0.017263943	0.5347075	0.3369999999999999	0.1827796037687221	0.00073829293	0.15269214	0.25599572	0.6800214	-55.72402572631836
519	VPSVWRSKL	R25	86.24595469255664	1	HLA-B*07:02	CAAQKTSYDKVIF	CASSTPGSLNEQFF	TRAV13-1*01	TRAJ50*01	TRBV27*01	TRBJ2-1*01	tumor		0.9965207576751708	0.1287185	0.45837018	0.937605286637942	0.8566666666666667	0.1486266851425171	0.0052809533663094	0.40993282	0.1357	0.038254026	0.4794157	0.2159999999999999	0.1419844736112281	0.0038440526	0.13927524	0.24228309	0.47633293	-50.69642639160156
520	VPSVWRSIL	R25	87.27076591154264	1	HLA-B*07:02	CAAQKTSYDKVIF	CASSTPGSLNEQFF	TRAV13-1*01	TRAJ50*01	TRBV27*01	TRBJ2-1*01	tumor		0.968234658241272	0.13028009	0.4609491	0.9483725627263389	0.8966666666666666	0.2389489263296127	0.0370059721171855	0.6368069	0.0508	0.017074348	0.37104365	0.2149999999999999	0.0864001640497008	0.31805754	0.14613302	0.7115384	0.5886972	-45.88037109375
521	VPSVWRSHL	R25	87.48651564185546	1	HLA-B*07:02	CAAQKTSYDKVIF	CASSTPGSLNEQFF	TRAV13-1*01	TRAJ50*01	TRBV27*01	TRBJ2-1*01	tumor		0.993614137172699	0.12634209	0.45032263	0.9474000533421836	0.83	0.280143529176712	0.028715968132019	0.49404812	0.0514	0.017323602	0.5390182	0.288	0.1458004523447016	0.00022029877	0.17538121	0.45188028	0.50686204	-50.27690124511719
522	VPSVWRSML	R25	88.56526429341965	1	HLA-B*07:02	CAAQKTSYDKVIF	CASSTPGSLNEQFF	TRAV13-1*01	TRAJ50*01	TRBV27*01	TRBJ2-1*01	tumor		0.9999631643295288	0.15884666	0.45826277	0.9471104045708976	0.9033333333333332	0.1452461928129196	0.011725234799087	0.5308881	0.9333	0.018661361	0.34251538	0.201	0.1119023939885664	0.04688731	0.14212753	0.59561235	0.6699728	-53.920989990234375
523	VPSVWRSNL	R25	87.91801510248114	1	HLA-B*07:02	CAAQKTSYDKVIF	CASSTPGSLNEQFF	TRAV13-1*01	TRAJ50*01	TRBV27*01	TRBJ2-1*01	tumor		0.9999871253967284	0.1156653	0.46349606	0.9435530404249828	0.8433333333333334	0.299814760684967	0.1596665382385254	0.61333406	0.1149	0.024290469	0.4845059	0.247	0.0987701766542159	0.02200991	0.19501427	0.42595112	0.44351795	-49.71558380126953
524	VPSVWRSGL	R25	88.99676375404532	1	HLA-B*07:02	CAAQKTSYDKVIF	CASSTPGSLNEQFF	TRAV13-1*01	TRAJ50*01	TRBV27*01	TRBJ2-1*01	tumor		0.9998383522033693	0.14134017	0.4624436	0.9560246715943018	0.83	0.2704997062683105	0.0191182382404804	0.35421255	0.8836	0.022094762	0.46610487	0.2279999999999999	0.1534708803956164	0.02908355	0.18287218	0.23701406	0.7374407	-51.62236785888672
525	VPSVWRSYL	R25	87.27076591154264	1	HLA-B*07:02	CAAQKTSYDKVIF	CASSTPGSLNEQFF	TRAV13-1*01	TRAJ50*01	TRBV27*01	TRBJ2-1*01	tumor		0.9989129304885864	0.12197438	0.45955542	0.9483468433221182	0.8866666666666667	0.3675630986690521	0.010866243392229	0.45041174	0.4861	0.010674102	0.44073159	0.2249999999999999	0.1859143829613458	0.00016921759	0.141879	0.74034834	0.4457294	-46.73469543457031
526	VPSVWRSRL	R25	87.16289104638622	1	HLA-B*07:02	CAAQKTSYDKVIF	CASSTPGSLNEQFF	TRAV13-1*01	TRAJ50*01	TRBV27*01	TRBJ2-1*01	tumor		0.9988625049591064	0.12326703	0.45121813	0.9380669444799424	0.8533333333333334	0.2460345774888992	0.0953246057033538	0.42209488	0.0822	0.017204607	0.345726	0.294	0.1707883138384204	0.002024144	0.15693085	0.5590348	0.37399676	-55.40077972412109
527	VPSVWRSLL	R25	87.75620280474651	1	HLA-B*07:02	CAAQKTSYDKVIF	CASSTPGSLNEQFF	TRAV13-1*01	TRAJ50*01	TRBV27*01	TRBJ2-1*01	tumor		0.9997889399528505	0.15682301	0.44989666	0.9534133225679398	0.8966666666666666	0.2014184296131134	0.3453366160392761	0.6265618	0.1599	0.017586477	0.5409577	0.2299999999999999	0.1121945442573633	0.067314714	0.14613393	0.3731764	0.5606294	-51.17331314086914
528	VPSVWRSFL	R25	88.2955771305286	1	HLA-B*07:02	CAAQKTSYDKVIF	CASSTPGSLNEQFF	TRAV13-1*01	TRAJ50*01	TRBV27*01	TRBJ2-1*01	tumor		0.99774432182312	0.14341433	0.4542641	0.947210063536962	0.8766666666666667	0.2367917150259018	0.3718429505825043	0.5550935	0.0344	0.016982563	0.34106842	0.1879999999999999	0.2049725180258974	0.0004517138	0.14931425	0.48259327	0.37437075	-56.21141815185547
529	VPSVWRSDL	R25	88.24163969795039	1	HLA-B*07:02	CAAQKTSYDKVIF	CASSTPGSLNEQFF	TRAV13-1*01	TRAJ50*01	TRBV27*01	TRBJ2-1*01	tumor		0.9997583031654358	0.15402351	0.4610924	0.939588189125061	0.8533333333333334	0.1389855295419693	0.0734724476933479	0.5074145	0.2215	0.02128333	0.4677168	0.162	0.1139257050177548	0.004445672	0.15965454	0.6481965	0.36724463	-51.37080383300781
530	VPSVWRSCL	R25	88.56526429341965	1	HLA-B*07:02	CAAQKTSYDKVIF	CASSTPGSLNEQFF	TRAV13-1*01	TRAJ50*01	TRBV27*01	TRBJ2-1*01	tumor		0.9422532916069032	0.13815194	0.4578914	0.9384066412846248	0.8933333333333333	0.2569011449813843	0.0576374232769012	0.55806667	0.5277	0.013046792	0.4635243	0.17	0.1447648136061616	0.06470454	0.14361966	0.48824224	0.7848028	-50.2081413269043
531	VPSVWRSWL	R25	88.61920172599787	1	HLA-B*07:02	CAAQKTSYDKVIF	CASSTPGSLNEQFF	TRAV13-1*01	TRAJ50*01	TRBV27*01	TRBJ2-1*01	tumor		0.9993332028388976	0.15279229	0.45647928	0.9500200301408768	0.8666666666666667	0.1613784432411193	0.160979151725769	0.38020712	0.1212	0.009528514	0.43197465	0.141	0.0872441145387711	5.1712203e-05	0.12315679	0.68319404	0.3433042	-52.341552734375
532	VPSVWRSSM	R25	83.38727076591157	1	HLA-B*07:02	CAAQKTSYDKVIF	CASSTPGSLNEQFF	TRAV13-1*01	TRAJ50*01	TRBV27*01	TRBJ2-1*01	tumor		0.999924898147583	0.13706048	0.4747658	0.9573220511277516	0.8733333333333333	0.122712604701519	0.1877584308385849	0.42341447	0.0374	0.023868646	0.35024703	0.3229999999999999	0.0983407735067885	0.04189834	0.16658913	0.17573379	0.5947844	-62.63090515136719
533	VPSVWRSSF	R25	84.95145631067963	1	HLA-B*07:02	CAAQKTSYDKVIF	CASSTPGSLNEQFF	TRAV13-1*01	TRAJ50*01	TRBV27*01	TRBJ2-1*01	tumor		0.9984265565872192	0.13043487	0.48205382	0.9443663557370504	0.8833333333333333	0.2072114795446396	0.0683588534593582	0.47301662	0.0203	0.029142506	0.5244323	0.384	0.0857011878950288	0.12768874	0.16947813	0.3625934	0.1269558	-56.76117706298828
534	VPSVWRSSI	R25	89.10463861920174	1	HLA-B*07:02	CAAQKTSYDKVIF	CASSTPGSLNEQFF	TRAV13-1*01	TRAJ50*01	TRBV27*01	TRBJ2-1*01	tumor		0.7793906927108765	0.14036593	0.4718086	0.951310619711876	0.87	0.1832910776138305	0.3412213623523712	0.5064981	0.0253	0.015590804	0.39021605	0.386	0.0899092738138278	0.040213883	0.16528691	0.40399605	0.6740594	-48.82414627075195
535	VPSVWRSSV	R25	66.76914778856528	1	HLA-B*07:02	CAAQKTSYDKVIF	CASSTPGSLNEQFF	TRAV13-1*01	TRAJ50*01	TRBV27*01	TRBJ2-1*01	tumor		0.999969720840454	0.13619588	0.46912447	0.9451570063829422	0.88	0.12091975659132	0.3652093708515167	0.52414846	0.0291	0.014169754	0.5740616	0.2269999999999999	0.0924827466049464	0.018052101	0.16849795	0.24043024	0.34640384	-57.26871490478516
536	VPSVWRSSL	R26	80.47337278106508	1	HLA-B*07:02	CAGQDYAGKSTF	CASSSGGRFYGYTF	TRAV25*01	TRAJ27*01	TRBV7-9*01	TRBJ1-2*01	tumor		0.9999924898147584	0.08263381	0.4654002	0.9398483832677206	0.8666666666666667	0.0954707860946655	0.0336809493601322	0.9648666	0.0158	0.08917971	0.5803702	0.028	0.0163915941055165	0.03176132	0.06191229	0.05970681	0.2791468	-52.89193344116211
537	RPSVWRSSL	R26	10.64431295200526	0	HLA-B*07:02	CAGQDYAGKSTF	CASSSGGRFYGYTF	TRAV25*01	TRAJ27*01	TRBV7-9*01	TRBJ1-2*01	tumor		0.9999951124191284	0.07106498	0.47760454	0.930416002869606	0.7566666666666667	0.0487895533442497	0.0383113622665405	0.9532106	0.0124	0.07021297	0.518825	0.0709999999999999	0.0164011985340039	0.016147405	0.036908194	0.06739503	0.33406588	-57.98443603515625
538	APSVWRSSL	R26	2.5509533201840893	0	HLA-B*07:02	CAGQDYAGKSTF	CASSSGGRFYGYTF	TRAV25*01	TRAJ27*01	TRBV7-9*01	TRBJ1-2*01	tumor		0.9999971389770508	0.08140276	0.46228793	0.9243240257104238	0.8366666666666667	0.0489422306418418	0.0327299237251281	0.9399226	0.0117	0.07485622	0.37473565	0.046	0.0207730790651112	0.064827114	0.05838356	0.15570137	0.30775696	-46.53952026367188
539	SPSVWRSSL	R26	2.649572649572649	0	HLA-B*07:02	CAGQDYAGKSTF	CASSSGGRFYGYTF	TRAV25*01	TRAJ27*01	TRBV7-9*01	TRBJ1-2*01	tumor		0.9999972581863404	0.07105104	0.470149	0.9333183070023856	0.82	0.0763988047838211	0.0001176542500616	0.94780535	0.0158	0.06949705	0.6012876	0.056	0.0176134071953129	0.016107708	0.05028705	0.27791214	0.31087768	-49.15892791748047
540	KPSVWRSSL	R26	5.483234714003944	0	HLA-B*07:02	CAGQDYAGKSTF	CASSSGGRFYGYTF	TRAV25*01	TRAJ27*01	TRBV7-9*01	TRBJ1-2*01	tumor		0.9999953508377076	0.072182685	0.47405076	0.9324804544448853	0.78	0.0877163261175155	0.0328272581100463	0.96909124	0.0153	0.0735467	0.33986095	0.053	0.0192694812285481	0.03660968	0.041225664	0.07453905	0.23108456	-48.57289123535156
541	HPSVWRSSL	R26	9.513477975016436	0	HLA-B*07:02	CAGQDYAGKSTF	CASSSGGRFYGYTF	TRAV25*01	TRAJ27*01	TRBV7-9*01	TRBJ1-2*01	tumor		0.9999995231628418	0.07193737	0.49280727	0.934370756149292	0.7733333333333333	0.0507272221148014	0.0001268104097107	0.9816051	0.0155	0.06901318	0.4899916	0.041	0.016977872926509	0.12142256	0.03890815	0.18997192	0.30790603	-56.48947143554688
542	YPSVWRSSL	R26	23.537146614069687	0	HLA-B*07:02	CAGQDYAGKSTF	CASSSGGRFYGYTF	TRAV25*01	TRAJ27*01	TRBV7-9*01	TRBJ1-2*01	tumor		0.9997991919517516	0.06892615	0.4666053	0.9388184597094854	0.84	0.0355594232678413	0.0004297980631235	0.9802418	0.0154	0.085220195	0.49520025	0.026	0.0179324367745721	0.044158816	0.046015386	0.032471906	0.21004114	-55.1817741394043
543	TPSVWRSSL	R26	20.11834319526627	0	HLA-B*07:02	CAGQDYAGKSTF	CASSSGGRFYGYTF	TRAV25*01	TRAJ27*01	TRBV7-9*01	TRBJ1-2*01	tumor		0.999990940093994	0.07911216	0.4735078	0.9373440891504288	0.83	0.0386781357228755	6.723776459693909e-05	0.962481	0.0153	0.07500332	0.44497022	0.055	0.0177969218922953	0.00624913	0.056031022	0.29465336	0.3555115	-57.9309196472168
544	MPSVWRSSL	R26	37.93556870479947	0	HLA-B*07:02	CAGQDYAGKSTF	CASSSGGRFYGYTF	TRAV25*01	TRAJ27*01	TRBV7-9*01	TRBJ1-2*01	tumor		0.9999998807907104	0.070270546	0.47114363	0.9327429185311	0.8666666666666667	0.0651745349168777	0.0001799322344595	0.96425825	0.0149	0.09331828	0.34937197	0.02	0.0602139369693759	0.0179348	0.0627343	0.042828705	0.15412065	-50.09877014160156
545	GPSVWRSSL	R26	68.5733070348455	1	HLA-B*07:02	CAGQDYAGKSTF	CASSSGGRFYGYTF	TRAV25*01	TRAJ27*01	TRBV7-9*01	TRBJ1-2*01	tumor		0.9999990463256836	0.07020904	0.46493497	0.9315410405397416	0.7433333333333333	0.1164888069033622	6.901111919432878e-05	0.905371	0.0155	0.08065584	0.54017043	0.029	0.0188424357475014	0.19352269	0.061710745	0.49303037	0.33436063	-56.39704895019531
546	QPSVWRSSL	R26	24.12886259040105	0	HLA-B*07:02	CAGQDYAGKSTF	CASSSGGRFYGYTF	TRAV25*01	TRAJ27*01	TRBV7-9*01	TRBJ1-2*01	tumor		0.9999983310699464	0.068452306	0.4747879	0.9340120553970336	0.7566666666666667	0.0626495406031608	0.0352783277630806	0.9786816	0.0149	0.071038716	0.34987593	0.031	0.0385562272553215	0.0038442016	0.032848187	0.02651071	0.2871258	-47.30388641357422
547	IPSVWRSSL	R26	78.89546351084812	1	HLA-B*07:02	CAGQDYAGKSTF	CASSSGGRFYGYTF	TRAV25*01	TRAJ27*01	TRBV7-9*01	TRBJ1-2*01	tumor		0.9999988079071044	0.07585602	0.46752846	0.942325234413147	0.8733333333333333	0.047636229544878	5.398708890425041e-05	0.959194	0.0155	0.08950573	0.4517618	0.023	0.0201126153231598	0.03128186	0.06332994	0.08031743	0.18200485	-49.21890258789063
548	LPSVWRSSL	R26	41.354372123602886	0	HLA-B*07:02	CAGQDYAGKSTF	CASSSGGRFYGYTF	TRAV25*01	TRAJ27*01	TRBV7-9*01	TRBJ1-2*01	tumor		0.999990701675415	0.08502419	0.47716665	0.9379550019900004	0.8766666666666667	0.0711852312088012	0.0001370959507767	0.95942086	0.0154	0.089075066	0.48498258	0.019	0.0331209067189774	0.022544295	0.06358261	0.12293901	0.30526617	-55.30141830444336
549	FPSVWRSSL	R26	2.5180802103879025	0	HLA-B*07:02	CAGQDYAGKSTF	CASSSGGRFYGYTF	TRAV25*01	TRAJ27*01	TRBV7-9*01	TRBJ1-2*01	tumor		0.999994158744812	0.0731569	0.48198608	0.9402256806691488	0.8666666666666667	0.1199253275990486	2.9872115192119963e-05	0.9694923	0.0154	0.096172236	0.4419582	0.013	0.0160907394369132	0.0784027	0.06815788	0.07162547	0.22210427	-46.98160171508789
550	NPSVWRSSL	R26	9.59894806048652	0	HLA-B*07:02	CAGQDYAGKSTF	CASSSGGRFYGYTF	TRAV25*01	TRAJ27*01	TRBV7-9*01	TRBJ1-2*01	tumor		0.9999949932098388	0.07756608	0.46009013	0.9316342125336328	0.7833333333333333	0.1199574619531631	0.0151906032115221	0.98422074	0.015	0.07505549	0.35749438	0.049	0.0241490263404557	0.029414207	0.049666252	0.10942265	0.31329325	-45.09226608276367
551	WPSVWRSSL	R26	4.832347140039447	0	HLA-B*07:02	CAGQDYAGKSTF	CASSSGGRFYGYTF	TRAV25*01	TRAJ27*01	TRBV7-9*01	TRBJ1-2*01	tumor		0.999998927116394	0.072606854	0.46751246	0.9349669516086578	0.8366666666666667	0.095024362206459	0.020368767902255	0.96661234	0.0155	0.07460643	0.52449787	0.03	0.0150858687680738	0.18227744	0.059623063	0.11715983	0.23167613	-48.345191955566406
552	CPSVWRSSL	R26	41.354372123602886	0	HLA-B*07:02	CAGQDYAGKSTF	CASSSGGRFYGYTF	TRAV25*01	TRAJ27*01	TRBV7-9*01	TRBJ1-2*01	tumor		1.0	0.082899585	0.46835518	0.9313091735045116	0.8466666666666667	0.0449413247406482	0.0002270119875902	0.9635639	0.0154	0.038280725	0.30020076	0.144	0.0170873661656514	0.45610988	0.059694715	0.19636233	0.30911508	-44.820743560791016
553	EPSVWRSSL	R26	14.069690992767914	0	HLA-B*07:02	CAGQDYAGKSTF	CASSSGGRFYGYTF	TRAV25*01	TRAJ27*01	TRBV7-9*01	TRBJ1-2*01	tumor		0.999996781349182	0.073081315	0.4678596	0.9303390383720398	0.77	0.0404098071157932	0.0001779474405338	0.942518	0.0154	0.07553713	0.54050094	0.133	0.0175252949738933	0.0054441094	0.03747147	0.5521602	0.29064968	-52.60442733764648
554	VPRVWRSSL	R26	26.95595003287311	0	HLA-B*07:02	CAGQDYAGKSTF	CASSSGGRFYGYTF	TRAV25*01	TRAJ27*01	TRBV7-9*01	TRBJ1-2*01	tumor		0.9999676942825316	0.084227085	0.49135312	0.9398103853066764	0.9	0.0829967409372329	0.0298123955726623	0.74015623	0.0165	0.08579903	0.587068	0.06	0.0449193686545186	0.0039313734	0.049926642	0.023916943	0.38491112	-52.288822174072266
555	VPAVWRSSL	R26	51.15055884286653	0	HLA-B*07:02	CAGQDYAGKSTF	CASSSGGRFYGYTF	TRAV25*01	TRAJ27*01	TRBV7-9*01	TRBJ1-2*01	tumor		0.9999961853027344	0.1435146	0.46584877	0.9435452222824096	0.87	0.1478105634450912	0.0236270148307085	0.86390513	0.0158	0.07846558	0.519761	0.046	0.0167716005162219	0.095671445	0.06051124	0.13257639	0.30898374	-46.39731597900391
556	VPHVWRSSL	R26	92.24194608809994	1	HLA-B*07:02	CAGQDYAGKSTF	CASSSGGRFYGYTF	TRAV25*01	TRAJ27*01	TRBV7-9*01	TRBJ1-2*01	tumor		0.999874234199524	0.09388638	0.48283035	0.9402435719966888	0.91	0.1347905546426773	0.0079780099913477	0.85441107	0.0167	0.07940285	0.34303495	0.0779999999999999	0.012692425167188	0.0020724535	0.052139454	0.143453	0.55493253	-45.813255310058594
557	VPNVWRSSL	R26	89.94082840236686	1	HLA-B*07:02	CAGQDYAGKSTF	CASSSGGRFYGYTF	TRAV25*01	TRAJ27*01	TRBV7-9*01	TRBJ1-2*01	tumor		0.9999996423721312	0.07969555	0.47583702	0.9450836529334388	0.8866666666666667	0.2389843761920929	0.0424709133803844	0.9027075	0.0142	0.095307305	0.56973183	0.016	0.0160400776701862	0.006281644	0.064751424	0.12677553	0.36692247	-52.3154525756836
558	VPMVWRSSL	R26	52.99145299145298	0	HLA-B*07:02	CAGQDYAGKSTF	CASSSGGRFYGYTF	TRAV25*01	TRAJ27*01	TRBV7-9*01	TRBJ1-2*01	tumor		0.9999992847442628	0.086959675	0.47125176	0.9417508045832316	0.9266666666666666	0.1526355445384979	9.998940186051186e-06	0.7285028	0.014	0.09098671	0.31427395	0.165	0.0162943833551253	0.041012853	0.08194791	0.18911977	0.16523947	-43.0342025756836
559	VPQVWRSSL	R26	25.77251808021039	0	HLA-B*07:02	CAGQDYAGKSTF	CASSSGGRFYGYTF	TRAV25*01	TRAJ27*01	TRBV7-9*01	TRBJ1-2*01	tumor		0.9999687671661376	0.088825226	0.47255677	0.9519767463207244	0.8966666666666666	0.1723749041557312	0.029246674850583	0.8607889	0.0163	0.07712989	0.49314886	0.047	0.0180032693817338	0.0016121864	0.06066533	0.12462268	0.42928177	-50.09496307373047
560	VPYVWRSSL	R26	61.66995397764628	0	HLA-B*07:02	CAGQDYAGKSTF	CASSSGGRFYGYTF	TRAV25*01	TRAJ27*01	TRBV7-9*01	TRBJ1-2*01	tumor		0.9999535083770752	0.08406426	0.47560236	0.9406007726987204	0.92	0.142689049243927	3.83529368264135e-05	0.9165478	0.0159	0.10189923	0.5653143	0.0659999999999999	0.0166163963927829	0.012064666	0.055144425	0.14035548	0.3615202	-50.32339477539063
561	VPKVWRSSL	R26	6.982248520710058	0	HLA-B*07:02	CAGQDYAGKSTF	CASSSGGRFYGYTF	TRAV25*01	TRAJ27*01	TRBV7-9*01	TRBJ1-2*01	tumor		0.9999994039535522	0.079665124	0.48635995	0.9547285338242848	0.8833333333333333	0.1294620335102081	1.5738613001303747e-05	0.7581272	0.0149	0.089316525	0.49292904	0.028	0.0165152431785827	0.0032126307	0.06444881	0.057827055	0.3637762	-41.88270950317383
562	VPTVWRSSL	R26	35.56870479947403	0	HLA-B*07:02	CAGQDYAGKSTF	CASSSGGRFYGYTF	TRAV25*01	TRAJ27*01	TRBV7-9*01	TRBJ1-2*01	tumor		0.9999912977218628	0.116514795	0.46060994	0.9366875191529592	0.8766666666666667	0.0759586915373802	3.441373337409459e-05	0.959995	0.0145	0.082163915	0.34657446	0.039	0.016964939693571	0.049004227	0.06384269	0.17966512	0.43417543	-46.55982971191406
563	VPIVWRSSL	R26	49.76988823142669	0	HLA-B*07:02	CAGQDYAGKSTF	CASSSGGRFYGYTF	TRAV25*01	TRAJ27*01	TRBV7-9*01	TRBJ1-2*01	tumor		0.9999921321868896	0.07626721	0.4695943	0.9300641218821208	0.9366666666666666	0.1501356214284896	0.0151973972097039	0.6381966	0.0143	0.098395914	0.5476295	0.02	0.0160714516241569	0.2103805	0.08638956	0.22303428	0.30502823	-50.08397674560547
564	VPDVWRSSL	R26	89.28336620644313	1	HLA-B*07:02	CAGQDYAGKSTF	CASSSGGRFYGYTF	TRAV25*01	TRAJ27*01	TRBV7-9*01	TRBJ1-2*01	tumor		0.999997854232788	0.09117074	0.46444765	0.9435756703217824	0.8833333333333333	0.15093494951725	0.0454861000180244	0.781852	0.0149	0.10880128	0.36918026	0.041	0.0207728548397426	0.001481235	0.06557516	0.16138278	0.3240389	-42.792510986328125
565	VPVVWRSSL	R26	36.39053254437869	0	HLA-B*07:02	CAGQDYAGKSTF	CASSSGGRFYGYTF	TRAV25*01	TRAJ27*01	TRBV7-9*01	TRBJ1-2*01	tumor		0.999970555305481	0.07664053	0.4751839	0.9290731400251389	0.9333333333333332	0.1468878835439682	0.0248341578990221	0.6745927	0.0154	0.09470509	0.52380556	0.024	0.0162408738848171	0.1944339	0.0850354	0.10381597	0.35333824	-52.334716796875
566	VPFVWRSSL	R26	9.395134779750164	0	HLA-B*07:02	CAGQDYAGKSTF	CASSSGGRFYGYTF	TRAV25*01	TRAJ27*01	TRBV7-9*01	TRBJ1-2*01	tumor		0.99990975856781	0.084014006	0.48191878	0.9366602003574372	0.92	0.1926067471504211	0.0330032669007778	0.5283641	0.0146	0.10520117	0.55770355	0.0649999999999999	0.0199369867725181	0.07435125	0.07497299	0.18268731	0.5646909	-47.53640365600586
567	VPLVWRSSL	R26	45.627876397107165	0	HLA-B*07:02	CAGQDYAGKSTF	CASSSGGRFYGYTF	TRAV25*01	TRAJ27*01	TRBV7-9*01	TRBJ1-2*01	tumor		0.9999361038208008	0.08540667	0.4746549	0.9379779547452928	0.9366666666666666	0.1911041736602783	0.055412158370018	0.61554456	0.0049	0.07767097	0.5042348	0.041	0.0257751977122097	0.091765046	0.085414596	0.07099452	0.36994177	-42.574100494384766
568	VPGVWRSSL	R26	70.80867850098618	1	HLA-B*07:02	CAGQDYAGKSTF	CASSSGGRFYGYTF	TRAV25*01	TRAJ27*01	TRBV7-9*01	TRBJ1-2*01	tumor		0.9999845027923584	0.08179285	0.4753046	0.9501028110583624	0.9166666666666666	0.1493392884731292	0.0013930929126217	0.95841426	0.0112	0.09056012	0.38325313	0.06	0.0169399186575901	0.3136717	0.06825537	0.08157308	0.35437518	-50.52340316772461
569	VPEVWRSSL	R26	34.779750164365545	0	HLA-B*07:02	CAGQDYAGKSTF	CASSSGGRFYGYTF	TRAV25*01	TRAJ27*01	TRBV7-9*01	TRBJ1-2*01	tumor		0.9999847412109376	0.099622995	0.45210898	0.9476938645044962	0.8833333333333333	0.2299343198537826	0.0305204298347234	0.7325537	0.0146	0.091066286	0.560591	0.033	0.0180378995763021	0.0005197823	0.06371384	0.53875345	0.39074558	-50.927581787109375
570	VPWVWRSSL	R26	61.27547666009204	0	HLA-B*07:02	CAGQDYAGKSTF	CASSSGGRFYGYTF	TRAV25*01	TRAJ27*01	TRBV7-9*01	TRBJ1-2*01	tumor		0.9999923706054688	0.10747125	0.46661037	0.9383746534585952	0.9266666666666666	0.1715016365051269	0.0280608255416154	0.9245214	0.0162	0.093866944	0.3246382	0.051	0.019723322889331	0.6065482	0.06314422	0.06590663	0.43331906	-65.07435607910156
571	VPPVWRSSL	R26	7.166337935568705	0	HLA-B*07:02	CAGQDYAGKSTF	CASSSGGRFYGYTF	TRAV25*01	TRAJ27*01	TRBV7-9*01	TRBJ1-2*01	tumor		0.9999356269836426	0.07099856	0.4656474	0.9507902810970942	0.8733333333333333	0.0915935859084129	7.7919094110257e-06	0.94692224	0.0167	0.10355464	0.53514135	0.128	0.0169128553709015	0.06646913	0.07782703	0.079963505	0.33318347	-52.64812850952149
572	VPCVWRSSL	R26	84.41814595660748	1	HLA-B*07:02	CAGQDYAGKSTF	CASSSGGRFYGYTF	TRAV25*01	TRAJ27*01	TRBV7-9*01	TRBJ1-2*01	tumor		0.9999998807907104	0.103930205	0.4649491	0.943522999684016	0.9133333333333332	0.1216053292155265	0.0306341219693422	0.72230643	0.0153	0.025757626	0.589522	0.1859999999999999	0.0166607702929468	0.22309685	0.046845395	0.26287535	0.31050164	-51.19736099243164
573	VPSPWRSSL	R26	3.740959894806048	0	HLA-B*07:02	CAGQDYAGKSTF	CASSSGGRFYGYTF	TRAV25*01	TRAJ27*01	TRBV7-9*01	TRBJ1-2*01	tumor		0.9999773502349854	0.06348123	0.4582227	0.9378204743067424	0.89	0.0360458493232727	0.0017296555452048	0.89607406	0.186	0.079754576	0.51726997	0.045	0.0188020569708896	0.00830707	0.040831435	0.30869296	0.29934663	-59.20125198364258
574	VPSQWRSSL	R26	3.3201840894148584	0	HLA-B*07:02	CAGQDYAGKSTF	CASSSGGRFYGYTF	TRAV25*01	TRAJ27*01	TRBV7-9*01	TRBJ1-2*01	tumor		0.9999995231628418	0.0750875	0.46275577	0.94857320189476	0.8666666666666667	0.044433120638132	0.0225802697241306	0.8344828	0.0123	0.026768403	0.34760436	0.0759999999999999	0.027614132441522	0.033857435	0.042465396	0.2552826	0.31193772	-47.74357223510742
575	VPSKWRSSL	R26	13.806706114398422	0	HLA-B*07:02	CAGQDYAGKSTF	CASSSGGRFYGYTF	TRAV25*01	TRAJ27*01	TRBV7-9*01	TRBJ1-2*01	tumor		0.9999833106994628	0.069211744	0.47085002	0.9458160897095998	0.8833333333333333	0.0657507479190826	0.0384426452219486	0.59783006	0.0159	0.02632767	0.59222376	0.0629999999999999	0.0234438396670157	0.06925163	0.048690274	0.19860561	0.27037388	-53.75521087646485
576	VPSSWRSSL	R26	28.66535174227481	0	HLA-B*07:02	CAGQDYAGKSTF	CASSSGGRFYGYTF	TRAV25*01	TRAJ27*01	TRBV7-9*01	TRBJ1-2*01	tumor		0.999987244606018	0.07721959	0.46605754	0.9439852039019266	0.89	0.0712978318333625	0.0232692249119281	0.9212214	0.0126	0.032106277	0.30961832	0.0789999999999999	0.0171782450590399	0.037416488	0.05750549	0.11186815	0.3034203	-54.61171340942383
577	VPSGWRSSL	R26	4.03681788297173	0	HLA-B*07:02	CAGQDYAGKSTF	CASSSGGRFYGYTF	TRAV25*01	TRAJ27*01	TRBV7-9*01	TRBJ1-2*01	tumor		0.9999942779541016	0.07040727	0.46710145	0.9389665722846984	0.9	0.0774488225579261	0.0377859286963939	0.76106393	0.012	0.030262211	0.5293004	0.0859999999999999	0.0164374534477246	0.014625043	0.046037756	0.5963491	0.32829055	-51.97450256347656
578	VPSEWRSSL	R26	4.569362261669954	0	HLA-B*07:02	CAGQDYAGKSTF	CASSSGGRFYGYTF	TRAV25*01	TRAJ27*01	TRBV7-9*01	TRBJ1-2*01	tumor		0.9999961853027344	0.07763475	0.46394035	0.9395232697327932	0.8533333333333334	0.109828770160675	0.0233702380210161	0.9121578	0.0112	0.055994112	0.57725275	0.021	0.0158152968884678	0.0850665	0.055092316	0.3325975	0.31320256	-49.57500457763672
579	VPSTWRSSL	R26	44.57593688362918	0	HLA-B*07:02	CAGQDYAGKSTF	CASSSGGRFYGYTF	TRAV25*01	TRAJ27*01	TRBV7-9*01	TRBJ1-2*01	tumor		0.9999607801437378	0.09510636	0.45853347	0.9478428413470588	0.8766666666666667	0.0512967407703399	0.0182173419743776	0.9458593	0.0118	0.057183333	0.51427585	0.0639999999999999	0.016915077073645	0.07212278	0.06407829	0.1629615	0.39143643	-51.1470947265625
580	VPSAWRSSL	R26	26.49572649572649	0	HLA-B*07:02	CAGQDYAGKSTF	CASSSGGRFYGYTF	TRAV25*01	TRAJ27*01	TRBV7-9*01	TRBJ1-2*01	tumor		0.999996781349182	0.08971067	0.47013447	0.9424132307370504	0.8666666666666667	0.0819512978196144	0.0257513877004385	0.93875694	0.0119	0.045933545	0.34827012	0.0819999999999999	0.0169719689307385	0.004627049	0.051447555	0.08145726	0.34013388	-49.33755874633789
581	VPSRWRSSL	R26	3.4319526627218933	0	HLA-B*07:02	CAGQDYAGKSTF	CASSSGGRFYGYTF	TRAV25*01	TRAJ27*01	TRBV7-9*01	TRBJ1-2*01	tumor		0.9999762773513794	0.07319063	0.47019458	0.9360992908477784	0.89	0.0382774174213409	0.0118664372712373	0.19625174	0.0144	0.034328524	0.5564652	0.1089999999999999	0.0232057473185705	0.20337057	0.048447806	0.3875737	0.3695355	-48.046142578125
582	VPSLWRSSL	R26	84.48389217619986	1	HLA-B*07:02	CAGQDYAGKSTF	CASSSGGRFYGYTF	TRAV25*01	TRAJ27*01	TRBV7-9*01	TRBJ1-2*01	tumor		0.999981164932251	0.07303918	0.46005613	0.947191596031189	0.8666666666666667	0.0881775841116905	0.0261056311428546	0.96058047	0.0104	0.0964696	0.34149823	0.026	0.0187482689158059	0.061651707	0.082903415	0.23202825	0.3123811	-50.14814376831055
583	VPSHWRSSL	R26	26.69296515450361	0	HLA-B*07:02	CAGQDYAGKSTF	CASSSGGRFYGYTF	TRAV25*01	TRAJ27*01	TRBV7-9*01	TRBJ1-2*01	tumor		0.9999849796295166	0.07368917	0.466655	0.9344269931316376	0.8833333333333333	0.0397640392184257	0.0278736483305692	0.86048967	0.0132	0.045359254	0.5351496	0.029	0.0194146499699854	0.07604951	0.0515706	0.0886589	0.3365283	-58.76028823852539
584	VPSNWRSSL	R26	33.53057199211045	0	HLA-B*07:02	CAGQDYAGKSTF	CASSSGGRFYGYTF	TRAV25*01	TRAJ27*01	TRBV7-9*01	TRBJ1-2*01	tumor		0.9999957084655762	0.07242306	0.46167094	0.9438018997510276	0.8966666666666666	0.235436126589775	0.0248313751071691	0.7902836	0.0116	0.043556746	0.5825883	0.02	0.0302876578272844	0.17202777	0.057948004	0.07567913	0.3095779	-58.61166763305664
585	VPSDWRSSL	R26	4.05654174884944	0	HLA-B*07:02	CAGQDYAGKSTF	CASSSGGRFYGYTF	TRAV25*01	TRAJ27*01	TRBV7-9*01	TRBJ1-2*01	tumor		0.9999983310699464	0.07492666	0.45690808	0.9345059295495352	0.8966666666666666	0.0671521499752998	0.0298914350569248	0.9472697	0.0122	0.06577434	0.5112361	0.041	0.0174427373567596	0.2885592	0.058070578	0.22152655	0.33672214	-49.743289947509766
586	VPSMWRSSL	R26	50.23011176857331	0	HLA-B*07:02	CAGQDYAGKSTF	CASSSGGRFYGYTF	TRAV25*01	TRAJ27*01	TRBV7-9*01	TRBJ1-2*01	tumor		0.9999983310699464	0.06923104	0.4477653	0.94608939687411	0.87	0.0412331745028495	0.0001887762191472	0.9668368	0.0124	0.0992211	0.35678813	0.027	0.0166125625175482	0.02247861	0.07316664	0.2403852	0.15326214	-50.95826721191406
587	VPSIWRSSL	R26	71.46614069690992	1	HLA-B*07:02	CAGQDYAGKSTF	CASSSGGRFYGYTF	TRAV25*01	TRAJ27*01	TRBV7-9*01	TRBJ1-2*01	tumor		0.9994462132453918	0.069622226	0.46226022	0.9411576837301254	0.85	0.053117748349905	0.0304171741008758	0.9638101	0.0139	0.09309177	0.59261787	0.027	0.0148776478265062	0.033810526	0.07334309	0.09964428	0.21459515	-48.60357666015625
588	VPSFWRSSL	R26	87.6397107166338	1	HLA-B*07:02	CAGQDYAGKSTF	CASSSGGRFYGYTF	TRAV25*01	TRAJ27*01	TRBV7-9*01	TRBJ1-2*01	tumor		0.9999889135360718	0.066509545	0.45490855	0.9410830934842428	0.87	0.0528213679790496	0.0121616432443261	0.93977296	0.0104	0.05982387	0.24572232	0.039	0.016938124031003	0.303101	0.08355464	0.16735004	0.22417936	-53.880889892578125
589	VPSYWRSSL	R26	85.99605522682445	1	HLA-B*07:02	CAGQDYAGKSTF	CASSSGGRFYGYTF	TRAV25*01	TRAJ27*01	TRBV7-9*01	TRBJ1-2*01	tumor		0.9999219179153442	0.07312258	0.4639865	0.9402889559666316	0.8833333333333333	0.0526337660849094	0.0002487757592462	0.97133756	0.0123	0.0985833	0.4831952	0.01	0.0183751696873514	0.27204543	0.06319682	0.1143412	0.19943789	-52.92056274414063
590	VPSWWRSSL	R26	22.41946088099934	0	HLA-B*07:02	CAGQDYAGKSTF	CASSSGGRFYGYTF	TRAV25*01	TRAJ27*01	TRBV7-9*01	TRBJ1-2*01	tumor		0.9999332427978516	0.06906477	0.4587775	0.947156012058258	0.8733333333333333	0.0992844849824905	0.0174727644771337	0.9820796	0.0127	0.0734413	0.5614459	0.021	0.0168899979398702	0.4279288	0.06358082	0.15869002	0.2599125	-66.97466278076172
591	VPSCWRSSL	R26	49.37541091387244	0	HLA-B*07:02	CAGQDYAGKSTF	CASSSGGRFYGYTF	TRAV25*01	TRAJ27*01	TRBV7-9*01	TRBJ1-2*01	tumor		0.9999995231628418	0.07649884	0.45406172	0.9515128334363302	0.8766666666666667	0.0678639113903045	0.0338730104267597	0.9445269	0.0121	0.020974256	0.47171202	0.252	0.015221747659234	0.03461954	0.03718394	0.26236057	0.3218884	-55.04008865356445
592	VPSVPRSSL	R26	2.0052596975673898	0	HLA-B*07:02	CAGQDYAGKSTF	CASSSGGRFYGYTF	TRAV25*01	TRAJ27*01	TRBV7-9*01	TRBJ1-2*01	tumor		0.9999608993530272	0.08511809	0.4752309	0.9293587108453116	0.82	0.068216972053051	0.0032578117679804	0.77323395	0.0149	0.11034807	0.28352734	0.031	0.017214865200367	0.0015816092	0.07329655	0.17150633	0.8592238	-53.68064498901367
593	VPSVHRSSL	R26	6.127547666009204	0	HLA-B*07:02	CAGQDYAGKSTF	CASSSGGRFYGYTF	TRAV25*01	TRAJ27*01	TRBV7-9*01	TRBJ1-2*01	tumor		0.999964952468872	0.0784984	0.4762945	0.9145675500233968	0.8566666666666667	0.0680112168192863	0.0426232405006885	0.7086054	0.016	0.0988199	0.5443131	0.03	0.0169633654899371	0.003556341	0.05280965	0.07376503	0.32500368	-46.84681701660156
594	VPSVGRSSL	R26	1.663379355687048	0	HLA-B*07:02	CAGQDYAGKSTF	CASSSGGRFYGYTF	TRAV25*01	TRAJ27*01	TRBV7-9*01	TRBJ1-2*01	tumor		0.9999927282333374	0.0881758	0.478633	0.908732811609904	0.8633333333333333	0.0845003947615623	0.0282684955745935	0.9391527	0.0125	0.114083074	0.2916113	0.055	0.0167200198280625	0.00049737096	0.073788166	0.14688349	0.8281188	-43.23232269287109
595	VPSVKRSSL	R26	1.7685733070348453	0	HLA-B*07:02	CAGQDYAGKSTF	CASSSGGRFYGYTF	TRAV25*01	TRAJ27*01	TRBV7-9*01	TRBJ1-2*01	tumor		0.9999600648880004	0.09406277	0.46868387	0.9366447776556016	0.8366666666666667	0.0970043167471885	0.006905760616064	0.7169466	0.0156	0.12832755	0.54360235	0.037	0.0126150109652371	0.0037902296	0.08242731	0.03729318	0.85103625	-35.875282287597656
596	VPSVRRSSL	R26	6.476002629848784	0	HLA-B*07:02	CAGQDYAGKSTF	CASSSGGRFYGYTF	TRAV25*01	TRAJ27*01	TRBV7-9*01	TRBJ1-2*01	tumor		0.999942421913147	0.07738246	0.46678692	0.9124687314033508	0.8366666666666667	0.055025327950716	0.0294653996825218	0.8767701	0.0163	0.11813111	0.58489597	0.055	0.0178091228124685	0.002429366	0.07323566	0.0851188	0.59140366	-42.93416595458984
597	VPSVTRSSL	R26	3.011176857330703	0	HLA-B*07:02	CAGQDYAGKSTF	CASSSGGRFYGYTF	TRAV25*01	TRAJ27*01	TRBV7-9*01	TRBJ1-2*01	tumor		0.998730480670929	0.084143005	0.47614747	0.947260782122612	0.8466666666666667	0.0678895562887191	0.0279768705368042	0.8229151	0.016	0.12810875	0.53245974	0.009	0.0230611296959978	0.0002566278	0.09150281	0.11389163	0.82374144	-39.65982055664063
598	VPSVSRSSL	R26	2.6298487836949374	0	HLA-B*07:02	CAGQDYAGKSTF	CASSSGGRFYGYTF	TRAV25*01	TRAJ27*01	TRBV7-9*01	TRBJ1-2*01	tumor		0.9999669790267944	0.07796407	0.47885934	0.9492501964171728	0.83	0.0701683983206749	0.0261748451739549	0.8263365	0.0135	0.13389862	0.328356	0.023	0.0168743283742514	0.00045788288	0.08314607	0.15481614	0.80204314	-48.157691955566406
599	VPSVQRSSL	R26	16.896778435239973	0	HLA-B*07:02	CAGQDYAGKSTF	CASSSGGRFYGYTF	TRAV25*01	TRAJ27*01	TRBV7-9*01	TRBJ1-2*01	tumor		0.9999871253967284	0.081482954	0.46355006	0.9373580664396286	0.8533333333333334	0.0773274004459381	0.0323801338672637	0.78446925	0.0143	0.12614764	0.57967037	0.021	0.0168442792259156	0.018378884	0.05636663	0.25246543	0.8096656	-44.18163299560547
600	VPSVVRSSL	R26	27.20249835634451	0	HLA-B*07:02	CAGQDYAGKSTF	CASSSGGRFYGYTF	TRAV25*01	TRAJ27*01	TRBV7-9*01	TRBJ1-2*01	tumor		0.9999736547470092	0.08708908	0.47848114	0.927474081516266	0.8533333333333334	0.0755124241113662	0.0517276786267757	0.71024954	0.0154	0.12512235	0.33174133	0.028	0.0159848235452955	0.00076043606	0.09816002	0.13393112	0.8554164	-44.98239517211914
601	VPSVARSSL	R26	17.488494411571335	0	HLA-B*07:02	CAGQDYAGKSTF	CASSSGGRFYGYTF	TRAV25*01	TRAJ27*01	TRBV7-9*01	TRBJ1-2*01	tumor		0.999994158744812	0.08076536	0.48327777	0.9360774755477904	0.8133333333333334	0.085587166249752	0.0393711701035499	0.8221283	0.015	0.13764931	0.5206917	0.025	0.0184355579644034	0.0004891157	0.08409464	0.12732728	0.84316397	-39.83530807495117
602	VPSVIRSSL	R26	3.648915187376725	0	HLA-B*07:02	CAGQDYAGKSTF	CASSSGGRFYGYTF	TRAV25*01	TRAJ27*01	TRBV7-9*01	TRBJ1-2*01	tumor		0.9998663663864136	0.09720681	0.47641778	0.9231571356455484	0.8633333333333333	0.1226508989930152	0.0386179611086845	0.811112	0.0175	0.12655382	0.57229716	0.029	0.0168182090026675	0.001922071	0.118587896	0.08178266	0.8515117	-42.27366638183594
603	VPSVLRSSL	R26	1.591058514135437	0	HLA-B*07:02	CAGQDYAGKSTF	CASSSGGRFYGYTF	TRAV25*01	TRAJ27*01	TRBV7-9*01	TRBJ1-2*01	tumor		0.9999918937683104	0.092960864	0.4810094	0.932621031999588	0.87	0.0888380482792854	0.0251857824623584	0.8233797	0.0145	0.12781349	0.49261928	0.03	0.0169733383467246	0.0056874454	0.08724908	0.25184104	0.84352505	-38.86474609375
604	VPSVNRSSL	R26	1.3083497698882312	0	HLA-B*07:02	CAGQDYAGKSTF	CASSSGGRFYGYTF	TRAV25*01	TRAJ27*01	TRBV7-9*01	TRBJ1-2*01	tumor		0.999997854232788	0.07892005	0.479711	0.9355823795000712	0.8133333333333334	0.1815319508314132	0.0269419644027948	0.7804829	0.0145	0.15275268	0.3487565	0.021	0.0190171931717486	0.00023624301	0.06850333	0.044289395	0.8246454	-42.17919158935547
605	VPSVMRSSL	R26	1.3346482577251808	0	HLA-B*07:02	CAGQDYAGKSTF	CASSSGGRFYGYTF	TRAV25*01	TRAJ27*01	TRBV7-9*01	TRBJ1-2*01	tumor		0.9999994039535522	0.07359172	0.46790102	0.9164788822333018	0.85	0.0601774379611015	0.0261401440948247	0.8569094	0.0155	0.1334763	0.58589065	0.028	0.0162596068556013	0.0065693855	0.075083114	0.10281049	0.8619304	-40.831993103027344
606	VPSVERSSL	R26	1.3938198553583168	0	HLA-B*07:02	CAGQDYAGKSTF	CASSSGGRFYGYTF	TRAV25*01	TRAJ27*01	TRBV7-9*01	TRBJ1-2*01	tumor		0.9999556541442872	0.08151714	0.46428144	0.9332393954197564	0.8433333333333334	0.1203997060656547	0.0219635069370269	0.9453874	0.0053	0.14770879	0.31349793	0.01	0.0270848683481744	0.00426054	0.072343044	0.09959364	0.77356625	-45.34765625
607	VPSVYRSSL	R26	5.996055226824456	0	HLA-B*07:02	CAGQDYAGKSTF	CASSSGGRFYGYTF	TRAV25*01	TRAJ27*01	TRBV7-9*01	TRBJ1-2*01	tumor		0.9999185800552368	0.080976695	0.47518444	0.9271844526131948	0.87	0.0885343849658966	0.0087520126253366	0.963847	0.0159	0.10215476	0.51515955	0.036	0.0177014085798873	0.0073320866	0.053627346	0.3704133	0.10407803	-57.64905548095703
608	VPSVFRSSL	R26	7.087442472057857	0	HLA-B*07:02	CAGQDYAGKSTF	CASSSGGRFYGYTF	TRAV25*01	TRAJ27*01	TRBV7-9*01	TRBJ1-2*01	tumor		0.9999880790710448	0.09124975	0.4794754	0.9264122545719148	0.85	0.146513819694519	0.0101971505209803	0.94068855	0.0166	0.12112929	0.5916367	0.034	0.0174096070870291	0.0053145587	0.0937122	0.11670599	0.10805188	-46.92258071899414
609	VPSVDRSSL	R26	1.3280736357659433	0	HLA-B*07:02	CAGQDYAGKSTF	CASSSGGRFYGYTF	TRAV25*01	TRAJ27*01	TRBV7-9*01	TRBJ1-2*01	tumor		0.999995231628418	0.09255877	0.47704023	0.9354716539382936	0.8433333333333334	0.0925758555531501	0.0296502131968736	0.9225119	0.0138	0.16459839	0.5161101	0.01	0.0179821929625177	0.0007879734	0.06910443	0.10347976	0.78984195	-36.90206909179688
610	VPSVCRSSL	R26	1.3675213675213675	0	HLA-B*07:02	CAGQDYAGKSTF	CASSSGGRFYGYTF	TRAV25*01	TRAJ27*01	TRBV7-9*01	TRBJ1-2*01	tumor		0.9999991655349731	0.08441011	0.47286522	0.9397444824377696	0.8566666666666667	0.0816005691885948	0.0293413624167442	0.6844153	0.0137	0.08189401	0.34917694	0.056	0.0177208822249667	0.000629127	0.07782877	0.51178676	0.8396343	-41.89159393310547
611	VPSVWKSSL	R26	47.14003944773175	0	HLA-B*07:02	CAGQDYAGKSTF	CASSSGGRFYGYTF	TRAV25*01	TRAJ27*01	TRBV7-9*01	TRBJ1-2*01	tumor		0.9999970197677612	0.09648103	0.4637374	0.9519745608170828	0.8766666666666667	0.1853371560573578	0.0885910466313362	0.917631	0.0123	0.10725708	0.56062233	0.027	0.0053068719171278	0.018156081	0.07150759	0.14736035	0.2287699	-46.58681869506836
612	VPSVWHSSL	R26	4.05654174884944	0	HLA-B*07:02	CAGQDYAGKSTF	CASSSGGRFYGYTF	TRAV25*01	TRAJ27*01	TRBV7-9*01	TRBJ1-2*01	tumor		0.9999799728393556	0.09413456	0.45846283	0.9364222387472788	0.88	0.1220979392528534	0.0149811599403619	0.58333206	0.0065	0.10123597	0.33018267	0.026	0.0184648783877491	0.01752168	0.044410605	0.08933036	0.42455882	-48.51508331298828
613	VPSVWGSSL	R26	1.413543721236029	0	HLA-B*07:02	CAGQDYAGKSTF	CASSSGGRFYGYTF	TRAV25*01	TRAJ27*01	TRBV7-9*01	TRBJ1-2*01	tumor		0.9999955892562866	0.08604857	0.45601627	0.9367299675941468	0.88	0.1634309142827987	0.0223335679620504	0.3341768	0.016	0.102932386	0.51511884	0.027	0.0163269026990747	0.03873223	0.07452865	0.08954147	0.18413424	-47.73554992675781
614	VPSVWPSSL	R26	1.591058514135437	0	HLA-B*07:02	CAGQDYAGKSTF	CASSSGGRFYGYTF	TRAV25*01	TRAJ27*01	TRBV7-9*01	TRBJ1-2*01	tumor		0.9999992847442628	0.090644255	0.46191278	0.9534062445163728	0.8633333333333333	0.1359725296497345	0.01800655759871	0.34960067	0.0104	0.08935958	0.5645004	0.033	0.0209950507465691	0.008720487	0.09292993	0.13961907	0.12898552	-61.77164077758789
615	VPSVWTSSL	R26	19.59237343852728	0	HLA-B*07:02	CAGQDYAGKSTF	CASSSGGRFYGYTF	TRAV25*01	TRAJ27*01	TRBV7-9*01	TRBJ1-2*01	tumor		0.9999344348907472	0.09467711	0.45471248	0.948354204495748	0.8766666666666667	0.0839465260505676	0.0154376924037933	0.3880149	0.0088	0.106697895	0.5094377	0.031	0.018328737077536	0.0022618473	0.1073945	0.1403486	0.35310176	-53.37395477294922
616	VPSVWSSSL	R26	1.3740959894806046	0	HLA-B*07:02	CAGQDYAGKSTF	CASSSGGRFYGYTF	TRAV25*01	TRAJ27*01	TRBV7-9*01	TRBJ1-2*01	tumor		0.9999880790710448	0.08402671	0.45757994	0.9429837266604104	0.89	0.1037575826048851	0.0328514911234378	0.48593172	0.0045	0.12881067	0.36030713	0.026	0.0214566962749813	0.0057475865	0.083293214	0.2031718	0.102436185	-61.367279052734375
617	VPSVWQSSL	R26	2.0775805391190008	0	HLA-B*07:02	CAGQDYAGKSTF	CASSSGGRFYGYTF	TRAV25*01	TRAJ27*01	TRBV7-9*01	TRBJ1-2*01	tumor		0.9999990463256836	0.10277056	0.4491919	0.951485147078832	0.88	0.1539911478757858	0.0311664715409278	0.5057654	0.0055	0.10253912	0.5499888	0.031	0.0259153751074336	0.0066688657	0.052948408	0.30557147	0.2817658	-59.18656921386719
618	VPSVWNSSL	R26	3.234714003944773	0	HLA-B*07:02	CAGQDYAGKSTF	CASSSGGRFYGYTF	TRAV25*01	TRAJ27*01	TRBV7-9*01	TRBJ1-2*01	tumor		0.9999996423721312	0.08043248	0.45368835	0.946450486779213	0.88	0.161353200674057	0.0562239214777946	0.42700097	0.5588	0.15697324	0.33258143	0.024	0.0179844622223754	0.012603223	0.08918293	0.20441706	0.28029194	-53.52662658691406
619	VPSVWVSSL	R26	11.06180144641683	0	HLA-B*07:02	CAGQDYAGKSTF	CASSSGGRFYGYTF	TRAV25*01	TRAJ27*01	TRBV7-9*01	TRBJ1-2*01	tumor		0.9999833106994628	0.074189864	0.46161944	0.9427462915579478	0.8633333333333333	0.1849993914365768	0.0383330024778842	0.46474242	0.0247	0.10080095	0.5193875	0.03	0.017712480371847	0.002127111	0.134222	0.095056504	0.21970135	-55.022979736328125
620	VPSVWISSL	R26	3.274161735700197	0	HLA-B*07:02	CAGQDYAGKSTF	CASSSGGRFYGYTF	TRAV25*01	TRAJ27*01	TRBV7-9*01	TRBJ1-2*01	tumor		0.9999041557312012	0.08128329	0.4490408	0.9484052062034608	0.83	0.1446879059076309	0.0218148808926343	0.5434891	0.0071	0.09909788	0.600389	0.029	0.0178376965392089	0.0014776587	0.11996818	0.19233719	0.27456054	-52.51803588867188
621	VPSVWLSSL	R26	1.3938198553583168	0	HLA-B*07:02	CAGQDYAGKSTF	CASSSGGRFYGYTF	TRAV25*01	TRAJ27*01	TRBV7-9*01	TRBJ1-2*01	tumor		0.9999936819076538	0.086332545	0.45132187	0.9573562741279602	0.85	0.1351757198572158	0.088452324271202	0.5578569	0.2114	0.10141145	0.53634554	0.03	0.0107352892424387	0.00090640783	0.09914909	0.11563871	0.310932	-45.11937713623047
622	VPSVWASSL	R26	16.8310322156476	0	HLA-B*07:02	CAGQDYAGKSTF	CASSSGGRFYGYTF	TRAV25*01	TRAJ27*01	TRBV7-9*01	TRBJ1-2*01	tumor		0.9999631643295288	0.09469047	0.45826828	0.9468260208765664	0.8666666666666667	0.2053333073854446	0.021199157461524	0.43832505	0.0045	0.08242036	0.3626687	0.029	0.0202551922426209	0.0042614937	0.0907544	0.15969327	0.09620221	-50.82563781738281
623	VPSVWFSSL	R26	1.2360289283366206	0	HLA-B*07:02	CAGQDYAGKSTF	CASSSGGRFYGYTF	TRAV25*01	TRAJ27*01	TRBV7-9*01	TRBJ1-2*01	tumor		0.999990940093994	0.08569746	0.44940355	0.9494827191034952	0.8766666666666667	0.1846120059490203	0.1110853776335716	0.69104666	0.0129	0.105882995	0.5732044	0.026	0.0369173631217563	0.005096853	0.096311994	0.5148931	0.30794555	-62.25062561035156
624	VPSVWMSSL	R26	13.477975016436554	0	HLA-B*07:02	CAGQDYAGKSTF	CASSSGGRFYGYTF	TRAV25*01	TRAJ27*01	TRBV7-9*01	TRBJ1-2*01	tumor		0.99998140335083	0.0820316	0.45402396	0.9488938848177592	0.86	0.1383250802755355	0.0114521533250808	0.6440012	0.0047	0.11186469	0.29158103	0.029	0.0219164619244111	0.00034072995	0.07197696	0.26099104	0.11597386	-52.97309875488281
625	VPSVWYSSL	R26	24.12886259040105	0	HLA-B*07:02	CAGQDYAGKSTF	CASSSGGRFYGYTF	TRAV25*01	TRAJ27*01	TRBV7-9*01	TRBJ1-2*01	tumor		0.9996705055236816	0.09393235	0.459024	0.9461560348669688	0.88	0.1681480854749679	0.0178186539560556	0.2875739	0.0057	0.08070472	0.52720815	0.04	0.0197874564757512	0.017130524	0.055435393	0.04428225	0.21396661	-47.74267578125
626	VPSVWWSSL	R26	1.5647600262984878	0	HLA-B*07:02	CAGQDYAGKSTF	CASSSGGRFYGYTF	TRAV25*01	TRAJ27*01	TRBV7-9*01	TRBJ1-2*01	tumor		0.9999855756759644	0.086527534	0.45375618	0.9592622369527816	0.8666666666666667	0.1555804312229156	0.0400824323296546	0.1752037	0.0053	0.061767127	0.60403615	0.035	0.0173747904242191	0.036638826	0.07073995	0.3093224	0.32194963	-61.01868438720703
627	VPSVWESSL	R26	1.68310322156476	0	HLA-B*07:02	CAGQDYAGKSTF	CASSSGGRFYGYTF	TRAV25*01	TRAJ27*01	TRBV7-9*01	TRBJ1-2*01	tumor		0.9999918937683104	0.095919706	0.4549432	0.9523673603932062	0.88	0.1984048783779144	0.0566385500133037	0.90920204	0.0055	0.11863171	0.50521994	0.024	0.0237646245346695	0.0067899823	0.06488109	0.14628476	0.35072	-56.91096115112305
628	VPSVWRTSL	R26	15.31886916502301	0	HLA-B*07:02	CAGQDYAGKSTF	CASSSGGRFYGYTF	TRAV25*01	TRAJ27*01	TRBV7-9*01	TRBJ1-2*01	tumor		0.999968647956848	0.08907756	0.47096133	0.9357491135597228	0.8633333333333333	0.0892816036939621	0.1033768430352211	0.9523364	0.0124	0.082033575	0.33372137	0.03	0.0212251221913902	0.0058984756	0.079179496	0.06966049	0.43567497	-46.50695037841797
629	VPSVWRHSL	R26	79.88165680473372	1	HLA-B*07:02	CAGQDYAGKSTF	CASSSGGRFYGYTF	TRAV25*01	TRAJ27*01	TRBV7-9*01	TRBJ1-2*01	tumor		0.9996330738067628	0.08236547	0.4583475	0.9324722538391748	0.8533333333333334	0.0949237495660781	0.0903154090046882	0.939556	0.1729	0.028163858	0.5579534	0.027	0.0187072294895187	0.18988484	0.04210288	0.21065722	0.5318825	-47.63273239135742
630	VPSVWRQSL	R26	73.241288625904	1	HLA-B*07:02	CAGQDYAGKSTF	CASSSGGRFYGYTF	TRAV25*01	TRAJ27*01	TRBV7-9*01	TRBJ1-2*01	tumor		0.9999816417694092	0.0852623	0.4633798	0.9316380669673284	0.8633333333333333	0.0816426053643226	0.0285531505942344	0.9407719	0.0104	0.025662012	0.2938566	0.029	0.0178569375711958	0.10658306	0.057100113	0.08373377	0.41010144	-53.65145492553711
631	VPSVWRVSL	R26	74.12886259040104	1	HLA-B*07:02	CAGQDYAGKSTF	CASSSGGRFYGYTF	TRAV25*01	TRAJ27*01	TRBV7-9*01	TRBJ1-2*01	tumor		0.999991774559021	0.10443749	0.46564645	0.9301765064398448	0.89	0.1123196482658386	0.0229316260665655	0.98075795	0.0101	0.111768715	0.45196518	0.026	0.0220673254632856	0.011431068	0.085253425	0.24456143	0.3767784	-48.218528747558594
632	VPSVWRNSL	R26	74.62195923734384	1	HLA-B*07:02	CAGQDYAGKSTF	CASSSGGRFYGYTF	TRAV25*01	TRAJ27*01	TRBV7-9*01	TRBJ1-2*01	tumor		0.9999983310699464	0.09092371	0.4652994	0.9332263420025508	0.8666666666666667	0.2010140269994735	0.047981534153223	0.9297085	0.0074	0.07327861	0.5393597	0.031	0.0222504007848328	0.06029412	0.0673652	0.15067896	0.38001728	-43.95331954956055
633	VPSVWRLSL	R26	66.73241288625904	1	HLA-B*07:02	CAGQDYAGKSTF	CASSSGGRFYGYTF	TRAV25*01	TRAJ27*01	TRBV7-9*01	TRBJ1-2*01	tumor		0.9999685287475586	0.09407844	0.4586985	0.9359687666098276	0.88	0.1320276409387588	0.0550838522613048	0.983964	0.0131	0.093721785	0.46478665	0.028	0.0202023266916512	0.033623725	0.08078202	0.48773268	0.3830073	-47.09700775146485
634	VPSVWRMSL	R26	69.69099276791584	1	HLA-B*07:02	CAGQDYAGKSTF	CASSSGGRFYGYTF	TRAV25*01	TRAJ27*01	TRBV7-9*01	TRBJ1-2*01	tumor		0.9999961853027344	0.08937501	0.46615645	0.9351234336694082	0.8766666666666667	0.0859615951776504	0.0941753610968589	0.98762137	0.0083	0.041587576	0.31805328	0.059	0.0189584381470922	0.06261879	0.072954185	0.03488043	0.24535601	-52.96589660644531
635	VPSVWRISL	R26	74.55621301775147	1	HLA-B*07:02	CAGQDYAGKSTF	CASSSGGRFYGYTF	TRAV25*01	TRAJ27*01	TRBV7-9*01	TRBJ1-2*01	tumor		0.999980926513672	0.07740801	0.4807987	0.9276233812173208	0.8866666666666667	0.110740877687931	0.0778904482722282	0.98017347	0.0131	0.10876824	0.5423584	0.027	0.036420254362747	0.02215913	0.08360431	0.068963796	0.4074533	-46.38740539550781
636	VPSVWRASL	R26	80.34188034188033	1	HLA-B*07:02	CAGQDYAGKSTF	CASSSGGRFYGYTF	TRAV25*01	TRAJ27*01	TRBV7-9*01	TRBJ1-2*01	tumor		0.9999953508377076	0.103966124	0.46410447	0.929338037967682	0.8533333333333334	0.1291890740394592	0.0228459574282169	0.98759496	0.0045	0.08588539	0.29044735	0.024	0.0201922928303247	0.044499546	0.06545793	0.12741873	0.3170656	-50.22890472412109
637	VPSVWRRSL	R26	76.13412228796844	1	HLA-B*07:02	CAGQDYAGKSTF	CASSSGGRFYGYTF	TRAV25*01	TRAJ27*01	TRBV7-9*01	TRBJ1-2*01	tumor		0.999947190284729	0.07922853	0.46392846	0.9346356590588888	0.8366666666666667	0.0853522792458534	0.0593046247959136	0.9304263	0.0127	0.05242583	0.54617864	0.1009999999999999	0.0180710849017486	0.19270894	0.06336078	0.11161989	0.4087962	-49.41664123535156
638	VPSVWRPSL	R26	72.38658777120315	1	HLA-B*07:02	CAGQDYAGKSTF	CASSSGGRFYGYTF	TRAV25*01	TRAJ27*01	TRBV7-9*01	TRBJ1-2*01	tumor		0.9999569654464722	0.08485557	0.45918822	0.9353975454966228	0.87	0.187576875090599	0.074353314936161	0.9431294	0.0073	0.09153449	0.59334016	0.03	0.0180545542927575	0.21687675	0.042125866	0.13325633	0.35238832	-48.72957611083984
639	VPSVWRKSL	R26	61.8671926364234	0	HLA-B*07:02	CAGQDYAGKSTF	CASSSGGRFYGYTF	TRAV25*01	TRAJ27*01	TRBV7-9*01	TRBJ1-2*01	tumor		0.9999982118606568	0.082031585	0.46363947	0.933107003569603	0.8466666666666667	0.1174113899469375	0.0009932549437507	0.9341783	0.017	0.04477809	0.51629686	0.034	0.0179577217786572	0.1743226	0.066800654	0.09859264	0.3781473	-43.61503601074219
640	VPSVWRGSL	R26	78.23800131492439	1	HLA-B*07:02	CAGQDYAGKSTF	CASSSGGRFYGYTF	TRAV25*01	TRAJ27*01	TRBV7-9*01	TRBJ1-2*01	tumor		0.999958038330078	0.088574275	0.46193418	0.9328021506468456	0.8733333333333333	0.1348170042037964	0.0407828353345394	0.96475893	0.0106	0.08577898	0.34002194	0.026	0.0174194657403859	0.23129997	0.056457445	0.07602792	0.3587899	-48.63904571533203
641	VPSVWRESL	R26	68.70479947403024	1	HLA-B*07:02	CAGQDYAGKSTF	CASSSGGRFYGYTF	TRAV25*01	TRAJ27*01	TRBV7-9*01	TRBJ1-2*01	tumor		0.9999990463256836	0.08226205	0.46625486	0.924729531009992	0.8566666666666667	0.1472022533416748	0.0447919890284538	0.97430104	0.0093	0.04019385	0.568993	0.028	0.0181795251148287	0.08154291	0.058266148	0.17354223	0.3759828	-46.73787689208984
642	VPSVWRYSL	R26	64.3655489809336	0	HLA-B*07:02	CAGQDYAGKSTF	CASSSGGRFYGYTF	TRAV25*01	TRAJ27*01	TRBV7-9*01	TRBJ1-2*01	tumor		0.999962568283081	0.07815649	0.4673952	0.9321658114592234	0.8866666666666667	0.1862086355686187	0.0588184893131256	0.9740016	0.01	0.07076294	0.26785117	0.047	0.0186526058998424	0.07154608	0.060904395	0.1058913	0.37830707	-51.86693954467773
643	VPSVWRFSL	R26	89.28336620644313	1	HLA-B*07:02	CAGQDYAGKSTF	CASSSGGRFYGYTF	TRAV25*01	TRAJ27*01	TRBV7-9*01	TRBJ1-2*01	tumor		0.9998329877853394	0.08935941	0.47307292	0.9260814587275188	0.88	0.1930351555347442	0.0169478356838226	0.9929074	0.0132	0.11854337	0.5101021	0.03	0.0200026523554697	0.023964882	0.08321191	0.16602995	0.5474417	-47.90914535522461
644	VPSVWRDSL	R26	76.06837606837607	1	HLA-B*07:02	CAGQDYAGKSTF	CASSSGGRFYGYTF	TRAV25*01	TRAJ27*01	TRBV7-9*01	TRBJ1-2*01	tumor		0.9999980926513672	0.08743896	0.46588483	0.9347896029551824	0.8766666666666667	0.1100250110030174	0.0314114242792129	0.97298795	0.008	0.08321498	0.5805516	0.024	0.019009340404591	0.14470655	0.056458414	0.13666466	0.34753928	-50.04329299926758
645	VPSVWRCSL	R26	84.155161078238	1	HLA-B*07:02	CAGQDYAGKSTF	CASSSGGRFYGYTF	TRAV25*01	TRAJ27*01	TRBV7-9*01	TRBJ1-2*01	tumor		0.9999994039535522	0.09217186	0.46030813	0.9362712899843852	0.86	0.129052072763443	0.0477786883711814	0.98599094	0.0094	0.06810144	0.5080651	0.0989999999999999	0.0189792283403221	0.014392674	0.06651488	0.18521316	0.32001853	-58.995094299316406
646	VPSVWRWSL	R26	77.44904667981591	1	HLA-B*07:02	CAGQDYAGKSTF	CASSSGGRFYGYTF	TRAV25*01	TRAJ27*01	TRBV7-9*01	TRBJ1-2*01	tumor		0.9999467134475708	0.089377224	0.45934945	0.945215513308843	0.8766666666666667	0.1285806596279144	0.0499200522899627	0.97825867	0.0092	0.06142077	0.30893046	0.026	0.0189496802122448	0.005169153	0.0723052	0.19892985	0.4185055	-57.34324645996094
647	VPSVWRSAL	R26	84.94411571334646	1	HLA-B*07:02	CAGQDYAGKSTF	CASSSGGRFYGYTF	TRAV25*01	TRAJ27*01	TRBV7-9*01	TRBJ1-2*01	tumor		0.9999988079071044	0.08141484	0.46855456	0.9377247293790182	0.8866666666666667	0.0906766504049301	0.0216172635555267	0.9509771	0.0094	0.08994612	0.56224173	0.032	0.0166336497546581	0.10175726	0.056106567	0.58704495	0.31808004	-41.88923645019531
648	VPSVWRSTL	R26	85.47008547008546	1	HLA-B*07:02	CAGQDYAGKSTF	CASSSGGRFYGYTF	TRAV25*01	TRAJ27*01	TRBV7-9*01	TRBJ1-2*01	tumor		0.999963402748108	0.085372016	0.4595448	0.9312762667735418	0.8733333333333333	0.0915409922599792	0.0012757678050547	0.95457625	0.0091	0.07601667	0.37928528	0.024	0.0172271759030991	0.06265324	0.06607354	0.15454543	0.43242148	-46.59770584106445
649	VPSVWRSEL	R26	82.97172912557528	1	HLA-B*07:02	CAGQDYAGKSTF	CASSSGGRFYGYTF	TRAV25*01	TRAJ27*01	TRBV7-9*01	TRBJ1-2*01	tumor		0.9999589920043944	0.0812365	0.45814368	0.9331805457671484	0.8766666666666667	0.1088867783546447	0.1342880129814148	0.9845366	0.0046	0.08025261	0.5289354	0.025	0.0168505886249477	0.0011864603	0.06299226	0.5186783	0.37400383	-45.14690399169922
650	VPSVWRSQL	R26	81.19658119658119	1	HLA-B*07:02	CAGQDYAGKSTF	CASSSGGRFYGYTF	TRAV25*01	TRAJ27*01	TRBV7-9*01	TRBJ1-2*01	tumor		0.9999933242797852	0.09022229	0.45778248	0.9332521259784698	0.87	0.0684544518589973	0.0626470074057579	0.9673834	0.0043	0.07472146	0.5591588	0.028	0.0180034379809512	0.0013303459	0.056703348	0.25716895	0.40556735	-44.59534454345703
651	VPSVWRSVL	R26	78.698224852071	1	HLA-B*07:02	CAGQDYAGKSTF	CASSSGGRFYGYTF	TRAV25*01	TRAJ27*01	TRBV7-9*01	TRBJ1-2*01	tumor		0.9999871253967284	0.080885075	0.4657977	0.9311223576466242	0.9133333333333332	0.0785498023033142	0.009220540523529	0.9504348	0.006	0.05149664	0.50552446	0.026	0.0145532972055661	0.43832436	0.06284	0.15728989	0.3739502	-43.31400680541992
652	VPSVWRSPL	R26	77.7120315581854	1	HLA-B*07:02	CAGQDYAGKSTF	CASSSGGRFYGYTF	TRAV25*01	TRAJ27*01	TRBV7-9*01	TRBJ1-2*01	tumor		0.9999921321868896	0.08389492	0.45704606	0.9423063496748606	0.85	0.1205560192465782	0.0017311975825577	0.9658063	0.4151	0.062987514	0.38613755	0.051	0.0339477124776749	0.0008561313	0.07668829	0.12240119	0.34849587	-52.1068229675293
653	VPSVWRSKL	R26	80.80210387902696	1	HLA-B*07:02	CAGQDYAGKSTF	CASSSGGRFYGYTF	TRAV25*01	TRAJ27*01	TRBV7-9*01	TRBJ1-2*01	tumor		0.9999920129776	0.079914235	0.45813507	0.9392998466889064	0.8566666666666667	0.1161697953939437	0.0006044319015927	0.9877301	0.0043	0.100573614	0.5645941	0.0659999999999999	0.0168498078288394	0.0044556856	0.061628267	0.062378302	0.3698928	-47.27213287353516
654	VPSVWRSIL	R26	79.22419460880998	1	HLA-B*07:02	CAGQDYAGKSTF	CASSSGGRFYGYTF	TRAV25*01	TRAJ27*01	TRBV7-9*01	TRBJ1-2*01	tumor		0.9999878406524658	0.084022455	0.45933703	0.9311146090428034	0.9	0.0975363254547119	0.0027241182979196	0.9485174	0.0106	0.039466403	0.28690118	0.03	0.0222704573476221	0.35104692	0.05750901	0.17687096	0.43857747	-42.89810943603516
655	VPSVWRSHL	R26	81.59105851413543	1	HLA-B*07:02	CAGQDYAGKSTF	CASSSGGRFYGYTF	TRAV25*01	TRAJ27*01	TRBV7-9*01	TRBJ1-2*01	tumor		0.9999512434005736	0.078911886	0.44965836	0.9376767675081888	0.8366666666666667	0.0933673381805419	0.0020202421583235	0.94156235	0.0111	0.06951109	0.51883453	0.041	0.0181560916491434	0.0002554953	0.06396598	0.07947757	0.5470493	-46.82379150390625
656	VPSVWRSML	R26	83.16896778435239	1	HLA-B*07:02	CAGQDYAGKSTF	CASSSGGRFYGYTF	TRAV25*01	TRAJ27*01	TRBV7-9*01	TRBJ1-2*01	tumor		1.0	0.102441944	0.45565107	0.9377325475215912	0.9	0.0789501518011093	0.0009042416932061	0.92467916	0.6356	0.03130815	0.59309685	0.045	0.0245607380871661	0.053976655	0.057041664	0.092614956	0.27751762	-49.626686096191406
657	VPSVWRSNL	R26	80.80210387902696	1	HLA-B*07:02	CAGQDYAGKSTF	CASSSGGRFYGYTF	TRAV25*01	TRAJ27*01	TRBV7-9*01	TRBJ1-2*01	tumor		0.9999972581863404	0.07606641	0.46265453	0.9345236619313558	0.8466666666666667	0.1712709218263626	0.0348665155470371	0.9714849	0.0032	0.105593085	0.5122545	0.023	0.0170472071695257	0.02543825	0.05983019	0.32210058	0.3749395	-46.390602111816406
658	VPSVWRSGL	R26	83.36620644312953	1	HLA-B*07:02	CAGQDYAGKSTF	CASSSGGRFYGYTF	TRAV25*01	TRAJ27*01	TRBV7-9*01	TRBJ1-2*01	tumor		0.999985933303833	0.08982643	0.46286586	0.9232420126597086	0.8366666666666667	0.1107482686638832	0.0014979536645114	0.94895786	0.1918	0.062282503	0.3306957	0.051	0.0172140221846348	0.033575922	0.05753457	0.13189453	0.34936592	-47.57929229736328
659	VPSVWRSYL	R26	80.80210387902696	1	HLA-B*07:02	CAGQDYAGKSTF	CASSSGGRFYGYTF	TRAV25*01	TRAJ27*01	TRBV7-9*01	TRBJ1-2*01	tumor		0.999945878982544	0.0782893	0.45786747	0.92730613052845	0.8866666666666667	0.0974027290940284	0.0012856641551479	0.8482589	0.0059	0.04385106	0.5645551	0.053	0.020497054682346	0.0001963079	0.05679032	0.6212753	0.3877926	-42.58220291137695
660	VPSVWRSRL	R26	80.9335963182117	1	HLA-B*07:02	CAGQDYAGKSTF	CASSSGGRFYGYTF	TRAV25*01	TRAJ27*01	TRBV7-9*01	TRBJ1-2*01	tumor		0.9999520778656006	0.081317015	0.45054442	0.9322084387143452	0.8533333333333334	0.0817100405693054	0.0132651589810848	0.98582876	0.0043	0.08742198	0.24158669	0.139	0.0190415617973485	0.0023469627	0.053830482	0.07763601	0.3909648	-51.4930419921875
661	VPSVWRSLL	R26	77.05456936226166	1	HLA-B*07:02	CAGQDYAGKSTF	CASSSGGRFYGYTF	TRAV25*01	TRAJ27*01	TRBV7-9*01	TRBJ1-2*01	tumor		0.999997615814209	0.09095714	0.44767642	0.9398871858914694	0.8966666666666666	0.1078666374087333	0.2948938012123108	0.9475528	0.012	0.028913893	0.45606732	0.039	0.0171087264083325	0.077242464	0.051859733	0.09560738	0.38053128	-47.88141632080078
662	VPSVWRSFL	R26	82.57725180802103	1	HLA-B*07:02	CAGQDYAGKSTF	CASSSGGRFYGYTF	TRAV25*01	TRAJ27*01	TRBV7-9*01	TRBJ1-2*01	tumor		0.9999847412109376	0.09077377	0.45437703	0.9291582902272544	0.8866666666666667	0.1166300773620605	0.357469230890274	0.90693706	0.0022	0.04173411	0.54608285	0.0669999999999999	0.0179676915468007	0.00052395463	0.05881623	0.15711947	0.56704444	-51.995567321777344
663	VPSVWRSDL	R26	78.17225509533202	1	HLA-B*07:02	CAGQDYAGKSTF	CASSSGGRFYGYTF	TRAV25*01	TRAJ27*01	TRBV7-9*01	TRBJ1-2*01	tumor		0.9999995231628418	0.09034577	0.46045136	0.9300198604663212	0.8633333333333333	0.095093548297882	0.0086779296398162	0.98238313	0.0041	0.08873877	0.44863024	0.017	0.0170348753286816	0.005152613	0.06497408	0.30586213	0.3431665	-47.79326248168945
664	VPSVWRSCL	R26	84.681130834977	1	HLA-B*07:02	CAGQDYAGKSTF	CASSSGGRFYGYTF	TRAV25*01	TRAJ27*01	TRBV7-9*01	TRBJ1-2*01	tumor		0.9999995231628418	0.0860617	0.45469528	0.9360083838303884	0.9033333333333332	0.1005596220493316	0.0058143394999206	0.9575247	0.0203	0.041735243	0.28400657	0.0769999999999999	0.0162864523299504	0.07427806	0.04534613	0.15405062	0.31540826	-47.21858215332031
665	VPSVWRSWL	R26	78.10650887573964	1	HLA-B*07:02	CAGQDYAGKSTF	CASSSGGRFYGYTF	TRAV25*01	TRAJ27*01	TRBV7-9*01	TRBJ1-2*01	tumor		0.9999957084655762	0.09401444	0.45309412	0.9192522068818412	0.87	0.0920305848121643	0.0349185019731521	0.7774862	0.0042	0.04864241	0.5200084	0.145	0.0450761316664284	5.997731e-05	0.068272166	0.19914879	0.42492545	-48.72381591796875
666	VPSVWRSSM	R26	74.88494411571334	1	HLA-B*07:02	CAGQDYAGKSTF	CASSSGGRFYGYTF	TRAV25*01	TRAJ27*01	TRBV7-9*01	TRBJ1-2*01	tumor		1.0	0.09250838	0.47390303	0.939002255598704	0.8833333333333333	0.0959775671362876	0.2528325319290161	0.9712974	0.0141	0.10496537	0.3981923	0.05	0.0308285241684643	0.048271626	0.07062109	0.39858004	0.24432305	-58.60075759887695
667	VPSVWRSSF	R26	79.15844838921763	1	HLA-B*07:02	CAGQDYAGKSTF	CASSSGGRFYGYTF	TRAV25*01	TRAJ27*01	TRBV7-9*01	TRBJ1-2*01	tumor		0.9999988079071044	0.0879102	0.48169297	0.9343266983826956	0.8833333333333333	0.0933903455734252	0.0071713188663125	0.98241377	0.0083	0.08920388	0.5449887	0.127	0.0162519645717111	0.1451351	0.08078067	0.115330786	0.11693488	-52.85102081298828
668	VPSVWRSSI	R26	86.6535174227482	1	HLA-B*07:02	CAGQDYAGKSTF	CASSSGGRFYGYTF	TRAV25*01	TRAJ27*01	TRBV7-9*01	TRBJ1-2*01	tumor		0.9999946355819702	0.08880385	0.4692696	0.9357606867949168	0.87	0.1138786077499389	0.4980068802833557	0.9604254	0.008	0.08042208	0.5752551	0.036	0.0185188902796653	0.046343327	0.06884356	0.18270975	0.32543004	-45.71890258789063
669	VPSVWRSSV	R26	85.33859303090073	1	HLA-B*07:02	CAGQDYAGKSTF	CASSSGGRFYGYTF	TRAV25*01	TRAJ27*01	TRBV7-9*01	TRBJ1-2*01	tumor		0.9999997615814208	0.090521924	0.46847224	0.9318425556023916	0.8866666666666667	0.1057050377130508	0.5849122405052185	0.9486003	0.01	0.07739781	0.47226155	0.044	0.017543318078242	0.020877033	0.069793254	0.123815954	0.1614636	-52.95164489746094
670	VPSVWRSSL	R28	66.09294320137694	1	HLA-B*07:02	CAYRSAGNQGAQKLVF	CASSLGRGTYEQYF	TRAV38-2/DV8*01	TRAJ54*01	TRBV5-4*01	TRBJ2-7*01	tumor		0.9999997615814208	0.13662899	0.46501005	0.5724371274312336	0.8633333333333333	0.0912795737385749	0.3995318710803985	0.8592132	0.1109	0.050630543	0.391052	0.137	0.1766535588103579	0.034104824	0.22986841	0.057778895	0.6243214	-52.5430908203125
671	RPSVWRSSL	R28	71.60068846815834	1	HLA-B*07:02	CAYRSAGNQGAQKLVF	CASSLGRGTYEQYF	TRAV38-2/DV8*01	TRAJ54*01	TRBV5-4*01	TRBJ2-7*01	tumor		0.9999998807907104	0.11342098	0.4797543	0.5461661020914714	0.7166666666666667	0.0557793676853179	0.4231903553009033	0.77515215	0.0931	0.040687975	0.59552664	0.2119999999999999	0.179533793865994	0.017359436	0.17070465	0.036142457	0.32160744	-58.78936004638672
672	APSVWRSSL	R28	75.38726333907056	1	HLA-B*07:02	CAYRSAGNQGAQKLVF	CASSLGRGTYEQYF	TRAV38-2/DV8*01	TRAJ54*01	TRBV5-4*01	TRBJ2-7*01	tumor		0.9999924898147584	0.13181315	0.46380967	0.5604000886281331	0.8133333333333334	0.0348733104765415	0.3983911871910095	0.72837985	0.0181	0.04302149	0.38575554	0.185	0.1695789905934361	0.06943536	0.19466262	0.09667	0.35101473	-47.4127311706543
673	SPSVWRSSL	R28	78.39931153184165	1	HLA-B*07:02	CAYRSAGNQGAQKLVF	CASSLGRGTYEQYF	TRAV38-2/DV8*01	TRAJ54*01	TRBV5-4*01	TRBJ2-7*01	tumor		0.9999998807907104	0.10582242	0.47220644	0.6069259643554688	0.8	0.0610062703490257	0.0104545839130878	0.90598655	0.1138	0.037595294	0.57803583	0.2179999999999999	0.1931165677378885	0.017316818	0.18568443	0.30487558	0.2943735	-49.31700134277344
674	KPSVWRSSL	R28	84.93975903614458	1	HLA-B*07:02	CAYRSAGNQGAQKLVF	CASSLGRGTYEQYF	TRAV38-2/DV8*01	TRAJ54*01	TRBV5-4*01	TRBJ2-7*01	tumor		0.9999538660049438	0.109340414	0.47561392	0.6109434366226196	0.7433333333333333	0.0864430516958236	0.4040639400482178	0.90802234	0.1081	0.043058764	0.61284894	0.2059999999999999	0.1907570379044045	0.03929636	0.19444774	0.08398054	0.27282473	-48.03955459594727
675	HPSVWRSSL	R28	70.56798623063683	1	HLA-B*07:02	CAYRSAGNQGAQKLVF	CASSLGRGTYEQYF	TRAV38-2/DV8*01	TRAJ54*01	TRBV5-4*01	TRBJ2-7*01	tumor		0.9999988079071044	0.107194796	0.4944391	0.5533226331075032	0.7666666666666667	0.079376183450222	0.0095111764967441	0.9649017	0.1108	0.04563	0.5139573	0.0929999999999999	0.1937255878234282	0.12949687	0.14979921	0.11561996	0.2924807	-57.749637603759766
676	YPSVWRSSL	R28	74.01032702237522	1	HLA-B*07:02	CAYRSAGNQGAQKLVF	CASSLGRGTYEQYF	TRAV38-2/DV8*01	TRAJ54*01	TRBV5-4*01	TRBJ2-7*01	tumor		0.9999873638153076	0.103067294	0.4680653	0.5498493512471516	0.83	0.0429463498294353	0.033913504332304	0.97708035	0.1107	0.054096952	0.37737274	0.0799999999999999	0.203367408219492	0.04737228	0.14065531	0.08797557	0.41329014	-54.68174743652344
677	TPSVWRSSL	R28	69.87951807228914	1	HLA-B*07:02	CAYRSAGNQGAQKLVF	CASSLGRGTYEQYF	TRAV38-2/DV8*01	TRAJ54*01	TRBV5-4*01	TRBJ2-7*01	tumor		0.999997615814209	0.12580417	0.47567555	0.5975043773651123	0.8133333333333334	0.0399849601089954	0.0066761337220668	0.93355596	0.111	0.041150544	0.6384802	0.0989999999999999	0.1910861922224285	0.0067233145	0.18868029	0.07614207	0.4064649	-56.6033821105957
678	MPSVWRSSL	R28	63.85542168674698	0	HLA-B*07:02	CAYRSAGNQGAQKLVF	CASSLGRGTYEQYF	TRAV38-2/DV8*01	TRAJ54*01	TRBV5-4*01	TRBJ2-7*01	tumor		0.9999995231628418	0.112637766	0.4731661	0.5420009295145671	0.8566666666666667	0.076770432293415	0.0123209692537784	0.93883276	0.1084	0.058153674	0.37571847	0.152	0.1881299012107774	0.019278407	0.22678563	0.09771414	0.24753822	-49.94466400146485
679	GPSVWRSSL	R28	70.56798623063683	1	HLA-B*07:02	CAYRSAGNQGAQKLVF	CASSLGRGTYEQYF	TRAV38-2/DV8*01	TRAJ54*01	TRBV5-4*01	TRBJ2-7*01	tumor		0.9999911785125732	0.11073587	0.46559605	0.5754319032033284	0.73	0.1336347013711929	0.0078794723376631	0.62952214	0.1105	0.052080072	0.5088566	0.0949999999999999	0.1975139103946276	0.20527133	0.21863261	0.5148052	0.3203064	-55.37078475952149
680	QPSVWRSSL	R28	72.37521514629948	1	HLA-B*07:02	CAYRSAGNQGAQKLVF	CASSLGRGTYEQYF	TRAV38-2/DV8*01	TRAJ54*01	TRBV5-4*01	TRBJ2-7*01	tumor		0.9999995231628418	0.100421675	0.47769484	0.5583933194478352	0.73	0.0905695706605911	0.4068286716938019	0.96879244	0.1118	0.049249824	0.5827962	0.0799999999999999	0.1962943659338634	0.0041367114	0.14728443	0.10424611	0.21343768	-47.60286712646485
681	IPSVWRSSL	R28	62.822719449225474	0	HLA-B*07:02	CAYRSAGNQGAQKLVF	CASSLGRGTYEQYF	TRAV38-2/DV8*01	TRAJ54*01	TRBV5-4*01	TRBJ2-7*01	tumor		0.9952384233474731	0.12542239	0.46791884	0.5613239606221516	0.8666666666666667	0.051917266100645	0.0082684261724352	0.86668503	0.1102	0.054182205	0.49095255	0.0629999999999999	0.1761082551354775	0.03359121	0.21748129	0.10995943	0.27098468	-48.66352081298828
682	LPSVWRSSL	R28	65.40447504302927	0	HLA-B*07:02	CAYRSAGNQGAQKLVF	CASSLGRGTYEQYF	TRAV38-2/DV8*01	TRAJ54*01	TRBV5-4*01	TRBJ2-7*01	tumor		0.9999984502792358	0.13954394	0.4790704	0.5772172609965007	0.87	0.0905328765511512	0.0108134793117642	0.8598319	0.1091	0.053220537	0.3670789	0.031	0.1968938000209164	0.024224699	0.22759572	0.18842356	0.6136138	-58.16453552246094
683	FPSVWRSSL	R28	61.61790017211703	0	HLA-B*07:02	CAYRSAGNQGAQKLVF	CASSLGRGTYEQYF	TRAV38-2/DV8*01	TRAJ54*01	TRBV5-4*01	TRBJ2-7*01	tumor		0.9999996423721312	0.11015032	0.48463938	0.5588864485422771	0.8566666666666667	0.1211471110582351	0.0035191867500543	0.9387381	0.1094	0.062313423	0.6116334	0.177	0.1803051722235978	0.083889425	0.19095747	0.0401241	0.29767358	-46.19323348999024
684	NPSVWRSSL	R28	74.01032702237522	1	HLA-B*07:02	CAYRSAGNQGAQKLVF	CASSLGRGTYEQYF	TRAV38-2/DV8*01	TRAJ54*01	TRBV5-4*01	TRBJ2-7*01	tumor		1.0	0.1306963	0.4608551	0.583890438079834	0.76	0.0689716339111328	0.3306408226490021	0.9662121	0.1108	0.037057124	0.40100694	0.0839999999999999	0.1874541832774411	0.031590223	0.19027646	0.06501212	0.22486508	-44.48360443115234
685	WPSVWRSSL	R28	69.70740103270224	1	HLA-B*07:02	CAYRSAGNQGAQKLVF	CASSLGRGTYEQYF	TRAV38-2/DV8*01	TRAJ54*01	TRBV5-4*01	TRBJ2-7*01	tumor		0.9999998807907104	0.11082942	0.4702261	0.55415940284729	0.83	0.0907956361770629	0.3453136086463928	0.96684176	0.1114	0.045111794	0.5404882	0.0829999999999999	0.1955037410545628	0.19350713	0.21711747	0.058624253	0.2834201	-48.800880432128906
686	CPSVWRSSL	R28	77.0223752151463	1	HLA-B*07:02	CAYRSAGNQGAQKLVF	CASSLGRGTYEQYF	TRAV38-2/DV8*01	TRAJ54*01	TRBV5-4*01	TRBJ2-7*01	tumor		0.9999961853027344	0.13526517	0.47017345	0.5862731138865154	0.8433333333333334	0.0357668548822402	0.0186239760369062	0.9051789	0.11	0.024289355	0.5678934	0.022	0.1951505030097905	0.47442216	0.14264701	0.21018071	0.3533181	-46.36394119262695
687	EPSVWRSSL	R28	71.85886402753873	1	HLA-B*07:02	CAYRSAGNQGAQKLVF	CASSLGRGTYEQYF	TRAV38-2/DV8*01	TRAJ54*01	TRBV5-4*01	TRBJ2-7*01	tumor		0.9999998807907104	0.11167003	0.46990308	0.5758628050486247	0.7466666666666667	0.0354836732149124	0.0145215159282088	0.9070243	0.1095	0.047876626	0.5211093	0.019	0.1904913017860963	0.0058575273	0.17575374	0.5089092	0.2348949	-53.11196899414063
688	VPRVWRSSL	R28	6.3425129087779695	0	HLA-B*07:02	CAYRSAGNQGAQKLVF	CASSLGRGTYEQYF	TRAV38-2/DV8*01	TRAJ54*01	TRBV5-4*01	TRBJ2-7*01	tumor		0.9999996423721312	0.13510062	0.49201778	0.5746373335520427	0.88	0.1167891696095466	0.3943610787391662	0.90815973	0.1266	0.057367716	0.41413137	0.1879999999999999	0.1461816730814462	0.00423041	0.21440229	0.046944223	0.38848603	-50.62621307373047
689	VPAVWRSSL	R28	4.3029259896729775	0	HLA-B*07:02	CAYRSAGNQGAQKLVF	CASSLGRGTYEQYF	TRAV38-2/DV8*01	TRAJ54*01	TRBV5-4*01	TRBJ2-7*01	tumor		0.9999922513961792	0.2702336	0.46513385	0.5485138098398845	0.86	0.1407163441181183	0.3607476651668548	0.8224578	0.1122	0.045799587	0.5760546	0.1039999999999999	0.1652079183797468	0.102232665	0.22162075	0.10391337	0.79526395	-46.12041091918945
690	VPHVWRSSL	R28	63.16695352839932	0	HLA-B*07:02	CAYRSAGNQGAQKLVF	CASSLGRGTYEQYF	TRAV38-2/DV8*01	TRAJ54*01	TRBV5-4*01	TRBJ2-7*01	tumor		0.9999997615814208	0.14959858	0.48205945	0.6222663323084514	0.9	0.1521527171134948	0.2896117269992828	0.87572104	0.1004	0.047930405	0.4148106	0.1129999999999999	0.1668764933929196	0.0022304654	0.25025305	0.23161308	0.61805433	-44.353328704833984
691	VPNVWRSSL	R28	80.46471600688469	1	HLA-B*07:02	CAYRSAGNQGAQKLVF	CASSLGRGTYEQYF	TRAV38-2/DV8*01	TRAJ54*01	TRBV5-4*01	TRBJ2-7*01	tumor		1.0	0.12401396	0.47519806	0.5846246878306072	0.8766666666666667	0.1134998053312301	0.4287823438644409	0.78332835	0.1185	0.047415502	0.5599666	0.155	0.0701106493856059	0.0067582726	0.2576542	0.033704657	0.43945652	-51.48560333251953
692	VPMVWRSSL	R28	9.14802065404475	0	HLA-B*07:02	CAYRSAGNQGAQKLVF	CASSLGRGTYEQYF	TRAV38-2/DV8*01	TRAJ54*01	TRBV5-4*01	TRBJ2-7*01	tumor		0.9999969005584716	0.1480043	0.46981385	0.5852397680282593	0.8966666666666666	0.1309343576431274	0.0004079262726008	0.8107358	0.1009	0.054919653	0.59882927	0.135	0.1767191828868817	0.044007927	0.24575053	0.30707708	0.45081666	-42.4002799987793
693	VPQVWRSSL	R28	13.700516351118765	0	HLA-B*07:02	CAYRSAGNQGAQKLVF	CASSLGRGTYEQYF	TRAV38-2/DV8*01	TRAJ54*01	TRBV5-4*01	TRBJ2-7*01	tumor		0.9999957084655762	0.15247041	0.47153035	0.6163748105367024	0.88	0.1688302457332611	0.3865154087543487	0.79660994	0.1398	0.04723718	0.52100515	0.1069999999999999	0.2112984668303397	0.0017351508	0.1896989	0.5128893	0.44347274	-51.063175201416016
694	VPYVWRSSL	R28	38.89845094664372	0	HLA-B*07:02	CAYRSAGNQGAQKLVF	CASSLGRGTYEQYF	TRAV38-2/DV8*01	TRAJ54*01	TRBV5-4*01	TRBJ2-7*01	tumor		0.9999929666519164	0.13823827	0.47481254	0.6228855450948079	0.91	0.1625487655401229	0.0014637837884947	0.7088895	0.1129	0.06451597	0.41220927	0.122	0.2035535625152988	0.012974411	0.16089877	0.06781787	0.6843483	-50.87150955200195
695	VPKVWRSSL	R28	11.34251290877797	0	HLA-B*07:02	CAYRSAGNQGAQKLVF	CASSLGRGTYEQYF	TRAV38-2/DV8*01	TRAJ54*01	TRBV5-4*01	TRBJ2-7*01	tumor		0.9999817609786988	0.13153063	0.48630643	0.5639801820119221	0.8666666666666667	0.2060227841138839	0.0009983238996937	0.7703189	0.0957	0.053377986	0.61490685	0.13	0.1738959883310599	0.0034571588	0.24627323	0.47088262	0.4862289	-40.95317840576172
696	VPTVWRSSL	R28	78.74354561101549	1	HLA-B*07:02	CAYRSAGNQGAQKLVF	CASSLGRGTYEQYF	TRAV38-2/DV8*01	TRAJ54*01	TRBV5-4*01	TRBJ2-7*01	tumor		0.9997766613960266	0.21497191	0.46029735	0.5648699204126995	0.87	0.0697542876005172	0.0021996535360813	0.863365	0.0924	0.046500202	0.38874367	0.152	0.2172805994967347	0.05255094	0.23064879	0.11452082	0.41563708	-46.804107666015625
697	VPIVWRSSL	R28	24.35456110154905	0	HLA-B*07:02	CAYRSAGNQGAQKLVF	CASSLGRGTYEQYF	TRAV38-2/DV8*01	TRAJ54*01	TRBV5-4*01	TRBJ2-7*01	tumor		0.999995231628418	0.12230826	0.46931168	0.5798566341400146	0.9266666666666666	0.1734343767166137	0.3708810210227966	0.58175457	0.0881	0.056207463	0.5563835	0.049	0.1129824644332984	0.22286972	0.24399526	0.19346778	0.44229487	-50.01716613769531
698	VPDVWRSSL	R28	10.12908777969019	0	HLA-B*07:02	CAYRSAGNQGAQKLVF	CASSLGRGTYEQYF	TRAV38-2/DV8*01	TRAJ54*01	TRBV5-4*01	TRBJ2-7*01	tumor		0.9999992847442628	0.15805586	0.46353292	0.5424908796946208	0.8766666666666667	0.1307766735553741	0.4419153034687042	0.5939607	0.102	0.061939083	0.5791228	0.036	0.0885957493796013	0.001594156	0.17025271	0.11265199	0.4184363	-42.45528793334961
699	VPVVWRSSL	R28	15.081755593803786	0	HLA-B*07:02	CAYRSAGNQGAQKLVF	CASSLGRGTYEQYF	TRAV38-2/DV8*01	TRAJ54*01	TRBV5-4*01	TRBJ2-7*01	tumor		0.9999990463256836	0.1317705	0.47447443	0.563126802444458	0.93	0.1377736032009124	0.409292072057724	0.5285771	0.114	0.05002887	0.5085763	0.0929999999999999	0.1991585288604255	0.2062237	0.23786058	0.08523262	0.5136429	-53.05314636230469
700	VPFVWRSSL	R28	59.63855421686747	0	HLA-B*07:02	CAYRSAGNQGAQKLVF	CASSLGRGTYEQYF	TRAV38-2/DV8*01	TRAJ54*01	TRBV5-4*01	TRBJ2-7*01	tumor		0.9999960660934448	0.14162508	0.47978318	0.6391816933949788	0.9166666666666666	0.207988440990448	0.3935167789459228	0.8510051	0.0764	0.07894777	0.3810785	0.0789999999999999	0.0194284630051697	0.079578966	0.17609274	0.18356639	0.6363571	-48.0349006652832
701	VPLVWRSSL	R28	2.1514629948364887	0	HLA-B*07:02	CAYRSAGNQGAQKLVF	CASSLGRGTYEQYF	TRAV38-2/DV8*01	TRAJ54*01	TRBV5-4*01	TRBJ2-7*01	tumor		0.9999997615814208	0.15089938	0.47419086	0.5715851783752441	0.92	0.1883879750967025	0.4386633634567261	0.64443403	0.0226	0.05477194	0.60300773	0.0869999999999999	0.1913334722063155	0.09808734	0.25556415	0.108321615	0.63793063	-43.036865234375
702	VPGVWRSSL	R28	18.072289156626507	0	HLA-B*07:02	CAYRSAGNQGAQKLVF	CASSLGRGTYEQYF	TRAV38-2/DV8*01	TRAJ54*01	TRBV5-4*01	TRBJ2-7*01	tumor		0.999991774559021	0.1379757	0.47493526	0.6096808910369873	0.9133333333333332	0.1642995476722717	0.0922199860215187	0.9059816	0.0154	0.06874523	0.38508242	0.127	0.1110922558800666	0.3297322	0.2279885	0.06921992	0.7276449	-48.26266479492188
703	VPEVWRSSL	R28	9.345955249569707	0	HLA-B*07:02	CAYRSAGNQGAQKLVF	CASSLGRGTYEQYF	TRAV38-2/DV8*01	TRAJ54*01	TRBV5-4*01	TRBJ2-7*01	tumor		0.9999997615814208	0.15986946	0.45136225	0.5580222606658936	0.8633333333333333	0.1117258593440055	0.3796437680721283	0.669164	0.0863	0.0531831	0.5421213	0.0639999999999999	0.1995212829817319	0.0005594194	0.18269397	0.060118925	0.43258932	-52.06588745117188
704	VPWVWRSSL	R28	90.0172117039587	1	HLA-B*07:02	CAYRSAGNQGAQKLVF	CASSLGRGTYEQYF	TRAV38-2/DV8*01	TRAJ54*01	TRBV5-4*01	TRBJ2-7*01	tumor		0.9999672174453736	0.17711298	0.46614593	0.5581697225570679	0.9233333333333332	0.1445751339197158	0.3789890110492706	0.7532962	0.1158	0.06051799	0.59306705	0.121	0.1804111135788843	0.6239711	0.21881917	0.055129647	0.5329174	-63.00843811035156
705	VPPVWRSSL	R28	12.80550774526678	0	HLA-B*07:02	CAYRSAGNQGAQKLVF	CASSLGRGTYEQYF	TRAV38-2/DV8*01	TRAJ54*01	TRBV5-4*01	TRBJ2-7*01	tumor		0.9999997615814208	0.0997529	0.4648149	0.6084973414738972	0.8566666666666667	0.1046281307935714	0.0003502665495034	0.8925362	0.1292	0.05256445	0.50221336	0.1149999999999999	0.1911704222933622	0.07118526	0.21738957	0.10370563	0.64749813	-51.38880157470703
706	VPCVWRSSL	R28	67.55593803786574	1	HLA-B*07:02	CAYRSAGNQGAQKLVF	CASSLGRGTYEQYF	TRAV38-2/DV8*01	TRAJ54*01	TRBV5-4*01	TRBJ2-7*01	tumor		0.999997615814209	0.18568951	0.46446678	0.5539603233337402	0.91	0.1179937869310379	0.419745534658432	0.5869216	0.1092	0.032323804	0.3760041	0.056	0.166478905812255	0.23611525	0.16341591	0.08005113	0.7659226	-52.671905517578125
707	VPSPWRSSL	R28	26.075731497418246	0	HLA-B*07:02	CAYRSAGNQGAQKLVF	CASSLGRGTYEQYF	TRAV38-2/DV8*01	TRAJ54*01	TRBV5-4*01	TRBJ2-7*01	tumor		1.0	0.09479724	0.45668826	0.5385671456654866	0.8966666666666666	0.0365716330707073	0.093146689236164	0.064570695	0.9408	0.052350834	0.62563545	0.04	0.1283253331755986	0.008936077	0.20579416	0.1968082	0.5122215	-59.54567337036133
708	VPSQWRSSL	R28	0.4879518072289156	0	HLA-B*07:02	CAYRSAGNQGAQKLVF	CASSLGRGTYEQYF	TRAV38-2/DV8*01	TRAJ54*01	TRBV5-4*01	TRBJ2-7*01	tumor		1.0	0.10918418	0.46193144	0.5753560860951741	0.8833333333333333	0.0499625764787197	0.3492001593112945	0.053661704	0.1084	0.025685798	0.4293293	0.06	0.0975032149915932	0.036349773	0.20889091	0.14549825	0.34978607	-48.798248291015625
709	VPSKWRSSL	R28	0.5163511187607573	0	HLA-B*07:02	CAYRSAGNQGAQKLVF	CASSLGRGTYEQYF	TRAV38-2/DV8*01	TRAJ54*01	TRBV5-4*01	TRBJ2-7*01	tumor		0.9999693632125854	0.090983994	0.4698665	0.5940030415852864	0.8966666666666666	0.0567354038357734	0.4799470007419586	0.18022954	0.0897	0.027058749	0.5945173	0.1059999999999999	0.0746361236328084	0.07414949	0.21937567	0.05264776	0.441867	-55.064918518066406
710	VPSSWRSSL	R28	4.922547332185887	0	HLA-B*07:02	CAYRSAGNQGAQKLVF	CASSLGRGTYEQYF	TRAV38-2/DV8*01	TRAJ54*01	TRBV5-4*01	TRBJ2-7*01	tumor		0.9999996423721312	0.10947127	0.46613923	0.5860501527786255	0.8933333333333333	0.0520029254257679	0.3471855819225311	0.12808944	0.0948	0.030896299	0.6251676	0.029	0.1598605296894675	0.04016	0.23190047	0.100902475	0.43799242	-56.768775939941406
711	VPSGWRSSL	R28	7.564543889845094	0	HLA-B*07:02	CAYRSAGNQGAQKLVF	CASSLGRGTYEQYF	TRAV38-2/DV8*01	TRAJ54*01	TRBV5-4*01	TRBJ2-7*01	tumor		0.9999998807907104	0.10711936	0.4666765	0.5411410331726074	0.9	0.0607633702456951	0.4136549532413482	0.25185588	0.0595	0.02657815	0.55140543	0.042	0.0543663433010806	0.015724689	0.25545928	0.100778654	0.37978575	-53.40185546875
712	VPSEWRSSL	R28	1.6609294320137695	0	HLA-B*07:02	CAYRSAGNQGAQKLVF	CASSLGRGTYEQYF	TRAV38-2/DV8*01	TRAJ54*01	TRBV5-4*01	TRBJ2-7*01	tumor		0.9999998807907104	0.119344	0.46193233	0.517147143681844	0.8666666666666667	0.073165014386177	0.3362148404121399	0.056546267	0.0755	0.034337033	0.41048658	0.028	0.1021262900219881	0.090973526	0.2475984	0.1567502	0.3600452	-50.72100830078125
713	VPSTWRSSL	R28	18.32185886402754	0	HLA-B*07:02	CAYRSAGNQGAQKLVF	CASSLGRGTYEQYF	TRAV38-2/DV8*01	TRAJ54*01	TRBV5-4*01	TRBJ2-7*01	tumor		0.999977707862854	0.16971631	0.45799154	0.5929001172383626	0.88	0.0363392829895019	0.3651717901229858	0.0867457	0.0864	0.03489987	0.6478077	0.039	0.1892222155525814	0.07720688	0.22955042	0.07621916	0.388534	-51.281227111816406
714	VPSAWRSSL	R28	31.411359724612737	0	HLA-B*07:02	CAYRSAGNQGAQKLVF	CASSLGRGTYEQYF	TRAV38-2/DV8*01	TRAJ54*01	TRBV5-4*01	TRBJ2-7*01	tumor		1.0	0.14393066	0.47041047	0.5208715995152791	0.8633333333333333	0.0564023405313491	0.3640654385089874	0.5505205	0.0854	0.038921148	0.37912235	0.0819999999999999	0.1014022662930074	0.004978776	0.25435802	0.1288968	0.49819008	-50.28028869628906
715	VPSRWRSSL	R28	0.8347676419965576	0	HLA-B*07:02	CAYRSAGNQGAQKLVF	CASSLGRGTYEQYF	TRAV38-2/DV8*01	TRAJ54*01	TRBV5-4*01	TRBJ2-7*01	tumor		0.9999994039535522	0.10222177	0.4694978	0.5724198420842488	0.9	0.0345117971301078	0.2703838944435119	0.40741277	0.105	0.035212856	0.5287195	0.13	0.0619500565444468	0.21555722	0.2293975	0.36630636	0.37322235	-48.3450927734375
716	VPSLWRSSL	R28	10.223752151462994	0	HLA-B*07:02	CAYRSAGNQGAQKLVF	CASSLGRGTYEQYF	TRAV38-2/DV8*01	TRAJ54*01	TRBV5-4*01	TRBJ2-7*01	tumor		1.0	0.1026292	0.45948744	0.5445737838745117	0.8666666666666667	0.0673306509852409	0.3369340598583221	0.8659928	0.0682	0.05502067	0.57003874	0.121	0.103845893163816	0.06605023	0.2567034	0.10114856	0.7322604	-51.53570175170898
717	VPSHWRSSL	R28	0.7831325301204819	0	HLA-B*07:02	CAYRSAGNQGAQKLVF	CASSLGRGTYEQYF	TRAV38-2/DV8*01	TRAJ54*01	TRBV5-4*01	TRBJ2-7*01	tumor		1.0	0.10116529	0.46697223	0.5686869621276855	0.8933333333333333	0.0394269675016403	0.387701541185379	0.055640858	0.0527	0.037628546	0.4886462	0.06	0.1415094298979965	0.08138612	0.26535454	0.4713512	0.4017685	-58.99579620361328
718	VPSNWRSSL	R28	9.00172117039587	0	HLA-B*07:02	CAYRSAGNQGAQKLVF	CASSLGRGTYEQYF	TRAV38-2/DV8*01	TRAJ54*01	TRBV5-4*01	TRBJ2-7*01	tumor		0.9999948740005492	0.10513855	0.4618129	0.6065561771392822	0.9	0.1465159058570861	0.3620658814907074	0.046276074	0.0919	0.02683838	0.3914709	0.0749999999999999	0.1647028542531188	0.18276715	0.25486538	0.22964479	0.36799222	-59.42238998413086
719	VPSDWRSSL	R28	0.6282271944922547	0	HLA-B*07:02	CAYRSAGNQGAQKLVF	CASSLGRGTYEQYF	TRAV38-2/DV8*01	TRAJ54*01	TRBV5-4*01	TRBJ2-7*01	tumor		0.9999998807907104	0.11440606	0.45629585	0.5131331284840901	0.9033333333333332	0.0455885678529739	0.3862024545669555	0.04867899	0.0842	0.036234688	0.5937746	0.028	0.0546608540818851	0.30390325	0.26386625	0.036515806	0.45896998	-51.0460319519043
720	VPSMWRSSL	R28	0.9810671256454389	0	HLA-B*07:02	CAYRSAGNQGAQKLVF	CASSLGRGTYEQYF	TRAV38-2/DV8*01	TRAJ54*01	TRBV5-4*01	TRBJ2-7*01	tumor		0.9999991655349731	0.09958719	0.447443	0.5435223579406738	0.8733333333333333	0.0379835180938243	0.0124094597995281	0.6043192	0.092	0.055836182	0.3598573	0.0949999999999999	0.1671965253830421	0.024154335	0.22291338	0.11136324	0.25041556	-52.55548095703125
721	VPSIWRSSL	R28	58.77796901893287	0	HLA-B*07:02	CAYRSAGNQGAQKLVF	CASSLGRGTYEQYF	TRAV38-2/DV8*01	TRAJ54*01	TRBV5-4*01	TRBJ2-7*01	tumor		0.9972236156463624	0.09556138	0.46308222	0.5919832388559978	0.8466666666666667	0.0589667484164238	0.3871542513370514	0.84188	0.0834	0.05756433	0.5481072	0.123	0.1350416564295301	0.036299556	0.25414708	0.31706622	0.30742797	-51.11168670654297
722	VPSFWRSSL	R28	1.376936316695353	0	HLA-B*07:02	CAYRSAGNQGAQKLVF	CASSLGRGTYEQYF	TRAV38-2/DV8*01	TRAJ54*01	TRBV5-4*01	TRBJ2-7*01	tumor		0.9999994039535522	0.10172515	0.45362437	0.5735936164855957	0.8766666666666667	0.0536746978759765	0.2670338153839111	0.80195045	0.0643	0.053694934	0.5693866	0.0839999999999999	0.1936189986561657	0.31887174	0.23556745	0.17809892	0.3877393	-54.79530715942383
723	VPSYWRSSL	R28	1.53184165232358	0	HLA-B*07:02	CAYRSAGNQGAQKLVF	CASSLGRGTYEQYF	TRAV38-2/DV8*01	TRAJ54*01	TRBV5-4*01	TRBJ2-7*01	tumor		0.9999997615814208	0.10166122	0.4625062	0.6061782042185466	0.8866666666666667	0.0487301237881183	0.0169741045683622	0.2448503	0.0934	0.05864376	0.48348704	0.0919999999999999	0.1364869922908838	0.2868654	0.16762857	0.13705984	0.3857609	-54.0527572631836
724	VPSWWRSSL	R28	1.6351118760757315	0	HLA-B*07:02	CAYRSAGNQGAQKLVF	CASSLGRGTYEQYF	TRAV38-2/DV8*01	TRAJ54*01	TRBV5-4*01	TRBJ2-7*01	tumor		0.9999990463256836	0.09446073	0.45842728	0.59231702486674	0.87	0.0706049501895904	0.311258465051651	0.4228227	0.0974	0.0354584	0.35721394	0.129	0.1464240450659417	0.44603753	0.25324515	0.08229355	0.33789772	-68.24037170410156
725	VPSCWRSSL	R28	12.994836488812393	0	HLA-B*07:02	CAYRSAGNQGAQKLVF	CASSLGRGTYEQYF	TRAV38-2/DV8*01	TRAJ54*01	TRBV5-4*01	TRBJ2-7*01	tumor		0.9999790191650392	0.11889511	0.4533169	0.5764857133229573	0.88	0.0477857403457164	0.4015049040317535	0.64782196	0.0854	0.021659793	0.61228997	0.031	0.0659066016043652	0.03716582	0.18742952	0.1103524	0.58144116	-57.500282287597656
726	VPSVPRSSL	R28	0.4388984509466437	0	HLA-B*07:02	CAYRSAGNQGAQKLVF	CASSLGRGTYEQYF	TRAV38-2/DV8*01	TRAJ54*01	TRBV5-4*01	TRBJ2-7*01	tumor		0.9998445510864258	0.1396138	0.4741948	0.5188286304473877	0.83	0.0881223157048225	0.1616374552249908	0.5110529	0.0962	0.09637361	0.38860643	0.1159999999999999	0.1168813368218252	0.0017021894	0.14727752	0.14941338	0.7667158	-55.188568115234375
727	VPSVHRSSL	R28	0.576592082616179	0	HLA-B*07:02	CAYRSAGNQGAQKLVF	CASSLGRGTYEQYF	TRAV38-2/DV8*01	TRAJ54*01	TRBV5-4*01	TRBJ2-7*01	tumor		0.9999610185623168	0.12103842	0.47539183	0.5409587224324544	0.87	0.1324457377195358	0.4262790083885193	0.5359701	0.0672	0.06003299	0.5817949	0.136	0.1715098982152995	0.003826946	0.18138093	0.3113826	0.3883289	-46.3265380859375
728	VPSVGRSSL	R28	0.4905335628227195	0	HLA-B*07:02	CAYRSAGNQGAQKLVF	CASSLGRGTYEQYF	TRAV38-2/DV8*01	TRAJ54*01	TRBV5-4*01	TRBJ2-7*01	tumor		0.9999971389770508	0.14453195	0.47818252	0.5413235028584797	0.8633333333333333	0.2000053524971008	0.3992189466953277	0.8439643	0.0175	0.084093735	0.6066246	0.0689999999999999	0.180148575468047	0.0005353689	0.14835227	0.16946667	0.80429286	-44.12540435791016
729	VPSVKRSSL	R28	0.5507745266781412	0	HLA-B*07:02	CAYRSAGNQGAQKLVF	CASSLGRGTYEQYF	TRAV38-2/DV8*01	TRAJ54*01	TRBV5-4*01	TRBJ2-7*01	tumor		0.999663233757019	0.16056421	0.468296	0.5549137592315674	0.8466666666666667	0.1653163284063339	0.2310128509998321	0.66794986	0.0786	0.08602384	0.517291	0.058	0.1449779743226827	0.004078567	0.1943134	0.14987946	0.75273526	-37.69207763671875
730	VPSVRRSSL	R28	1.1273666092943202	0	HLA-B*07:02	CAYRSAGNQGAQKLVF	CASSLGRGTYEQYF	TRAV38-2/DV8*01	TRAJ54*01	TRBV5-4*01	TRBJ2-7*01	tumor		0.9999990463256836	0.12412999	0.46576193	0.5075813134511311	0.8466666666666667	0.1635396629571914	0.3835586607456207	0.930184	0.1213	0.09007546	0.3822305	0.1039999999999999	0.1187770346543402	0.0026144683	0.19787085	0.100186795	0.60577625	-43.50245666503906
731	VPSVTRSSL	R28	0.4905335628227195	0	HLA-B*07:02	CAYRSAGNQGAQKLVF	CASSLGRGTYEQYF	TRAV38-2/DV8*01	TRAJ54*01	TRBV5-4*01	TRBJ2-7*01	tumor		0.9999792575836182	0.12760317	0.47550678	0.5822441975275676	0.8366666666666667	0.0768879354000091	0.3896192014217376	0.4416775	0.1055	0.0881891	0.6365448	0.044	0.1705199715484923	0.00027617812	0.16789731	0.07687667	0.6360124	-40.57601165771485
732	VPSVSRSSL	R28	0.981067125645439	0	HLA-B*07:02	CAYRSAGNQGAQKLVF	CASSLGRGTYEQYF	TRAV38-2/DV8*01	TRAJ54*01	TRBV5-4*01	TRBJ2-7*01	tumor		0.9999991655349731	0.11806746	0.47812444	0.5759966770807903	0.8333333333333334	0.0888156592845916	0.3654424846172333	0.5179601	0.0929	0.08405737	0.38407516	0.1069999999999999	0.1834347938325663	0.0004928112	0.16740906	0.19791503	0.60090774	-47.695796966552734
733	VPSVQRSSL	R28	1.970740103270224	0	HLA-B*07:02	CAYRSAGNQGAQKLVF	CASSLGRGTYEQYF	TRAV38-2/DV8*01	TRAJ54*01	TRBV5-4*01	TRBJ2-7*01	tumor		0.9999992847442628	0.12968136	0.46275538	0.5404629309972127	0.87	0.2018268406391143	0.3995724022388458	0.37273696	0.1	0.07855297	0.5806197	0.1109999999999999	0.1966608526883647	0.019755155	0.11253234	0.15899678	0.6923615	-44.66167068481445
734	VPSVVRSSL	R28	0.9208261617900172	0	HLA-B*07:02	CAYRSAGNQGAQKLVF	CASSLGRGTYEQYF	TRAV38-2/DV8*01	TRAJ54*01	TRBV5-4*01	TRBJ2-7*01	tumor		0.9999984502792358	0.13736565	0.47785008	0.5006271600723267	0.85	0.1372394412755966	0.4567943513393402	0.8304003	0.1037	0.09997744	0.6110485	0.179	0.1839349614005186	0.0008184314	0.15509735	0.15071785	0.74045676	-45.38489532470703
735	VPSVARSSL	R28	0.4044750430292599	0	HLA-B*07:02	CAYRSAGNQGAQKLVF	CASSLGRGTYEQYF	TRAV38-2/DV8*01	TRAJ54*01	TRBV5-4*01	TRBJ2-7*01	tumor		0.9999895095825196	0.12740889	0.48242712	0.5138285160064697	0.81	0.1288388669490814	0.4233545064926147	0.8650703	0.1045	0.09390808	0.51427734	0.17	0.1884046071645571	0.0005263984	0.15282117	0.15741906	0.7734085	-41.40777587890625
736	VPSVIRSSL	R28	0.5507745266781412	0	HLA-B*07:02	CAYRSAGNQGAQKLVF	CASSLGRGTYEQYF	TRAV38-2/DV8*01	TRAJ54*01	TRBV5-4*01	TRBJ2-7*01	tumor		0.9985461235046388	0.166201	0.47610855	0.5007432301839192	0.8633333333333333	0.2691305875778198	0.4152686893939972	0.75655967	0.076	0.10559821	0.3758995	0.1879999999999999	0.1735923202664707	0.0020686388	0.16185406	0.08079409	0.7366895	-41.42475128173828
737	VPSVLRSSL	R28	0.4905335628227195	0	HLA-B*07:02	CAYRSAGNQGAQKLVF	CASSLGRGTYEQYF	TRAV38-2/DV8*01	TRAJ54*01	TRBV5-4*01	TRBJ2-7*01	tumor		0.9999200105667114	0.1473543	0.48061258	0.5009283224741619	0.8666666666666667	0.1106170341372489	0.3455021381378174	0.7446572	0.0595	0.11259893	0.63460237	0.1839999999999999	0.185977355101204	0.006119132	0.14192988	0.22011997	0.7472103	-39.36903381347656
738	VPSVNRSSL	R28	0.7573149741824442	0	HLA-B*07:02	CAYRSAGNQGAQKLVF	CASSLGRGTYEQYF	TRAV38-2/DV8*01	TRAJ54*01	TRBV5-4*01	TRBJ2-7*01	tumor		0.9999995231628418	0.12490606	0.47910973	0.5821640491485596	0.8233333333333334	0.2060704380273819	0.3715782165527344	0.34651208	0.1085	0.09509288	0.39807728	0.0729999999999999	0.1915631296142237	0.00025442243	0.18689689	0.285965	0.699912	-43.19886779785156
739	VPSVMRSSL	R28	0.3270223752151463	0	HLA-B*07:02	CAYRSAGNQGAQKLVF	CASSLGRGTYEQYF	TRAV38-2/DV8*01	TRAJ54*01	TRBV5-4*01	TRBJ2-7*01	tumor		0.9999998807907104	0.13637789	0.46718872	0.4953671296437582	0.8533333333333334	0.1481141895055771	0.3725878298282623	0.7920429	0.1085	0.10533978	0.60379267	0.1779999999999999	0.0939158635948842	0.00706771	0.13386422	0.13417287	0.7643972	-40.54187774658203
740	VPSVERSSL	R28	0.5335628227194493	0	HLA-B*07:02	CAYRSAGNQGAQKLVF	CASSLGRGTYEQYF	TRAV38-2/DV8*01	TRAJ54*01	TRBV5-4*01	TRBJ2-7*01	tumor		0.9999997615814208	0.12963854	0.46524608	0.520136038462321	0.8566666666666667	0.0951232984662056	0.3164849877357483	0.34405544	0.0238	0.09850757	0.62590766	0.043	0.1337853290198836	0.004584521	0.13816974	0.42136598	0.5087182	-45.71175384521485
741	VPSVYRSSL	R28	65.92082616179002	0	HLA-B*07:02	CAYRSAGNQGAQKLVF	CASSLGRGTYEQYF	TRAV38-2/DV8*01	TRAJ54*01	TRBV5-4*01	TRBJ2-7*01	tumor		0.999992847442627	0.13021936	0.47479108	0.5693885485331218	0.8666666666666667	0.2518976628780365	0.2433246076107025	0.8385818	0.1159	0.04873108	0.52591825	0.0929999999999999	0.2004321271866501	0.007887781	0.12077504	0.22034073	0.22481754	-59.00221252441406
742	VPSVFRSSL	R28	0.9552495697074008	0	HLA-B*07:02	CAYRSAGNQGAQKLVF	CASSLGRGTYEQYF	TRAV38-2/DV8*01	TRAJ54*01	TRBV5-4*01	TRBJ2-7*01	tumor		0.9999985694885254	0.15571031	0.47980958	0.5204435586929321	0.8466666666666667	0.2973510026931762	0.2368138879537582	0.8909133	0.15	0.091213904	0.38383383	0.0809999999999999	0.1897872482819366	0.0057182014	0.16120383	0.085770935	0.16188066	-48.376747131347656
743	VPSVDRSSL	R28	0.5249569707401033	0	HLA-B*07:02	CAYRSAGNQGAQKLVF	CASSLGRGTYEQYF	TRAV38-2/DV8*01	TRAJ54*01	TRBV5-4*01	TRBJ2-7*01	tumor		0.9999990463256836	0.14385612	0.47824052	0.5438149770100911	0.8566666666666667	0.1181596368551254	0.3841879963874817	0.29479998	0.095	0.109683484	0.655192	0.055	0.1961239566997392	0.0008480847	0.10539524	0.20347777	0.5718316	-38.26279067993164
744	VPSVCRSSL	R28	1.2994836488812394	0	HLA-B*07:02	CAYRSAGNQGAQKLVF	CASSLGRGTYEQYF	TRAV38-2/DV8*01	TRAJ54*01	TRBV5-4*01	TRBJ2-7*01	tumor		0.9999096393585204	0.1323136	0.47238252	0.5474632581075032	0.8533333333333334	0.0727026090025901	0.3838443160057068	0.8510673	0.0918	0.041523017	0.38884753	0.0899999999999999	0.1965666577365482	0.0006771982	0.088999376	0.1546469	0.7588941	-43.07146835327149
745	VPSVWKSSL	R28	72.37521514629948	1	HLA-B*07:02	CAYRSAGNQGAQKLVF	CASSLGRGTYEQYF	TRAV38-2/DV8*01	TRAJ54*01	TRBV5-4*01	TRBJ2-7*01	tumor		0.999875783920288	0.16932791	0.46423107	0.6650110880533855	0.8633333333333333	0.1555853188037872	0.5448315143585205	0.8344401	0.0161	0.061565213	0.55427086	0.132	0.1456713566672988	0.019515932	0.26470822	0.1174715	0.44562525	-46.20147705078125
746	VPSVWHSSL	R28	22.719449225473323	0	HLA-B*07:02	CAYRSAGNQGAQKLVF	CASSLGRGTYEQYF	TRAV38-2/DV8*01	TRAJ54*01	TRBV5-4*01	TRBJ2-7*01	tumor		0.9999899864196776	0.15146454	0.4583755	0.5984168847401936	0.8666666666666667	0.0898925140500068	0.301699697971344	0.14766102	0.0184	0.051765684	0.5990162	0.12	0.1906724435932119	0.018834978	0.20824437	0.018336238	0.48640382	-48.10448455810547
747	VPSVWGSSL	R28	0.3442340791738382	0	HLA-B*07:02	CAYRSAGNQGAQKLVF	CASSLGRGTYEQYF	TRAV38-2/DV8*01	TRAJ54*01	TRBV5-4*01	TRBJ2-7*01	tumor		0.999996781349182	0.1443021	0.45686516	0.5679946740468342	0.8666666666666667	0.2029676288366317	0.3355414271354675	0.6487809	0.1541	0.06560654	0.48206812	0.1059999999999999	0.1535866034311766	0.04156795	0.34366018	0.043942362	0.3264343	-47.24090194702149
748	VPSVWPSSL	R28	0.4733218588640275	0	HLA-B*07:02	CAYRSAGNQGAQKLVF	CASSLGRGTYEQYF	TRAV38-2/DV8*01	TRAJ54*01	TRBV5-4*01	TRBJ2-7*01	tumor		0.9999997615814208	0.15004346	0.46259716	0.5569758415222168	0.8433333333333334	0.1021196618676185	0.3144838809967041	0.27533576	0.1277	0.047590226	0.37231204	0.13	0.0178743868207675	0.00938043	0.2717045	0.033368133	0.18783107	-61.64039993286133
749	VPSVWTSSL	R28	0.6024096385542168	0	HLA-B*07:02	CAYRSAGNQGAQKLVF	CASSLGRGTYEQYF	TRAV38-2/DV8*01	TRAJ54*01	TRBV5-4*01	TRBJ2-7*01	tumor		0.999970555305481	0.1507392	0.45574322	0.5913649797439575	0.8666666666666667	0.0579878501594066	0.2931733727455139	0.3332734	0.0125	0.055530168	0.63753104	0.145	0.19628251453978	0.002434224	0.37584695	0.13889866	0.19355793	-54.40398406982422
750	VPSVWSSSL	R28	0.6368330464716007	0	HLA-B*07:02	CAYRSAGNQGAQKLVF	CASSLGRGTYEQYF	TRAV38-2/DV8*01	TRAJ54*01	TRBV5-4*01	TRBJ2-7*01	tumor		0.9999992847442628	0.14246833	0.45927224	0.5936255057652791	0.88	0.0852157324552536	0.3862742185592651	0.54935616	0.0245	0.078808896	0.4162462	0.12	0.1455957816302543	0.0061839223	0.315508	0.06175093	0.12426564	-62.066139221191406
751	VPSVWQSSL	R28	12.056798623063685	0	HLA-B*07:02	CAYRSAGNQGAQKLVF	CASSLGRGTYEQYF	TRAV38-2/DV8*01	TRAJ54*01	TRBV5-4*01	TRBJ2-7*01	tumor		0.9999998807907104	0.1777088	0.44902477	0.6295549472173054	0.87	0.160863921046257	0.3878390491008758	0.12325746	0.0288	0.061367705	0.5606035	0.143	0.0990987409837544	0.0071747303	0.22348939	0.11376525	0.5007984	-58.48971939086914
752	VPSVWNSSL	R28	0.5163511187607573	0	HLA-B*07:02	CAYRSAGNQGAQKLVF	CASSLGRGTYEQYF	TRAV38-2/DV8*01	TRAJ54*01	TRBV5-4*01	TRBJ2-7*01	tumor		0.9999998807907104	0.13037936	0.45416284	0.6003555456797283	0.8666666666666667	0.1613103449344635	0.4557482600212097	0.16980523	0.9066	0.093203865	0.58580756	0.129	0.1742006899177795	0.013552934	0.2965188	0.5175179	0.48469093	-54.2054443359375
753	VPSVWVSSL	R28	0.6368330464716007	0	HLA-B*07:02	CAYRSAGNQGAQKLVF	CASSLGRGTYEQYF	TRAV38-2/DV8*01	TRAJ54*01	TRBV5-4*01	TRBJ2-7*01	tumor		0.9999991655349731	0.11313229	0.46242133	0.5389835039774578	0.85	0.169921338558197	0.4129210412502289	0.46138546	0.4559	0.05135748	0.52228767	0.13	0.0675706110043393	0.0022892952	0.32821465	0.09559813	0.22011699	-56.03587341308594
754	VPSVWISSL	R28	0.6282271944922547	0	HLA-B*07:02	CAYRSAGNQGAQKLVF	CASSLGRGTYEQYF	TRAV38-2/DV8*01	TRAJ54*01	TRBV5-4*01	TRBJ2-7*01	tumor		0.9988909363746644	0.1333999	0.45030427	0.5706195831298828	0.8066666666666666	0.1389212757349014	0.3306163251399994	0.40553725	0.0227	0.050195385	0.4189289	0.138	0.0041483466717181	0.0015903413	0.2938311	0.04134124	0.539024	-52.348541259765625
755	VPSVWLSSL	R28	0.5507745266781412	0	HLA-B*07:02	CAYRSAGNQGAQKLVF	CASSLGRGTYEQYF	TRAV38-2/DV8*01	TRAJ54*01	TRBV5-4*01	TRBJ2-7*01	tumor		0.9999984502792358	0.13978976	0.45247537	0.6160000165303547	0.8366666666666667	0.1248263120651245	0.5000193119049072	0.41481012	0.947	0.04808974	0.5989079	0.148	0.2007835437631001	0.0009755492	0.26097134	0.43609095	0.66134185	-45.627777099609375
756	VPSVWASSL	R28	2.048192771084337	0	HLA-B*07:02	CAYRSAGNQGAQKLVF	CASSLGRGTYEQYF	TRAV38-2/DV8*01	TRAJ54*01	TRBV5-4*01	TRBJ2-7*01	tumor		0.9998681545257568	0.15516631	0.4591374	0.5966001351674397	0.8566666666666667	0.1801247745752334	0.335294634103775	0.64666593	0.078	0.053522084	0.41759354	0.135	0.1653335497670923	0.004585445	0.2929936	0.060666848	0.1332518	-49.89809036254883
757	VPSVWFSSL	R28	19.27710843373493	0	HLA-B*07:02	CAYRSAGNQGAQKLVF	CASSLGRGTYEQYF	TRAV38-2/DV8*01	TRAJ54*01	TRBV5-4*01	TRBJ2-7*01	tumor		0.9999991655349731	0.1453802	0.44995528	0.6195829312006633	0.86	0.1806920617818832	0.4983217120170593	0.36824796	0.1277	0.06882395	0.592675	0.1039999999999999	0.0220020842083613	0.0054840446	0.21164113	0.46002126	0.45009503	-63.08071899414063
758	VPSVWMSSL	R28	17.900172117039588	0	HLA-B*07:02	CAYRSAGNQGAQKLVF	CASSLGRGTYEQYF	TRAV38-2/DV8*01	TRAJ54*01	TRBV5-4*01	TRBJ2-7*01	tumor		0.9998941421508788	0.13433006	0.45432803	0.6169408162434895	0.8533333333333334	0.1569803804159164	0.2617078721523285	0.29023156	0.0188	0.055769566	0.61716497	0.14	0.0754395845695398	0.00036665797	0.2222284	0.11120934	0.1948629	-53.65983963012695
759	VPSVWYSSL	R28	1.0413080895008606	0	HLA-B*07:02	CAYRSAGNQGAQKLVF	CASSLGRGTYEQYF	TRAV38-2/DV8*01	TRAJ54*01	TRBV5-4*01	TRBJ2-7*01	tumor		0.9999719858169556	0.16438977	0.4580667	0.6270501216252644	0.87	0.1841364651918411	0.3103630840778351	0.09644384	0.2764	0.053897887	0.5501476	0.157	0.0340870075495331	0.018415034	0.15548272	0.037936494	0.2719116	-50.372833251953125
760	VPSVWWSSL	R28	0.3786574870912221	0	HLA-B*07:02	CAYRSAGNQGAQKLVF	CASSLGRGTYEQYF	TRAV38-2/DV8*01	TRAJ54*01	TRBV5-4*01	TRBJ2-7*01	tumor		0.999998927116394	0.13985315	0.45450136	0.6511007944742839	0.8566666666666667	0.125817209482193	0.420374721288681	0.12158868	0.0235	0.031919703	0.4130816	0.0889999999999999	0.029205099196406	0.03932759	0.2986751	0.068851	0.35635638	-61.963287353515625
761	VPSVWESSL	R28	0.6110154905335629	0	HLA-B*07:02	CAYRSAGNQGAQKLVF	CASSLGRGTYEQYF	TRAV38-2/DV8*01	TRAJ54*01	TRBV5-4*01	TRBJ2-7*01	tumor		0.9999996423721312	0.15321554	0.45584604	0.6681032776832581	0.8633333333333333	0.1200725436210632	0.4644616842269897	0.40234518	0.0215	0.07641429	0.6398375	0.0979999999999999	0.0982667566422605	0.0073048472	0.27897862	0.08407466	0.47714895	-55.89991760253906
762	VPSVWRTSL	R28	1.1876075731497415	0	HLA-B*07:02	CAYRSAGNQGAQKLVF	CASSLGRGTYEQYF	TRAV38-2/DV8*01	TRAJ54*01	TRBV5-4*01	TRBJ2-7*01	tumor		0.9999791383743286	0.15287374	0.47108164	0.5868457953135173	0.8566666666666667	0.0717246457934379	0.5426266193389893	0.8966337	0.0568	0.04044835	0.392248	0.145	0.0662240192963508	0.0063462257	0.24771266	0.33988452	0.3848413	-44.91161346435547
763	VPSVWRHSL	R28	1.8158347676419968	0	HLA-B*07:02	CAYRSAGNQGAQKLVF	CASSLGRGTYEQYF	TRAV38-2/DV8*01	TRAJ54*01	TRBV5-4*01	TRBJ2-7*01	tumor		0.999997854232788	0.12666251	0.45867154	0.5365908145904541	0.85	0.0850410014390945	0.5186131596565247	0.74426925	0.8705	0.031885803	0.53727657	0.134	0.0614952503325184	0.20146781	0.16932768	0.095344774	0.60244286	-47.31199645996094
764	VPSVWRQSL	R28	0.8003442340791738	0	HLA-B*07:02	CAYRSAGNQGAQKLVF	CASSLGRGTYEQYF	TRAV38-2/DV8*01	TRAJ54*01	TRBV5-4*01	TRBJ2-7*01	tumor		0.9999983310699464	0.14029837	0.46298736	0.5890674591064453	0.8566666666666667	0.12681245803833	0.3888130486011505	0.7923713	0.0606	0.025734399	0.55856806	0.136	0.0418212950709857	0.11379841	0.15577966	0.13064347	0.41523576	-52.60056686401367
765	VPSVWRVSL	R28	9.401893287435456	0	HLA-B*07:02	CAYRSAGNQGAQKLVF	CASSLGRGTYEQYF	TRAV38-2/DV8*01	TRAJ54*01	TRBV5-4*01	TRBJ2-7*01	tumor		0.9999995231628418	0.18026684	0.46488512	0.5767941474914551	0.8766666666666667	0.1357849389314651	0.3554804623126983	0.87566674	0.0518	0.05047447	0.51708233	0.123	0.0071417371305869	0.012293607	0.25870848	0.14306521	0.5404083	-47.05438995361328
766	VPSVWRNSL	R28	1.179001721170396	0	HLA-B*07:02	CAYRSAGNQGAQKLVF	CASSLGRGTYEQYF	TRAV38-2/DV8*01	TRAJ54*01	TRBV5-4*01	TRBJ2-7*01	tumor		1.0	0.14714533	0.4654822	0.5261762936909993	0.8633333333333333	0.2222390323877334	0.4493914544582367	0.7987334	0.0427	0.03772265	0.41339314	0.149	0.1200895428541116	0.064602435	0.21299429	0.03537686	0.42507213	-44.42576599121094
767	VPSVWRLSL	R28	3.3734939759036147	0	HLA-B*07:02	CAYRSAGNQGAQKLVF	CASSLGRGTYEQYF	TRAV38-2/DV8*01	TRAJ54*01	TRBV5-4*01	TRBJ2-7*01	tumor		0.9999998807907104	0.15325272	0.45840383	0.6122920910517375	0.8733333333333333	0.1300942599773407	0.4496146440505981	0.8839835	0.0309	0.03863865	0.5597366	0.133	0.0256311334058409	0.036099464	0.25744098	0.10943587	0.6415647	-47.758209228515625
768	VPSVWRMSL	R28	10.671256454388985	0	HLA-B*07:02	CAYRSAGNQGAQKLVF	CASSLGRGTYEQYF	TRAV38-2/DV8*01	TRAJ54*01	TRBV5-4*01	TRBJ2-7*01	tumor		0.9999988079071044	0.1429517	0.46678662	0.6369604667027791	0.87	0.1020932123064994	0.5221279859542847	0.8454143	0.0311	0.037381463	0.4179787	0.17	0.1664896531030535	0.06708133	0.2391912	0.08245959	0.6379023	-53.10616302490234
769	VPSVWRISL	R28	2.048192771084337	0	HLA-B*07:02	CAYRSAGNQGAQKLVF	CASSLGRGTYEQYF	TRAV38-2/DV8*01	TRAJ54*01	TRBV5-4*01	TRBJ2-7*01	tumor		0.9996628761291504	0.12458314	0.48006117	0.5696576436360676	0.88	0.1667344272136688	0.5082907676696777	0.8824893	0.0556	0.049027625	0.57917273	0.128	0.00226113487588	0.023811579	0.2553083	0.08397314	0.5676977	-46.247779846191406
770	VPSVWRASL	R28	10.051635111876076	0	HLA-B*07:02	CAYRSAGNQGAQKLVF	CASSLGRGTYEQYF	TRAV38-2/DV8*01	TRAJ54*01	TRBV5-4*01	TRBJ2-7*01	tumor		0.9999970197677612	0.17489584	0.46367574	0.6452943881352742	0.8466666666666667	0.1241446658968925	0.3621901571750641	0.809687	0.0164	0.051920887	0.6051726	0.122	0.0099738169024931	0.047736526	0.22234187	0.057207882	0.7716617	-49.39973449707031
771	VPSVWRRSL	R28	4.905335628227195	0	HLA-B*07:02	CAYRSAGNQGAQKLVF	CASSLGRGTYEQYF	TRAV38-2/DV8*01	TRAJ54*01	TRBV5-4*01	TRBJ2-7*01	tumor		0.9999994039535522	0.1239689	0.4624462	0.5758216381072998	0.8333333333333334	0.0970927774906158	0.4727905988693237	0.1729361	0.0646	0.03556396	0.53485566	0.1119999999999999	0.1886401206982554	0.20442069	0.19945353	0.1559511	0.40173024	-49.11187744140625
772	VPSVWRPSL	R28	31.66953528399312	0	HLA-B*07:02	CAYRSAGNQGAQKLVF	CASSLGRGTYEQYF	TRAV38-2/DV8*01	TRAJ54*01	TRBV5-4*01	TRBJ2-7*01	tumor		0.9999998807907104	0.13306059	0.45677978	0.642366607983907	0.8633333333333333	0.1983340382575988	0.497592955827713	0.8647124	0.0447	0.045091063	0.40472823	0.175	0.201834454506752	0.22963965	0.19419253	0.0402424	0.678075	-48.414093017578125
773	VPSVWRKSL	R28	1.376936316695353	0	HLA-B*07:02	CAYRSAGNQGAQKLVF	CASSLGRGTYEQYF	TRAV38-2/DV8*01	TRAJ54*01	TRBV5-4*01	TRBJ2-7*01	tumor		0.9999905824661256	0.12848096	0.4639394	0.5609682401021321	0.8433333333333334	0.1502658575773239	0.0577637739479541	0.33365554	0.0474	0.040120162	0.62030554	0.0719999999999999	0.1155543130080332	0.18517339	0.21651554	0.16301948	0.48311266	-43.94744873046875
774	VPSVWRGSL	R28	0.6626506024096386	0	HLA-B*07:02	CAYRSAGNQGAQKLVF	CASSLGRGTYEQYF	TRAV38-2/DV8*01	TRAJ54*01	TRBV5-4*01	TRBJ2-7*01	tumor		0.9999942779541016	0.1453043	0.46094862	0.5736078818639119	0.85	0.2353264391422271	0.4349218904972076	0.6667027	0.028	0.064586505	0.3735886	0.0759999999999999	0.1918124608433572	0.24464631	0.25826454	0.07819037	0.75713503	-49.04953002929688
775	VPSVWRESL	R28	6.506024096385542	0	HLA-B*07:02	CAYRSAGNQGAQKLVF	CASSLGRGTYEQYF	TRAV38-2/DV8*01	TRAJ54*01	TRBV5-4*01	TRBJ2-7*01	tumor		1.0	0.1318446	0.46589774	0.6030782063802083	0.85	0.1191606149077415	0.4279871881008148	0.4935612	0.0295	0.032948922	0.55329585	0.0969999999999999	0.0132830066024325	0.08722857	0.19281669	0.068947576	0.38799432	-46.787696838378906
776	VPSVWRYSL	R28	34.59552495697074	0	HLA-B*07:02	CAYRSAGNQGAQKLVF	CASSLGRGTYEQYF	TRAV38-2/DV8*01	TRAJ54*01	TRBV5-4*01	TRBJ2-7*01	tumor		0.9999961853027344	0.12305887	0.4672827	0.5093887646993001	0.8766666666666667	0.2865719795227051	0.4671947956085205	0.5302576	0.047	0.0434897	0.5750437	0.124	0.0163929929884034	0.07659286	0.16226576	0.06651636	0.6679596	-52.29722595214844
777	VPSVWRFSL	R28	31.58347676419966	0	HLA-B*07:02	CAYRSAGNQGAQKLVF	CASSLGRGTYEQYF	TRAV38-2/DV8*01	TRAJ54*01	TRBV5-4*01	TRBJ2-7*01	tumor		0.9999970197677612	0.14967957	0.47233623	0.516659418741862	0.8766666666666667	0.2218429297208786	0.3049925863742828	0.6394305	0.0318	0.07544104	0.48438627	0.122	0.0334202271478716	0.025748461	0.21981421	0.10157998	0.65556735	-48.33972930908203
778	VPSVWRDSL	R28	31.4974182444062	0	HLA-B*07:02	CAYRSAGNQGAQKLVF	CASSLGRGTYEQYF	TRAV38-2/DV8*01	TRAJ54*01	TRBV5-4*01	TRBJ2-7*01	tumor		0.9999994039535522	0.14273836	0.46472743	0.5540548960367839	0.8633333333333333	0.0870566144585609	0.3935769200325012	0.47262138	0.0313	0.039766278	0.36798128	0.0939999999999999	0.1349283318908419	0.15405768	0.21319872	0.076916695	0.39027208	-50.64533996582031
779	VPSVWRCSL	R28	7.1170395869191045	0	HLA-B*07:02	CAYRSAGNQGAQKLVF	CASSLGRGTYEQYF	TRAV38-2/DV8*01	TRAJ54*01	TRBV5-4*01	TRBJ2-7*01	tumor		0.9999942779541016	0.15021104	0.46006808	0.5829257567723591	0.8533333333333334	0.1022534817457199	0.441836267709732	0.90343314	0.0416	0.034590136	0.6143123	0.03	0.1466199326547212	0.0154750645	0.19290116	0.44754362	0.7734637	-58.14902877807617
780	VPSVWRWSL	R28	6.858864027538727	0	HLA-B*07:02	CAYRSAGNQGAQKLVF	CASSLGRGTYEQYF	TRAV38-2/DV8*01	TRAJ54*01	TRBV5-4*01	TRBJ2-7*01	tumor		0.999997615814209	0.13648103	0.459516	0.5431214570999146	0.8666666666666667	0.1176861673593521	0.4540740251541137	0.3156263	0.0445	0.0490844	0.37491837	0.061	0.036598442052491	0.005561799	0.23526381	0.13810858	0.5391039	-56.94802474975586
781	VPSVWRSAL	R28	48.7091222030981	0	HLA-B*07:02	CAYRSAGNQGAQKLVF	CASSLGRGTYEQYF	TRAV38-2/DV8*01	TRAJ54*01	TRBV5-4*01	TRBJ2-7*01	tumor		0.9999983310699464	0.13736065	0.46746916	0.5989509423573811	0.89	0.0774709209799766	0.3476931452751159	0.42045808	0.013	0.05789772	0.535851	0.142	0.203194494805939	0.10868564	0.19410591	0.07076321	0.7717447	-42.7061882019043
782	VPSVWRSTL	R28	33.648881239242684	0	HLA-B*07:02	CAYRSAGNQGAQKLVF	CASSLGRGTYEQYF	TRAV38-2/DV8*01	TRAJ54*01	TRBV5-4*01	TRBJ2-7*01	tumor		0.999995231628418	0.14390226	0.45926958	0.5623818635940552	0.8733333333333333	0.0797687098383903	0.0673844367265701	0.8603232	0.0369	0.046604153	0.5796667	0.132	0.0047044824808835	0.06711805	0.2145658	0.12571578	0.38324705	-47.91104888916016
783	VPSVWRSEL	R28	0.7831325301204819	0	HLA-B*07:02	CAYRSAGNQGAQKLVF	CASSLGRGTYEQYF	TRAV38-2/DV8*01	TRAJ54*01	TRBV5-4*01	TRBJ2-7*01	tumor		0.9999954700469972	0.1336743	0.45721844	0.5959000587463379	0.8633333333333333	0.0947121828794479	0.5438106656074524	0.75824535	0.0138	0.04641313	0.50065374	0.1009999999999999	0.1870673026525764	0.0012770295	0.18885538	0.53447556	0.39065763	-45.796966552734375
784	VPSVWRSQL	R28	3.3390705679862305	0	HLA-B*07:02	CAYRSAGNQGAQKLVF	CASSLGRGTYEQYF	TRAV38-2/DV8*01	TRAJ54*01	TRBV5-4*01	TRBJ2-7*01	tumor		0.999995231628418	0.1532249	0.45765415	0.5785856246948242	0.8566666666666667	0.0955121368169784	0.4767917394638061	0.76574844	0.0247	0.04851716	0.38439083	0.0949999999999999	0.2064702710878919	0.0014318526	0.19515838	0.15297122	0.41344723	-44.74302291870117
785	VPSVWRSVL	R28	0.6067125645438898	0	HLA-B*07:02	CAYRSAGNQGAQKLVF	CASSLGRGTYEQYF	TRAV38-2/DV8*01	TRAJ54*01	TRBV5-4*01	TRBJ2-7*01	tumor		0.9999991655349731	0.13235345	0.4650019	0.5604825019836426	0.91	0.0830370187759399	0.2048482447862625	0.123882934	0.1455	0.054504532	0.6286452	0.0809999999999999	0.2040622656240884	0.45652193	0.18846036	0.11787898	0.54585445	-43.60807037353516
786	VPSVWRSPL	R28	9.956970740103271	0	HLA-B*07:02	CAYRSAGNQGAQKLVF	CASSLGRGTYEQYF	TRAV38-2/DV8*01	TRAJ54*01	TRBV5-4*01	TRBJ2-7*01	tumor		1.0	0.14215244	0.45647597	0.623453934987386	0.8333333333333334	0.1133329346776008	0.0837256833910942	0.8428771	0.6753	0.05373436	0.41108733	0.165	0.2050966428781976	0.0009214878	0.22887294	0.16396712	0.678211	-51.85038375854492
787	VPSVWRSKL	R28	11.609294320137694	0	HLA-B*07:02	CAYRSAGNQGAQKLVF	CASSLGRGTYEQYF	TRAV38-2/DV8*01	TRAJ54*01	TRBV5-4*01	TRBJ2-7*01	tumor		0.9999778270721436	0.13463458	0.4573302	0.6405467192331951	0.8433333333333334	0.0962521061301231	0.026614611968398	0.37067494	0.0154	0.054155428	0.588068	0.148	0.1413646794797387	0.004794508	0.21709697	0.084332444	0.4648577	-47.52467727661133
788	VPSVWRSIL	R28	12.271944922547332	0	HLA-B*07:02	CAYRSAGNQGAQKLVF	CASSLGRGTYEQYF	TRAV38-2/DV8*01	TRAJ54*01	TRBV5-4*01	TRBJ2-7*01	tumor		0.9995285272598268	0.13481846	0.4588327	0.5768868923187256	0.9	0.1231060549616813	0.1168576553463935	0.12578073	0.0158	0.047443476	0.59973884	0.0769999999999999	0.0124226315179839	0.36799505	0.16593552	0.5058308	0.530954	-43.118560791015625
789	VPSVWRSHL	R28	5.017211703958692	0	HLA-B*07:02	CAYRSAGNQGAQKLVF	CASSLGRGTYEQYF	TRAV38-2/DV8*01	TRAJ54*01	TRBV5-4*01	TRBJ2-7*01	tumor		0.9999995231628418	0.12952372	0.44837534	0.618205467859904	0.83	0.0928532853722572	0.1073700040578842	0.7167444	0.0185	0.04173291	0.57119435	0.161	0.1445794776373077	0.00027498603	0.20859176	0.14645821	0.6182459	-47.07442474365234
790	VPSVWRSML	R28	11.015490533562824	0	HLA-B*07:02	CAYRSAGNQGAQKLVF	CASSLGRGTYEQYF	TRAV38-2/DV8*01	TRAJ54*01	TRBV5-4*01	TRBJ2-7*01	tumor		1.0	0.18306957	0.45457265	0.6186137994130452	0.9133333333333332	0.0810989588499069	0.0535651072859764	0.38141742	0.8069	0.035421386	0.41422886	0.1019999999999999	0.0333096101545379	0.057861388	0.18389793	0.07251236	0.54119045	-50.77238464355469
791	VPSVWRSNL	R28	17.203098106712567	0	HLA-B*07:02	CAYRSAGNQGAQKLVF	CASSLGRGTYEQYF	TRAV38-2/DV8*01	TRAJ54*01	TRBV5-4*01	TRBJ2-7*01	tumor		1.0	0.12531231	0.46234906	0.5830041567484539	0.8366666666666667	0.1697582006454467	0.3998866677284241	0.7775055	0.0162	0.054081716	0.6163103	0.0699999999999999	0.1824153259338345	0.027328372	0.21651624	0.06077312	0.42870724	-47.6439208984375
792	VPSVWRSGL	R28	5.146299483648882	0	HLA-B*07:02	CAYRSAGNQGAQKLVF	CASSLGRGTYEQYF	TRAV38-2/DV8*01	TRAJ54*01	TRBV5-4*01	TRBJ2-7*01	tumor		0.9999943971633912	0.14986482	0.462099	0.5457159280776978	0.83	0.14940245449543	0.0743240639567375	0.8007098	0.8187	0.056129456	0.4051929	0.1079999999999999	0.2071220588346477	0.036048383	0.22790176	0.09395045	0.75772196	-48.92689514160156
793	VPSVWRSYL	R28	5.025817555938038	0	HLA-B*07:02	CAYRSAGNQGAQKLVF	CASSLGRGTYEQYF	TRAV38-2/DV8*01	TRAJ54*01	TRBV5-4*01	TRBJ2-7*01	tumor		0.9999920129776	0.12779558	0.4566806	0.5993788242340088	0.8866666666666667	0.1144642904400825	0.0580788366496562	0.80663323	0.0124	0.04553991	0.58426416	0.0719999999999999	0.0499196268618106	0.00021123886	0.16447471	0.44895485	0.67411596	-42.5074577331543
794	VPSVWRSRL	R28	17.555938037865747	0	HLA-B*07:02	CAYRSAGNQGAQKLVF	CASSLGRGTYEQYF	TRAV38-2/DV8*01	TRAJ54*01	TRBV5-4*01	TRBJ2-7*01	tumor		0.9999992847442628	0.13524929	0.44992638	0.6085790793100994	0.84	0.0982607454061508	0.2693293988704681	0.30967948	0.0184	0.043638676	0.59800684	0.0689999999999999	0.1935414748950279	0.0025258362	0.19366969	0.50682	0.3870782	-50.4530029296875
795	VPSVWRSLL	R28	43.11531841652323	0	HLA-B*07:02	CAYRSAGNQGAQKLVF	CASSLGRGTYEQYF	TRAV38-2/DV8*01	TRAJ54*01	TRBV5-4*01	TRBJ2-7*01	tumor		1.0	0.1548622	0.4466036	0.6498959064483643	0.9	0.1179942563176155	0.59047931432724	0.13649696	0.009	0.042350147	0.5632153	0.124	0.0142453045438742	0.08265531	0.17439987	0.15291306	0.63127184	-47.43031311035156
796	VPSVWRSFL	R28	1.2134251290877796	0	HLA-B*07:02	CAYRSAGNQGAQKLVF	CASSLGRGTYEQYF	TRAV38-2/DV8*01	TRAJ54*01	TRBV5-4*01	TRBJ2-7*01	tumor		0.9999998807907104	0.15480638	0.45296973	0.5779097080230713	0.8833333333333333	0.1279840618371963	0.6072714924812317	0.31532028	0.0128	0.056940813	0.4060527	0.0869999999999999	0.1955194681693683	0.00056394935	0.13248491	0.048913248	0.663587	-52.19665145874024
797	VPSVWRSDL	R28	2.134251290877797	0	HLA-B*07:02	CAYRSAGNQGAQKLVF	CASSLGRGTYEQYF	TRAV38-2/DV8*01	TRAJ54*01	TRBV5-4*01	TRBJ2-7*01	tumor		0.9999997615814208	0.1564637	0.4598827	0.5865128835042317	0.85	0.0792273357510566	0.2371100634336471	0.7412964	0.0156	0.05272558	0.6150615	0.051	0.102860730040993	0.0055440664	0.16907848	0.066238604	0.39812663	-49.08644104003906
798	VPSVWRSCL	R28	14.371772805507744	0	HLA-B*07:02	CAYRSAGNQGAQKLVF	CASSLGRGTYEQYF	TRAV38-2/DV8*01	TRAJ54*01	TRBV5-4*01	TRBJ2-7*01	tumor		0.9999970197677612	0.14699453	0.45502797	0.5418050289154053	0.8966666666666666	0.0924200341105461	0.1936466544866562	0.22832865	0.0504	0.033897173	0.38388067	0.025	0.2049911502865143	0.079501	0.1396862	0.0786936	0.7667557	-47.72606658935547
799	VPSVWRSWL	R28	23.58003442340792	0	HLA-B*07:02	CAYRSAGNQGAQKLVF	CASSLGRGTYEQYF	TRAV38-2/DV8*01	TRAJ54*01	TRBV5-4*01	TRBJ2-7*01	tumor		0.9999996423721312	0.16283736	0.45286483	0.6071114142735798	0.8633333333333333	0.0913379117846489	0.4048786461353302	0.58449763	0.0165	0.038781278	0.5457983	0.3069999999999999	0.0080467834312003	6.4559e-05	0.24552457	0.07596433	0.5503201	-48.17744445800781
800	VPSVWRSSM	R28	67.12564543889845	1	HLA-B*07:02	CAYRSAGNQGAQKLVF	CASSLGRGTYEQYF	TRAV38-2/DV8*01	TRAJ54*01	TRBV5-4*01	TRBJ2-7*01	tumor		0.9999985694885254	0.1506968	0.47366494	0.6337784131368001	0.8833333333333333	0.078299805521965	0.5792391896247864	0.8706281	0.1105	0.061607666	0.5751557	0.0709999999999999	0.1939049573906231	0.051768243	0.2209178	0.5413309	0.46629423	-57.81985092163086
801	VPSVWRSSF	R28	45.69707401032702	0	HLA-B*07:02	CAYRSAGNQGAQKLVF	CASSLGRGTYEQYF	TRAV38-2/DV8*01	TRAJ54*01	TRBV5-4*01	TRBJ2-7*01	tumor		0.9999966621398926	0.14062938	0.48152998	0.5748758316040039	0.8833333333333333	0.0911839753389358	0.1830876171588897	0.8686945	0.0358	0.05202537	0.5395671	0.053	0.0977954707457684	0.15450895	0.22654681	0.056493033	0.15797172	-52.77840042114258
802	VPSVWRSSI	R28	69.70740103270224	1	HLA-B*07:02	CAYRSAGNQGAQKLVF	CASSLGRGTYEQYF	TRAV38-2/DV8*01	TRAJ54*01	TRBV5-4*01	TRBJ2-7*01	tumor		0.9984821677207948	0.14490758	0.4713773	0.5865763028462727	0.8733333333333333	0.1115649491548538	0.6128488779067993	0.8635673	0.031	0.045320068	0.4056604	0.0629999999999999	0.0688546128651069	0.049707502	0.22740756	0.061885178	0.519256	-46.22542572021485
803	VPSVWRSSV	R28	30.08605851979347	0	HLA-B*07:02	CAYRSAGNQGAQKLVF	CASSLGRGTYEQYF	TRAV38-2/DV8*01	TRAJ54*01	TRBV5-4*01	TRBJ2-7*01	tumor		0.9999979734420776	0.14376444	0.46859673	0.5627871354420979	0.8866666666666667	0.0803335979580879	0.6202594637870789	0.83615744	0.0451	0.042494904	0.5632259	0.0919999999999999	0.1942175418640545	0.022436053	0.23590977	0.109658726	0.22197375	-51.564208984375
804	NLVPMVATV	CMV_1_4	48.34004024144869	1	HLA-A*02:01	CAVGTGNQFYF	CASSLNVVAGVTDTQYF	TRAV8-3*01	TRAJ49*01	TRBV27*01	TRBJ2-3*01	cmv		0.0001045457684085	0.9226253	0.43960753	0.8401566843191782	0.6966666666666667	0.2496803551912307	0.155520960688591	0.63724375	0.9591	0.8848123	0.29575396	0.616	0.2023876358172856	0.96634245	0.3355258	0.42047495	0.87141275	-1.500576138496399
805	ALVPMVATV	CMV_1_4	31.28772635814889	0	HLA-A*02:01	CAVGTGNQFYF	CASSLNVVAGVTDTQYF	TRAV8-3*01	TRAJ49*01	TRBV27*01	TRBJ2-3*01	cmv		0.2004029899835586	0.920448	0.43877754	0.8748585184415182	0.6733333333333333	0.156309112906456	0.1661551296710968	0.4864607	0.9561	0.9132787	0.2852505	0.2199999999999999	0.0635118950856849	0.98500144	0.31275228	0.6435767	0.8533956	-11.920241355895996
806	CLVPMVATV	CMV_1_4	39.38631790744466	0	HLA-A*02:01	CAVGTGNQFYF	CASSLNVVAGVTDTQYF	TRAV8-3*01	TRAJ49*01	TRBV27*01	TRBJ2-3*01	cmv		0.958953619003296	0.9158214	0.44003707	0.8721213142077128	0.6933333333333334	0.1143122538924217	0.1688927114009857	0.5144558	0.9558	0.53037447	0.34909433	0.179	0.1673847796017071	0.99874294	0.27872875	0.040885452	0.8437181	-13.34558391571045
807	DLVPMVATV	CMV_1_4	3.762575452716297	0	HLA-A*02:01	CAVGTGNQFYF	CASSLNVVAGVTDTQYF	TRAV8-3*01	TRAJ49*01	TRBV27*01	TRBJ2-3*01	cmv		0.618378221988678	0.9108404	0.43065834	0.8532124360402426	0.7033333333333334	0.1439474374055862	0.1577944010496139	0.64893574	0.9564	0.9032957	0.25979862	0.4379999999999999	0.1682375898584723	0.904829	0.270977	0.5886906	0.8832084	-15.763787269592283
808	ELVPMVATV	CMV_1_4	2.479879275653923	0	HLA-A*02:01	CAVGTGNQFYF	CASSLNVVAGVTDTQYF	TRAV8-3*01	TRAJ49*01	TRBV27*01	TRBJ2-3*01	cmv		0.7948960065841675	0.9163572	0.42767107	0.8638773163159689	0.7066666666666667	0.098559945821762	0.1837837249040603	0.65653294	0.9554	0.7708357	0.6439043	0.5	0.1234713256795657	0.83834124	0.2722864	0.51145035	0.88450384	-15.253425598144531
809	FLVPMVATV	CMV_1_4	2.9175050301810863	0	HLA-A*02:01	CAVGTGNQFYF	CASSLNVVAGVTDTQYF	TRAV8-3*01	TRAJ49*01	TRBV27*01	TRBJ2-3*01	cmv		0.9982958436012268	0.8822685	0.43664667	0.8634964327017466	0.7933333333333333	0.1352065503597259	0.2157382220029831	0.50327927	0.9563	0.35412958	0.6435708	0.4399999999999999	0.0974263857984624	0.9877445	0.26509035	0.24764574	0.21251363	-15.406715393066406
810	GLVPMVATV	CMV_1_4	19.26559356136821	0	HLA-A*02:01	CAVGTGNQFYF	CASSLNVVAGVTDTQYF	TRAV8-3*01	TRAJ49*01	TRBV27*01	TRBJ2-3*01	cmv		0.9937536120414734	0.9056252	0.43930188	0.8308799068133036	0.73	0.1217071413993835	0.167003720998764	0.5565751	0.9564	0.48245656	0.6213938	0.2069999999999999	0.0983757223875727	0.9956204	0.28465202	0.2692099	0.087265	-14.556620597839355
811	HLVPMVATV	CMV_1_4	14.336016096579476	0	HLA-A*02:01	CAVGTGNQFYF	CASSLNVVAGVTDTQYF	TRAV8-3*01	TRAJ49*01	TRBV27*01	TRBJ2-3*01	cmv		0.5265288949012756	0.914109	0.4385903	0.8424716393152872	0.7333333333333333	0.1318351924419403	0.1687325835227966	0.616876	0.957	0.18984224	0.6235962	0.269	0.0593838463319116	0.9924203	0.25917286	0.33207962	0.42958272	-14.468100547790527
812	ILVPMVATV	CMV_1_4	34.10462776659959	0	HLA-A*02:01	CAVGTGNQFYF	CASSLNVVAGVTDTQYF	TRAV8-3*01	TRAJ49*01	TRBV27*01	TRBJ2-3*01	cmv		0.999975085258484	0.8983068	0.44997588	0.8691230813662211	0.7666666666666667	0.0953894555568695	0.1642853319644928	0.49983472	0.9564	0.7217922	0.2545732	0.058	0.0267570259718922	0.96834725	0.2744529	0.61431086	0.8583158	-13.215031623840332
813	KLVPMVATV	CMV_1_4	15.8953722334004	0	HLA-A*02:01	CAVGTGNQFYF	CASSLNVVAGVTDTQYF	TRAV8-3*01	TRAJ49*01	TRBV27*01	TRBJ2-3*01	cmv		0.5444650053977966	0.9042255	0.4376705	0.8555605014165243	0.7066666666666667	0.4681480526924133	0.1691266894340515	0.62920994	0.9534	0.8650037	0.5662556	0.0859999999999999	0.0871547634975286	0.9729739	0.29595226	0.32771125	0.8483139	-16.23240852355957
814	LLVPMVATV	CMV_1_4	27.2635814889336	0	HLA-A*02:01	CAVGTGNQFYF	CASSLNVVAGVTDTQYF	TRAV8-3*01	TRAJ49*01	TRBV27*01	TRBJ2-3*01	cmv		0.0575383231043815	0.90704775	0.43736967	0.875106672445933	0.7533333333333333	0.1401596665382385	0.1588004380464553	0.50225276	0.957	0.7061473	0.31179574	0.0839999999999999	0.1238005716935731	0.95623755	0.28251028	0.3004946	0.884477	-14.924789428710938
815	MLVPMVATV	CMV_1_4	29.275653923541245	0	HLA-A*02:01	CAVGTGNQFYF	CASSLNVVAGVTDTQYF	TRAV8-3*01	TRAJ49*01	TRBV27*01	TRBJ2-3*01	cmv		0.9199994206428528	0.9104878	0.42888466	0.8652709523836771	0.7366666666666667	0.1417311728000641	0.170189544558525	0.5361932	0.9548	0.6832236	0.4963478	0.0729999999999999	0.1016575087502133	0.9453593	0.30996457	0.49822333	0.854168	-17.35860252380371
816	PLVPMVATV	CMV_1_4	6.222334004024145	0	HLA-A*02:01	CAVGTGNQFYF	CASSLNVVAGVTDTQYF	TRAV8-3*01	TRAJ49*01	TRBV27*01	TRBJ2-3*01	cmv		0.0953705012798309	0.9158153	0.43694618	0.8494578301906586	0.7	0.1896092593669891	0.1740170121192932	0.5801322	0.957	0.8597371	0.42732164	0.031	0.1202350491090328	0.99255055	0.2671229	0.4633121	0.86414474	-17.7733097076416
817	QLVPMVATV	CMV_1_4	32.19315895372233	0	HLA-A*02:01	CAVGTGNQFYF	CASSLNVVAGVTDTQYF	TRAV8-3*01	TRAJ49*01	TRBV27*01	TRBJ2-3*01	cmv		0.8596476912498474	0.8514968	0.43666384	0.8626970052719116	0.7033333333333334	0.1320480555295944	0.1682584583759308	0.63679594	0.9561	0.14225565	0.43325013	0.421	0.1237478895345702	0.7852231	0.28748262	0.16827667	0.8647298	-10.133988380432127
818	RLVPMVATV	CMV_1_4	28.420523138833	0	HLA-A*02:01	CAVGTGNQFYF	CASSLNVVAGVTDTQYF	TRAV8-3*01	TRAJ49*01	TRBV27*01	TRBJ2-3*01	cmv		0.9996765851974488	0.9126987	0.44141	0.8518301248550415	0.7166666666666667	0.1279063373804092	0.1627623885869979	0.6437064	0.9549	0.87549776	0.6731467	0.0759999999999999	0.0936711933100014	0.9395726	0.30832323	0.6218806	0.8160893	-15.577954292297363
819	SLVPMVATV	CMV_1_4	37.82696177062374	0	HLA-A*02:01	CAVGTGNQFYF	CASSLNVVAGVTDTQYF	TRAV8-3*01	TRAJ49*01	TRBV27*01	TRBJ2-3*01	cmv		0.8902679681777954	0.881985	0.44117138	0.8705240190029144	0.6666666666666666	0.1311699748039245	0.158879742026329	0.5771713	0.9533	0.8850055	0.6202328	0.163	0.1101551282728905	0.93943036	0.3306317	0.2208691	0.84674835	-14.60258960723877
820	TLVPMVATV	CMV_1_4	45.22132796780684	1	HLA-A*02:01	CAVGTGNQFYF	CASSLNVVAGVTDTQYF	TRAV8-3*01	TRAJ49*01	TRBV27*01	TRBJ2-3*01	cmv		0.9106948375701904	0.90172124	0.44241998	0.8745562732219696	0.6833333333333333	0.1287795007228851	0.1675707995891571	0.58651745	0.9571	0.8866804	0.36337548	0.3380000000000001	0.0392446874349843	0.8562712	0.31861678	0.21576335	0.83901197	-12.148995399475098
821	VLVPMVATV	CMV_1_4	47.33400402414486	1	HLA-A*02:01	CAVGTGNQFYF	CASSLNVVAGVTDTQYF	TRAV8-3*01	TRAJ49*01	TRBV27*01	TRBJ2-3*01	cmv		0.9943076968193054	0.92068887	0.44311094	0.8740438719590505	0.7433333333333333	0.157244473695755	0.1716562360525131	0.4514551	0.9541	0.71505743	0.52637815	0.147	0.1433108113480557	0.9688251	0.2820116	0.055182107	0.8916521	-12.483627319335938
822	WLVPMVATV	CMV_1_4	3.3752515090543254	0	HLA-A*02:01	CAVGTGNQFYF	CASSLNVVAGVTDTQYF	TRAV8-3*01	TRAJ49*01	TRBV27*01	TRBJ2-3*01	cmv		0.1786710768938064	0.9075874	0.4371256	0.871087908744812	0.77	0.1364013403654098	0.1602799296379089	0.61788136	0.9556	0.22474559	0.54622954	0.736	0.0084406219619268	0.99528706	0.13182479	0.36116087	0.7971121	-15.35098648071289
823	YLVPMVATV	CMV_1_4	5.890342052313883	0	HLA-A*02:01	CAVGTGNQFYF	CASSLNVVAGVTDTQYF	TRAV8-3*01	TRAJ49*01	TRBV27*01	TRBJ2-3*01	cmv		0.719570517539978	0.8880795	0.42702276	0.8509331941604614	0.7633333333333333	0.1332743614912033	0.1771153211593628	0.57041323	0.9544	0.42365134	0.28886777	0.659	0.1060267466993536	0.9776626	0.23685938	0.046032228	0.61345416	-9.53835678100586
824	NAVPMVATV	CMV_1_4	5.6086519114688125	0	HLA-A*02:01	CAVGTGNQFYF	CASSLNVVAGVTDTQYF	TRAV8-3*01	TRAJ49*01	TRBV27*01	TRBJ2-3*01	cmv		0.024515738710761	0.90880555	0.42788535	0.8358247478802999	0.7333333333333333	0.0491676479578018	0.2883492410182953	0.6223777	0.9562	0.8460166	0.2853307	0.1019999999999999	0.168616057872714	0.007824004	0.30744463	0.12447024	0.82267153	-15.68796157836914
825	NCVPMVATV	CMV_1_4	20.824949698189133	0	HLA-A*02:01	CAVGTGNQFYF	CASSLNVVAGVTDTQYF	TRAV8-3*01	TRAJ49*01	TRBV27*01	TRBJ2-3*01	cmv		0.0891699120402336	0.8910298	0.4388593	0.8447079161802927	0.7233333333333334	0.1426058411598205	0.1761070638895034	0.6374306	0.9553	0.26989558	0.36825573	0.013	0.2013954037858639	0.09970388	0.24681956	0.05493553	0.83425736	-18.51717185974121
826	NDVPMVATV	CMV_1_4	4.71327967806841	0	HLA-A*02:01	CAVGTGNQFYF	CASSLNVVAGVTDTQYF	TRAV8-3*01	TRAJ49*01	TRBV27*01	TRBJ2-3*01	cmv		0.0102804582566022	0.91897917	0.44320738	0.8242189884185791	0.73	0.0624408759176731	0.1830416917800903	0.84154177	0.9543	0.85952854	0.25057703	0.0689999999999999	0.1635768207750516	0.0012244284	0.21690719	0.0858129	0.75975746	-18.35063362121582
827	NEVPMVATV	CMV_1_4	9.839034205231387	0	HLA-A*02:01	CAVGTGNQFYF	CASSLNVVAGVTDTQYF	TRAV8-3*01	TRAJ49*01	TRBV27*01	TRBJ2-3*01	cmv		0.1044753491878509	0.9019858	0.43747833	0.8277355432510376	0.7333333333333333	0.0817233547568321	0.1603356748819351	0.84346765	0.9527	0.4979006	0.6628512	0.057	0.1733317094069207	0.016801834	0.19205974	0.64973867	0.8062538	-16.777935028076172
828	NFVPMVATV	CMV_1_4	6.338028169014084	0	HLA-A*02:01	CAVGTGNQFYF	CASSLNVVAGVTDTQYF	TRAV8-3*01	TRAJ49*01	TRBV27*01	TRBJ2-3*01	cmv		0.8290342688560486	0.90741765	0.42637655	0.8470800916353861	0.7166666666666667	0.2064198702573776	0.1864753812551498	0.60253966	0.9527	0.3431179	0.6673999	0.137	0.1400195366572006	0.99973106	0.32334477	0.08715842	0.57521	-17.64499282836914
829	NGVPMVATV	CMV_1_4	2.9275653923541247	0	HLA-A*02:01	CAVGTGNQFYF	CASSLNVVAGVTDTQYF	TRAV8-3*01	TRAJ49*01	TRBV27*01	TRBJ2-3*01	cmv		0.0365210585296154	0.9077788	0.45537838	0.8218461076418558	0.7233333333333334	0.182708591222763	0.1927769631147384	0.68275446	0.9529	0.34922954	0.66314304	0.021	0.1990733055630698	0.002565831	0.30328512	0.009038233	0.37171814	-16.92440414428711
830	NHVPMVATV	CMV_1_4	15.84507042253521	0	HLA-A*02:01	CAVGTGNQFYF	CASSLNVVAGVTDTQYF	TRAV8-3*01	TRAJ49*01	TRBV27*01	TRBJ2-3*01	cmv		0.0629257634282112	0.8981654	0.43279323	0.8531821370124817	0.73	0.2450213581323623	0.1608449816703796	0.7924751	0.9552	0.14783347	0.6491246	0.032	0.0533387281233444	0.3355132	0.20696113	0.025835525	0.3452918	-22.533571243286133
831	NIVPMVATV	CMV_1_4	16.29778672032193	0	HLA-A*02:01	CAVGTGNQFYF	CASSLNVVAGVTDTQYF	TRAV8-3*01	TRAJ49*01	TRBV27*01	TRBJ2-3*01	cmv		0.6670823097229004	0.9103517	0.42371354	0.8372064431508383	0.72	0.1011070311069488	0.2274705320596695	0.652213	0.9571	0.89982265	0.23824282	0.347	0.1319568155799061	0.89865685	0.31117693	0.6060794	0.8266245	-11.490758895874023
832	NKVPMVATV	CMV_1_4	18.86317907444668	0	HLA-A*02:01	CAVGTGNQFYF	CASSLNVVAGVTDTQYF	TRAV8-3*01	TRAJ49*01	TRBV27*01	TRBJ2-3*01	cmv		0.0030647090170532	0.911633	0.43567377	0.8433002829551697	0.7333333333333333	0.058096807450056	0.4112847149372101	0.74599105	0.9555	0.2246324	0.56610954	0.029	0.1670646907063201	0.010801464	0.27122065	0.03104745	0.81418854	-21.915939331054688
833	NMVPMVATV	CMV_1_4	45.27162977867203	1	HLA-A*02:01	CAVGTGNQFYF	CASSLNVVAGVTDTQYF	TRAV8-3*01	TRAJ49*01	TRBV27*01	TRBJ2-3*01	cmv		0.1401922106742859	0.83577245	0.44262427	0.8554442226886749	0.7333333333333333	0.1949186474084854	0.167471557855606	0.6226928	0.957	0.87199175	0.30526853	0.2199999999999999	0.095689725343982	0.879995	0.29756054	0.42289466	0.85032386	-12.39506721496582
834	NNVPMVATV	CMV_1_4	11.41851106639839	0	HLA-A*02:01	CAVGTGNQFYF	CASSLNVVAGVTDTQYF	TRAV8-3*01	TRAJ49*01	TRBV27*01	TRBJ2-3*01	cmv		0.0125570110976696	0.9102589	0.44470724	0.8190099199612936	0.7333333333333333	0.0937839224934578	0.195195272564888	0.8871762	0.9485	0.8410404	0.5248754	0.143	0.19131215493544	0.0034061968	0.32883772	0.014113255	0.82313806	-17.102758407592773
835	NPVPMVATV	CMV_1_4	1.906438631790744	0	HLA-A*02:01	CAVGTGNQFYF	CASSLNVVAGVTDTQYF	TRAV8-3*01	TRAJ49*01	TRBV27*01	TRBJ2-3*01	cmv		0.0079093603417277	0.7298647	0.44816336	0.801216701666514	0.7266666666666667	0.1036843061447143	0.1581668704748153	0.75411624	0.9569	0.84054863	0.4059901	0.286	0.1692052841855911	0.0063984394	0.20461755	0.4488306	0.84984136	-17.904512405395508
836	NQVPMVATV	CMV_1_4	1.7505030181086518	0	HLA-A*02:01	CAVGTGNQFYF	CASSLNVVAGVTDTQYF	TRAV8-3*01	TRAJ49*01	TRBV27*01	TRBJ2-3*01	cmv		0.426737517118454	0.9120604	0.4396328	0.8413022657235464	0.7333333333333333	0.1669495701789856	0.231830433011055	0.8965157	0.9538	0.13890108	0.44050646	0.028	0.1527141986502102	0.013050258	0.18959059	0.06412126	0.82963663	-19.0634822845459
837	NRVPMVATV	CMV_1_4	26.659959758551302	0	HLA-A*02:01	CAVGTGNQFYF	CASSLNVVAGVTDTQYF	TRAV8-3*01	TRAJ49*01	TRBV27*01	TRBJ2-3*01	cmv		0.8193597197532654	0.9127393	0.4474049	0.850086122751236	0.7333333333333333	0.1515530496835708	0.2019360214471817	0.6686035	0.9458	0.19743973	0.69705594	0.023	0.2016028916586947	0.05913511	0.28506944	0.39454094	0.7276198	-22.62359046936035
838	NSVPMVATV	CMV_1_4	11.770623742454728	0	HLA-A*02:01	CAVGTGNQFYF	CASSLNVVAGVTDTQYF	TRAV8-3*01	TRAJ49*01	TRBV27*01	TRBJ2-3*01	cmv		0.0112479431554675	0.9106485	0.45550448	0.8176316420237223	0.7366666666666667	0.0682059153914451	0.1740731000900268	0.6613631	0.9522	0.8178815	0.6384852	0.136	0.1571461323925177	0.0038475692	0.3161346	0.5793738	0.7266237	-17.03668785095215
839	NTVPMVATV	CMV_1_4	6.976861167002012	0	HLA-A*02:01	CAVGTGNQFYF	CASSLNVVAGVTDTQYF	TRAV8-3*01	TRAJ49*01	TRBV27*01	TRBJ2-3*01	cmv		0.0204932000488042	0.91158456	0.44719976	0.8355852663516998	0.7333333333333333	0.12393619120121	0.1984057873487472	0.6932782	0.9432	0.8702576	0.35694423	0.304	0.1092605571044259	0.035123736	0.27514026	0.10216282	0.6819145	-13.013606071472168
840	NVVPMVATV	CMV_1_4	12.927565392354124	0	HLA-A*02:01	CAVGTGNQFYF	CASSLNVVAGVTDTQYF	TRAV8-3*01	TRAJ49*01	TRBV27*01	TRBJ2-3*01	cmv		0.3188413083553314	0.91759914	0.43736032	0.8361985584100088	0.7233333333333334	0.0732133537530899	0.2651601135730743	0.6440564	0.9493	0.8998752	0.5653938	0.1979999999999999	0.1981266053335275	0.68492573	0.2996944	0.28364137	0.8652431	-14.439337730407717
841	NWVPMVATV	CMV_1_4	15.241448692152916	0	HLA-A*02:01	CAVGTGNQFYF	CASSLNVVAGVTDTQYF	TRAV8-3*01	TRAJ49*01	TRBV27*01	TRBJ2-3*01	cmv		0.0019769740756601	0.8920018	0.4333907	0.8597736756006876	0.7133333333333334	0.2371048629283905	0.1819541454315185	0.6959854	0.9515	0.113169126	0.55841625	0.121	0.1521828697164892	0.9829713	0.13526215	0.22940318	0.7955265	-20.261150360107425
842	NYVPMVATV	CMV_1_4	11.619718309859154	0	HLA-A*02:01	CAVGTGNQFYF	CASSLNVVAGVTDTQYF	TRAV8-3*01	TRAJ49*01	TRBV27*01	TRBJ2-3*01	cmv		0.1096243634819984	0.90868425	0.427279	0.8473708629608154	0.72	0.0748500749468803	0.1670987159013748	0.69786566	0.9532	0.2835666	0.26237777	0.024	0.1092827966436743	0.99378073	0.25358436	0.124727845	0.6220615	-23.771419525146484
843	NLAPMVATV	CMV_1_4	12.967806841046276	0	HLA-A*02:01	CAVGTGNQFYF	CASSLNVVAGVTDTQYF	TRAV8-3*01	TRAJ49*01	TRBV27*01	TRBJ2-3*01	cmv		0.0142835052683949	0.91815907	0.4549472	0.8590731124083201	0.7633333333333333	0.247407779097557	0.1837252825498581	0.6175847	0.9529	0.61423326	0.26394638	0.036	0.1165948266512714	0.9263863	0.30809897	0.7134211	0.83409595	-15.258487701416016
844	NLCPMVATV	CMV_1_4	30.50804828973843	0	HLA-A*02:01	CAVGTGNQFYF	CASSLNVVAGVTDTQYF	TRAV8-3*01	TRAJ49*01	TRBV27*01	TRBJ2-3*01	cmv		0.0017165394965559	0.91532135	0.4494968	0.8633154133955637	0.6966666666666667	0.1787651032209396	0.1711098402738571	0.60803187	0.9573	0.7150593	0.32055286	0.3369999999999999	0.1612228783604223	0.97155774	0.23300374	0.27937257	0.84374386	-15.662568092346191
845	NLDPMVATV	CMV_1_4	2.1680080482897384	0	HLA-A*02:01	CAVGTGNQFYF	CASSLNVVAGVTDTQYF	TRAV8-3*01	TRAJ49*01	TRBV27*01	TRBJ2-3*01	cmv		0.0016192025505006	0.91615015	0.47046182	0.8567221462726593	0.76	0.2259765565395355	0.1706912070512771	0.5142316	0.952	0.44774806	0.23582593	0.268	0.0984484414075268	0.14999157	0.24912019	0.2437206	0.76206386	-14.931229591369627
846	NLEPMVATV	CMV_1_4	2.967806841046277	0	HLA-A*02:01	CAVGTGNQFYF	CASSLNVVAGVTDTQYF	TRAV8-3*01	TRAJ49*01	TRBV27*01	TRBJ2-3*01	cmv		0.0002093775983667	0.9091337	0.45425087	0.8591200709342957	0.7733333333333333	0.2028577923774719	0.1723021417856216	0.46659628	0.9429	0.17703451	0.6662929	0.656	0.0430032449512509	0.05825895	0.23023494	0.2604294	0.72100306	-13.06326389312744
847	NLFPMVATV	CMV_1_4	5.503018108651911	0	HLA-A*02:01	CAVGTGNQFYF	CASSLNVVAGVTDTQYF	TRAV8-3*01	TRAJ49*01	TRBV27*01	TRBJ2-3*01	cmv		0.0003992199490312	0.91055596	0.4519018	0.8502433101336161	0.68	0.1468005329370498	0.2819229960441589	0.5670674	0.9413	0.5139872	0.67430615	0.1899999999999999	0.125715217058314	0.90525603	0.23800008	0.5201761	0.6065159	-13.612678527832031
848	NLGPMVATV	CMV_1_4	2.6006036217303823	0	HLA-A*02:01	CAVGTGNQFYF	CASSLNVVAGVTDTQYF	TRAV8-3*01	TRAJ49*01	TRBV27*01	TRBJ2-3*01	cmv		0.6088955402374268	0.9034145	0.45631215	0.8498850663503011	0.74	0.2408157587051391	0.1697708964347839	0.61842114	0.9429	0.0941668	0.6491892	0.157	0.0939233231329126	0.9819381	0.2623492	0.6046962	0.7240702	-19.052614212036133
849	NLHPMVATV	CMV_1_4	18.249496981891348	0	HLA-A*02:01	CAVGTGNQFYF	CASSLNVVAGVTDTQYF	TRAV8-3*01	TRAJ49*01	TRBV27*01	TRBJ2-3*01	cmv		0.0079999854788184	0.90406847	0.45106292	0.8621067603429159	0.7666666666666667	0.1147847846150398	0.1690858751535415	0.51904655	0.9479	0.11843701	0.6388778	0.015	0.0841401627636514	0.19809869	0.08619794	0.5410003	0.45372915	-20.51099395751953
850	NLIPMVATV	CMV_1_4	53.01810865191146	1	HLA-A*02:01	CAVGTGNQFYF	CASSLNVVAGVTDTQYF	TRAV8-3*01	TRAJ49*01	TRBV27*01	TRBJ2-3*01	cmv		0.9831095337867736	0.8600911	0.44249406	0.8440456489721934	0.68	0.0585293285548687	0.1696558743715286	0.5977909	0.9471	0.8839104	0.23163044	0.411	0.1332801746757468	0.96941257	0.31128907	0.46937636	0.81921893	-16.693899154663086
851	NLKPMVATV	CMV_1_4	36.24245472837022	0	HLA-A*02:01	CAVGTGNQFYF	CASSLNVVAGVTDTQYF	TRAV8-3*01	TRAJ49*01	TRBV27*01	TRBJ2-3*01	cmv		0.0107080126181244	0.8957562	0.46164116	0.8695289790630341	0.7533333333333333	0.2424301207065582	0.1495341956615448	0.38463816	0.9488	0.24918462	0.5797775	0.155	0.137076323058136	0.27713352	0.22875361	0.60975933	0.7946715	-18.02450561523437
852	NLLPMVATV	CMV_1_4	42.06740442655935	1	HLA-A*02:01	CAVGTGNQFYF	CASSLNVVAGVTDTQYF	TRAV8-3*01	TRAJ49*01	TRBV27*01	TRBJ2-3*01	cmv		0.0119012808427214	0.9133951	0.44490832	0.862886110941569	0.7033333333333334	0.1110561415553093	0.1625433415174484	0.5884537	0.9484	0.8908545	0.28291997	0.476	0.1017000678861222	0.92318726	0.28625453	0.60641485	0.8591144	-13.296903610229492
853	NLMPMVATV	CMV_1_4	25.62374245472837	0	HLA-A*02:01	CAVGTGNQFYF	CASSLNVVAGVTDTQYF	TRAV8-3*01	TRAJ49*01	TRBV27*01	TRBJ2-3*01	cmv		0.0001137976796599	0.9126978	0.44691518	0.8575512766838074	0.7466666666666667	0.2347337901592254	0.1803544759750366	0.57604057	0.9483	0.87505865	0.553923	0.055	0.1000179450187715	0.8357228	0.30357864	0.7141605	0.8363303	-14.39336395263672
854	NLNPMVATV	CMV_1_4	15.50804828973843	0	HLA-A*02:01	CAVGTGNQFYF	CASSLNVVAGVTDTQYF	TRAV8-3*01	TRAJ49*01	TRBV27*01	TRBJ2-3*01	cmv		0.036648541688919	0.91478455	0.4573003	0.8751008411248525	0.7933333333333333	0.1412104666233062	0.1574109941720962	0.6046674	0.9496	0.56527233	0.40999508	0.053	0.1906052511578309	0.4292071	0.19874108	0.43102416	0.81251746	-17.645004272460938
855	NLPPMVATV	CMV_1_4	1.976861167002012	0	HLA-A*02:01	CAVGTGNQFYF	CASSLNVVAGVTDTQYF	TRAV8-3*01	TRAJ49*01	TRBV27*01	TRBJ2-3*01	cmv		0.0042966026812791	0.89505684	0.45905426	0.8741402129332224	0.75	0.0832320377230644	0.1687628179788589	0.5724138	0.9441	0.874565	0.4409197	0.598	0.060128607066872	0.89440024	0.27071154	0.59260195	0.8299891	-19.373754501342773
856	NLQPMVATV	CMV_1_4	3.9185110663983904	0	HLA-A*02:01	CAVGTGNQFYF	CASSLNVVAGVTDTQYF	TRAV8-3*01	TRAJ49*01	TRBV27*01	TRBJ2-3*01	cmv		0.0001660942070884	0.8670009	0.4511731	0.872552881638209	0.7733333333333333	0.2013775259256363	0.1744747012853622	0.5766304	0.9589	0.12078439	0.71117795	0.044	0.0854069371387595	0.16113728	0.17724462	0.29667702	0.7303748	-19.000057220458984
857	NLRPMVATV	CMV_1_4	10.025150905432596	0	HLA-A*02:01	CAVGTGNQFYF	CASSLNVVAGVTDTQYF	TRAV8-3*01	TRAJ49*01	TRBV27*01	TRBJ2-3*01	cmv		0.0606491640210151	0.8836922	0.4616847	0.8596234023571014	0.7333333333333333	0.1043900474905967	0.2094321697950363	0.30690336	0.9524	0.4782595	0.63548553	0.051	0.0551310092632775	0.319494	0.20891689	0.3534502	0.60047054	-18.393613815307617
858	NLSPMVATV	CMV_1_4	3.697183098591549	0	HLA-A*02:01	CAVGTGNQFYF	CASSLNVVAGVTDTQYF	TRAV8-3*01	TRAJ49*01	TRBV27*01	TRBJ2-3*01	cmv		0.0277022086083889	0.88686794	0.46343765	0.8554192384084066	0.79	0.0487638860940933	0.1699671596288681	0.5636825	0.9373	0.5480952	0.36474073	0.2049999999999999	0.1171027833421248	0.7960037	0.26182863	0.2561215	0.80810934	-13.933656692504885
859	NLTPMVATV	CMV_1_4	15.357142857142856	0	HLA-A*02:01	CAVGTGNQFYF	CASSLNVVAGVTDTQYF	TRAV8-3*01	TRAJ49*01	TRBV27*01	TRBJ2-3*01	cmv		0.0023592051584273	0.9179126	0.45489234	0.8500369787216187	0.7833333333333333	0.075684867799282	0.1721495985984802	0.57150257	0.9323	0.90791106	0.5704653	0.371	0.1300566450925543	0.85973966	0.29558685	0.47659236	0.7937864	-15.676465034484863
860	NLWPMVATV	CMV_1_4	5.216297786720322	0	HLA-A*02:01	CAVGTGNQFYF	CASSLNVVAGVTDTQYF	TRAV8-3*01	TRAJ49*01	TRBV27*01	TRBJ2-3*01	cmv		0.004516331013292	0.9057886	0.44518778	0.8429382940133413	0.7233333333333334	0.23692087829113	0.1791220158338546	0.4670157	0.9506	0.13721636	0.57249075	0.601	0.0355211352740298	0.99457645	0.14911512	0.4281673	0.8145212	-11.950100898742676
861	NLYPMVATV	CMV_1_4	16.131790744466798	0	HLA-A*02:01	CAVGTGNQFYF	CASSLNVVAGVTDTQYF	TRAV8-3*01	TRAJ49*01	TRBV27*01	TRBJ2-3*01	cmv		0.0166404042392969	0.8449735	0.45544353	0.844655434290568	0.71	0.1858039945363998	0.1710606962442398	0.5077011	0.948	0.37865618	0.3003073	0.033	0.1013111452790326	0.59228075	0.17909275	0.51124424	0.66284734	-23.250465393066406
862	NLVAMVATV	CMV_1_4	29.24044265593561	0	HLA-A*02:01	CAVGTGNQFYF	CASSLNVVAGVTDTQYF	TRAV8-3*01	TRAJ49*01	TRBV27*01	TRBJ2-3*01	cmv		0.0024544040206819	0.9003307	0.4290412	0.8434509436289469	0.72	0.2501987516880035	0.603620707988739	0.6368334	0.9461	0.8827732	0.3060145	0.118	0.168705548721482	0.940943	0.3293586	0.56016344	0.8362974	-15.591646194458008
863	NLVCMVATV	CMV_1_4	8.435613682092555	0	HLA-A*02:01	CAVGTGNQFYF	CASSLNVVAGVTDTQYF	TRAV8-3*01	TRAJ49*01	TRBV27*01	TRBJ2-3*01	cmv		0.0188052859157323	0.9205151	0.44239715	0.849837730328242	0.73	0.2476455867290496	0.361248642206192	0.6435391	0.9483	0.50628626	0.34617436	0.284	0.1562983491108752	0.9919298	0.26041487	0.32364485	0.8378782	-21.33060646057129
864	NLVDMVATV	CMV_1_4	3.86317907444668	0	HLA-A*02:01	CAVGTGNQFYF	CASSLNVVAGVTDTQYF	TRAV8-3*01	TRAJ49*01	TRBV27*01	TRBJ2-3*01	cmv		0.0004983517574146	0.9199867	0.45376325	0.8604441185792288	0.7266666666666667	0.248684749007225	0.454843521118164	0.75084645	0.9457	0.85666305	0.27247798	0.5410000000000001	0.1752863671630621	0.99928117	0.3068094	0.62331355	0.86376196	-22.69835662841797
865	NLVEMVATV	CMV_1_4	4.25553319919517	0	HLA-A*02:01	CAVGTGNQFYF	CASSLNVVAGVTDTQYF	TRAV8-3*01	TRAJ49*01	TRBV27*01	TRBJ2-3*01	cmv		0.0006459117867052	0.9211791	0.45659435	0.8852904836336771	0.68	0.2483743727207183	0.5998740196228027	0.7429636	0.9322	0.65608966	0.6150943	0.6660000000000001	0.1691893647774122	0.9968718	0.3523473	0.7024778	0.8647781	-17.468889236450195
866	NLVFMVATV	CMV_1_4	2.9325955734406435	0	HLA-A*02:01	CAVGTGNQFYF	CASSLNVVAGVTDTQYF	TRAV8-3*01	TRAJ49*01	TRBV27*01	TRBJ2-3*01	cmv		0.3929898738861084	0.91880774	0.4449616	0.84423828125	0.7333333333333333	0.2501148879528045	0.6094086170196533	0.6932168	0.9254	0.36476895	0.6135415	0.3360000000000001	0.1193379725795239	0.9993297	0.29358456	0.5691043	0.5871327	-20.5133056640625
867	NLVGMVATV	CMV_1_4	2.9175050301810863	0	HLA-A*02:01	CAVGTGNQFYF	CASSLNVVAGVTDTQYF	TRAV8-3*01	TRAJ49*01	TRBV27*01	TRBJ2-3*01	cmv		0.2463131099939346	0.9169342	0.44908425	0.8614155650138855	0.73	0.2546185851097107	0.3651346564292907	0.68351775	0.9357	0.07013208	0.5953605	0.3409999999999999	0.1567608516314066	0.9807214	0.3164118	0.41740516	0.86444134	-21.02549934387207
868	NLVHMVATV	CMV_1_4	2.595573440643863	0	HLA-A*02:01	CAVGTGNQFYF	CASSLNVVAGVTDTQYF	TRAV8-3*01	TRAJ49*01	TRBV27*01	TRBJ2-3*01	cmv		0.0004143692203797	0.91433686	0.43227744	0.8352694312731425	0.72	0.2424045205116272	0.2692108452320099	0.66636753	0.9362	0.107066564	0.583472	0.122	0.134349920877139	0.9964679	0.25021958	0.70470417	0.7269418	-22.66372299194336
869	NLVIMVATV	CMV_1_4	2.4748490945674044	0	HLA-A*02:01	CAVGTGNQFYF	CASSLNVVAGVTDTQYF	TRAV8-3*01	TRAJ49*01	TRBV27*01	TRBJ2-3*01	cmv		0.098745509982109	0.9202072	0.45072973	0.858553965886434	0.7366666666666667	0.2454569190740585	0.589229166507721	0.71104324	0.9325	0.88452613	0.27023172	0.548	0.0282034102710895	0.9917314	0.26792696	0.7000071	0.8786828	-20.85020446777344
870	NLVKMVATV	CMV_1_4	3.9738430583501	0	HLA-A*02:01	CAVGTGNQFYF	CASSLNVVAGVTDTQYF	TRAV8-3*01	TRAJ49*01	TRBV27*01	TRBJ2-3*01	cmv		0.0026378300972282	0.9214238	0.44366848	0.8804450333118439	0.7266666666666667	0.249560534954071	0.4452684223651886	0.82456774	0.9363	0.6788242	0.54381436	0.201	0.0705750101187732	0.9960941	0.35547626	0.7352803	0.839243	-23.275060653686523
871	NLVLMVATV	CMV_1_4	3.0734406438631785	0	HLA-A*02:01	CAVGTGNQFYF	CASSLNVVAGVTDTQYF	TRAV8-3*01	TRAJ49*01	TRBV27*01	TRBJ2-3*01	cmv		0.0007940211216919	0.9182852	0.44522548	0.8280596733093262	0.7333333333333333	0.2451373487710952	0.4919620454311371	0.6946671	0.9559	0.9220812	0.32028133	0.498	0.133733106625732	0.995579	0.31821358	0.3173146	0.8920568	-18.93681907653809
872	NLVMMVATV	CMV_1_4	1.4034205231388328	0	HLA-A*02:01	CAVGTGNQFYF	CASSLNVVAGVTDTQYF	TRAV8-3*01	TRAJ49*01	TRBV27*01	TRBJ2-3*01	cmv		0.0161540023982524	0.91730356	0.4365225	0.8533599774042765	0.72	0.2496576607227325	0.3469518721103668	0.6660154	0.9435	0.85062295	0.4793571	0.3320000000000001	0.1528981403273064	0.98747134	0.3368905	0.5038601	0.8627278	-19.30436515808105
873	NLVNMVATV	CMV_1_4	13.953722334004024	0	HLA-A*02:01	CAVGTGNQFYF	CASSLNVVAGVTDTQYF	TRAV8-3*01	TRAJ49*01	TRBV27*01	TRBJ2-3*01	cmv		0.0009507249924354	0.9154562	0.44622797	0.8577794333299001	0.6933333333333334	0.1975475847721099	0.5799192786216736	0.66007286	0.9424	0.7772411	0.37751272	0.0639999999999999	0.1231854920624755	0.9985976	0.3232707	0.3880064	0.88335055	-19.04020118713379
874	NLVQMVATV	CMV_1_4	7.198189134808852	0	HLA-A*02:01	CAVGTGNQFYF	CASSLNVVAGVTDTQYF	TRAV8-3*01	TRAJ49*01	TRBV27*01	TRBJ2-3*01	cmv		0.0071969013661146	0.914939	0.44766477	0.8600148558616638	0.7133333333333334	0.249782457947731	0.6024656891822815	0.6857913	0.9417	0.11351885	0.4498104	0.665	0.1645398254971951	0.9917432	0.34375367	0.6139916	0.8708627	-22.490089416503903
875	NLVRMVATV	CMV_1_4	13.536217303822935	0	HLA-A*02:01	CAVGTGNQFYF	CASSLNVVAGVTDTQYF	TRAV8-3*01	TRAJ49*01	TRBV27*01	TRBJ2-3*01	cmv		0.7568870782852173	0.919204	0.44602528	0.9012256662050884	0.7233333333333334	0.240775778889656	0.6035629510879517	0.8199457	0.916	0.8379353	0.6520262	0.548	0.1395327070204075	0.99885845	0.3536075	0.7559322	0.8411203	-17.084163665771484
876	NLVSMVATV	CMV_1_4	2.6006036217303823	0	HLA-A*02:01	CAVGTGNQFYF	CASSLNVVAGVTDTQYF	TRAV8-3*01	TRAJ49*01	TRBV27*01	TRBJ2-3*01	cmv		0.0164552051573991	0.9198844	0.44437164	0.8298270304997762	0.73	0.2467724233865738	0.5514393448829651	0.6801903	0.9282	0.8473533	0.5824199	0.39	0.137121509181452	0.99255	0.3287847	0.7579312	0.7649195	-21.5468864440918
877	NLVTMVATV	CMV_1_4	3.425553319919517	0	HLA-A*02:01	CAVGTGNQFYF	CASSLNVVAGVTDTQYF	TRAV8-3*01	TRAJ49*01	TRBV27*01	TRBJ2-3*01	cmv		0.0026459514629095	0.90138394	0.44961086	0.8421690861384074	0.7166666666666667	0.2413084954023361	0.4568606317043304	0.65472746	0.9294	0.88513327	0.37850884	0.499	0.1342268647102173	0.9962605	0.34089357	0.6961638	0.55476946	-22.52277565002441
878	NLVVMVATV	CMV_1_4	2.1680080482897384	0	HLA-A*02:01	CAVGTGNQFYF	CASSLNVVAGVTDTQYF	TRAV8-3*01	TRAJ49*01	TRBV27*01	TRBJ2-3*01	cmv		0.0053299195133149	0.9179252	0.44655073	0.8570075035095215	0.7266666666666667	0.2500014007091522	0.6207624673843384	0.7023216	0.9528	0.8951177	0.515881	0.4579999999999999	0.0870269594481214	0.9911842	0.3029193	0.35013336	0.8717768	-22.746713638305664
879	NLVWMVATV	CMV_1_4	1.6951710261569417	0	HLA-A*02:01	CAVGTGNQFYF	CASSLNVVAGVTDTQYF	TRAV8-3*01	TRAJ49*01	TRBV27*01	TRBJ2-3*01	cmv		0.0036162177566438	0.9218915	0.44800624	0.8734849294026693	0.7333333333333333	0.2492651492357254	0.5655623078346252	0.8914883	0.9352	0.23605216	0.51120794	0.619	0.1053054406424053	0.9996101	0.13702227	0.5897536	0.8164325	-20.21444320678711
880	NLVYMVATV	CMV_1_4	2.0070422535211265	0	HLA-A*02:01	CAVGTGNQFYF	CASSLNVVAGVTDTQYF	TRAV8-3*01	TRAJ49*01	TRBV27*01	TRBJ2-3*01	cmv		0.0113505627959966	0.9203258	0.4448852	0.8660519023736318	0.7233333333333334	0.2504995465278625	0.2610036432743072	0.8457186	0.9466	0.32081664	0.2600978	0.6	0.1406940826738719	0.9992199	0.26716405	0.75467396	0.77448046	-21.555740356445312
881	NLVPAVATV	CMV_1_4	5.176056338028168	0	HLA-A*02:01	CAVGTGNQFYF	CASSLNVVAGVTDTQYF	TRAV8-3*01	TRAJ49*01	TRBV27*01	TRBJ2-3*01	cmv		0.0492828823626041	0.9229751	0.4564266	0.8439659674962362	0.69	0.2510350942611694	0.5374838709831238	0.6722642	0.9361	0.9139228	0.28481144	0.612	0.1963232390582561	0.67995405	0.3116338	0.5998945	0.8606373	-19.023181915283203
882	NLVPCVATV	CMV_1_4	55.03018108651912	1	HLA-A*02:01	CAVGTGNQFYF	CASSLNVVAGVTDTQYF	TRAV8-3*01	TRAJ49*01	TRBV27*01	TRBJ2-3*01	cmv		0.010678457096219	0.91069	0.45194572	0.8392224709192911	0.72	0.2520410716533661	0.1885713338851928	0.65454954	0.9377	0.730809	0.3141298	0.394	0.0953421927348244	0.7321435	0.22110341	0.31287268	0.83990735	-21.295141220092773
883	NLVPDVATV	CMV_1_4	1.5945674044265594	0	HLA-A*02:01	CAVGTGNQFYF	CASSLNVVAGVTDTQYF	TRAV8-3*01	TRAJ49*01	TRBV27*01	TRBJ2-3*01	cmv		0.106378398835659	0.89999086	0.45455346	0.8470708429813385	0.7533333333333333	0.2502683401107788	0.2644736468791961	0.3592656	0.9208	0.5688442	0.24372676	0.714	0.0414816035336116	0.77393854	0.17300685	0.522912	0.8105918	-19.419139862060547
884	NLVPEVATV	CMV_1_4	2.61066398390342	0	HLA-A*02:01	CAVGTGNQFYF	CASSLNVVAGVTDTQYF	TRAV8-3*01	TRAJ49*01	TRBV27*01	TRBJ2-3*01	cmv		0.1701875329017639	0.90869844	0.43966618	0.8536770741144816	0.7533333333333333	0.2574370503425598	0.5205262303352356	0.39508116	0.9311	0.57704127	0.6381968	0.726	0.059221157329739	0.9489198	0.18069674	0.5162668	0.82823163	-21.49308013916016
885	NLVPFVATV	CMV_1_4	3.284708249496981	0	HLA-A*02:01	CAVGTGNQFYF	CASSLNVVAGVTDTQYF	TRAV8-3*01	TRAJ49*01	TRBV27*01	TRBJ2-3*01	cmv		0.3559015095233917	0.90386873	0.43561682	0.8308511773745219	0.7266666666666667	0.247644767165184	0.539855420589447	0.70899713	0.9145	0.25428578	0.63357246	0.712	0.0410396208666497	0.9586732	0.2731707	0.4097238	0.554161	-17.026277542114258
886	NLVPGVATV	CMV_1_4	1.6951710261569417	0	HLA-A*02:01	CAVGTGNQFYF	CASSLNVVAGVTDTQYF	TRAV8-3*01	TRAJ49*01	TRBV27*01	TRBJ2-3*01	cmv		0.9009831547737122	0.89851695	0.43926004	0.8459874590237936	0.7866666666666666	0.2479304522275924	0.2724645137786865	0.6887532	0.9391	0.6588031	0.61622477	0.571	0.0936375186487566	0.6836159	0.30668733	0.70940727	0.8687782	-24.172229766845703
887	NLVPHVATV	CMV_1_4	2.4949698189134804	0	HLA-A*02:01	CAVGTGNQFYF	CASSLNVVAGVTDTQYF	TRAV8-3*01	TRAJ49*01	TRBV27*01	TRBJ2-3*01	cmv		0.0952158346772193	0.8842798	0.44303992	0.8775983850161234	0.78	0.2438781112432479	0.202452003955841	0.66660947	0.9346	0.1953779	0.59776056	0.593	0.0234485791588667	0.939378	0.25366002	0.6935251	0.6196647	-23.060686111450195
888	NLVPIVATV	CMV_1_4	39.63782696177063	0	HLA-A*02:01	CAVGTGNQFYF	CASSLNVVAGVTDTQYF	TRAV8-3*01	TRAJ49*01	TRBV27*01	TRBJ2-3*01	cmv		0.892422080039978	0.9131416	0.44666302	0.8231018582979838	0.7066666666666667	0.240439310669899	0.4864385724067688	0.7541409	0.9292	0.90735954	0.24142493	0.639	0.1408637038315646	0.89317656	0.26439705	0.2823608	0.8590451	-17.201547622680664
889	NLVPKVATV	CMV_1_4	4.6579476861167	0	HLA-A*02:01	CAVGTGNQFYF	CASSLNVVAGVTDTQYF	TRAV8-3*01	TRAJ49*01	TRBV27*01	TRBJ2-3*01	cmv		0.345316618680954	0.90342224	0.45136458	0.880839208761851	0.74	0.2485687583684921	0.1732499748468399	0.52509195	0.9081	0.87943065	0.5206717	0.661	0.0629062573148985	0.94291747	0.26638076	0.7464499	0.822322	-17.182384490966797
890	NLVPLVATV	CMV_1_4	3.048289738430584	0	HLA-A*02:01	CAVGTGNQFYF	CASSLNVVAGVTDTQYF	TRAV8-3*01	TRAJ49*01	TRBV27*01	TRBJ2-3*01	cmv		0.8219300508499146	0.8932908	0.4390301	0.8278648058573405	0.7033333333333334	0.2431478351354599	0.4043266177177429	0.71403056	0.9375	0.90526634	0.280829	0.708	0.1055888670613058	0.9612918	0.2956359	0.41250664	0.87495196	-18.30753898620605
891	NLVPNVATV	CMV_1_4	1.866197183098591	0	HLA-A*02:01	CAVGTGNQFYF	CASSLNVVAGVTDTQYF	TRAV8-3*01	TRAJ49*01	TRBV27*01	TRBJ2-3*01	cmv		0.0410725846886634	0.91226214	0.4570693	0.8765337665875753	0.7566666666666667	0.1002858504652977	0.4468578100204468	0.3819367	0.944	0.8743933	0.49479145	0.726	0.2543063567834906	0.5064564	0.32907966	0.34214687	0.8037545	-19.230587005615234
892	NLVPPVATV	CMV_1_4	1.498993963782696	0	HLA-A*02:01	CAVGTGNQFYF	CASSLNVVAGVTDTQYF	TRAV8-3*01	TRAJ49*01	TRBV27*01	TRBJ2-3*01	cmv		0.6887103915214539	0.88702255	0.45135656	0.8397849400838217	0.7166666666666667	0.25023153424263	0.1573651432991027	0.6330056	0.8924	0.91611105	0.3608523	0.449	0.087176311580697	0.87305856	0.2550737	0.7557062	0.847724	-26.33350944519043
893	NLVPQVATV	CMV_1_4	1.8661971830985915	0	HLA-A*02:01	CAVGTGNQFYF	CASSLNVVAGVTDTQYF	TRAV8-3*01	TRAJ49*01	TRBV27*01	TRBJ2-3*01	cmv		0.4967464506626129	0.90609854	0.44232965	0.8534236351648966	0.7466666666666667	0.2504701912403106	0.534268856048584	0.4442765	0.9217	0.18922132	0.3984446	0.6800000000000002	0.0245924407805432	0.9878478	0.22605895	0.26457092	0.8053257	-23.35664749145508
894	NLVPRVATV	CMV_1_4	3.254527162977867	0	HLA-A*02:01	CAVGTGNQFYF	CASSLNVVAGVTDTQYF	TRAV8-3*01	TRAJ49*01	TRBV27*01	TRBJ2-3*01	cmv		0.7698996663093567	0.9054824	0.45033342	0.8703473508358002	0.7633333333333333	0.2444461286067962	0.5278671383857727	0.7361985	0.9408	0.86114556	0.6776153	0.598	0.0109545484257978	0.9135922	0.28138515	0.65209955	0.6563434	-21.51049423217773
895	NLVPSVATV	CMV_1_4	1.6951710261569417	0	HLA-A*02:01	CAVGTGNQFYF	CASSLNVVAGVTDTQYF	TRAV8-3*01	TRAJ49*01	TRBV27*01	TRBJ2-3*01	cmv		0.4076407253742218	0.9002337	0.4558657	0.8732409179210663	0.7233333333333334	0.2493712604045868	0.4383307993412018	0.6261523	0.8689	0.9084122	0.5792125	0.534	0.141552057582885	0.66542846	0.312594	0.7298825	0.8279142	-22.578048706054688
896	NLVPTVATV	CMV_1_4	21.52917505030181	0	HLA-A*02:01	CAVGTGNQFYF	CASSLNVVAGVTDTQYF	TRAV8-3*01	TRAJ49*01	TRBV27*01	TRBJ2-3*01	cmv		0.0141235627233982	0.9063831	0.45572108	0.860122819741567	0.6833333333333333	0.2436821460723877	0.1658241599798202	0.60666263	0.8071	0.90902245	0.33214357	0.5530000000000002	0.0411311203919467	0.52702403	0.35585955	0.65434647	0.55463725	-20.21652030944824
897	NLVPVVATV	CMV_1_4	27.162977867203217	0	HLA-A*02:01	CAVGTGNQFYF	CASSLNVVAGVTDTQYF	TRAV8-3*01	TRAJ49*01	TRBV27*01	TRBJ2-3*01	cmv		0.0035169369075447	0.9119786	0.4451722	0.8337697982788086	0.7166666666666667	0.2495434880256652	0.4760323762893677	0.8167978	0.8742	0.90674543	0.48601496	0.646	0.0547576757766364	0.7676581	0.3076267	0.60845786	0.87445277	-27.408145904541016
898	NLVPWVATV	CMV_1_4	7.248490945674043	0	HLA-A*02:01	CAVGTGNQFYF	CASSLNVVAGVTDTQYF	TRAV8-3*01	TRAJ49*01	TRBV27*01	TRBJ2-3*01	cmv		0.0033216970041394	0.90846336	0.44502574	0.8384552001953125	0.7533333333333333	0.2501654922962188	0.5913614630699158	0.871702	0.9194	0.18511698	0.5129669	0.736	0.0331455940802698	0.99302757	0.1550204	0.36348668	0.76186323	-14.533414840698242
899	NLVPYVATV	CMV_1_4	2.72635814889336	0	HLA-A*02:01	CAVGTGNQFYF	CASSLNVVAGVTDTQYF	TRAV8-3*01	TRAJ49*01	TRBV27*01	TRBJ2-3*01	cmv		0.6034732460975647	0.90811336	0.45092708	0.8449065089225769	0.7166666666666667	0.2272091507911682	0.1557416021823883	0.8090249	0.9378	0.3822606	0.24258164	0.762	0.1432388237211853	0.96976006	0.30804667	0.7257426	0.52410114	-19.141191482543945
900	NLVPMAATV	CMV_1_4	4.210261569416499	0	HLA-A*02:01	CAVGTGNQFYF	CASSLNVVAGVTDTQYF	TRAV8-3*01	TRAJ49*01	TRBV27*01	TRBJ2-3*01	cmv		0.0002138971321983	0.9237602	0.43379572	0.8471397856871287	0.75	0.2514410018920898	0.1823331266641616	0.64914143	0.9312	0.8606672	0.25829762	0.621	0.1459102293607429	0.98294723	0.31223837	0.6589003	0.83353794	-17.445037841796875
901	NLVPMCATV	CMV_1_4	14.889336016096578	0	HLA-A*02:01	CAVGTGNQFYF	CASSLNVVAGVTDTQYF	TRAV8-3*01	TRAJ49*01	TRBV27*01	TRBJ2-3*01	cmv		0.0003106063522864	0.9074846	0.432849	0.8658850093682607	0.7433333333333333	0.2536352276802063	0.1762225031852722	0.6341322	0.9281	0.44758305	0.30071974	0.679	0.2014689663046738	0.9666508	0.22018471	0.64981145	0.820661	-24.3985595703125
902	NLVPMDATV	CMV_1_4	3.184104627766599	0	HLA-A*02:01	CAVGTGNQFYF	CASSLNVVAGVTDTQYF	TRAV8-3*01	TRAJ49*01	TRBV27*01	TRBJ2-3*01	cmv		0.0004478903720155	0.9262091	0.42762098	0.8823311924934387	0.7466666666666667	0.2508086860179901	0.1769900172948837	0.56683874	0.919	0.82219	0.21364066	0.645	0.2077200752210046	0.9978883	0.2672679	0.5121486	0.7765631	-17.43682289123535
903	NLVPMEATV	CMV_1_4	3.0382293762575454	0	HLA-A*02:01	CAVGTGNQFYF	CASSLNVVAGVTDTQYF	TRAV8-3*01	TRAJ49*01	TRBV27*01	TRBJ2-3*01	cmv		0.0003885866026394	0.91800165	0.4229158	0.848317156235377	0.7466666666666667	0.2615433633327484	0.1824874877929687	0.51772106	0.9105	0.47059667	0.6817405	0.6700000000000002	0.2007120047783246	0.9892563	0.21294494	0.5966574	0.73791665	-27.61627197265625
904	NLVPMFATV	CMV_1_4	21.68008048289738	0	HLA-A*02:01	CAVGTGNQFYF	CASSLNVVAGVTDTQYF	TRAV8-3*01	TRAJ49*01	TRBV27*01	TRBJ2-3*01	cmv		0.0010013699065893	0.9248161	0.43286577	0.8752132654190063	0.7633333333333333	0.2321626842021942	0.2090130001306533	0.6556476	0.9374	0.69594634	0.67919016	0.494	0.2000059601952671	0.9857142	0.29841504	0.71209383	0.46604538	-26.112728118896484
905	NLVPMGATV	CMV_1_4	11.670020120724343	0	HLA-A*02:01	CAVGTGNQFYF	CASSLNVVAGVTDTQYF	TRAV8-3*01	TRAJ49*01	TRBV27*01	TRBJ2-3*01	cmv		0.362995445728302	0.9180138	0.42521635	0.8547410468260447	0.7566666666666667	0.2453362941741943	0.1588887870311737	0.6973455	0.9588	0.63820916	0.6453544	0.445	0.1756120309204561	0.9981608	0.34389922	0.6604314	0.79872185	-27.7058048248291
906	NLVPMHATV	CMV_1_4	7.027162977867203	0	HLA-A*02:01	CAVGTGNQFYF	CASSLNVVAGVTDTQYF	TRAV8-3*01	TRAJ49*01	TRBV27*01	TRBJ2-3*01	cmv		0.0002946462773252	0.9226262	0.42770368	0.8440930445988973	0.7566666666666667	0.2245072424411773	0.162790760397911	0.69184726	0.9418	0.13023975	0.6323219	0.6580000000000001	0.1722394974320195	0.99585414	0.20210171	0.6175743	0.4627188	-23.72162437438965
907	NLVPMIATV	CMV_1_4	50.10060362173038	1	HLA-A*02:01	CAVGTGNQFYF	CASSLNVVAGVTDTQYF	TRAV8-3*01	TRAJ49*01	TRBV27*01	TRBJ2-3*01	cmv		0.6336416602134705	0.9224372	0.43236926	0.859716127316157	0.7133333333333334	0.232830673456192	0.1602087914943695	0.6162452	0.9095	0.88918877	0.20530969	0.5590000000000002	0.1142775559943402	0.95222574	0.3362758	0.6962453	0.8212232	-21.468015670776367
908	NLVPMKATV	CMV_1_4	34.35613682092556	0	HLA-A*02:01	CAVGTGNQFYF	CASSLNVVAGVTDTQYF	TRAV8-3*01	TRAJ49*01	TRBV27*01	TRBJ2-3*01	cmv		0.0010535436449572	0.93004954	0.4264642	0.8304461042086283	0.7433333333333333	0.2494526952505111	0.1406129151582718	0.762121	0.8953	0.48554248	0.5446019	0.6820000000000002	0.1359687486838083	0.996001	0.27016193	0.6793757	0.80932057	-24.1180362701416
909	NLVPMLATV	CMV_1_4	56.1871227364185	1	HLA-A*02:01	CAVGTGNQFYF	CASSLNVVAGVTDTQYF	TRAV8-3*01	TRAJ49*01	TRBV27*01	TRBJ2-3*01	cmv		0.0003837014082819	0.9314588	0.43694782	0.8551174203554789	0.7233333333333334	0.2272581160068512	0.1971363276243209	0.62966573	0.9136	0.8848466	0.25983667	0.4659999999999999	0.1789210950926645	0.9243506	0.3257954	0.6387217	0.85406816	-22.04204368591309
910	NLVPMMATV	CMV_1_4	28.822937625754527	0	HLA-A*02:01	CAVGTGNQFYF	CASSLNVVAGVTDTQYF	TRAV8-3*01	TRAJ49*01	TRBV27*01	TRBJ2-3*01	cmv		9.11155148060061e-05	0.8868058	0.42955542	0.854340136051178	0.7333333333333333	0.2473000586032867	0.1599033027887344	0.6599209	0.9003	0.86143976	0.54375	0.488	0.1119164605857804	0.82110906	0.31249404	0.64824057	0.8282545	-20.390485763549805
911	NLVPMNATV	CMV_1_4	2.9627766599597587	0	HLA-A*02:01	CAVGTGNQFYF	CASSLNVVAGVTDTQYF	TRAV8-3*01	TRAJ49*01	TRBV27*01	TRBJ2-3*01	cmv		0.000271488825092	0.92529696	0.4333512	0.8873701890309652	0.75	0.2427515238523483	0.1750745624303817	0.6264544	0.953	0.8343093	0.3767326	0.479	0.2142518236578325	0.9942168	0.28789723	0.40046218	0.8018138	-22.867168426513672
912	NLVPMPATV	CMV_1_4	1.2877263581488934	0	HLA-A*02:01	CAVGTGNQFYF	CASSLNVVAGVTDTQYF	TRAV8-3*01	TRAJ49*01	TRBV27*01	TRBJ2-3*01	cmv		0.0002290511329192	0.9172304	0.43776655	0.8724477291107178	0.7433333333333333	0.2476653307676315	0.1556647419929504	0.7093344	0.9347	0.8600694	0.40434867	0.368	0.1852170884842053	0.9916309	0.25361866	0.5141225	0.81599486	-26.775379180908203
913	NLVPMQATV	CMV_1_4	3.425553319919517	0	HLA-A*02:01	CAVGTGNQFYF	CASSLNVVAGVTDTQYF	TRAV8-3*01	TRAJ49*01	TRBV27*01	TRBJ2-3*01	cmv		0.0010140119120478	0.9175206	0.41531736	0.8510253429412842	0.7533333333333333	0.2464778125286102	0.1748572587966919	0.60336477	0.9222	0.16048661	0.7215704	0.692	0.1891096250910777	0.98906213	0.21726692	0.6695722	0.7659344	-23.58756256103516
914	NLVPMRATV	CMV_1_4	3.138832997987928	0	HLA-A*02:01	CAVGTGNQFYF	CASSLNVVAGVTDTQYF	TRAV8-3*01	TRAJ49*01	TRBV27*01	TRBJ2-3*01	cmv		0.0064069195650517	0.9253514	0.43144056	0.7926513950030009	0.74	0.2291624844074249	0.1656451076269149	0.8419247	0.9417	0.5791052	0.6270112	0.761	0.1048402739790617	0.9977417	0.29363906	0.70900506	0.55813396	-28.637428283691406
915	NLVPMSATV	CMV_1_4	6.800804828973842	0	HLA-A*02:01	CAVGTGNQFYF	CASSLNVVAGVTDTQYF	TRAV8-3*01	TRAJ49*01	TRBV27*01	TRBJ2-3*01	cmv		0.0082786297425627	0.9245748	0.43010667	0.8678878446420034	0.75	0.2493725717067718	0.1899712532758712	0.70904464	0.8055	0.81471914	0.34018272	0.275	0.210620104100235	0.98731935	0.30484098	0.58231527	0.8242301	-19.83397102355957
916	NLVPMTATV	CMV_1_4	16.14688128772636	0	HLA-A*02:01	CAVGTGNQFYF	CASSLNVVAGVTDTQYF	TRAV8-3*01	TRAJ49*01	TRBV27*01	TRBJ2-3*01	cmv		0.001284809783101	0.9015587	0.44193166	0.8649475475152334	0.7566666666666667	0.2413810044527053	0.1559869050979614	0.7409986	0.917	0.8242483	0.51717186	0.278	0.1956419448077213	0.9682869	0.31479916	0.52855724	0.70993865	-23.89563751220703
917	NLVPMWATV	CMV_1_4	6.886317907444667	0	HLA-A*02:01	CAVGTGNQFYF	CASSLNVVAGVTDTQYF	TRAV8-3*01	TRAJ49*01	TRBV27*01	TRBJ2-3*01	cmv		0.0007669116021133	0.9237726	0.43593326	0.8566344579060873	0.75	0.2505646049976349	0.1672781407833099	0.6665731	0.9273	0.26153734	0.5555167	0.385	0.1452375448949169	0.9980516	0.23782761	0.44432744	0.8123806	-21.8559684753418
918	NLVPMYATV	CMV_1_4	12.525150905432596	0	HLA-A*02:01	CAVGTGNQFYF	CASSLNVVAGVTDTQYF	TRAV8-3*01	TRAJ49*01	TRBV27*01	TRBJ2-3*01	cmv		0.0036136999260634	0.92387074	0.44021186	0.8712110718091329	0.7733333333333333	0.2437625974416732	0.1650804281234741	0.6987057	0.9248	0.5313566	0.31175736	0.4659999999999999	0.2002606477908557	0.9957582	0.29431003	0.7451313	0.533915	-22.83601188659668
919	NLVPMVCTV	CMV_1_4	36.01609657947686	0	HLA-A*02:01	CAVGTGNQFYF	CASSLNVVAGVTDTQYF	TRAV8-3*01	TRAJ49*01	TRBV27*01	TRBJ2-3*01	cmv		0.0001420569460606	0.91830933	0.4404466	0.8563069403171539	0.74	0.2469728589057922	0.1630194187164306	0.61742836	0.9586	0.6535903	0.2789351	0.195	0.1042321896820794	0.9000244	0.23335138	0.15562797	0.8463259	-18.70171546936035
920	NLVPMVDTV	CMV_1_4	3.661971830985915	0	HLA-A*02:01	CAVGTGNQFYF	CASSLNVVAGVTDTQYF	TRAV8-3*01	TRAJ49*01	TRBV27*01	TRBJ2-3*01	cmv		0.0006104934145696	0.9224531	0.44618678	0.8298867344856262	0.7	0.2488647699356079	0.1615672558546066	0.68481255	0.9529	0.8950579	0.3471955	0.632	0.0657747541437856	0.9905036	0.28519458	0.69265527	0.8356917	-21.844314575195312
921	NLVPMVETV	CMV_1_4	8.028169014084508	0	HLA-A*02:01	CAVGTGNQFYF	CASSLNVVAGVTDTQYF	TRAV8-3*01	TRAJ49*01	TRBV27*01	TRBJ2-3*01	cmv		0.0017297912854701	0.9190576	0.4575543	0.8187148769696554	0.7	0.2499003857374191	0.1608208417892456	0.7189001	0.9449	0.81904805	0.26557922	0.397	0.1746557103004306	0.9820574	0.27743265	0.39766657	0.81721014	-21.27362632751465
922	NLVPMVFTV	CMV_1_4	3.2344064386317903	0	HLA-A*02:01	CAVGTGNQFYF	CASSLNVVAGVTDTQYF	TRAV8-3*01	TRAJ49*01	TRBV27*01	TRBJ2-3*01	cmv		0.0028905165381729	0.91951436	0.44648755	0.7926529844601949	0.7566666666666667	0.2444687336683273	0.1688802242279052	0.6597614	0.9526	0.62048477	0.6456909	0.2099999999999999	0.1866223023971542	0.9380299	0.32398942	0.30321082	0.5289525	-18.38188934326172
923	NLVPMVGTV	CMV_1_4	3.667002012072434	0	HLA-A*02:01	CAVGTGNQFYF	CASSLNVVAGVTDTQYF	TRAV8-3*01	TRAJ49*01	TRBV27*01	TRBJ2-3*01	cmv		0.4912938773632049	0.8901153	0.44039145	0.8478063941001892	0.69	0.2408841401338577	0.1515815258026123	0.675603	0.9461	0.85948145	0.6447833	0.639	0.2275812789681367	0.9946381	0.33646944	0.7098685	0.88004774	-22.75550079345703
924	NLVPMVHTV	CMV_1_4	2.6156941649899395	0	HLA-A*02:01	CAVGTGNQFYF	CASSLNVVAGVTDTQYF	TRAV8-3*01	TRAJ49*01	TRBV27*01	TRBJ2-3*01	cmv		0.0007555334013886	0.90295166	0.43802255	0.8278825481732687	0.6766666666666666	0.2359082847833633	0.2016567140817642	0.93022394	0.9315	0.15414934	0.64106447	0.302	0.0558651922969147	0.9931271	0.16768081	0.5371566	0.53734416	-21.777877807617188
925	NLVPMVITV	CMV_1_4	2.887323943661972	0	HLA-A*02:01	CAVGTGNQFYF	CASSLNVVAGVTDTQYF	TRAV8-3*01	TRAJ49*01	TRBV27*01	TRBJ2-3*01	cmv		0.4787151515483856	0.85432065	0.44883856	0.8190296689669291	0.77	0.244814783334732	0.1540198326110839	0.5836698	0.929	0.8823153	0.63295627	0.328	0.1956495994178112	0.93320155	0.2622311	0.7221844	0.78091884	-21.50311279296875
926	NLVPMVKTV	CMV_1_4	2.8923541247484907	0	HLA-A*02:01	CAVGTGNQFYF	CASSLNVVAGVTDTQYF	TRAV8-3*01	TRAJ49*01	TRBV27*01	TRBJ2-3*01	cmv		0.0015725176781415	0.9157585	0.442484	0.8036002516746521	0.7266666666666667	0.2488259375095367	0.1163098514080047	0.84647936	0.9415	0.8626529	0.2608542	0.647	0.2128036195412278	0.9923755	0.27033603	0.6710454	0.68113184	-19.403642654418945
927	NLVPMVLTV	CMV_1_4	15.84507042253521	0	HLA-A*02:01	CAVGTGNQFYF	CASSLNVVAGVTDTQYF	TRAV8-3*01	TRAJ49*01	TRBV27*01	TRBJ2-3*01	cmv		0.0012496022973209	0.919781	0.45036367	0.819502075513204	0.7466666666666667	0.2380501478910446	0.2090339809656143	0.59098667	0.9038	0.884765	0.59114516	0.351	0.1972563114948571	0.95545626	0.3198183	0.71104616	0.8363142	-19.654216766357425
928	NLVPMVMTV	CMV_1_4	8.495975855130784	0	HLA-A*02:01	CAVGTGNQFYF	CASSLNVVAGVTDTQYF	TRAV8-3*01	TRAJ49*01	TRBV27*01	TRBJ2-3*01	cmv		2.5256424123654145e-05	0.8914718	0.44828996	0.8606807589530945	0.7466666666666667	0.2435422390699386	0.3279322385787964	0.65305555	0.9294	0.8684	0.3331638	0.272	0.1161011904594488	0.9762935	0.30684313	0.39816543	0.8193069	-17.315536499023438
929	NLVPMVNTV	CMV_1_4	15.492957746478872	0	HLA-A*02:01	CAVGTGNQFYF	CASSLNVVAGVTDTQYF	TRAV8-3*01	TRAJ49*01	TRBV27*01	TRBJ2-3*01	cmv		0.0002779795613605	0.91489166	0.4719973	0.8266567389170328	0.6733333333333333	0.2485272288322448	0.151190847158432	0.8094543	0.9609	0.9037657	0.5171526	0.353	0.0949556498613674	0.9753424	0.29569814	0.3592538	0.79611623	-21.470272064208984
930	NLVPMVPTV	CMV_1_4	43.66197183098591	1	HLA-A*02:01	CAVGTGNQFYF	CASSLNVVAGVTDTQYF	TRAV8-3*01	TRAJ49*01	TRBV27*01	TRBJ2-3*01	cmv		0.0002258127788081	0.89912856	0.4440864	0.8325412472089132	0.7133333333333334	0.2508378326892853	0.1727162003517151	0.72209793	0.9325	0.8904354	0.4137296	0.2219999999999999	0.1716857608116697	0.99417686	0.34037226	0.6721227	0.8257718	-18.64918327331543
931	NLVPMVQTV	CMV_1_4	10.025150905432596	0	HLA-A*02:01	CAVGTGNQFYF	CASSLNVVAGVTDTQYF	TRAV8-3*01	TRAJ49*01	TRBV27*01	TRBJ2-3*01	cmv		0.0027110078372061	0.9237898	0.45642993	0.8334493239720663	0.73	0.2437469810247421	0.1546151340007782	0.86004984	0.9195	0.15782334	0.4426709	0.529	0.2092196123558096	0.98658544	0.26784933	0.6741131	0.7736381	-15.65962028503418
932	NLVPMVRTV	CMV_1_4	4.632796780684104	0	HLA-A*02:01	CAVGTGNQFYF	CASSLNVVAGVTDTQYF	TRAV8-3*01	TRAJ49*01	TRBV27*01	TRBJ2-3*01	cmv		0.0107074175029993	0.9028707	0.4341421	0.8084688782691956	0.7233333333333334	0.2381725013256073	0.2035721689462661	0.9320394	0.9294	0.8280001	0.67838526	0.6990000000000001	0.1768832004163414	0.9932506	0.24075857	0.71802384	0.6225362	-19.49472999572754
933	NLVPMVSTV	CMV_1_4	17.505030181086518	0	HLA-A*02:01	CAVGTGNQFYF	CASSLNVVAGVTDTQYF	TRAV8-3*01	TRAJ49*01	TRBV27*01	TRBJ2-3*01	cmv		0.0030053385999053	0.922853	0.45438176	0.8357408046722412	0.7033333333333334	0.2476091235876083	0.1706800460815429	0.6799734	0.9188	0.888445	0.6220731	0.3149999999999999	0.1989536390348803	0.9528807	0.3315	0.65174645	0.85123235	-17.124258041381836
934	NLVPMVTTV	CMV_1_4	1.7806841046277664	0	HLA-A*02:01	CAVGTGNQFYF	CASSLNVVAGVTDTQYF	TRAV8-3*01	TRAJ49*01	TRBV27*01	TRBJ2-3*01	cmv		0.0001140090535045	0.9085861	0.44804043	0.8115212122599283	0.7066666666666667	0.2428557872772216	0.1582647562026977	0.683581	0.7332	0.8895309	0.37948757	0.279	0.1632581978919915	0.78531194	0.34328565	0.4582124	0.8609777	-18.0837516784668
935	NLVPMVVTV	CMV_1_4	2.8822937625754523	0	HLA-A*02:01	CAVGTGNQFYF	CASSLNVVAGVTDTQYF	TRAV8-3*01	TRAJ49*01	TRBV27*01	TRBJ2-3*01	cmv		0.0004396068979986	0.92267686	0.446383	0.824139396349589	0.75	0.2471967488527298	0.1664301306009292	0.597859	0.8861	0.8788038	0.5410887	0.252	0.1452959654619917	0.8769778	0.323071	0.23263098	0.86302656	-17.70635223388672
936	NLVPMVWTV	CMV_1_4	1.4285714285714284	0	HLA-A*02:01	CAVGTGNQFYF	CASSLNVVAGVTDTQYF	TRAV8-3*01	TRAJ49*01	TRBV27*01	TRBJ2-3*01	cmv		1.4100031648922595e-06	0.9064754	0.4550905	0.8035404284795126	0.7333333333333333	0.2452201098203659	0.2937001883983612	0.93998444	0.9479	0.19305389	0.55592126	0.1779999999999999	0.1984026957885362	0.76208925	0.1763134	0.5256845	0.68619764	-18.84896278381348
937	NLVPMVYTV	CMV_1_4	13.078470824949695	0	HLA-A*02:01	CAVGTGNQFYF	CASSLNVVAGVTDTQYF	TRAV8-3*01	TRAJ49*01	TRBV27*01	TRBJ2-3*01	cmv		0.0146790966391563	0.9090942	0.45762357	0.800525963306427	0.74	0.249878704547882	0.2133897691965103	0.90892637	0.9485	0.5220145	0.27359954	0.262	0.1219557469186838	0.9793841	0.27146736	0.6539524	0.62437475	-17.193037033081055
938	NLVPMVAAV	CMV_1_4	41.64989939637827	1	HLA-A*02:01	CAVGTGNQFYF	CASSLNVVAGVTDTQYF	TRAV8-3*01	TRAJ49*01	TRBV27*01	TRBJ2-3*01	cmv		0.0013459610054269	0.915879	0.4373352	0.8159972031911215	0.7533333333333333	0.2459742724895477	0.2195028811693191	0.6359802	0.7938	0.91535574	0.2885238	0.536	0.2006306012102868	0.9798633	0.35217568	0.35765073	0.8690548	-18.16547966003418
939	NLVPMVACV	CMV_1_4	56.18712273641851	1	HLA-A*02:01	CAVGTGNQFYF	CASSLNVVAGVTDTQYF	TRAV8-3*01	TRAJ49*01	TRBV27*01	TRBJ2-3*01	cmv		0.013384667225182	0.91105753	0.44853613	0.8109697699546814	0.78	0.2474838644266128	0.1852241456508636	0.6280413	0.8382	0.8617077	0.33367276	0.759	0.21340034447785	0.97180367	0.3144819	0.69260114	0.8491927	-22.53801155090332
940	NLVPMVADV	CMV_1_4	10.412474849094568	0	HLA-A*02:01	CAVGTGNQFYF	CASSLNVVAGVTDTQYF	TRAV8-3*01	TRAJ49*01	TRBV27*01	TRBJ2-3*01	cmv		0.0010556057095527	0.9217513	0.45049447	0.807642380396525	0.7633333333333333	0.2496255040168762	0.194584846496582	0.6333399	0.8713	0.7822588	0.2548089	0.571	0.2014613766223192	0.68989587	0.22842215	0.60245335	0.85644734	-22.344486236572266
941	NLVPMVAEV	CMV_1_4	11.619718309859154	0	HLA-A*02:01	CAVGTGNQFYF	CASSLNVVAGVTDTQYF	TRAV8-3*01	TRAJ49*01	TRBV27*01	TRBJ2-3*01	cmv		0.0382409617304801	0.9178826	0.45814562	0.8107930223147074	0.7466666666666667	0.2471116483211517	0.3904609978199005	0.6252296	0.8186	0.38862786	0.6532037	0.399	0.0157926831205259	0.3378605	0.20428991	0.38883233	0.8055122	-21.63504219055176
942	NLVPMVAFV	CMV_1_4	8.651911468812877	0	HLA-A*02:01	CAVGTGNQFYF	CASSLNVVAGVTDTQYF	TRAV8-3*01	TRAJ49*01	TRBV27*01	TRBJ2-3*01	cmv		0.0963453650474548	0.92122453	0.43313387	0.8365342319011688	0.8066666666666666	0.2401849180459976	0.4764549732208252	0.6700664	0.757	0.6819172	0.66625386	0.6	0.2023050156247336	0.18378547	0.32840452	0.66294956	0.27974796	-21.602649688720703
943	NLVPMVAGV	CMV_1_4	37.37424547283702	0	HLA-A*02:01	CAVGTGNQFYF	CASSLNVVAGVTDTQYF	TRAV8-3*01	TRAJ49*01	TRBV27*01	TRBJ2-3*01	cmv		0.6570003628730774	0.90978235	0.4509306	0.8162127733230591	0.7533333333333333	0.2403224259614944	0.1680588871240615	0.6875685	0.7784	0.76445365	0.64994776	0.509	0.222921838943148	0.93719906	0.35529274	0.7402449	0.8199601	-18.228519439697266
944	NLVPMVAHV	CMV_1_4	17.25352112676056	0	HLA-A*02:01	CAVGTGNQFYF	CASSLNVVAGVTDTQYF	TRAV8-3*01	TRAJ49*01	TRBV27*01	TRBJ2-3*01	cmv		0.0189208909869194	0.9073967	0.4336651	0.8311633467674255	0.7533333333333333	0.2443161904811859	0.1645324826240539	0.6792577	0.792	0.13042471	0.6238774	0.593	0.0219957471839734	0.09890613	0.2526193	0.72783893	0.34953254	-21.966073989868164
945	NLVPMVAIV	CMV_1_4	26.05633802816901	0	HLA-A*02:01	CAVGTGNQFYF	CASSLNVVAGVTDTQYF	TRAV8-3*01	TRAJ49*01	TRBV27*01	TRBJ2-3*01	cmv		0.8742598295211792	0.9050804	0.44113633	0.8534547388553619	0.7766666666666666	0.2482582926750183	0.1625889837741851	0.6847744	0.7433	0.85187155	0.25235918	0.687	0.1086918449756922	0.9957148	0.27081582	0.25539976	0.8607478	-15.89966869354248
946	NLVPMVAKV	CMV_1_4	34.85915492957746	0	HLA-A*02:01	CAVGTGNQFYF	CASSLNVVAGVTDTQYF	TRAV8-3*01	TRAJ49*01	TRBV27*01	TRBJ2-3*01	cmv		0.0018362663686275	0.91173726	0.44260594	0.8216946125030518	0.7066666666666667	0.2503293752670288	0.1926602572202682	0.6334769	0.6783	0.35077474	0.5979409	0.147	0.1693287813221104	0.6578243	0.26104212	0.74860567	0.826149	-20.45036697387696
947	NLVPMVALV	CMV_1_4	14.48692152917505	0	HLA-A*02:01	CAVGTGNQFYF	CASSLNVVAGVTDTQYF	TRAV8-3*01	TRAJ49*01	TRBV27*01	TRBJ2-3*01	cmv		0.0012878125999122	0.9084492	0.44306678	0.8169644077618917	0.78	0.2429354041814804	0.4978888034820556	0.6780308	0.7709	0.7808309	0.30863655	0.254	0.1458864709711633	0.9729409	0.3013499	0.70411277	0.8686198	-19.820486068725582
948	NLVPMVAMV	CMV_1_4	6.317907444668007	0	HLA-A*02:01	CAVGTGNQFYF	CASSLNVVAGVTDTQYF	TRAV8-3*01	TRAJ49*01	TRBV27*01	TRBJ2-3*01	cmv		0.0026177691761404	0.8919795	0.43918443	0.8536751667658488	0.7466666666666667	0.2425624281167984	0.1499637812376022	0.6453513	0.8099	0.7646842	0.5485176	0.7	0.0086299075541319	0.9607968	0.30919558	0.5768727	0.8582002	-19.480880737304688
949	NLVPMVANV	CMV_1_4	44.1851106639839	1	HLA-A*02:01	CAVGTGNQFYF	CASSLNVVAGVTDTQYF	TRAV8-3*01	TRAJ49*01	TRBV27*01	TRBJ2-3*01	cmv		0.001456192578189	0.9054434	0.4418324	0.8184425632158915	0.7833333333333333	0.246065154671669	0.2394662499427795	0.65987945	0.7558	0.7359196	0.4195205	0.4650000000000001	0.1808574156020767	0.91811335	0.3288173	0.6737975	0.8403905	-17.84902572631836
950	NLVPMVAPV	CMV_1_4	48.74748490945673	1	HLA-A*02:01	CAVGTGNQFYF	CASSLNVVAGVTDTQYF	TRAV8-3*01	TRAJ49*01	TRBV27*01	TRBJ2-3*01	cmv		0.0059205242432653	0.90860003	0.44115818	0.8195751706759135	0.74	0.2476828247308731	0.1642696112394333	0.6304493	0.7311	0.89287174	0.45545322	0.546	0.1868241189862601	0.26903626	0.28179416	0.4056594	0.85664105	-19.79615592956543
951	NLVPMVAQV	CMV_1_4	24.76861167002012	0	HLA-A*02:01	CAVGTGNQFYF	CASSLNVVAGVTDTQYF	TRAV8-3*01	TRAJ49*01	TRBV27*01	TRBJ2-3*01	cmv		0.1336108297109604	0.9200634	0.45289046	0.8280930519104004	0.71	0.242540031671524	0.2306615710258484	0.6573327	0.6862	0.16145329	0.7018126	0.431	0.0398573788421344	0.3639543	0.24771664	0.7344691	0.7822833	-17.754697799682617
952	NLVPMVARV	CMV_1_4	31.156941649899395	0	HLA-A*02:01	CAVGTGNQFYF	CASSLNVVAGVTDTQYF	TRAV8-3*01	TRAJ49*01	TRBV27*01	TRBJ2-3*01	cmv		0.1171573922038078	0.90219945	0.43904164	0.8432802160580953	0.73	0.2431936264038086	0.1719064861536026	0.6517913	0.7185	0.5248134	0.61697316	0.243	0.2061188426814624	0.5026069	0.29535082	0.7345312	0.44677195	-18.41277313232422
953	NLVPMVASV	CMV_1_4	36.43863179074447	0	HLA-A*02:01	CAVGTGNQFYF	CASSLNVVAGVTDTQYF	TRAV8-3*01	TRAJ49*01	TRBV27*01	TRBJ2-3*01	cmv		0.0233066659420728	0.91518784	0.44881657	0.7976947029431661	0.74	0.2510485053062439	0.2348562330007553	0.6492377	0.7391	0.8583816	0.3847932	0.625	0.1820827372153871	0.9337324	0.37492707	0.3930544	0.86080754	-15.868637084960938
954	NLVPMVAVV	CMV_1_4	30.321931589537225	0	HLA-A*02:01	CAVGTGNQFYF	CASSLNVVAGVTDTQYF	TRAV8-3*01	TRAJ49*01	TRBV27*01	TRBJ2-3*01	cmv		0.0103193139657378	0.90704864	0.45045146	0.8489452501138052	0.7733333333333333	0.2438448965549469	0.188160091638565	0.6744084	0.5738	0.9099912	0.55491066	0.739	0.1982129701129452	0.9970256	0.27813736	0.41375962	0.88454545	-15.854878425598145
955	NLVPMVAWV	CMV_1_4	30.49798792756539	0	HLA-A*02:01	CAVGTGNQFYF	CASSLNVVAGVTDTQYF	TRAV8-3*01	TRAJ49*01	TRBV27*01	TRBJ2-3*01	cmv		5.630919258692302e-05	0.9038195	0.44148058	0.8398839036623637	0.7933333333333333	0.240711972117424	0.1896293312311172	0.7108383	0.7668	0.2701308	0.5375592	0.534	0.1946339195943437	0.025115699	0.2326966	0.5089904	0.8545031	-23.66106414794922
956	NLVPMVAYV	CMV_1_4	5.2213279678068405	0	HLA-A*02:01	CAVGTGNQFYF	CASSLNVVAGVTDTQYF	TRAV8-3*01	TRAJ49*01	TRBV27*01	TRBJ2-3*01	cmv		0.0012527996441349	0.91772234	0.4325136	0.8199368317921957	0.7966666666666666	0.2380852997303009	0.1687684953212738	0.6892971	0.8036	0.5163157	0.25328127	0.4439999999999999	0.075123651092872	0.077757955	0.33262792	0.6393532	0.26480967	-18.20265007019043
957	NLVPMVATA	CMV_1_4	16.061368209255534	0	HLA-A*02:01	CAVGTGNQFYF	CASSLNVVAGVTDTQYF	TRAV8-3*01	TRAJ49*01	TRBV27*01	TRBJ2-3*01	cmv		0.0007680020062252	0.92351395	0.44035605	0.8269108335177103	0.7133333333333334	0.252985417842865	0.137959748506546	0.6133758	0.9427	0.8906178	0.26514122	0.606	0.133413675869815	0.8730476	0.3346403	0.7484701	0.839881	-18.101058959960938
958	NLVPMVATC	CMV_1_4	31.52917505030181	0	HLA-A*02:01	CAVGTGNQFYF	CASSLNVVAGVTDTQYF	TRAV8-3*01	TRAJ49*01	TRBV27*01	TRBJ2-3*01	cmv		4.791498213307932e-05	0.91404635	0.43637523	0.826065202554067	0.7066666666666667	0.2555161118507385	0.078331284224987	0.6340746	0.9542	0.73937106	0.34489915	0.5450000000000002	0.0023258112021721	0.5886701	0.2777247	0.41188636	0.82691455	-16.36161994934082
959	NLVPMVATD	CMV_1_4	3.792756539235413	0	HLA-A*02:01	CAVGTGNQFYF	CASSLNVVAGVTDTQYF	TRAV8-3*01	TRAJ49*01	TRBV27*01	TRBJ2-3*01	cmv		0.0009553130948916	0.91991335	0.43767172	0.8457497755686442	0.7	0.257523775100708	0.0961624532938003	0.6568239	0.9536	0.89704466	0.21805558	0.049	0.1686913108918815	0.6840782	0.23234798	0.28091407	0.7935082	-16.460895538330078
960	NLVPMVATE	CMV_1_4	9.743460764587525	0	HLA-A*02:01	CAVGTGNQFYF	CASSLNVVAGVTDTQYF	TRAV8-3*01	TRAJ49*01	TRBV27*01	TRBJ2-3*01	cmv		0.0001590157335158	0.9197863	0.44314113	0.8338159521420797	0.7066666666666667	0.2574140131473541	0.0373871438205242	0.6538787	0.9257	0.38149795	0.69825673	0.0799999999999999	0.1842717445048038	0.5236091	0.22552077	0.64358455	0.67214096	-21.50685691833496
961	NLVPMVATF	CMV_1_4	39.13480885311871	0	HLA-A*02:01	CAVGTGNQFYF	CASSLNVVAGVTDTQYF	TRAV8-3*01	TRAJ49*01	TRBV27*01	TRBJ2-3*01	cmv		0.0002076707314699	0.9251643	0.43478385	0.8433109124501547	0.6933333333333334	0.2505917251110077	0.0244688782840967	0.63878924	0.9519	0.5345856	0.6991104	0.245	0.1958001541788689	0.9956448	0.3118504	0.7369926	0.434942	-17.162050247192383
962	NLVPMVATG	CMV_1_4	44.71830985915493	1	HLA-A*02:01	CAVGTGNQFYF	CASSLNVVAGVTDTQYF	TRAV8-3*01	TRAJ49*01	TRBV27*01	TRBJ2-3*01	cmv		0.4069484770298004	0.91851246	0.4319827	0.8518892129262289	0.6966666666666667	0.2473103255033493	0.1492745131254196	0.59522337	0.9644	0.8830307	0.671934	0.1899999999999999	0.1822375071817077	0.964555	0.37404224	0.66424847	0.7702981	-24.210935592651367
963	NLVPMVATH	CMV_1_4	21.93158953722334	0	HLA-A*02:01	CAVGTGNQFYF	CASSLNVVAGVTDTQYF	TRAV8-3*01	TRAJ49*01	TRBV27*01	TRBJ2-3*01	cmv		0.0012647230178117	0.9227518	0.42088392	0.8507252037525177	0.69	0.2520729005336761	0.1032097563147544	0.63406587	0.9649	0.16318464	0.6639595	0.8180000000000001	0.1578110607573762	0.962124	0.30585986	0.67884696	0.40179136	-16.088762283325195
964	NLVPMVATI	CMV_1_4	14.386317907444669	0	HLA-A*02:01	CAVGTGNQFYF	CASSLNVVAGVTDTQYF	TRAV8-3*01	TRAJ49*01	TRBV27*01	TRBJ2-3*01	cmv		0.6408548355102539	0.9161068	0.44273	0.8469843367735544	0.6933333333333334	0.2678832709789276	0.1034706681966781	0.64341706	0.9471	0.8942921	0.20600441	0.156	0.1955312790581956	0.98494774	0.29978317	0.63778836	0.8012407	-15.039899826049805
965	NLVPMVATK	CMV_1_4	10.296780684104627	0	HLA-A*02:01	CAVGTGNQFYF	CASSLNVVAGVTDTQYF	TRAV8-3*01	TRAJ49*01	TRBV27*01	TRBJ2-3*01	cmv		0.0009054655092768	0.9320456	0.43754408	0.8468117813269297	0.7066666666666667	0.261321485042572	0.1376868039369583	0.6148425	0.9243	0.33223775	0.5729769	0.8140000000000001	0.2006823870586231	0.673658	0.221117	0.36544254	0.82419646	-19.216909408569336
966	NLVPMVATL	CMV_1_4	2.4044265593561365	0	HLA-A*02:01	CAVGTGNQFYF	CASSLNVVAGVTDTQYF	TRAV8-3*01	TRAJ49*01	TRBV27*01	TRBJ2-3*01	cmv		0.0070346579886972	0.9160527	0.43092045	0.8239628871281942	0.6833333333333333	0.25016650557518	0.0217885747551918	0.64689237	0.9485	0.89967316	0.26644698	0.3169999999999999	0.1921453040326014	0.97786164	0.29398778	0.51690894	0.86293674	-14.741408348083496
967	NLVPMVATM	CMV_1_4	17.454728370221325	0	HLA-A*02:01	CAVGTGNQFYF	CASSLNVVAGVTDTQYF	TRAV8-3*01	TRAJ49*01	TRBV27*01	TRBJ2-3*01	cmv		5.1142862503184006e-05	0.9035276	0.4247828	0.8440633416175842	0.69	0.2485484629869461	0.1290940046310424	0.63308066	0.9544	0.89691746	0.5532211	0.119	0.0998573338263668	0.9855692	0.29702464	0.46777526	0.806433	-17.292030334472656
968	NLVPMVATN	CMV_1_4	5.090543259557343	0	HLA-A*02:01	CAVGTGNQFYF	CASSLNVVAGVTDTQYF	TRAV8-3*01	TRAJ49*01	TRBV27*01	TRBJ2-3*01	cmv		0.0007542849052697	0.92298007	0.4362748	0.8374400933583578	0.7033333333333334	0.2673029899597168	0.0939273238182067	0.6583924	0.952	0.86288023	0.3816546	0.14	0.1866359488863963	0.8824004	0.28464144	0.6490494	0.801698	-18.279205322265625
969	NLVPMVATP	CMV_1_4	2.907444668008048	0	HLA-A*02:01	CAVGTGNQFYF	CASSLNVVAGVTDTQYF	TRAV8-3*01	TRAJ49*01	TRBV27*01	TRBJ2-3*01	cmv		0.0026237007696181	0.9232613	0.42850593	0.8474442760149637	0.6933333333333334	0.2604676187038421	0.1295086741447448	0.6344521	0.9427	0.8771209	0.43524295	0.1779999999999999	0.2006855498999357	0.7452018	0.2696896	0.3533434	0.83477336	-17.81880760192871
970	NLVPMVATQ	CMV_1_4	3.465794768611669	0	HLA-A*02:01	CAVGTGNQFYF	CASSLNVVAGVTDTQYF	TRAV8-3*01	TRAJ49*01	TRBV27*01	TRBJ2-3*01	cmv		0.000315258919727	0.9233567	0.43519855	0.8480904400348663	0.7033333333333334	0.2505831122398376	0.1453945338726043	0.6629856	0.9419	0.16681741	0.73286796	0.148	0.1926698351395316	0.71107435	0.2325968	0.60464406	0.70953125	-22.00751495361328
971	NLVPMVATR	CMV_1_4	4.859154929577464	0	HLA-A*02:01	CAVGTGNQFYF	CASSLNVVAGVTDTQYF	TRAV8-3*01	TRAJ49*01	TRBV27*01	TRBJ2-3*01	cmv		0.0025969354901462	0.91870874	0.42951936	0.840220183134079	0.7033333333333334	0.2521412372589111	0.1417450904846191	0.5993429	0.9263	0.74183154	0.6613922	0.728	0.1813666935660876	0.7505835	0.2587192	0.6192636	0.5288868	-22.95033836364746
972	NLVPMVATS	CMV_1_4	3.435613682092555	0	HLA-A*02:01	CAVGTGNQFYF	CASSLNVVAGVTDTQYF	TRAV8-3*01	TRAJ49*01	TRBV27*01	TRBJ2-3*01	cmv		0.0035208093468099	0.91779935	0.43700337	0.8329539100329081	0.6966666666666667	0.2615659832954407	0.1190578415989875	0.63349736	0.9063	0.8745551	0.34860379	0.1039999999999999	0.2066674263565801	0.7171215	0.3340896	0.46414876	0.82898873	-17.621479034423828
973	NLVPMVATT	CMV_1_4	14.587525150905432	0	HLA-A*02:01	CAVGTGNQFYF	CASSLNVVAGVTDTQYF	TRAV8-3*01	TRAJ49*01	TRBV27*01	TRBJ2-3*01	cmv		0.001136407139711	0.90914595	0.4397933	0.827963133653005	0.7166666666666667	0.2577569782733917	0.0957188606262207	0.61690897	0.835	0.877545	0.5443419	0.028	0.1736678254441358	0.6705431	0.30675247	0.49221328	0.81581056	-15.389694213867188
974	NLVPMVATW	CMV_1_4	14.185110663983902	0	HLA-A*02:01	CAVGTGNQFYF	CASSLNVVAGVTDTQYF	TRAV8-3*01	TRAJ49*01	TRBV27*01	TRBJ2-3*01	cmv		0.0003661013033706	0.9204234	0.44434804	0.8434499899546305	0.68	0.2478349357843399	0.1362896114587783	0.55946374	0.9155	0.23103206	0.5803793	0.7800000000000001	0.1938971063646022	0.9979296	0.27482456	0.59151787	0.8050254	-18.44728660583496
975	NLVPMVATY	CMV_1_4	20.422535211267604	0	HLA-A*02:01	CAVGTGNQFYF	CASSLNVVAGVTDTQYF	TRAV8-3*01	TRAJ49*01	TRBV27*01	TRBJ2-3*01	cmv		0.0137836458161473	0.9259531	0.42619163	0.833794524272283	0.6866666666666666	0.2529271841049194	0.1205420196056366	0.59858197	0.9407	0.38887423	0.30588058	0.569	0.186154320219066	0.9938222	0.33216974	0.63527334	0.4346727	-18.86264991760254
976	NLVPMVATV	CMV_2_4	45.83866837387965	1	HLA-A*02:01	CAEMSNQGGKLIF	CATSDWDGTKGFRQPQHF	TRAV5*01	TRAJ23*01	TRBV24-1*01	TRBJ1-5*01	cmv		0.9979133009910583	0.8903892	0.43192855	0.2655371824900309	0.65	0.4959830045700073	0.1960611641407013	0.5618268	0.9953	0.23819552	0.30358258	0.054	0.0196653692895779	0.49576256	0.04572595	0.3950682	0.63982093	-1.5049715042114258
977	ALVPMVATV	CMV_2_4	50.51216389244559	1	HLA-A*02:01	CAEMSNQGGKLIF	CATSDWDGTKGFRQPQHF	TRAV5*01	TRAJ23*01	TRBV24-1*01	TRBJ1-5*01	cmv		0.9997723698616028	0.87706	0.42825896	0.2778912385304769	0.6333333333333333	0.3047862946987152	0.2008185386657714	0.6298405	0.995	0.19188696	0.3651641	0.0729999999999999	0.0218908615934196	0.69220805	0.04180639	0.26449648	0.51455027	-10.706419944763184
978	CLVPMVATV	CMV_2_4	50.25608194622279	1	HLA-A*02:01	CAEMSNQGGKLIF	CATSDWDGTKGFRQPQHF	TRAV5*01	TRAJ23*01	TRBV24-1*01	TRBJ1-5*01	cmv		0.9998993873596193	0.8848696	0.4285476	0.3267199993133545	0.6666666666666666	0.0934192016720771	0.2354370206594467	0.66627115	0.995	0.02164328	0.28075334	0.03	0.0199867868519504	0.96454716	0.03576276	0.57042193	0.5254618	-14.861753463745115
979	DLVPMVATV	CMV_2_4	19.910371318822023	0	HLA-A*02:01	CAEMSNQGGKLIF	CATSDWDGTKGFRQPQHF	TRAV5*01	TRAJ23*01	TRBV24-1*01	TRBJ1-5*01	cmv		0.9997668862342834	0.85754	0.42072406	0.2666579882303873	0.67	0.2203731536865234	0.2158546894788742	0.6049754	0.9951	0.2197251	0.65324533	0.0679999999999999	0.0215539611352141	0.2456108	0.037247814	0.17273031	0.67562526	-14.6453218460083
980	ELVPMVATV	CMV_2_4	15.94110115236876	0	HLA-A*02:01	CAEMSNQGGKLIF	CATSDWDGTKGFRQPQHF	TRAV5*01	TRAJ23*01	TRBV24-1*01	TRBJ1-5*01	cmv		0.9992218017578124	0.8753276	0.41970408	0.280987024307251	0.6766666666666666	0.03919293358922	0.2314952462911605	0.6167151	0.995	0.043211214	0.6635376	0.0899999999999999	0.0278604514613107	0.15080607	0.054313213	0.26973075	0.70234877	-16.076499938964844
981	FLVPMVATV	CMV_2_4	36.49167733674776	0	HLA-A*02:01	CAEMSNQGGKLIF	CATSDWDGTKGFRQPQHF	TRAV5*01	TRAJ23*01	TRBV24-1*01	TRBJ1-5*01	cmv		0.9991543292999268	0.80250084	0.4262322	0.3131217956542969	0.7733333333333333	0.1145069301128387	0.2654830813407898	0.61394024	0.9951	0.039596062	0.6918373	0.0909999999999999	0.0295737979642581	0.7340407	0.056706157	0.080454215	0.43033433	-15.35992431640625
982	GLVPMVATV	CMV_2_4	46.79897567221512	1	HLA-A*02:01	CAEMSNQGGKLIF	CATSDWDGTKGFRQPQHF	TRAV5*01	TRAJ23*01	TRBV24-1*01	TRBJ1-5*01	cmv		0.9942566752433776	0.85634136	0.42592362	0.2625162601470947	0.69	0.0370945706963539	0.229182630777359	0.56215006	0.9951	0.070394106	0.6571704	0.045	0.0208850695096771	0.8861688	0.039243117	0.32307175	0.07927946	-15.400364875793455
983	HLVPMVATV	CMV_2_4	47.63124199743919	1	HLA-A*02:01	CAEMSNQGGKLIF	CATSDWDGTKGFRQPQHF	TRAV5*01	TRAJ23*01	TRBV24-1*01	TRBJ1-5*01	cmv		0.999404788017273	0.8655042	0.43025878	0.277552843093872	0.6666666666666666	0.1457531303167343	0.2366997301578521	0.59550047	0.9952	0.016225446	0.27154207	0.039	0.0264318998917588	0.81764066	0.03981208	0.36170802	0.43175256	-14.747077941894531
984	ILVPMVATV	CMV_2_4	42.06145966709347	1	HLA-A*02:01	CAEMSNQGGKLIF	CATSDWDGTKGFRQPQHF	TRAV5*01	TRAJ23*01	TRBV24-1*01	TRBJ1-5*01	cmv		0.999630331993103	0.8352688	0.44279742	0.3636442820231119	0.7433333333333333	0.1252653449773788	0.2149186432361602	0.61271274	0.9951	0.067599945	0.62674266	0.059	0.0297290182963479	0.5116319	0.040152695	0.07296059	0.66871136	-13.403029441833496
985	KLVPMVATV	CMV_2_4	50.51216389244559	1	HLA-A*02:01	CAEMSNQGGKLIF	CATSDWDGTKGFRQPQHF	TRAV5*01	TRAJ23*01	TRBV24-1*01	TRBJ1-5*01	cmv		0.99941885471344	0.8429583	0.42805928	0.2552938461303711	0.6733333333333333	0.7138301730155945	0.2157943844795227	0.5819871	0.9948	0.11419347	0.4258483	0.045	0.0257488352362997	0.5521406	0.060146526	0.20538796	0.6494705	-15.58018970489502
986	LLVPMVATV	CMV_2_4	38.5403329065301	0	HLA-A*02:01	CAEMSNQGGKLIF	CATSDWDGTKGFRQPQHF	TRAV5*01	TRAJ23*01	TRBV24-1*01	TRBJ1-5*01	cmv		0.9984593391418456	0.8574095	0.42748064	0.2887834707895914	0.7233333333333334	0.0640036314725875	0.2018565237522125	0.62326014	0.9953	0.08758261	0.58484006	0.06	0.0265683985096984	0.42800376	0.04056148	0.23155542	0.7073523	-15.480321884155272
987	MLVPMVATV	CMV_2_4	48.97567221510885	1	HLA-A*02:01	CAEMSNQGGKLIF	CATSDWDGTKGFRQPQHF	TRAV5*01	TRAJ23*01	TRBV24-1*01	TRBJ1-5*01	cmv		0.9994398951530457	0.8578356	0.42045993	0.3576871554056803	0.7033333333333334	0.0893231406807899	0.2422653436660766	0.65197104	0.995	0.07678471	0.5189799	0.057	0.0326864259070134	0.37204733	0.053126134	0.2137917	0.66970986	-18.64923858642578
988	PLVPMVATV	CMV_2_4	11.49807938540333	0	HLA-A*02:01	CAEMSNQGGKLIF	CATSDWDGTKGFRQPQHF	TRAV5*01	TRAJ23*01	TRBV24-1*01	TRBJ1-5*01	cmv		0.9955639839172364	0.8737764	0.4306317	0.2677240371704101	0.6766666666666666	0.1178288608789444	0.2630717754364013	0.60471696	0.9951	0.12080884	0.5084452	0.4459999999999999	0.0304285135614918	0.8202301	0.04298108	0.40678674	0.59630555	-16.997440338134766
989	QLVPMVATV	CMV_2_4	48.33546734955186	1	HLA-A*02:01	CAEMSNQGGKLIF	CATSDWDGTKGFRQPQHF	TRAV5*01	TRAJ23*01	TRBV24-1*01	TRBJ1-5*01	cmv		0.999531388282776	0.75236624	0.4271104	0.2855304876963297	0.6666666666666666	0.1156793087720871	0.2038135379552841	0.5643486	0.995	0.024757301	0.69877654	0.028	0.0242190129487426	0.11126721	0.056809433	0.25167823	0.6562175	-9.679697036743164
990	RLVPMVATV	CMV_2_4	47.88732394366198	1	HLA-A*02:01	CAEMSNQGGKLIF	CATSDWDGTKGFRQPQHF	TRAV5*01	TRAJ23*01	TRBV24-1*01	TRBJ1-5*01	cmv		0.999723494052887	0.8631549	0.42862764	0.2775548299153646	0.6866666666666666	0.1546538472175598	0.1988464742898941	0.5400944	0.9949	0.088986605	0.64931196	0.06	0.024368035345833	0.3474542	0.056440555	0.16819458	0.40673065	-14.85482406616211
991	SLVPMVATV	CMV_2_4	49.743918053777215	1	HLA-A*02:01	CAEMSNQGGKLIF	CATSDWDGTKGFRQPQHF	TRAV5*01	TRAJ23*01	TRBV24-1*01	TRBJ1-5*01	cmv		0.996813714504242	0.8027952	0.42792037	0.2715628941853841	0.6233333333333333	0.1554556041955948	0.2034415900707245	0.60560083	0.9947	0.10392504	0.4581106	0.0799999999999999	0.026601529486652	0.34688723	0.055629447	0.27381217	0.560024	-13.590452194213867
992	TLVPMVATV	CMV_2_4	46.92701664532651	1	HLA-A*02:01	CAEMSNQGGKLIF	CATSDWDGTKGFRQPQHF	TRAV5*01	TRAJ23*01	TRBV24-1*01	TRBJ1-5*01	cmv		0.9933104515075684	0.839412	0.43275714	0.2896283467610677	0.6466666666666666	0.1255305558443069	0.2381554841995239	0.6668217	0.9952	0.1182608	0.54291797	0.044	0.0257590767912915	0.16944417	0.053769104	0.29759625	0.65559417	-12.817938804626465
993	VLVPMVATV	CMV_2_4	48.78361075544174	1	HLA-A*02:01	CAEMSNQGGKLIF	CATSDWDGTKGFRQPQHF	TRAV5*01	TRAJ23*01	TRBV24-1*01	TRBJ1-5*01	cmv		0.999498724937439	0.89059764	0.4356154	0.3471846580505371	0.7	0.2513591647148132	0.2092382162809372	0.6348809	0.9949	0.05102349	0.5727171	0.038	0.0255019169824663	0.51555526	0.045357153	0.25836352	0.6964105	-12.621212005615234
994	WLVPMVATV	CMV_2_4	15.813060179257366	0	HLA-A*02:01	CAEMSNQGGKLIF	CATSDWDGTKGFRQPQHF	TRAV5*01	TRAJ23*01	TRBV24-1*01	TRBJ1-5*01	cmv		0.9213202595710754	0.853755	0.4250609	0.2697627544403076	0.7333333333333333	0.0473755113780498	0.1975844800472259	0.6115322	0.995	0.021651568	0.28017065	0.049	0.0389321832262794	0.8785187	0.05942306	0.19002248	0.58999544	-14.834928512573242
995	YLVPMVATV	CMV_2_4	18.56594110115237	0	HLA-A*02:01	CAEMSNQGGKLIF	CATSDWDGTKGFRQPQHF	TRAV5*01	TRAJ23*01	TRBV24-1*01	TRBJ1-5*01	cmv		0.999868631362915	0.8161882	0.417203	0.2882977326711019	0.7066666666666667	0.0722133591771125	0.2468040436506271	0.628425	0.9949	0.021468418	0.27940962	0.0859999999999999	0.0249890466686338	0.59980965	0.035468448	0.02857792	0.32016525	-9.979528427124023
996	NAVPMVATV	CMV_2_4	11.46606914212548	0	HLA-A*02:01	CAEMSNQGGKLIF	CATSDWDGTKGFRQPQHF	TRAV5*01	TRAJ23*01	TRBV24-1*01	TRBJ1-5*01	cmv		0.9937997460365297	0.85387856	0.42321193	0.2670260270436605	0.7233333333333334	0.1174651756882667	0.3207637071609497	0.5245949	0.995	0.09047627	0.35676336	0.139	0.019672310205351	0.00026994944	0.042045	0.18396601	0.5069068	-16.278316497802734
997	NCVPMVATV	CMV_2_4	24.13572343149808	0	HLA-A*02:01	CAEMSNQGGKLIF	CATSDWDGTKGFRQPQHF	TRAV5*01	TRAJ23*01	TRBV24-1*01	TRBJ1-5*01	cmv		0.9982781410217284	0.81420636	0.43398345	0.385887344678243	0.6966666666666667	0.3761005401611328	0.206271544098854	0.52821004	0.9949	0.01392935	0.24584705	0.4419999999999999	0.0219482248641725	0.0037780702	0.05867838	0.23155245	0.5618104	-19.23253631591797
998	NDVPMVATV	CMV_2_4	8.373879641485276	0	HLA-A*02:01	CAEMSNQGGKLIF	CATSDWDGTKGFRQPQHF	TRAV5*01	TRAJ23*01	TRBV24-1*01	TRBJ1-5*01	cmv		0.9941148161888124	0.8817689	0.43917102	0.3227307001749674	0.73	0.1130619272589683	0.2113527655601501	0.5995927	0.9948	0.10626999	0.66095823	0.387	0.0190546045800147	4.1979463e-05	0.05546197	0.44181272	0.59728575	-19.449552536010746
999	NEVPMVATV	CMV_2_4	24.647887323943664	0	HLA-A*02:01	CAEMSNQGGKLIF	CATSDWDGTKGFRQPQHF	TRAV5*01	TRAJ23*01	TRBV24-1*01	TRBJ1-5*01	cmv		0.99444580078125	0.8364419	0.43269137	0.2788749535878499	0.73	0.2067323476076126	0.197107121348381	0.5451746	0.9946	0.024474882	0.6670691	0.0989999999999999	0.0202979534187761	0.0005848706	0.06281805	0.23190135	0.5976121	-17.766124725341797
1000	NFVPMVATV	CMV_2_4	15.172855313700383	0	HLA-A*02:01	CAEMSNQGGKLIF	CATSDWDGTKGFRQPQHF	TRAV5*01	TRAJ23*01	TRBV24-1*01	TRBJ1-5*01	cmv		0.9976739287376404	0.8484528	0.41960865	0.2835393746693929	0.69	0.4543535113334656	0.2119380980730056	0.5714307	0.9946	0.013354613	0.64928985	0.195	0.0201575450519158	0.99220526	0.088565975	0.16691568	0.41322777	-17.219085693359375
1001	NGVPMVATV	CMV_2_4	15.172855313700389	0	HLA-A*02:01	CAEMSNQGGKLIF	CATSDWDGTKGFRQPQHF	TRAV5*01	TRAJ23*01	TRBV24-1*01	TRBJ1-5*01	cmv		0.9913213849067688	0.85230845	0.45160937	0.2853547732035318	0.71	0.4619019031524658	0.2149893641471862	0.52354807	0.9946	0.011490269	0.63796186	0.387	0.0205488636973313	8.8090164e-05	0.053544577	0.11566241	0.15820299	-17.078636169433594
1002	NHVPMVATV	CMV_2_4	30.66581306017926	0	HLA-A*02:01	CAEMSNQGGKLIF	CATSDWDGTKGFRQPQHF	TRAV5*01	TRAJ23*01	TRBV24-1*01	TRBJ1-5*01	cmv		0.9981864094734192	0.82939297	0.42590535	0.2717230319976806	0.7233333333333334	0.5056524872779846	0.1946976780891418	0.58493894	0.9949	0.020598497	0.23939355	0.51	0.0220488192571792	0.01699686	0.05991307	0.10370966	0.42559662	-23.00580406188965
1003	NIVPMVATV	CMV_2_4	18.181818181818183	0	HLA-A*02:01	CAEMSNQGGKLIF	CATSDWDGTKGFRQPQHF	TRAV5*01	TRAJ23*01	TRBV24-1*01	TRBJ1-5*01	cmv		0.9819942116737366	0.8689505	0.41801235	0.2877365748087565	0.6933333333333334	0.1460783332586288	0.2505638599395752	0.59148926	0.9952	0.23258474	0.56397223	0.0669999999999999	0.0222019478875154	0.2329297	0.03969065	0.43295625	0.579309	-12.157806396484377
1004	NKVPMVATV	CMV_2_4	33.93085787451985	0	HLA-A*02:01	CAEMSNQGGKLIF	CATSDWDGTKGFRQPQHF	TRAV5*01	TRAJ23*01	TRBV24-1*01	TRBJ1-5*01	cmv		0.9807268381118774	0.8599711	0.42783797	0.2620383898417154	0.73	0.0862879455089569	0.4466631412506103	0.7473531	0.9949	0.02361725	0.29790914	0.405	0.018487113394076	0.00037378073	0.04924007	0.08039464	0.51384914	-23.784921646118164
1005	NMVPMVATV	CMV_2_4	49.67989756722152	1	HLA-A*02:01	CAEMSNQGGKLIF	CATSDWDGTKGFRQPQHF	TRAV5*01	TRAJ23*01	TRBV24-1*01	TRBJ1-5*01	cmv		0.9976252913475036	0.71621233	0.43653175	0.3407219250996908	0.6966666666666667	0.5332028865814209	0.1932155340909958	0.5659736	0.9952	0.18309297	0.52586335	0.034	0.0209898881745175	0.20071238	0.048834216	0.24285354	0.60109615	-12.190213203430176
1006	NNVPMVATV	CMV_2_4	42.70166453265045	1	HLA-A*02:01	CAEMSNQGGKLIF	CATSDWDGTKGFRQPQHF	TRAV5*01	TRAJ23*01	TRBV24-1*01	TRBJ1-5*01	cmv		0.9950514435768129	0.85533977	0.43960235	0.2744201024373373	0.73	0.1682439595460891	0.2227825075387954	0.61590177	0.9944	0.0923299	0.39420766	0.0939999999999999	0.0180551517587446	0.000117041236	0.061764877	0.1808062	0.49986592	-16.919382095336914
1007	NPVPMVATV	CMV_2_4	9.186939820742635	0	HLA-A*02:01	CAEMSNQGGKLIF	CATSDWDGTKGFRQPQHF	TRAV5*01	TRAJ23*01	TRBV24-1*01	TRBJ1-5*01	cmv		0.9974879026412964	0.5705624	0.44120678	0.3150737285614013	0.7266666666666667	0.15325927734375	0.1984086781740188	0.54820585	0.9951	0.095986284	0.43704474	0.4679999999999999	0.0196205935681064	0.00022050738	0.043721195	0.21137662	0.5866549	-17.730947494506836
1008	NQVPMVATV	CMV_2_4	11.49167733674776	0	HLA-A*02:01	CAEMSNQGGKLIF	CATSDWDGTKGFRQPQHF	TRAV5*01	TRAJ23*01	TRBV24-1*01	TRBJ1-5*01	cmv		0.9940903782844543	0.86473435	0.43309242	0.3203771114349365	0.7266666666666667	0.3863289356231689	0.263469934463501	0.5608493	0.9949	0.020694712	0.6960648	0.1019999999999999	0.0191482583621109	0.00045257807	0.053669937	0.29753774	0.53460467	-19.413057327270508
1009	NRVPMVATV	CMV_2_4	19.07810499359796	0	HLA-A*02:01	CAEMSNQGGKLIF	CATSDWDGTKGFRQPQHF	TRAV5*01	TRAJ23*01	TRBV24-1*01	TRBJ1-5*01	cmv		0.9997060894966124	0.86038154	0.4411533	0.3164275487263998	0.73	0.1435469686985016	0.2264310717582702	0.7223678	0.9937	0.02199223	0.6318119	0.35	0.0207743451013811	0.0021476746	0.044084895	0.21259682	0.34372276	-22.896249771118164
1010	NSVPMVATV	CMV_2_4	9.699103713188222	0	HLA-A*02:01	CAEMSNQGGKLIF	CATSDWDGTKGFRQPQHF	TRAV5*01	TRAJ23*01	TRBV24-1*01	TRBJ1-5*01	cmv		0.9729596376419068	0.8600283	0.4509395	0.3148269653320312	0.73	0.1034729480743408	0.2073570489883422	0.51399845	0.9946	0.0823627	0.34762725	0.058	0.0189266317647707	0.0001322627	0.05342727	0.24904436	0.5793743	-16.9081974029541
1011	NTVPMVATV	CMV_2_4	6.139564660691422	0	HLA-A*02:01	CAEMSNQGGKLIF	CATSDWDGTKGFRQPQHF	TRAV5*01	TRAJ23*01	TRBV24-1*01	TRBJ1-5*01	cmv		0.995971143245697	0.8667879	0.44192025	0.3620498975118001	0.7166666666666667	0.2021338641643524	0.2174083292484283	0.572265	0.9935	0.11173795	0.53078854	0.369	0.0209197539719752	0.001244992	0.042962503	0.10487736	0.6356487	-13.813202857971191
1012	NVVPMVATV	CMV_2_4	19.65428937259924	0	HLA-A*02:01	CAEMSNQGGKLIF	CATSDWDGTKGFRQPQHF	TRAV5*01	TRAJ23*01	TRBV24-1*01	TRBJ1-5*01	cmv		0.9973617196083068	0.87578505	0.43159074	0.2994947433471679	0.7066666666666667	0.2121911495923996	0.2999404370784759	0.55347246	0.9943	0.21178852	0.5562284	0.0839999999999999	0.0193351781730598	0.06928474	0.04658967	0.21071668	0.6538621	-15.064115524291992
1013	NWVPMVATV	CMV_2_4	29.25736235595391	0	HLA-A*02:01	CAEMSNQGGKLIF	CATSDWDGTKGFRQPQHF	TRAV5*01	TRAJ23*01	TRBV24-1*01	TRBJ1-5*01	cmv		0.9960938096046448	0.8173135	0.42691487	0.322865883509318	0.69	0.5148729681968689	0.2116941809654235	0.61268467	0.9944	0.008908031	0.26040405	0.236	0.0238608157364069	0.66406184	0.09513508	0.3908061	0.53928524	-21.655860900878903
1014	NYVPMVATV	CMV_2_4	24.00768245838669	0	HLA-A*02:01	CAEMSNQGGKLIF	CATSDWDGTKGFRQPQHF	TRAV5*01	TRAJ23*01	TRBV24-1*01	TRBJ1-5*01	cmv		0.9989375472068788	0.8592142	0.41961443	0.32326340675354	0.6966666666666667	0.1113458573818206	0.2019590884447097	0.67347693	0.9947	0.012880591	0.273402	0.146	0.0212013699470844	0.8454882	0.062350303	0.10410276	0.29822394	-26.677928924560547
1015	NLAPMVATV	CMV_2_4	47.1830985915493	1	HLA-A*02:01	CAEMSNQGGKLIF	CATSDWDGTKGFRQPQHF	TRAV5*01	TRAJ23*01	TRBV24-1*01	TRBJ1-5*01	cmv		0.9988271594047546	0.88953793	0.4462504	0.2786316076914469	0.7266666666666667	0.4988402724266052	0.2225064933300018	0.56242186	0.9944	0.08473382	0.2800938	0.034	0.0212793523023719	0.301162	0.047586456	0.46229362	0.53919256	-15.336369514465332
1016	NLCPMVATV	CMV_2_4	45.58258642765685	1	HLA-A*02:01	CAEMSNQGGKLIF	CATSDWDGTKGFRQPQHF	TRAV5*01	TRAJ23*01	TRBV24-1*01	TRBJ1-5*01	cmv		0.9999531507492064	0.8853032	0.43946657	0.241077979405721	0.6733333333333333	0.3466850221157074	0.226704403758049	0.56791276	0.9949	0.078394495	0.20954795	0.298	0.0236572240348323	0.5391182	0.050997734	0.12670612	0.5995275	-14.140578269958496
1017	NLDPMVATV	CMV_2_4	28.93725992317541	0	HLA-A*02:01	CAEMSNQGGKLIF	CATSDWDGTKGFRQPQHF	TRAV5*01	TRAJ23*01	TRBV24-1*01	TRBJ1-5*01	cmv		0.9991905093193054	0.8744888	0.46466827	0.2897878487904867	0.7233333333333334	0.4727004170417785	0.2220415472984314	0.693362	0.9942	0.042087995	0.6974824	0.0649999999999999	0.0273315130230912	0.0060064197	0.052147526	0.2504323	0.60245186	-15.0806245803833
1018	NLEPMVATV	CMV_2_4	19.334186939820743	0	HLA-A*02:01	CAEMSNQGGKLIF	CATSDWDGTKGFRQPQHF	TRAV5*01	TRAJ23*01	TRBV24-1*01	TRBJ1-5*01	cmv		0.998279333114624	0.85893327	0.44959417	0.299492597579956	0.7333333333333333	0.4490717351436615	0.1949604898691177	0.7114591	0.9935	0.023224603	0.71530294	0.042	0.0252461396601574	0.0021139681	0.04629273	0.21225092	0.610988	-13.70365047454834
1019	NLFPMVATV	CMV_2_4	20.6786171574904	0	HLA-A*02:01	CAEMSNQGGKLIF	CATSDWDGTKGFRQPQHF	TRAV5*01	TRAJ23*01	TRBV24-1*01	TRBJ1-5*01	cmv		0.9925410747528076	0.8572262	0.4413669	0.2568895816802978	0.6233333333333333	0.255013108253479	0.3141100108623504	0.54831964	0.9933	0.020476982	0.6888674	0.03	0.0242696183391672	0.24653274	0.06282796	0.2747144	0.34890962	-12.69606590270996
1020	NLGPMVATV	CMV_2_4	6.581306017925737	0	HLA-A*02:01	CAEMSNQGGKLIF	CATSDWDGTKGFRQPQHF	TRAV5*01	TRAJ23*01	TRBV24-1*01	TRBJ1-5*01	cmv		0.9995008707046508	0.84290326	0.44858983	0.2449008623758951	0.7033333333333334	0.4945194125175476	0.2259180843830108	0.60048914	0.9933	0.030077564	0.68039304	0.043	0.0253670610691187	0.650558	0.04052805	0.43261576	0.3308455	-19.422008514404297
1021	NLHPMVATV	CMV_2_4	7.272727272727273	0	HLA-A*02:01	CAEMSNQGGKLIF	CATSDWDGTKGFRQPQHF	TRAV5*01	TRAJ23*01	TRBV24-1*01	TRBJ1-5*01	cmv		0.9979180693626404	0.8482333	0.4415082	0.2609855333964029	0.7066666666666667	0.2257542014122009	0.2268547862768173	0.8499378	0.9939	0.012873651	0.19813485	0.0729999999999999	0.0243344869173597	0.0083886385	0.034218162	0.098458424	0.38081735	-20.504627227783203
1022	NLIPMVATV	CMV_2_4	49.48783610755442	1	HLA-A*02:01	CAEMSNQGGKLIF	CATSDWDGTKGFRQPQHF	TRAV5*01	TRAJ23*01	TRBV24-1*01	TRBJ1-5*01	cmv		0.9998884201049804	0.76434195	0.43423647	0.2641355196634928	0.6433333333333333	0.1845463663339615	0.2236839234828949	0.5802104	0.9938	0.23670547	0.5468228	0.032	0.0238064545817906	0.52045596	0.048576903	0.5800502	0.5344202	-16.84989356994629
1023	NLKPMVATV	CMV_2_4	19.27016645326505	0	HLA-A*02:01	CAEMSNQGGKLIF	CATSDWDGTKGFRQPQHF	TRAV5*01	TRAJ23*01	TRBV24-1*01	TRBJ1-5*01	cmv		0.999110996723175	0.83165336	0.45192662	0.3434112071990967	0.71	0.4985715448856354	0.1979351490736007	0.73905694	0.9934	0.045570597	0.27711838	0.38	0.0315150332498888	0.012958556	0.05598253	0.21940541	0.51784444	-18.94805908203125
1024	NLLPMVATV	CMV_2_4	49.42381562099872	1	HLA-A*02:01	CAEMSNQGGKLIF	CATSDWDGTKGFRQPQHF	TRAV5*01	TRAJ23*01	TRBV24-1*01	TRBJ1-5*01	cmv		0.9920759201049804	0.8700549	0.4367192	0.2729534308115641	0.6733333333333333	0.1537771970033645	0.2118719965219497	0.58538723	0.9936	0.1875046	0.5459894	0.038	0.0252740316289418	0.29157043	0.045063853	0.36482775	0.6697758	-12.827762603759766
1025	NLMPMVATV	CMV_2_4	50.44814340588989	1	HLA-A*02:01	CAEMSNQGGKLIF	CATSDWDGTKGFRQPQHF	TRAV5*01	TRAJ23*01	TRBV24-1*01	TRBJ1-5*01	cmv		0.9996104836463928	0.86422193	0.43957487	0.2807839711507162	0.7066666666666667	0.471083253622055	0.2237894088029861	0.5728424	0.9936	0.13779444	0.44317988	0.039	0.0287845047641894	0.14836422	0.039460436	0.19960429	0.6155833	-13.762895584106444
1026	NLNPMVATV	CMV_2_4	28.040973111395648	0	HLA-A*02:01	CAEMSNQGGKLIF	CATSDWDGTKGFRQPQHF	TRAV5*01	TRAJ23*01	TRBV24-1*01	TRBJ1-5*01	cmv		0.9992688298225404	0.8652514	0.4480031	0.3090353012084961	0.7566666666666667	0.2719917893409729	0.1964317262172699	0.8325979	0.9935	0.025776004	0.38825032	0.0639999999999999	0.021405516800587	0.025103658	0.04144166	0.21882036	0.51658696	-15.808358192443848
1027	NLPPMVATV	CMV_2_4	19.910371318822023	0	HLA-A*02:01	CAEMSNQGGKLIF	CATSDWDGTKGFRQPQHF	TRAV5*01	TRAJ23*01	TRBV24-1*01	TRBJ1-5*01	cmv		0.9765263199806212	0.8257326	0.4490621	0.2737079461415609	0.7033333333333334	0.1769511699676513	0.2355827242136001	0.7472563	0.9932	0.11563641	0.7310957	0.167	0.024284676091338	0.22483078	0.054828964	0.3286727	0.59192604	-17.157669067382812
1028	NLQPMVATV	CMV_2_4	43.79001280409732	1	HLA-A*02:01	CAEMSNQGGKLIF	CATSDWDGTKGFRQPQHF	TRAV5*01	TRAJ23*01	TRBV24-1*01	TRBJ1-5*01	cmv		0.9959657192230223	0.78382933	0.44336835	0.3211466471354166	0.7266666666666667	0.3821417987346649	0.2044800668954849	0.80936563	0.9944	0.047827013	0.63018095	0.0829999999999999	0.0219690694757446	0.0065349936	0.025639102	0.21733643	0.52376884	-18.642087936401367
1029	NLRPMVATV	CMV_2_4	20.99871959026889	0	HLA-A*02:01	CAEMSNQGGKLIF	CATSDWDGTKGFRQPQHF	TRAV5*01	TRAJ23*01	TRBV24-1*01	TRBJ1-5*01	cmv		0.9999228715896606	0.80568564	0.4486581	0.2800411383310953	0.69	0.2447514086961746	0.2197872996330261	0.7485279	0.9943	0.03804045	0.3347019	0.3420000000000001	0.0295283321182068	0.015823156	0.049242467	0.34920424	0.3119219	-19.017711639404297
1030	NLSPMVATV	CMV_2_4	47.183098591549296	1	HLA-A*02:01	CAEMSNQGGKLIF	CATSDWDGTKGFRQPQHF	TRAV5*01	TRAJ23*01	TRBV24-1*01	TRBJ1-5*01	cmv		0.9987970590591432	0.8128951	0.4534172	0.3067142963409424	0.75	0.1516872495412826	0.2120141685009002	0.5999084	0.9927	0.067329384	0.559288	0.026	0.0232449831644771	0.11787298	0.053625096	0.2578811	0.58711755	-12.661026000976562
1031	NLTPMVATV	CMV_2_4	10.435339308578747	0	HLA-A*02:01	CAEMSNQGGKLIF	CATSDWDGTKGFRQPQHF	TRAV5*01	TRAJ23*01	TRBV24-1*01	TRBJ1-5*01	cmv		0.999647617340088	0.88666683	0.44456303	0.2754595279693603	0.73	0.1755647212266922	0.2266958057880401	0.59246814	0.9902	0.2384159	0.56528604	0.1089999999999999	0.0240272232433198	0.17348868	0.051778786	0.2540277	0.56747174	-16.675933837890625
1032	NLWPMVATV	CMV_2_4	3.802816901408451	0	HLA-A*02:01	CAEMSNQGGKLIF	CATSDWDGTKGFRQPQHF	TRAV5*01	TRAJ23*01	TRBV24-1*01	TRBJ1-5*01	cmv		0.9987190961837769	0.8626748	0.43437296	0.2585110664367676	0.6633333333333333	0.4863660931587219	0.2011283040046692	0.6049669	0.9937	0.00966792	0.2999521	0.034	0.0250888011651113	0.86263263	0.08601219	0.31452927	0.61453	-12.429630279541016
1033	NLYPMVATV	CMV_2_4	7.368758002560821	0	HLA-A*02:01	CAEMSNQGGKLIF	CATSDWDGTKGFRQPQHF	TRAV5*01	TRAJ23*01	TRBV24-1*01	TRBJ1-5*01	cmv		0.9994109869003296	0.7445322	0.44108215	0.2790137132008871	0.67	0.3806578516960144	0.2214116901159286	0.69665766	0.9938	0.013180933	0.3037158	0.027	0.0259463303787924	0.047388494	0.05426752	0.30623674	0.34838971	-21.13111686706543
1034	NLVAMVATV	CMV_2_4	46.414852752880925	1	HLA-A*02:01	CAEMSNQGGKLIF	CATSDWDGTKGFRQPQHF	TRAV5*01	TRAJ23*01	TRBV24-1*01	TRBJ1-5*01	cmv		0.986328899860382	0.87145656	0.42415145	0.2606813907623291	0.68	0.502613365650177	0.652667224407196	0.6076118	0.9938	0.16114233	0.34242254	0.059	0.0208344325335929	0.35300606	0.039595805	0.10982189	0.59567857	-16.02178955078125
1035	NLVCMVATV	CMV_2_4	31.30601792573624	0	HLA-A*02:01	CAEMSNQGGKLIF	CATSDWDGTKGFRQPQHF	TRAV5*01	TRAJ23*01	TRBV24-1*01	TRBJ1-5*01	cmv		0.991550087928772	0.8945297	0.43594533	0.2715415954589844	0.6866666666666666	0.4992883205413818	0.3381927907466888	0.5889856	0.994	0.021080246	0.27559224	0.0659999999999999	0.0293780856241937	0.8080276	0.026281908	0.3209539	0.6134851	-20.572656631469727
1036	NLVDMVATV	CMV_2_4	7.842509603072984	0	HLA-A*02:01	CAEMSNQGGKLIF	CATSDWDGTKGFRQPQHF	TRAV5*01	TRAJ23*01	TRBV24-1*01	TRBJ1-5*01	cmv		0.9951745867729188	0.9012785	0.44756317	0.3332861264546712	0.6766666666666666	0.5020736455917358	0.471278041601181	0.7683698	0.9938	0.06443327	0.6216743	0.039	0.0324762540869414	0.9794264	0.036980417	0.43485865	0.6497155	-23.44577980041504
1037	NLVEMVATV	CMV_2_4	45.77464788732395	1	HLA-A*02:01	CAEMSNQGGKLIF	CATSDWDGTKGFRQPQHF	TRAV5*01	TRAJ23*01	TRBV24-1*01	TRBJ1-5*01	cmv		0.942051112651825	0.89872676	0.4502165	0.2886914412180582	0.6433333333333333	0.500762403011322	0.6396243572235107	0.74805546	0.9926	0.03761745	0.62454295	0.0679999999999999	0.0274339058451005	0.9160564	0.034133274	0.48474723	0.5502225	-17.544326782226562
1038	NLVFMVATV	CMV_2_4	5.31370038412292	0	HLA-A*02:01	CAEMSNQGGKLIF	CATSDWDGTKGFRQPQHF	TRAV5*01	TRAJ23*01	TRBV24-1*01	TRBJ1-5*01	cmv		0.8790375590324402	0.8969721	0.43830764	0.3157822291056315	0.69	0.4901387989521026	0.6770831346511841	0.474356	0.992	0.0098872	0.6045439	0.0789999999999999	0.0249614116954035	0.98078716	0.04400566	0.26961482	0.33136472	-20.603412628173828
1039	NLVGMVATV	CMV_2_4	10.800256081946223	0	HLA-A*02:01	CAEMSNQGGKLIF	CATSDWDGTKGFRQPQHF	TRAV5*01	TRAJ23*01	TRBV24-1*01	TRBJ1-5*01	cmv		0.9918636083602904	0.8980318	0.4409147	0.2390162150065103	0.6933333333333334	0.5085854530334473	0.3603143990039825	0.565338	0.9926	0.010138401	0.5999913	0.035	0.0282904402833082	0.63530916	0.032001246	0.59636873	0.53025895	-20.76236915588379
1040	NLVHMVATV	CMV_2_4	9.967989756722153	0	HLA-A*02:01	CAEMSNQGGKLIF	CATSDWDGTKGFRQPQHF	TRAV5*01	TRAJ23*01	TRBV24-1*01	TRBJ1-5*01	cmv		0.9953855872154236	0.8824394	0.42658618	0.2656301657358805	0.6866666666666666	0.4864175915718078	0.2619071900844574	0.62923187	0.9926	0.006391045	0.2731662	0.03	0.0297515157843008	0.9061985	0.04124475	0.20012684	0.28367272	-22.911439895629883
1041	NLVIMVATV	CMV_2_4	12.91933418693982	0	HLA-A*02:01	CAEMSNQGGKLIF	CATSDWDGTKGFRQPQHF	TRAV5*01	TRAJ23*01	TRBV24-1*01	TRBJ1-5*01	cmv		0.9659059047698976	0.8934857	0.44479182	0.2892748514811197	0.7033333333333334	0.4842133522033691	0.6426898837089539	0.5638563	0.9923	0.12506682	0.556445	0.241	0.0218106630840338	0.8042011	0.030977955	0.26895508	0.66965324	-20.51280975341797
1042	NLVKMVATV	CMV_2_4	9.15492957746479	0	HLA-A*02:01	CAEMSNQGGKLIF	CATSDWDGTKGFRQPQHF	TRAV5*01	TRAJ23*01	TRBV24-1*01	TRBJ1-5*01	cmv		0.9964119791984558	0.89668316	0.43782148	0.2889991601308187	0.69	0.5060338973999023	0.5027573704719543	0.5439951	0.9921	0.07562827	0.31441897	0.033	0.0234373948944266	0.8972566	0.038430568	0.360303	0.53207564	-23.42206573486328
1043	NLVLMVATV	CMV_2_4	3.937259923175417	0	HLA-A*02:01	CAEMSNQGGKLIF	CATSDWDGTKGFRQPQHF	TRAV5*01	TRAJ23*01	TRBV24-1*01	TRBJ1-5*01	cmv		0.9957928657531738	0.89243305	0.43967196	0.2989064852396647	0.6966666666666667	0.4906647801399231	0.5083650946617126	0.5613821	0.9948	0.1614407	0.48268107	0.1959999999999999	0.0259502623346634	0.885211	0.03360999	0.29919642	0.6750149	-18.87265396118164
1044	NLVMMVATV	CMV_2_4	25.92829705505762	0	HLA-A*02:01	CAEMSNQGGKLIF	CATSDWDGTKGFRQPQHF	TRAV5*01	TRAJ23*01	TRBV24-1*01	TRBJ1-5*01	cmv		0.9236249923706056	0.891159	0.43243828	0.3716882069905599	0.6833333333333333	0.4978740513324737	0.2959689497947693	0.52525294	0.9936	0.13252592	0.4089448	0.166	0.0235756877780659	0.72965926	0.031844065	0.5153404	0.63704824	-20.2853946685791
1045	NLVNMVATV	CMV_2_4	2.0486555697823303	0	HLA-A*02:01	CAEMSNQGGKLIF	CATSDWDGTKGFRQPQHF	TRAV5*01	TRAJ23*01	TRBV24-1*01	TRBJ1-5*01	cmv		0.9917852878570556	0.88939553	0.44149226	0.313499371210734	0.66	0.5506795048713684	0.6363196969032288	0.75460947	0.9933	0.03442315	0.4496167	0.042	0.0381406959233572	0.96060884	0.036227584	0.21119381	0.58115256	-18.879364013671875
1046	NLVQMVATV	CMV_2_4	47.63124199743918	1	HLA-A*02:01	CAEMSNQGGKLIF	CATSDWDGTKGFRQPQHF	TRAV5*01	TRAJ23*01	TRBV24-1*01	TRBJ1-5*01	cmv		0.9699660539627076	0.8924885	0.4412314	0.3645025094350179	0.6733333333333333	0.4942038357257843	0.653024435043335	0.7298299	0.9929	0.024045242	0.6566174	0.1899999999999999	0.0184222777112154	0.80442715	0.027371531	0.31521925	0.4693503	-22.983787536621094
1047	NLVRMVATV	CMV_2_4	11.568501920614596	0	HLA-A*02:01	CAEMSNQGGKLIF	CATSDWDGTKGFRQPQHF	TRAV5*01	TRAJ23*01	TRBV24-1*01	TRBJ1-5*01	cmv		0.990882158279419	0.8924481	0.4398787	0.3096958001454671	0.6966666666666667	0.4851907193660736	0.6504917740821838	0.42183906	0.9902	0.078724824	0.5944822	0.1779999999999999	0.0307798148714937	0.9677042	0.031114314	0.22825128	0.3016261	-17.194988250732422
1048	NLVSMVATV	CMV_2_4	40.396927016645336	1	HLA-A*02:01	CAEMSNQGGKLIF	CATSDWDGTKGFRQPQHF	TRAV5*01	TRAJ23*01	TRBV24-1*01	TRBJ1-5*01	cmv		0.9954769015312196	0.89611626	0.4371862	0.2821560700734457	0.69	0.499908834695816	0.607613742351532	0.5661417	0.9916	0.08243338	0.38171992	0.042	0.0294377163299941	0.8202202	0.04586644	0.43567345	0.5828898	-22.02673721313477
1049	NLVTMVATV	CMV_2_4	12.36235595390525	0	HLA-A*02:01	CAEMSNQGGKLIF	CATSDWDGTKGFRQPQHF	TRAV5*01	TRAJ23*01	TRBV24-1*01	TRBJ1-5*01	cmv		0.9886181354522704	0.8788187	0.44259888	0.2812913258870443	0.6733333333333333	0.5011479258537292	0.5145741701126099	0.53555125	0.9926	0.14127952	0.50326437	0.061	0.0209049287928792	0.901217	0.04276305	0.5506489	0.67369014	-22.501039505004883
1050	NLVVMVATV	CMV_2_4	12.612035851472474	0	HLA-A*02:01	CAEMSNQGGKLIF	CATSDWDGTKGFRQPQHF	TRAV5*01	TRAJ23*01	TRBV24-1*01	TRBJ1-5*01	cmv		0.9313228130340576	0.89331716	0.44138834	0.3070313930511474	0.6933333333333334	0.5015274882316589	0.6545968055725098	0.59569097	0.9941	0.1448256	0.53357595	0.272	0.0198904568562284	0.793822	0.033239346	0.39392126	0.66672736	-22.996131896972656
1051	NLVWMVATV	CMV_2_4	2.5928297055057623	0	HLA-A*02:01	CAEMSNQGGKLIF	CATSDWDGTKGFRQPQHF	TRAV5*01	TRAJ23*01	TRBV24-1*01	TRBJ1-5*01	cmv		0.9957963228225708	0.89622486	0.4412674	0.3425723314285278	0.69	0.4991704821586609	0.6236138939857483	0.45333558	0.9929	0.009204084	0.29704282	0.1739999999999999	0.0254535114101599	0.98873854	0.0502135	0.30188477	0.61192465	-20.35620880126953
1052	NLVYMVATV	CMV_2_4	7.477592829705507	0	HLA-A*02:01	CAEMSNQGGKLIF	CATSDWDGTKGFRQPQHF	TRAV5*01	TRAJ23*01	TRBV24-1*01	TRBJ1-5*01	cmv		0.998249053955078	0.8992991	0.4373426	0.2708997726440429	0.6866666666666666	0.4912076294422149	0.2186936736106872	0.42640433	0.9938	0.0082295025	0.30400735	0.177	0.025721827520465	0.9777101	0.04638362	0.16836686	0.37581813	-22.18643379211425
1053	NLVPAVATV	CMV_2_4	3.1754161331626127	0	HLA-A*02:01	CAEMSNQGGKLIF	CATSDWDGTKGFRQPQHF	TRAV5*01	TRAJ23*01	TRBV24-1*01	TRBJ1-5*01	cmv		0.9994753003120422	0.8872062	0.44633466	0.2593168417612711	0.6733333333333333	0.5016272664070129	0.5958055257797241	0.6120681	0.9929	0.23774965	0.35808492	0.0879999999999999	0.0410719421503017	0.06781992	0.043767396	0.37026048	0.6421722	-19.24668312072754
1054	NLVPCVATV	CMV_2_4	44.3021766965429	1	HLA-A*02:01	CAEMSNQGGKLIF	CATSDWDGTKGFRQPQHF	TRAV5*01	TRAJ23*01	TRBV24-1*01	TRBJ1-5*01	cmv		0.9999353885650636	0.86501074	0.43984303	0.3009781042734781	0.67	0.4828813970088959	0.2214422672986984	0.5648939	0.9931	0.041957412	0.2682431	0.033	0.0257791795491357	0.08559042	0.03603514	0.24590631	0.5652807	-20.500564575195312
1055	NLVPDVATV	CMV_2_4	2.07426376440461	0	HLA-A*02:01	CAEMSNQGGKLIF	CATSDWDGTKGFRQPQHF	TRAV5*01	TRAJ23*01	TRBV24-1*01	TRBJ1-5*01	cmv		0.9997797608375548	0.84452826	0.44527215	0.3282538255055746	0.72	0.5007307529449463	0.2620758712291717	0.74481523	0.992	0.04708964	0.6292996	0.0839999999999999	0.0222472685345564	0.104935974	0.04094028	0.21279332	0.6342916	-19.07857894897461
1056	NLVPEVATV	CMV_2_4	1.7221510883482716	0	HLA-A*02:01	CAEMSNQGGKLIF	CATSDWDGTKGFRQPQHF	TRAV5*01	TRAJ23*01	TRBV24-1*01	TRBJ1-5*01	cmv		0.999723732471466	0.8684264	0.4300158	0.357546846071879	0.7266666666666667	0.430419921875	0.5801958441734314	0.8008304	0.9927	0.02853117	0.63307595	0.145	0.0283036935979907	0.38881347	0.06198691	0.469767	0.5879362	-21.76266098022461
1057	NLVPFVATV	CMV_2_4	2.119078104993598	0	HLA-A*02:01	CAEMSNQGGKLIF	CATSDWDGTKGFRQPQHF	TRAV5*01	TRAJ23*01	TRBV24-1*01	TRBJ1-5*01	cmv		0.9988096952438354	0.8695544	0.42634493	0.2578279177347818	0.6833333333333333	0.457558125257492	0.5987557768821716	0.6179425	0.9915	0.012192156	0.62029994	0.1079999999999999	0.0463929923214891	0.44270486	0.058564216	0.18970738	0.32284087	-16.856035232543945
1058	NLVPGVATV	CMV_2_4	2.7976952624839955	0	HLA-A*02:01	CAEMSNQGGKLIF	CATSDWDGTKGFRQPQHF	TRAV5*01	TRAJ23*01	TRBV24-1*01	TRBJ1-5*01	cmv		0.9986748695373536	0.8602237	0.4286115	0.2734967072804769	0.7433333333333333	0.4918031096458435	0.308485209941864	0.58493537	0.9928	0.028214188	0.61048985	0.0879999999999999	0.0248237459818483	0.06889483	0.04109106	0.30633926	0.5581871	-23.91136741638184
1059	NLVPHVATV	CMV_2_4	2.791293213828425	0	HLA-A*02:01	CAEMSNQGGKLIF	CATSDWDGTKGFRQPQHF	TRAV5*01	TRAJ23*01	TRBV24-1*01	TRBJ1-5*01	cmv		0.9997846484184264	0.80242395	0.43011248	0.3091240723927816	0.7366666666666667	0.4564191997051239	0.2376658916473388	0.8040383	0.9923	0.017158581	0.26545346	0.0709999999999999	0.0283546372687851	0.34667897	0.05849696	0.30467623	0.42084014	-23.15843772888184
1060	NLVPIVATV	CMV_2_4	3.994878361075545	0	HLA-A*02:01	CAEMSNQGGKLIF	CATSDWDGTKGFRQPQHF	TRAV5*01	TRAJ23*01	TRBV24-1*01	TRBJ1-5*01	cmv		0.9999738931655884	0.8681383	0.43991646	0.2688493728637695	0.65	0.364714503288269	0.5440221428871155	0.57530093	0.9923	0.23668696	0.5545899	0.057	0.0333499184293032	0.22259212	0.033886507	0.17527989	0.5952945	-17.340620040893555
1061	NLVPKVATV	CMV_2_4	6.056338028169015	0	HLA-A*02:01	CAEMSNQGGKLIF	CATSDWDGTKGFRQPQHF	TRAV5*01	TRAJ23*01	TRBV24-1*01	TRBJ1-5*01	cmv		0.9996509552001952	0.85098755	0.44086945	0.3130085468292236	0.6966666666666667	0.5024293065071106	0.2354776859283447	0.44642082	0.9911	0.09555247	0.31889844	0.407	0.0504173967172391	0.3612947	0.04486232	0.29861155	0.57581306	-17.37486457824707
1062	NLVPLVATV	CMV_2_4	35.14724711907811	0	HLA-A*02:01	CAEMSNQGGKLIF	CATSDWDGTKGFRQPQHF	TRAV5*01	TRAJ23*01	TRBV24-1*01	TRBJ1-5*01	cmv		0.9996622800827026	0.82401115	0.42987296	0.2315039634704589	0.6533333333333333	0.4766209125518799	0.425981342792511	0.5831514	0.9931	0.23482664	0.5118813	0.0799999999999999	0.0261016303033102	0.45958734	0.0373179	0.500398	0.673275	-18.12574577331543
[truncated: 3,181 more rows]
