# Supplementary material for: Benchmarking of T cell receptor-epitope predictors with ePytope-TCR
Source: Cell Genom. 2025 Jul 7;5(8):100946. doi: 10.1016/j.xgen.2025.100946 (PMC12366652; doi:10.1016/j.xgen.2025.100946)
Supplement: Data S5. Benchmarking results on the murine mutation dataset, related to Figure 3 — All metric scores (AUC, APS, F1-Score, Pearson correlation, and Spearman coefficient) on the full data, macro-averaged, averaged, and per TCR for applicable methods [file mmc6.csv]

	Method	Dataset	Group	Support	Metric_Type	Metric	Value	OldName	BaseModel	Variant
0	bertrand	SIINFEKL	full_data	3800	Classification	AUC	0.562785773717241	bertrand	bertrand
1	bertrand	SIINFEKL	full_data	3800	Classification	APS	0.4709082005455	bertrand	bertrand
2	bertrand	SIINFEKL	H5	152	Classification	AUC	0.2582781456953642	bertrand	bertrand
3	bertrand	SIINFEKL	H5	152	Classification	APS	0.0088495575221238	bertrand	bertrand
4	bertrand	SIINFEKL	Ed10	152	Classification	AUC	0.5284313725490196	bertrand	bertrand
5	bertrand	SIINFEKL	Ed10	152	Classification	APS	0.7253883380383004	bertrand	bertrand
6	bertrand	SIINFEKL	Ed31	152	Classification	AUC	0.5492931547619048	bertrand	bertrand
7	bertrand	SIINFEKL	Ed31	152	Classification	APS	0.4035264856667295	bertrand	bertrand
8	bertrand	SIINFEKL	Ed40	152	Classification	AUC	0.5425087108013937	bertrand	bertrand
9	bertrand	SIINFEKL	Ed40	152	Classification	APS	0.5065027281147647	bertrand	bertrand
10	bertrand	SIINFEKL	Ed46	152	Classification	AUC	0.5134199134199134	bertrand	bertrand
11	bertrand	SIINFEKL	Ed46	152	Classification	APS	0.5272281611744583	bertrand	bertrand
12	bertrand	SIINFEKL	F4	152	Classification	AUC	0.5693581780538303	bertrand	bertrand
13	bertrand	SIINFEKL	F4	152	Classification	APS	0.1134237755732366	bertrand	bertrand
14	bertrand	SIINFEKL	Ed39	152	Classification	AUC	0.5358571047720608	bertrand	bertrand
15	bertrand	SIINFEKL	Ed39	152	Classification	APS	0.2208931448001689	bertrand	bertrand
16	bertrand	SIINFEKL	B15	152	Classification	AUC	0.4828125	bertrand	bertrand
17	bertrand	SIINFEKL	B15	152	Classification	APS	0.4870292225305416	bertrand	bertrand
18	bertrand	SIINFEKL	Ed23	152	Classification	AUC	0.4967307311274024	bertrand	bertrand
19	bertrand	SIINFEKL	Ed23	152	Classification	APS	0.7047066682859251	bertrand	bertrand
20	bertrand	SIINFEKL	Ed8	152	Classification	AUC	0.4957264957264957	bertrand	bertrand
21	bertrand	SIINFEKL	Ed8	152	Classification	APS	0.7762797224031849	bertrand	bertrand
22	bertrand	SIINFEKL	E8	152	Classification	AUC	0.5940755208333334	bertrand	bertrand
23	bertrand	SIINFEKL	E8	152	Classification	APS	0.2528409142126605	bertrand	bertrand
24	bertrand	SIINFEKL	Ed45	152	Classification	AUC	0.5455769230769231	bertrand	bertrand
25	bertrand	SIINFEKL	Ed45	152	Classification	APS	0.7230851001869882	bertrand	bertrand
26	bertrand	SIINFEKL	B11	152	Classification	AUC	0.4821023223328094	bertrand	bertrand
27	bertrand	SIINFEKL	B11	152	Classification	APS	0.4850805001602614	bertrand	bertrand
28	bertrand	SIINFEKL	Ed28	152	Classification	AUC	0.4532045654082528	bertrand	bertrand
29	bertrand	SIINFEKL	Ed28	152	Classification	APS	0.4446119160317019	bertrand	bertrand
30	bertrand	SIINFEKL	Ed21	152	Classification	AUC	0.5939749400159957	bertrand	bertrand
31	bertrand	SIINFEKL	Ed21	152	Classification	APS	0.8591228516641358	bertrand	bertrand
32	bertrand	SIINFEKL	B13	152	Classification	AUC	0.5423497267759564	bertrand	bertrand
33	bertrand	SIINFEKL	B13	152	Classification	APS	0.2629628711263181	bertrand	bertrand
34	bertrand	SIINFEKL	OTI	152	Classification	AUC	0.4663865546218487	bertrand	bertrand
35	bertrand	SIINFEKL	OTI	152	Classification	APS	0.5486849196351851	bertrand	bertrand
36	bertrand	SIINFEKL	Ed9	152	Classification	AUC	0.4901960784313725	bertrand	bertrand
37	bertrand	SIINFEKL	Ed9	152	Classification	APS	0.5481859274432777	bertrand	bertrand
38	bertrand	SIINFEKL	Ed16-1	152	Classification	AUC	0.5004420866489832	bertrand	bertrand
39	bertrand	SIINFEKL	Ed16-1	152	Classification	APS	0.5755451811669904	bertrand	bertrand
40	bertrand	SIINFEKL	F5	152	Classification	AUC	0.4569536423841059	bertrand	bertrand
41	bertrand	SIINFEKL	F5	152	Classification	APS	0.0120481927710843	bertrand	bertrand
42	bertrand	SIINFEKL	Ed33	152	Classification	AUC	0.4115304709141274	bertrand	bertrand
43	bertrand	SIINFEKL	Ed33	152	Classification	APS	0.4721183173926654	bertrand	bertrand
44	bertrand	SIINFEKL	Ed16-30	152	Classification	AUC	0.4819047619047619	bertrand	bertrand
45	bertrand	SIINFEKL	Ed16-30	152	Classification	APS	0.5010529479662089	bertrand	bertrand
46	bertrand	SIINFEKL	Ed5	152	Classification	AUC	0.5284420289855073	bertrand	bertrand
47	bertrand	SIINFEKL	Ed5	152	Classification	APS	0.6129079525140636	bertrand	bertrand
48	bertrand	SIINFEKL	B3	152	Classification	AUC	0.6609369733737782	bertrand	bertrand
49	bertrand	SIINFEKL	B3	152	Classification	APS	0.2554937515440537	bertrand	bertrand
50	bertrand	SIINFEKL	G6	152	Classification	AUC	0.6517006802721088	bertrand	bertrand
51	bertrand	SIINFEKL	G6	152	Classification	APS	0.0646540420266057	bertrand	bertrand
52	bertrand	SIINFEKL	full_data	3800	Classification	F1-Score	0.590566037735849	bertrand	bertrand
53	bertrand	SIINFEKL	full_data	3800	Classification	Accuracy	0.4289473684210526	bertrand	bertrand
54	bertrand	SIINFEKL	full_data	3800	Classification	Precision	0.4208120462489916	bertrand	bertrand
55	bertrand	SIINFEKL	full_data	3800	Classification	Recall	0.9898798228969008	bertrand	bertrand
56	bertrand	SIINFEKL	H5	152	Classification	F1-Score	0.0134228187919463	bertrand	bertrand
57	bertrand	SIINFEKL	H5	152	Classification	Accuracy	0.0328947368421052	bertrand	bertrand
58	bertrand	SIINFEKL	H5	152	Classification	Precision	0.0067567567567567	bertrand	bertrand
59	bertrand	SIINFEKL	H5	152	Classification	Recall	1.0	bertrand	bertrand
60	bertrand	SIINFEKL	Ed10	152	Classification	F1-Score	0.8031496062992126	bertrand	bertrand
61	bertrand	SIINFEKL	Ed10	152	Classification	Accuracy	0.6710526315789473	bertrand	bertrand
62	bertrand	SIINFEKL	Ed10	152	Classification	Precision	0.6710526315789473	bertrand	bertrand
63	bertrand	SIINFEKL	Ed10	152	Classification	Recall	1.0	bertrand	bertrand
64	bertrand	SIINFEKL	Ed31	152	Classification	F1-Score	0.5410628019323671	bertrand	bertrand
65	bertrand	SIINFEKL	Ed31	152	Classification	Accuracy	0.375	bertrand	bertrand
66	bertrand	SIINFEKL	Ed31	152	Classification	Precision	0.3708609271523179	bertrand	bertrand
67	bertrand	SIINFEKL	Ed31	152	Classification	Recall	1.0	bertrand	bertrand
68	bertrand	SIINFEKL	Ed40	152	Classification	F1-Score	0.6422018348623852	bertrand	bertrand
69	bertrand	SIINFEKL	Ed40	152	Classification	Accuracy	0.4868421052631579	bertrand	bertrand
70	bertrand	SIINFEKL	Ed40	152	Classification	Precision	0.4729729729729729	bertrand	bertrand
71	bertrand	SIINFEKL	Ed40	152	Classification	Recall	1.0	bertrand	bertrand
72	bertrand	SIINFEKL	Ed46	152	Classification	F1-Score	0.663716814159292	bertrand	bertrand
73	bertrand	SIINFEKL	Ed46	152	Classification	Accuracy	0.5	bertrand	bertrand
74	bertrand	SIINFEKL	Ed46	152	Classification	Precision	0.4966887417218543	bertrand	bertrand
75	bertrand	SIINFEKL	Ed46	152	Classification	Recall	1.0	bertrand	bertrand
76	bertrand	SIINFEKL	F4	152	Classification	F1-Score	0.1696969696969697	bertrand	bertrand
77	bertrand	SIINFEKL	F4	152	Classification	Accuracy	0.0986842105263157	bertrand	bertrand
78	bertrand	SIINFEKL	F4	152	Classification	Precision	0.0927152317880794	bertrand	bertrand
79	bertrand	SIINFEKL	F4	152	Classification	Recall	1.0	bertrand	bertrand
80	bertrand	SIINFEKL	Ed39	152	Classification	F1-Score	0.3468208092485549	bertrand	bertrand
81	bertrand	SIINFEKL	Ed39	152	Classification	Accuracy	0.2565789473684211	bertrand	bertrand
82	bertrand	SIINFEKL	Ed39	152	Classification	Precision	0.2112676056338028	bertrand	bertrand
83	bertrand	SIINFEKL	Ed39	152	Classification	Recall	0.967741935483871	bertrand	bertrand
84	bertrand	SIINFEKL	B15	152	Classification	F1-Score	0.6363636363636364	bertrand	bertrand
85	bertrand	SIINFEKL	B15	152	Classification	Accuracy	0.4736842105263157	bertrand	bertrand
86	bertrand	SIINFEKL	B15	152	Classification	Precision	0.4729729729729729	bertrand	bertrand
87	bertrand	SIINFEKL	B15	152	Classification	Recall	0.9722222222222222	bertrand	bertrand
88	bertrand	SIINFEKL	Ed23	152	Classification	F1-Score	0.8031496062992126	bertrand	bertrand
89	bertrand	SIINFEKL	Ed23	152	Classification	Accuracy	0.6710526315789473	bertrand	bertrand
90	bertrand	SIINFEKL	Ed23	152	Classification	Precision	0.6754966887417219	bertrand	bertrand
91	bertrand	SIINFEKL	Ed23	152	Classification	Recall	0.9902912621359224	bertrand	bertrand
92	bertrand	SIINFEKL	Ed8	152	Classification	F1-Score	0.8656716417910448	bertrand	bertrand
93	bertrand	SIINFEKL	Ed8	152	Classification	Accuracy	0.7631578947368421	bertrand	bertrand
94	bertrand	SIINFEKL	Ed8	152	Classification	Precision	0.7682119205298014	bertrand	bertrand
95	bertrand	SIINFEKL	Ed8	152	Classification	Recall	0.9914529914529916	bertrand	bertrand
96	bertrand	SIINFEKL	E8	152	Classification	F1-Score	0.2839506172839506	bertrand	bertrand
97	bertrand	SIINFEKL	E8	152	Classification	Accuracy	0.2368421052631578	bertrand	bertrand
98	bertrand	SIINFEKL	E8	152	Classification	Precision	0.1666666666666666	bertrand	bertrand
99	bertrand	SIINFEKL	E8	152	Classification	Recall	0.9583333333333334	bertrand	bertrand
100	bertrand	SIINFEKL	Ed45	152	Classification	F1-Score	0.792	bertrand	bertrand
101	bertrand	SIINFEKL	Ed45	152	Classification	Accuracy	0.6578947368421053	bertrand	bertrand
102	bertrand	SIINFEKL	Ed45	152	Classification	Precision	0.66	bertrand	bertrand
103	bertrand	SIINFEKL	Ed45	152	Classification	Recall	0.99	bertrand	bertrand
104	bertrand	SIINFEKL	B11	152	Classification	F1-Score	0.6118721461187215	bertrand	bertrand
105	bertrand	SIINFEKL	B11	152	Classification	Accuracy	0.4407894736842105	bertrand	bertrand
106	bertrand	SIINFEKL	B11	152	Classification	Precision	0.4466666666666666	bertrand	bertrand
107	bertrand	SIINFEKL	B11	152	Classification	Recall	0.9710144927536232	bertrand	bertrand
108	bertrand	SIINFEKL	Ed28	152	Classification	F1-Score	0.6146788990825688	bertrand	bertrand
109	bertrand	SIINFEKL	Ed28	152	Classification	Accuracy	0.4473684210526316	bertrand	bertrand
110	bertrand	SIINFEKL	Ed28	152	Classification	Precision	0.4437086092715231	bertrand	bertrand
111	bertrand	SIINFEKL	Ed28	152	Classification	Recall	1.0	bertrand	bertrand
112	bertrand	SIINFEKL	Ed21	152	Classification	F1-Score	0.8823529411764707	bertrand	bertrand
113	bertrand	SIINFEKL	Ed21	152	Classification	Accuracy	0.7894736842105263	bertrand	bertrand
114	bertrand	SIINFEKL	Ed21	152	Classification	Precision	0.7947019867549668	bertrand	bertrand
115	bertrand	SIINFEKL	Ed21	152	Classification	Recall	0.9917355371900828	bertrand	bertrand
116	bertrand	SIINFEKL	B13	152	Classification	F1-Score	0.3240223463687151	bertrand	bertrand
117	bertrand	SIINFEKL	B13	152	Classification	Accuracy	0.2039473684210526	bertrand	bertrand
118	bertrand	SIINFEKL	B13	152	Classification	Precision	0.1946308724832214	bertrand	bertrand
119	bertrand	SIINFEKL	B13	152	Classification	Recall	0.9666666666666668	bertrand	bertrand
120	bertrand	SIINFEKL	OTI	152	Classification	F1-Score	0.7063829787234044	bertrand	bertrand
121	bertrand	SIINFEKL	OTI	152	Classification	Accuracy	0.5460526315789473	bertrand	bertrand
122	bertrand	SIINFEKL	OTI	152	Classification	Precision	0.5496688741721855	bertrand	bertrand
123	bertrand	SIINFEKL	OTI	152	Classification	Recall	0.988095238095238	bertrand	bertrand
124	bertrand	SIINFEKL	Ed9	152	Classification	F1-Score	0.7148936170212765	bertrand	bertrand
125	bertrand	SIINFEKL	Ed9	152	Classification	Accuracy	0.5592105263157895	bertrand	bertrand
126	bertrand	SIINFEKL	Ed9	152	Classification	Precision	0.5562913907284768	bertrand	bertrand
127	bertrand	SIINFEKL	Ed9	152	Classification	Recall	1.0	bertrand	bertrand
128	bertrand	SIINFEKL	Ed16-1	152	Classification	F1-Score	0.7226890756302521	bertrand	bertrand
129	bertrand	SIINFEKL	Ed16-1	152	Classification	Accuracy	0.5657894736842105	bertrand	bertrand
130	bertrand	SIINFEKL	Ed16-1	152	Classification	Precision	0.5695364238410596	bertrand	bertrand
131	bertrand	SIINFEKL	Ed16-1	152	Classification	Recall	0.9885057471264368	bertrand	bertrand
132	bertrand	SIINFEKL	F5	152	Classification	F1-Score	0.0136986301369863	bertrand	bertrand
133	bertrand	SIINFEKL	F5	152	Classification	Accuracy	0.0526315789473684	bertrand	bertrand
134	bertrand	SIINFEKL	F5	152	Classification	Precision	0.0068965517241379	bertrand	bertrand
135	bertrand	SIINFEKL	F5	152	Classification	Recall	1.0	bertrand	bertrand
136	bertrand	SIINFEKL	Ed33	152	Classification	F1-Score	0.6607929515418502	bertrand	bertrand
137	bertrand	SIINFEKL	Ed33	152	Classification	Accuracy	0.4934210526315789	bertrand	bertrand
138	bertrand	SIINFEKL	Ed33	152	Classification	Precision	0.4966887417218543	bertrand	bertrand
139	bertrand	SIINFEKL	Ed33	152	Classification	Recall	0.986842105263158	bertrand	bertrand
140	bertrand	SIINFEKL	Ed16-30	152	Classification	F1-Score	0.6754385964912281	bertrand	bertrand
141	bertrand	SIINFEKL	Ed16-30	152	Classification	Accuracy	0.5131578947368421	bertrand	bertrand
142	bertrand	SIINFEKL	Ed16-30	152	Classification	Precision	0.5099337748344371	bertrand	bertrand
143	bertrand	SIINFEKL	Ed16-30	152	Classification	Recall	1.0	bertrand	bertrand
144	bertrand	SIINFEKL	Ed5	152	Classification	F1-Score	0.7531380753138075	bertrand	bertrand
145	bertrand	SIINFEKL	Ed5	152	Classification	Accuracy	0.6118421052631579	bertrand	bertrand
146	bertrand	SIINFEKL	Ed5	152	Classification	Precision	0.6122448979591837	bertrand	bertrand
147	bertrand	SIINFEKL	Ed5	152	Classification	Recall	0.9782608695652174	bertrand	bertrand
148	bertrand	SIINFEKL	B3	152	Classification	F1-Score	0.272189349112426	bertrand	bertrand
149	bertrand	SIINFEKL	B3	152	Classification	Accuracy	0.1907894736842105	bertrand	bertrand
150	bertrand	SIINFEKL	B3	152	Classification	Precision	0.1575342465753424	bertrand	bertrand
151	bertrand	SIINFEKL	B3	152	Classification	Recall	1.0	bertrand	bertrand
152	bertrand	SIINFEKL	G6	152	Classification	F1-Score	0.0671140939597315	bertrand	bertrand
153	bertrand	SIINFEKL	G6	152	Classification	Accuracy	0.0855263157894736	bertrand	bertrand
154	bertrand	SIINFEKL	G6	152	Classification	Precision	0.0347222222222222	bertrand	bertrand
155	bertrand	SIINFEKL	G6	152	Classification	Recall	1.0	bertrand	bertrand
156	bertrand	SIINFEKL	full_data	3800	Regression	Pearson	0.1287284055760336	bertrand	bertrand
157	bertrand	SIINFEKL	full_data	3800	Regression	Spearman	0.1324926985446076	bertrand	bertrand
158	bertrand	SIINFEKL	H5	152	Regression	Pearson	-0.0814373383170335	bertrand	bertrand
159	bertrand	SIINFEKL	H5	152	Regression	Spearman	0.0279938620626839	bertrand	bertrand
160	bertrand	SIINFEKL	Ed10	152	Regression	Pearson	0.0358924855619478	bertrand	bertrand
161	bertrand	SIINFEKL	Ed10	152	Regression	Spearman	0.0528799577667937	bertrand	bertrand
162	bertrand	SIINFEKL	Ed31	152	Regression	Pearson	-0.0070034185102501	bertrand	bertrand
163	bertrand	SIINFEKL	Ed31	152	Regression	Spearman	-0.0072222582927392	bertrand	bertrand
164	bertrand	SIINFEKL	Ed40	152	Regression	Pearson	0.1221272917455783	bertrand	bertrand
165	bertrand	SIINFEKL	Ed40	152	Regression	Spearman	0.1204856537050682	bertrand	bertrand
166	bertrand	SIINFEKL	Ed46	152	Regression	Pearson	0.0678425455143174	bertrand	bertrand
167	bertrand	SIINFEKL	Ed46	152	Regression	Spearman	0.0875199907072204	bertrand	bertrand
168	bertrand	SIINFEKL	F4	152	Regression	Pearson	0.0682805308723224	bertrand	bertrand
169	bertrand	SIINFEKL	F4	152	Regression	Spearman	0.0645004758588189	bertrand	bertrand
170	bertrand	SIINFEKL	Ed39	152	Regression	Pearson	0.0701095721232217	bertrand	bertrand
171	bertrand	SIINFEKL	Ed39	152	Regression	Spearman	0.07653844478129	bertrand	bertrand
172	bertrand	SIINFEKL	B15	152	Regression	Pearson	-0.0032683922248493	bertrand	bertrand
173	bertrand	SIINFEKL	B15	152	Regression	Spearman	0.006291086630699	bertrand	bertrand
174	bertrand	SIINFEKL	Ed23	152	Regression	Pearson	0.0224910931641473	bertrand	bertrand
175	bertrand	SIINFEKL	Ed23	152	Regression	Spearman	0.0418353564737692	bertrand	bertrand
176	bertrand	SIINFEKL	Ed8	152	Regression	Pearson	-0.0092430546909619	bertrand	bertrand
177	bertrand	SIINFEKL	Ed8	152	Regression	Spearman	-0.0190168640124811	bertrand	bertrand
178	bertrand	SIINFEKL	E8	152	Regression	Pearson	0.084419142999751	bertrand	bertrand
179	bertrand	SIINFEKL	E8	152	Regression	Spearman	0.0027098326259747	bertrand	bertrand
180	bertrand	SIINFEKL	Ed45	152	Regression	Pearson	0.0627408899787508	bertrand	bertrand
181	bertrand	SIINFEKL	Ed45	152	Regression	Spearman	0.0505050246210534	bertrand	bertrand
182	bertrand	SIINFEKL	B11	152	Regression	Pearson	0.0833640815539283	bertrand	bertrand
183	bertrand	SIINFEKL	B11	152	Regression	Spearman	0.0883592188267252	bertrand	bertrand
184	bertrand	SIINFEKL	Ed28	152	Regression	Pearson	-0.023617689347559	bertrand	bertrand
185	bertrand	SIINFEKL	Ed28	152	Regression	Spearman	-0.0302115423062951	bertrand	bertrand
186	bertrand	SIINFEKL	Ed21	152	Regression	Pearson	0.0877755402705058	bertrand	bertrand
187	bertrand	SIINFEKL	Ed21	152	Regression	Spearman	0.0608012056072164	bertrand	bertrand
188	bertrand	SIINFEKL	B13	152	Regression	Pearson	0.0706232235902037	bertrand	bertrand
189	bertrand	SIINFEKL	B13	152	Regression	Spearman	0.1530207580652743	bertrand	bertrand
190	bertrand	SIINFEKL	OTI	152	Regression	Pearson	-0.0234103413624509	bertrand	bertrand
191	bertrand	SIINFEKL	OTI	152	Regression	Spearman	-0.0264593115043159	bertrand	bertrand
192	bertrand	SIINFEKL	Ed9	152	Regression	Pearson	-0.0120329024339755	bertrand	bertrand
193	bertrand	SIINFEKL	Ed9	152	Regression	Spearman	-0.0292974890314254	bertrand	bertrand
194	bertrand	SIINFEKL	Ed16-1	152	Regression	Pearson	-0.0302041599777318	bertrand	bertrand
195	bertrand	SIINFEKL	Ed16-1	152	Regression	Spearman	0.0195534353511025	bertrand	bertrand
196	bertrand	SIINFEKL	F5	152	Regression	Pearson	0.0132428914597808	bertrand	bertrand
197	bertrand	SIINFEKL	F5	152	Regression	Spearman	0.1293038933269945	bertrand	bertrand
198	bertrand	SIINFEKL	Ed33	152	Regression	Pearson	-0.1249914592569294	bertrand	bertrand
199	bertrand	SIINFEKL	Ed33	152	Regression	Spearman	-0.1150796295077422	bertrand	bertrand
200	bertrand	SIINFEKL	Ed16-30	152	Regression	Pearson	0.0892663675365791	bertrand	bertrand
201	bertrand	SIINFEKL	Ed16-30	152	Regression	Spearman	0.0824210841058825	bertrand	bertrand
202	bertrand	SIINFEKL	Ed5	152	Regression	Pearson	0.1126890185444072	bertrand	bertrand
203	bertrand	SIINFEKL	Ed5	152	Regression	Spearman	0.1033403386525505	bertrand	bertrand
204	bertrand	SIINFEKL	B3	152	Regression	Pearson	0.2025307916828871	bertrand	bertrand
205	bertrand	SIINFEKL	B3	152	Regression	Spearman	0.2352542164540544	bertrand	bertrand
206	bertrand	SIINFEKL	G6	152	Regression	Pearson	0.1046994968560164	bertrand	bertrand
207	bertrand	SIINFEKL	G6	152	Regression	Spearman	0.0702595007001428	bertrand	bertrand
208	bertrand	All	Average	25	Classification	AUC	0.51328774331549	bertrand	bertrand
209	bertrand	All	WeightedAverage	25	Classification	AUC	0.51328774331549	bertrand	bertrand
210	bertrand	All	Average	25	Classification	APS	0.4436889275980653	bertrand	bertrand
211	bertrand	All	WeightedAverage	25	Classification	APS	0.4436889275980654	bertrand	bertrand
212	bertrand	All	Average	25	Classification	F1-Score	0.5432188342962404	bertrand	bertrand
213	bertrand	All	WeightedAverage	25	Classification	F1-Score	0.5432188342962404	bertrand	bertrand
214	bertrand	All	Average	25	Classification	Accuracy	0.4289473684210527	bertrand	bertrand
215	bertrand	All	WeightedAverage	25	Classification	Accuracy	0.4289473684210526	bertrand	bertrand
216	bertrand	All	Average	25	Classification	Precision	0.4175555350188469	bertrand	bertrand
217	bertrand	All	WeightedAverage	25	Classification	Precision	0.4175555350188469	bertrand	bertrand
218	bertrand	All	Average	25	Classification	Recall	0.9896464960515504	bertrand	bertrand
219	bertrand	All	WeightedAverage	25	Classification	Recall	0.9896464960515504	bertrand	bertrand
220	bertrand	All	Average	25	Regression	Pearson	0.0393154482933041	bertrand	bertrand
221	bertrand	All	WeightedAverage	25	Regression	Pearson	0.0393154482933041	bertrand	bertrand
222	bertrand	All	Average	25	Regression	Spearman	0.0498514496667326	bertrand	bertrand
223	bertrand	All	WeightedAverage	25	Regression	Spearman	0.0498514496667326	bertrand	bertrand
0	titan	SIINFEKL	full_data	3800	Classification	AUC	0.488982649129663	titan	titan
1	titan	SIINFEKL	full_data	3800	Classification	APS	0.4119368327699624	titan	titan
2	titan	SIINFEKL	H5	152	Classification	AUC	0.9205298013245032	titan	titan
3	titan	SIINFEKL	H5	152	Classification	APS	0.0769230769230769	titan	titan
4	titan	SIINFEKL	Ed10	152	Classification	AUC	0.482156862745098	titan	titan
5	titan	SIINFEKL	Ed10	152	Classification	APS	0.6493760525322754	titan	titan
6	titan	SIINFEKL	Ed31	152	Classification	AUC	0.4944196428571428	titan	titan
7	titan	SIINFEKL	Ed31	152	Classification	APS	0.3727033817214946	titan	titan
8	titan	SIINFEKL	Ed40	152	Classification	AUC	0.5043554006968641	titan	titan
9	titan	SIINFEKL	Ed40	152	Classification	APS	0.4847101375448076	titan	titan
10	titan	SIINFEKL	Ed46	152	Classification	AUC	0.5331601731601731	titan	titan
11	titan	SIINFEKL	Ed46	152	Classification	APS	0.5231060211023026	titan	titan
12	titan	SIINFEKL	F4	152	Classification	AUC	0.4472049689440993	titan	titan
13	titan	SIINFEKL	F4	152	Classification	APS	0.0875000761724913	titan	titan
14	titan	SIINFEKL	Ed39	152	Classification	AUC	0.5009330845107971	titan	titan
15	titan	SIINFEKL	Ed39	152	Classification	APS	0.2061947239752941	titan	titan
16	titan	SIINFEKL	B15	152	Classification	AUC	0.4720486111111111	titan	titan
17	titan	SIINFEKL	B15	152	Classification	APS	0.4508374907706539	titan	titan
18	titan	SIINFEKL	Ed23	152	Classification	AUC	0.554388745789578	titan	titan
19	titan	SIINFEKL	Ed23	152	Classification	APS	0.6971795356294404	titan	titan
20	titan	SIINFEKL	Ed8	152	Classification	AUC	0.4915750915750916	titan	titan
21	titan	SIINFEKL	Ed8	152	Classification	APS	0.7520745241997737	titan	titan
22	titan	SIINFEKL	E8	152	Classification	AUC	0.5162760416666666	titan	titan
23	titan	SIINFEKL	E8	152	Classification	APS	0.1796579989198945	titan	titan
24	titan	SIINFEKL	Ed45	152	Classification	AUC	0.3796153846153846	titan	titan
25	titan	SIINFEKL	Ed45	152	Classification	APS	0.5995915318717886	titan	titan
26	titan	SIINFEKL	B11	152	Classification	AUC	0.4010825912345032	titan	titan
27	titan	SIINFEKL	B11	152	Classification	APS	0.4029495009294922	titan	titan
28	titan	SIINFEKL	Ed28	152	Classification	AUC	0.5039508340649692	titan	titan
29	titan	SIINFEKL	Ed28	152	Classification	APS	0.4705605271527774	titan	titan
30	titan	SIINFEKL	Ed21	152	Classification	AUC	0.5038656358304452	titan	titan
31	titan	SIINFEKL	Ed21	152	Classification	APS	0.7808601537626028	titan	titan
32	titan	SIINFEKL	B13	152	Classification	AUC	0.2893442622950819	titan	titan
33	titan	SIINFEKL	B13	152	Classification	APS	0.1400386080417355	titan	titan
34	titan	SIINFEKL	OTI	152	Classification	AUC	0.476015406162465	titan	titan
35	titan	SIINFEKL	OTI	152	Classification	APS	0.5391398931385836	titan	titan
36	titan	SIINFEKL	Ed9	152	Classification	AUC	0.5166316526610645	titan	titan
37	titan	SIINFEKL	Ed9	152	Classification	APS	0.5531763305705624	titan	titan
38	titan	SIINFEKL	Ed16-1	152	Classification	AUC	0.397524314765694	titan	titan
39	titan	SIINFEKL	Ed16-1	152	Classification	APS	0.5030197682091482	titan	titan
40	titan	SIINFEKL	F5	152	Classification	AUC	0.6622516556291391	titan	titan
41	titan	SIINFEKL	F5	152	Classification	APS	0.0192307692307692	titan	titan
42	titan	SIINFEKL	Ed33	152	Classification	AUC	0.4236495844875346	titan	titan
43	titan	SIINFEKL	Ed33	152	Classification	APS	0.4526801198239611	titan	titan
44	titan	SIINFEKL	Ed16-30	152	Classification	AUC	0.5622510822510823	titan	titan
45	titan	SIINFEKL	Ed16-30	152	Classification	APS	0.6160774591519259	titan	titan
46	titan	SIINFEKL	Ed5	152	Classification	AUC	0.5289855072463767	titan	titan
47	titan	SIINFEKL	Ed5	152	Classification	APS	0.6357324543735192	titan	titan
48	titan	SIINFEKL	B3	152	Classification	AUC	0.3232221098752949	titan	titan
49	titan	SIINFEKL	B3	152	Classification	APS	0.1229796182647772	titan	titan
50	titan	SIINFEKL	G6	152	Classification	AUC	0.5102040816326531	titan	titan
51	titan	SIINFEKL	G6	152	Classification	APS	0.0455747293965596	titan	titan
52	titan	SIINFEKL	full_data	3800	Classification	F1-Score	0.5877323420074348	titan	titan
53	titan	SIINFEKL	full_data	3800	Classification	Accuracy	0.4163157894736842	titan	titan
54	titan	SIINFEKL	full_data	3800	Classification	Precision	0.4161621479336667	titan	titan
55	titan	SIINFEKL	full_data	3800	Classification	Recall	1.0	titan	titan
56	titan	SIINFEKL	H5	152	Classification	F1-Score	0.0130718954248366	titan	titan
57	titan	SIINFEKL	H5	152	Classification	Accuracy	0.006578947368421	titan	titan
58	titan	SIINFEKL	H5	152	Classification	Precision	0.006578947368421	titan	titan
59	titan	SIINFEKL	H5	152	Classification	Recall	1.0	titan	titan
60	titan	SIINFEKL	Ed10	152	Classification	F1-Score	0.8031496062992126	titan	titan
61	titan	SIINFEKL	Ed10	152	Classification	Accuracy	0.6710526315789473	titan	titan
62	titan	SIINFEKL	Ed10	152	Classification	Precision	0.6710526315789473	titan	titan
63	titan	SIINFEKL	Ed10	152	Classification	Recall	1.0	titan	titan
64	titan	SIINFEKL	Ed31	152	Classification	F1-Score	0.5384615384615384	titan	titan
65	titan	SIINFEKL	Ed31	152	Classification	Accuracy	0.3684210526315789	titan	titan
66	titan	SIINFEKL	Ed31	152	Classification	Precision	0.3684210526315789	titan	titan
67	titan	SIINFEKL	Ed31	152	Classification	Recall	1.0	titan	titan
68	titan	SIINFEKL	Ed40	152	Classification	F1-Score	0.6306306306306306	titan	titan
69	titan	SIINFEKL	Ed40	152	Classification	Accuracy	0.4605263157894737	titan	titan
70	titan	SIINFEKL	Ed40	152	Classification	Precision	0.4605263157894737	titan	titan
71	titan	SIINFEKL	Ed40	152	Classification	Recall	1.0	titan	titan
72	titan	SIINFEKL	Ed46	152	Classification	F1-Score	0.6607929515418501	titan	titan
73	titan	SIINFEKL	Ed46	152	Classification	Accuracy	0.4934210526315789	titan	titan
74	titan	SIINFEKL	Ed46	152	Classification	Precision	0.4934210526315789	titan	titan
75	titan	SIINFEKL	Ed46	152	Classification	Recall	1.0	titan	titan
76	titan	SIINFEKL	F4	152	Classification	F1-Score	0.1686746987951807	titan	titan
77	titan	SIINFEKL	F4	152	Classification	Accuracy	0.0921052631578947	titan	titan
78	titan	SIINFEKL	F4	152	Classification	Precision	0.0921052631578947	titan	titan
79	titan	SIINFEKL	F4	152	Classification	Recall	1.0	titan	titan
80	titan	SIINFEKL	Ed39	152	Classification	F1-Score	0.3387978142076502	titan	titan
81	titan	SIINFEKL	Ed39	152	Classification	Accuracy	0.2039473684210526	titan	titan
82	titan	SIINFEKL	Ed39	152	Classification	Precision	0.2039473684210526	titan	titan
83	titan	SIINFEKL	Ed39	152	Classification	Recall	1.0	titan	titan
84	titan	SIINFEKL	B15	152	Classification	F1-Score	0.6428571428571429	titan	titan
85	titan	SIINFEKL	B15	152	Classification	Accuracy	0.4736842105263157	titan	titan
86	titan	SIINFEKL	B15	152	Classification	Precision	0.4736842105263157	titan	titan
87	titan	SIINFEKL	B15	152	Classification	Recall	1.0	titan	titan
88	titan	SIINFEKL	Ed23	152	Classification	F1-Score	0.8110236220472441	titan	titan
89	titan	SIINFEKL	Ed23	152	Classification	Accuracy	0.6842105263157895	titan	titan
90	titan	SIINFEKL	Ed23	152	Classification	Precision	0.6821192052980133	titan	titan
91	titan	SIINFEKL	Ed23	152	Classification	Recall	1.0	titan	titan
92	titan	SIINFEKL	Ed8	152	Classification	F1-Score	0.8698884758364311	titan	titan
93	titan	SIINFEKL	Ed8	152	Classification	Accuracy	0.7697368421052632	titan	titan
94	titan	SIINFEKL	Ed8	152	Classification	Precision	0.7697368421052632	titan	titan
95	titan	SIINFEKL	Ed8	152	Classification	Recall	1.0	titan	titan
96	titan	SIINFEKL	E8	152	Classification	F1-Score	0.2727272727272727	titan	titan
97	titan	SIINFEKL	E8	152	Classification	Accuracy	0.1578947368421052	titan	titan
98	titan	SIINFEKL	E8	152	Classification	Precision	0.1578947368421052	titan	titan
99	titan	SIINFEKL	E8	152	Classification	Recall	1.0	titan	titan
100	titan	SIINFEKL	Ed45	152	Classification	F1-Score	0.7936507936507937	titan	titan
101	titan	SIINFEKL	Ed45	152	Classification	Accuracy	0.6578947368421053	titan	titan
102	titan	SIINFEKL	Ed45	152	Classification	Precision	0.6578947368421053	titan	titan
103	titan	SIINFEKL	Ed45	152	Classification	Recall	1.0	titan	titan
104	titan	SIINFEKL	B11	152	Classification	F1-Score	0.6244343891402715	titan	titan
105	titan	SIINFEKL	B11	152	Classification	Accuracy	0.4539473684210526	titan	titan
106	titan	SIINFEKL	B11	152	Classification	Precision	0.4539473684210526	titan	titan
107	titan	SIINFEKL	B11	152	Classification	Recall	1.0	titan	titan
108	titan	SIINFEKL	Ed28	152	Classification	F1-Score	0.6118721461187214	titan	titan
109	titan	SIINFEKL	Ed28	152	Classification	Accuracy	0.4407894736842105	titan	titan
110	titan	SIINFEKL	Ed28	152	Classification	Precision	0.4407894736842105	titan	titan
111	titan	SIINFEKL	Ed28	152	Classification	Recall	1.0	titan	titan
112	titan	SIINFEKL	Ed21	152	Classification	F1-Score	0.8864468864468864	titan	titan
113	titan	SIINFEKL	Ed21	152	Classification	Accuracy	0.7960526315789473	titan	titan
114	titan	SIINFEKL	Ed21	152	Classification	Precision	0.7960526315789473	titan	titan
115	titan	SIINFEKL	Ed21	152	Classification	Recall	1.0	titan	titan
116	titan	SIINFEKL	B13	152	Classification	F1-Score	0.3296703296703296	titan	titan
117	titan	SIINFEKL	B13	152	Classification	Accuracy	0.1973684210526315	titan	titan
118	titan	SIINFEKL	B13	152	Classification	Precision	0.1973684210526315	titan	titan
119	titan	SIINFEKL	B13	152	Classification	Recall	1.0	titan	titan
120	titan	SIINFEKL	OTI	152	Classification	F1-Score	0.711864406779661	titan	titan
121	titan	SIINFEKL	OTI	152	Classification	Accuracy	0.5526315789473685	titan	titan
122	titan	SIINFEKL	OTI	152	Classification	Precision	0.5526315789473685	titan	titan
123	titan	SIINFEKL	OTI	152	Classification	Recall	1.0	titan	titan
124	titan	SIINFEKL	Ed9	152	Classification	F1-Score	0.711864406779661	titan	titan
125	titan	SIINFEKL	Ed9	152	Classification	Accuracy	0.5526315789473685	titan	titan
126	titan	SIINFEKL	Ed9	152	Classification	Precision	0.5526315789473685	titan	titan
127	titan	SIINFEKL	Ed9	152	Classification	Recall	1.0	titan	titan
128	titan	SIINFEKL	Ed16-1	152	Classification	F1-Score	0.7280334728033473	titan	titan
129	titan	SIINFEKL	Ed16-1	152	Classification	Accuracy	0.5723684210526315	titan	titan
130	titan	SIINFEKL	Ed16-1	152	Classification	Precision	0.5723684210526315	titan	titan
131	titan	SIINFEKL	Ed16-1	152	Classification	Recall	1.0	titan	titan
132	titan	SIINFEKL	F5	152	Classification	F1-Score	0.0130718954248366	titan	titan
133	titan	SIINFEKL	F5	152	Classification	Accuracy	0.006578947368421	titan	titan
134	titan	SIINFEKL	F5	152	Classification	Precision	0.006578947368421	titan	titan
135	titan	SIINFEKL	F5	152	Classification	Recall	1.0	titan	titan
136	titan	SIINFEKL	Ed33	152	Classification	F1-Score	0.6666666666666666	titan	titan
137	titan	SIINFEKL	Ed33	152	Classification	Accuracy	0.5	titan	titan
138	titan	SIINFEKL	Ed33	152	Classification	Precision	0.5	titan	titan
139	titan	SIINFEKL	Ed33	152	Classification	Recall	1.0	titan	titan
140	titan	SIINFEKL	Ed16-30	152	Classification	F1-Score	0.6724890829694323	titan	titan
141	titan	SIINFEKL	Ed16-30	152	Classification	Accuracy	0.506578947368421	titan	titan
142	titan	SIINFEKL	Ed16-30	152	Classification	Precision	0.506578947368421	titan	titan
143	titan	SIINFEKL	Ed16-30	152	Classification	Recall	1.0	titan	titan
144	titan	SIINFEKL	Ed5	152	Classification	F1-Score	0.7540983606557378	titan	titan
145	titan	SIINFEKL	Ed5	152	Classification	Accuracy	0.6052631578947368	titan	titan
146	titan	SIINFEKL	Ed5	152	Classification	Precision	0.6052631578947368	titan	titan
147	titan	SIINFEKL	Ed5	152	Classification	Recall	1.0	titan	titan
148	titan	SIINFEKL	B3	152	Classification	F1-Score	0.2628571428571428	titan	titan
149	titan	SIINFEKL	B3	152	Classification	Accuracy	0.1513157894736842	titan	titan
150	titan	SIINFEKL	B3	152	Classification	Precision	0.1513157894736842	titan	titan
151	titan	SIINFEKL	B3	152	Classification	Recall	1.0	titan	titan
152	titan	SIINFEKL	G6	152	Classification	F1-Score	0.0636942675159235	titan	titan
153	titan	SIINFEKL	G6	152	Classification	Accuracy	0.0328947368421052	titan	titan
154	titan	SIINFEKL	G6	152	Classification	Precision	0.0328947368421052	titan	titan
155	titan	SIINFEKL	G6	152	Classification	Recall	1.0	titan	titan
156	titan	SIINFEKL	full_data	3800	Regression	Pearson	-0.0340975878606584	titan	titan
157	titan	SIINFEKL	full_data	3800	Regression	Spearman	-0.0304944645007959	titan	titan
158	titan	SIINFEKL	H5	152	Regression	Pearson	0.09833068605538	titan	titan
159	titan	SIINFEKL	H5	152	Regression	Spearman	0.058781812671396	titan	titan
160	titan	SIINFEKL	Ed10	152	Regression	Pearson	-0.0637273806187857	titan	titan
161	titan	SIINFEKL	Ed10	152	Regression	Spearman	-0.0768740527914822	titan	titan
162	titan	SIINFEKL	Ed31	152	Regression	Pearson	-0.0575956265174329	titan	titan
163	titan	SIINFEKL	Ed31	152	Regression	Spearman	-0.0431302261849106	titan	titan
164	titan	SIINFEKL	Ed40	152	Regression	Pearson	-0.0441120251253603	titan	titan
165	titan	SIINFEKL	Ed40	152	Regression	Spearman	-0.0081688374486142	titan	titan
166	titan	SIINFEKL	Ed46	152	Regression	Pearson	-0.024086305019879	titan	titan
167	titan	SIINFEKL	Ed46	152	Regression	Spearman	0.0007347011304317	titan	titan
168	titan	SIINFEKL	F4	152	Regression	Pearson	-0.0543314132280615	titan	titan
169	titan	SIINFEKL	F4	152	Regression	Spearman	-0.1106076372111428	titan	titan
170	titan	SIINFEKL	Ed39	152	Regression	Pearson	-0.0309671177308619	titan	titan
171	titan	SIINFEKL	Ed39	152	Regression	Spearman	-0.0622579661340442	titan	titan
172	titan	SIINFEKL	B15	152	Regression	Pearson	-0.1236966701937297	titan	titan
173	titan	SIINFEKL	B15	152	Regression	Spearman	-0.0700955537817573	titan	titan
174	titan	SIINFEKL	Ed23	152	Regression	Pearson	0.1219402181828132	titan	titan
175	titan	SIINFEKL	Ed23	152	Regression	Spearman	0.1479708955155333	titan	titan
176	titan	SIINFEKL	Ed8	152	Regression	Pearson	-0.0609754983526014	titan	titan
177	titan	SIINFEKL	Ed8	152	Regression	Spearman	-0.0549865873899074	titan	titan
178	titan	SIINFEKL	E8	152	Regression	Pearson	0.0421600975273816	titan	titan
179	titan	SIINFEKL	E8	152	Regression	Spearman	0.0843943712026462	titan	titan
180	titan	SIINFEKL	Ed45	152	Regression	Pearson	-0.1880277701041323	titan	titan
181	titan	SIINFEKL	Ed45	152	Regression	Spearman	-0.1888842471601953	titan	titan
182	titan	SIINFEKL	B11	152	Regression	Pearson	-0.1528656944081859	titan	titan
183	titan	SIINFEKL	B11	152	Regression	Spearman	-0.1645103969194722	titan	titan
184	titan	SIINFEKL	Ed28	152	Regression	Pearson	-0.0319340890920914	titan	titan
185	titan	SIINFEKL	Ed28	152	Regression	Spearman	-0.0187331382109614	titan	titan
186	titan	SIINFEKL	Ed21	152	Regression	Pearson	-0.0281135381968046	titan	titan
187	titan	SIINFEKL	Ed21	152	Regression	Spearman	-0.015018760637556	titan	titan
188	titan	SIINFEKL	B13	152	Regression	Pearson	-0.3020334353273903	titan	titan
189	titan	SIINFEKL	B13	152	Regression	Spearman	-0.2658649813134819	titan	titan
190	titan	SIINFEKL	OTI	152	Regression	Pearson	-0.0749194731593737	titan	titan
191	titan	SIINFEKL	OTI	152	Regression	Spearman	-0.0670213711137993	titan	titan
192	titan	SIINFEKL	Ed9	152	Regression	Pearson	-0.0200414346059331	titan	titan
193	titan	SIINFEKL	Ed9	152	Regression	Spearman	0.0224237619436885	titan	titan
194	titan	SIINFEKL	Ed16-1	152	Regression	Pearson	-0.1968072566036836	titan	titan
195	titan	SIINFEKL	Ed16-1	152	Regression	Spearman	-0.1903162312144277	titan	titan
196	titan	SIINFEKL	F5	152	Regression	Pearson	0.1537930551554243	titan	titan
197	titan	SIINFEKL	F5	152	Regression	Spearman	0.0849244568446932	titan	titan
198	titan	SIINFEKL	Ed33	152	Regression	Pearson	-0.1361679616431292	titan	titan
199	titan	SIINFEKL	Ed33	152	Regression	Spearman	-0.116441387183238	titan	titan
200	titan	SIINFEKL	Ed16-30	152	Regression	Pearson	0.1084110010682956	titan	titan
201	titan	SIINFEKL	Ed16-30	152	Regression	Spearman	0.088871043526677	titan	titan
202	titan	SIINFEKL	Ed5	152	Regression	Pearson	0.0557683976961286	titan	titan
203	titan	SIINFEKL	Ed5	152	Regression	Spearman	0.0955541886700818	titan	titan
204	titan	SIINFEKL	B3	152	Regression	Pearson	-0.1194044338601118	titan	titan
205	titan	SIINFEKL	B3	152	Regression	Spearman	-0.0682404159503691	titan	titan
206	titan	SIINFEKL	G6	152	Regression	Pearson	-0.0256565781489188	titan	titan
207	titan	SIINFEKL	G6	152	Regression	Spearman	0.0377937877464991	titan	titan
208	titan	All	Average	25	Classification	AUC	0.4958257010853125	titan	titan
209	titan	All	WeightedAverage	25	Classification	AUC	0.4958257010853125	titan	titan
210	titan	All	Average	25	Classification	APS	0.4144749793363882	titan	titan
211	titan	All	WeightedAverage	25	Classification	APS	0.4144749793363883	titan	titan
212	titan	All	Average	25	Classification	F1-Score	0.543231595852336	titan	titan
213	titan	All	WeightedAverage	25	Classification	F1-Score	0.5432315958523362	titan	titan
214	titan	All	Average	25	Classification	Accuracy	0.4163157894736842	titan	titan
215	titan	All	WeightedAverage	25	Classification	Accuracy	0.4163157894736842	titan	titan
216	titan	All	Average	25	Classification	Precision	0.4162321366329731	titan	titan
217	titan	All	WeightedAverage	25	Classification	Precision	0.4162321366329731	titan	titan
218	titan	All	Average	25	Classification	Recall	1.0	titan	titan
219	titan	All	WeightedAverage	25	Classification	Recall	1.0	titan	titan
220	titan	All	Average	25	Regression	Pearson	-0.0462024098500417	titan	titan
221	titan	All	WeightedAverage	25	Regression	Pearson	-0.0462024098500417	titan	titan
222	titan	All	Average	25	Regression	Spearman	-0.0359881108557485	titan	titan
223	titan	All	WeightedAverage	25	Regression	Spearman	-0.0359881108557485	titan	titan
0	atm-tcr	SIINFEKL	full_data	3800	Classification	AUC	0.5783653850265047	atm-tcr	atm-tcr
1	atm-tcr	SIINFEKL	full_data	3800	Classification	APS	0.4927973563036699	atm-tcr	atm-tcr
2	atm-tcr	SIINFEKL	H5	152	Classification	AUC	0.9172185430463576	atm-tcr	atm-tcr
3	atm-tcr	SIINFEKL	H5	152	Classification	APS	0.0714285714285714	atm-tcr	atm-tcr
4	atm-tcr	SIINFEKL	Ed10	152	Classification	AUC	0.5844117647058823	atm-tcr	atm-tcr
5	atm-tcr	SIINFEKL	Ed10	152	Classification	APS	0.763202691172902	atm-tcr	atm-tcr
6	atm-tcr	SIINFEKL	Ed31	152	Classification	AUC	0.6040736607142858	atm-tcr	atm-tcr
7	atm-tcr	SIINFEKL	Ed31	152	Classification	APS	0.4681299785699407	atm-tcr	atm-tcr
8	atm-tcr	SIINFEKL	Ed40	152	Classification	AUC	0.4722996515679443	atm-tcr	atm-tcr
9	atm-tcr	SIINFEKL	Ed40	152	Classification	APS	0.4299004323248249	atm-tcr	atm-tcr
10	atm-tcr	SIINFEKL	Ed46	152	Classification	AUC	0.5116883116883117	atm-tcr	atm-tcr
11	atm-tcr	SIINFEKL	Ed46	152	Classification	APS	0.5303682423178903	atm-tcr	atm-tcr
12	atm-tcr	SIINFEKL	F4	152	Classification	AUC	0.4151138716356107	atm-tcr	atm-tcr
13	atm-tcr	SIINFEKL	F4	152	Classification	APS	0.0822491203747693	atm-tcr	atm-tcr
14	atm-tcr	SIINFEKL	Ed39	152	Classification	AUC	0.580378565715809	atm-tcr	atm-tcr
15	atm-tcr	SIINFEKL	Ed39	152	Classification	APS	0.2409295640789936	atm-tcr	atm-tcr
16	atm-tcr	SIINFEKL	B15	152	Classification	AUC	0.4622395833333333	atm-tcr	atm-tcr
17	atm-tcr	SIINFEKL	B15	152	Classification	APS	0.4483491462738251	atm-tcr	atm-tcr
18	atm-tcr	SIINFEKL	Ed23	152	Classification	AUC	0.5438874578957797	atm-tcr	atm-tcr
19	atm-tcr	SIINFEKL	Ed23	152	Classification	APS	0.729661675410681	atm-tcr	atm-tcr
20	atm-tcr	SIINFEKL	Ed8	152	Classification	AUC	0.6405372405372406	atm-tcr	atm-tcr
21	atm-tcr	SIINFEKL	Ed8	152	Classification	APS	0.8287731135030657	atm-tcr	atm-tcr
22	atm-tcr	SIINFEKL	E8	152	Classification	AUC	0.3577473958333333	atm-tcr	atm-tcr
23	atm-tcr	SIINFEKL	E8	152	Classification	APS	0.1229007985347886	atm-tcr	atm-tcr
24	atm-tcr	SIINFEKL	Ed45	152	Classification	AUC	0.5701923076923077	atm-tcr	atm-tcr
25	atm-tcr	SIINFEKL	Ed45	152	Classification	APS	0.6910851926977688	atm-tcr	atm-tcr
26	atm-tcr	SIINFEKL	B11	152	Classification	AUC	0.4566963506198708	atm-tcr	atm-tcr
27	atm-tcr	SIINFEKL	B11	152	Classification	APS	0.4313699434206427	atm-tcr	atm-tcr
28	atm-tcr	SIINFEKL	Ed28	152	Classification	AUC	0.5187006145741878	atm-tcr	atm-tcr
29	atm-tcr	SIINFEKL	Ed28	152	Classification	APS	0.4474330339166218	atm-tcr	atm-tcr
30	atm-tcr	SIINFEKL	Ed21	152	Classification	AUC	0.6223673687016795	atm-tcr	atm-tcr
31	atm-tcr	SIINFEKL	Ed21	152	Classification	APS	0.8431858389983229	atm-tcr	atm-tcr
32	atm-tcr	SIINFEKL	B13	152	Classification	AUC	0.5389344262295082	atm-tcr	atm-tcr
33	atm-tcr	SIINFEKL	B13	152	Classification	APS	0.2159749341061638	atm-tcr	atm-tcr
34	atm-tcr	SIINFEKL	OTI	152	Classification	AUC	0.7630427170868348	atm-tcr	atm-tcr
35	atm-tcr	SIINFEKL	OTI	152	Classification	APS	0.8240092546346095	atm-tcr	atm-tcr
36	atm-tcr	SIINFEKL	Ed9	152	Classification	AUC	0.5075280112044818	atm-tcr	atm-tcr
37	atm-tcr	SIINFEKL	Ed9	152	Classification	APS	0.5551649630968393	atm-tcr	atm-tcr
38	atm-tcr	SIINFEKL	Ed16-1	152	Classification	AUC	0.7800176834659593	atm-tcr	atm-tcr
39	atm-tcr	SIINFEKL	Ed16-1	152	Classification	APS	0.8280797073231334	atm-tcr	atm-tcr
40	atm-tcr	SIINFEKL	F5	152	Classification	AUC	0.9701986754966888	atm-tcr	atm-tcr
41	atm-tcr	SIINFEKL	F5	152	Classification	APS	0.1666666666666666	atm-tcr	atm-tcr
42	atm-tcr	SIINFEKL	Ed33	152	Classification	AUC	0.4729051246537396	atm-tcr	atm-tcr
43	atm-tcr	SIINFEKL	Ed33	152	Classification	APS	0.4865516135889981	atm-tcr	atm-tcr
44	atm-tcr	SIINFEKL	Ed16-30	152	Classification	AUC	0.5739393939393941	atm-tcr	atm-tcr
45	atm-tcr	SIINFEKL	Ed16-30	152	Classification	APS	0.5493991425921989	atm-tcr	atm-tcr
46	atm-tcr	SIINFEKL	Ed5	152	Classification	AUC	0.6855072463768116	atm-tcr	atm-tcr
47	atm-tcr	SIINFEKL	Ed5	152	Classification	APS	0.7591939428093724	atm-tcr	atm-tcr
48	atm-tcr	SIINFEKL	B3	152	Classification	AUC	0.3397371081900909	atm-tcr	atm-tcr
49	atm-tcr	SIINFEKL	B3	152	Classification	APS	0.1126550924112473	atm-tcr	atm-tcr
50	atm-tcr	SIINFEKL	G6	152	Classification	AUC	0.7340136054421769	atm-tcr	atm-tcr
51	atm-tcr	SIINFEKL	G6	152	Classification	APS	0.0794547964113181	atm-tcr	atm-tcr
52	atm-tcr	SIINFEKL	full_data	3800	Classification	F1-Score	0.5877323420074348	atm-tcr	atm-tcr
53	atm-tcr	SIINFEKL	full_data	3800	Classification	Accuracy	0.4163157894736842	atm-tcr	atm-tcr
54	atm-tcr	SIINFEKL	full_data	3800	Classification	Precision	0.4161621479336667	atm-tcr	atm-tcr
55	atm-tcr	SIINFEKL	full_data	3800	Classification	Recall	1.0	atm-tcr	atm-tcr
56	atm-tcr	SIINFEKL	H5	152	Classification	F1-Score	0.0130718954248366	atm-tcr	atm-tcr
57	atm-tcr	SIINFEKL	H5	152	Classification	Accuracy	0.006578947368421	atm-tcr	atm-tcr
58	atm-tcr	SIINFEKL	H5	152	Classification	Precision	0.006578947368421	atm-tcr	atm-tcr
59	atm-tcr	SIINFEKL	H5	152	Classification	Recall	1.0	atm-tcr	atm-tcr
60	atm-tcr	SIINFEKL	Ed10	152	Classification	F1-Score	0.8031496062992126	atm-tcr	atm-tcr
61	atm-tcr	SIINFEKL	Ed10	152	Classification	Accuracy	0.6710526315789473	atm-tcr	atm-tcr
62	atm-tcr	SIINFEKL	Ed10	152	Classification	Precision	0.6710526315789473	atm-tcr	atm-tcr
63	atm-tcr	SIINFEKL	Ed10	152	Classification	Recall	1.0	atm-tcr	atm-tcr
64	atm-tcr	SIINFEKL	Ed31	152	Classification	F1-Score	0.5384615384615384	atm-tcr	atm-tcr
65	atm-tcr	SIINFEKL	Ed31	152	Classification	Accuracy	0.3684210526315789	atm-tcr	atm-tcr
66	atm-tcr	SIINFEKL	Ed31	152	Classification	Precision	0.3684210526315789	atm-tcr	atm-tcr
67	atm-tcr	SIINFEKL	Ed31	152	Classification	Recall	1.0	atm-tcr	atm-tcr
68	atm-tcr	SIINFEKL	Ed40	152	Classification	F1-Score	0.6306306306306306	atm-tcr	atm-tcr
69	atm-tcr	SIINFEKL	Ed40	152	Classification	Accuracy	0.4605263157894737	atm-tcr	atm-tcr
70	atm-tcr	SIINFEKL	Ed40	152	Classification	Precision	0.4605263157894737	atm-tcr	atm-tcr
71	atm-tcr	SIINFEKL	Ed40	152	Classification	Recall	1.0	atm-tcr	atm-tcr
72	atm-tcr	SIINFEKL	Ed46	152	Classification	F1-Score	0.6607929515418501	atm-tcr	atm-tcr
73	atm-tcr	SIINFEKL	Ed46	152	Classification	Accuracy	0.4934210526315789	atm-tcr	atm-tcr
74	atm-tcr	SIINFEKL	Ed46	152	Classification	Precision	0.4934210526315789	atm-tcr	atm-tcr
75	atm-tcr	SIINFEKL	Ed46	152	Classification	Recall	1.0	atm-tcr	atm-tcr
76	atm-tcr	SIINFEKL	F4	152	Classification	F1-Score	0.1696969696969697	atm-tcr	atm-tcr
77	atm-tcr	SIINFEKL	F4	152	Classification	Accuracy	0.0986842105263157	atm-tcr	atm-tcr
78	atm-tcr	SIINFEKL	F4	152	Classification	Precision	0.0927152317880794	atm-tcr	atm-tcr
79	atm-tcr	SIINFEKL	F4	152	Classification	Recall	1.0	atm-tcr	atm-tcr
80	atm-tcr	SIINFEKL	Ed39	152	Classification	F1-Score	0.3387978142076502	atm-tcr	atm-tcr
81	atm-tcr	SIINFEKL	Ed39	152	Classification	Accuracy	0.2039473684210526	atm-tcr	atm-tcr
82	atm-tcr	SIINFEKL	Ed39	152	Classification	Precision	0.2039473684210526	atm-tcr	atm-tcr
83	atm-tcr	SIINFEKL	Ed39	152	Classification	Recall	1.0	atm-tcr	atm-tcr
84	atm-tcr	SIINFEKL	B15	152	Classification	F1-Score	0.6428571428571429	atm-tcr	atm-tcr
85	atm-tcr	SIINFEKL	B15	152	Classification	Accuracy	0.4736842105263157	atm-tcr	atm-tcr
86	atm-tcr	SIINFEKL	B15	152	Classification	Precision	0.4736842105263157	atm-tcr	atm-tcr
87	atm-tcr	SIINFEKL	B15	152	Classification	Recall	1.0	atm-tcr	atm-tcr
88	atm-tcr	SIINFEKL	Ed23	152	Classification	F1-Score	0.807843137254902	atm-tcr	atm-tcr
89	atm-tcr	SIINFEKL	Ed23	152	Classification	Accuracy	0.6776315789473685	atm-tcr	atm-tcr
90	atm-tcr	SIINFEKL	Ed23	152	Classification	Precision	0.6776315789473685	atm-tcr	atm-tcr
91	atm-tcr	SIINFEKL	Ed23	152	Classification	Recall	1.0	atm-tcr	atm-tcr
92	atm-tcr	SIINFEKL	Ed8	152	Classification	F1-Score	0.8698884758364311	atm-tcr	atm-tcr
93	atm-tcr	SIINFEKL	Ed8	152	Classification	Accuracy	0.7697368421052632	atm-tcr	atm-tcr
94	atm-tcr	SIINFEKL	Ed8	152	Classification	Precision	0.7697368421052632	atm-tcr	atm-tcr
95	atm-tcr	SIINFEKL	Ed8	152	Classification	Recall	1.0	atm-tcr	atm-tcr
96	atm-tcr	SIINFEKL	E8	152	Classification	F1-Score	0.2727272727272727	atm-tcr	atm-tcr
97	atm-tcr	SIINFEKL	E8	152	Classification	Accuracy	0.1578947368421052	atm-tcr	atm-tcr
98	atm-tcr	SIINFEKL	E8	152	Classification	Precision	0.1578947368421052	atm-tcr	atm-tcr
99	atm-tcr	SIINFEKL	E8	152	Classification	Recall	1.0	atm-tcr	atm-tcr
100	atm-tcr	SIINFEKL	Ed45	152	Classification	F1-Score	0.7936507936507937	atm-tcr	atm-tcr
101	atm-tcr	SIINFEKL	Ed45	152	Classification	Accuracy	0.6578947368421053	atm-tcr	atm-tcr
102	atm-tcr	SIINFEKL	Ed45	152	Classification	Precision	0.6578947368421053	atm-tcr	atm-tcr
103	atm-tcr	SIINFEKL	Ed45	152	Classification	Recall	1.0	atm-tcr	atm-tcr
104	atm-tcr	SIINFEKL	B11	152	Classification	F1-Score	0.6244343891402715	atm-tcr	atm-tcr
105	atm-tcr	SIINFEKL	B11	152	Classification	Accuracy	0.4539473684210526	atm-tcr	atm-tcr
106	atm-tcr	SIINFEKL	B11	152	Classification	Precision	0.4539473684210526	atm-tcr	atm-tcr
107	atm-tcr	SIINFEKL	B11	152	Classification	Recall	1.0	atm-tcr	atm-tcr
108	atm-tcr	SIINFEKL	Ed28	152	Classification	F1-Score	0.6118721461187214	atm-tcr	atm-tcr
109	atm-tcr	SIINFEKL	Ed28	152	Classification	Accuracy	0.4407894736842105	atm-tcr	atm-tcr
110	atm-tcr	SIINFEKL	Ed28	152	Classification	Precision	0.4407894736842105	atm-tcr	atm-tcr
111	atm-tcr	SIINFEKL	Ed28	152	Classification	Recall	1.0	atm-tcr	atm-tcr
112	atm-tcr	SIINFEKL	Ed21	152	Classification	F1-Score	0.8864468864468864	atm-tcr	atm-tcr
113	atm-tcr	SIINFEKL	Ed21	152	Classification	Accuracy	0.7960526315789473	atm-tcr	atm-tcr
114	atm-tcr	SIINFEKL	Ed21	152	Classification	Precision	0.7960526315789473	atm-tcr	atm-tcr
115	atm-tcr	SIINFEKL	Ed21	152	Classification	Recall	1.0	atm-tcr	atm-tcr
116	atm-tcr	SIINFEKL	B13	152	Classification	F1-Score	0.3296703296703296	atm-tcr	atm-tcr
117	atm-tcr	SIINFEKL	B13	152	Classification	Accuracy	0.1973684210526315	atm-tcr	atm-tcr
118	atm-tcr	SIINFEKL	B13	152	Classification	Precision	0.1973684210526315	atm-tcr	atm-tcr
119	atm-tcr	SIINFEKL	B13	152	Classification	Recall	1.0	atm-tcr	atm-tcr
120	atm-tcr	SIINFEKL	OTI	152	Classification	F1-Score	0.711864406779661	atm-tcr	atm-tcr
121	atm-tcr	SIINFEKL	OTI	152	Classification	Accuracy	0.5526315789473685	atm-tcr	atm-tcr
122	atm-tcr	SIINFEKL	OTI	152	Classification	Precision	0.5526315789473685	atm-tcr	atm-tcr
123	atm-tcr	SIINFEKL	OTI	152	Classification	Recall	1.0	atm-tcr	atm-tcr
124	atm-tcr	SIINFEKL	Ed9	152	Classification	F1-Score	0.711864406779661	atm-tcr	atm-tcr
125	atm-tcr	SIINFEKL	Ed9	152	Classification	Accuracy	0.5526315789473685	atm-tcr	atm-tcr
126	atm-tcr	SIINFEKL	Ed9	152	Classification	Precision	0.5526315789473685	atm-tcr	atm-tcr
127	atm-tcr	SIINFEKL	Ed9	152	Classification	Recall	1.0	atm-tcr	atm-tcr
128	atm-tcr	SIINFEKL	Ed16-1	152	Classification	F1-Score	0.7280334728033473	atm-tcr	atm-tcr
129	atm-tcr	SIINFEKL	Ed16-1	152	Classification	Accuracy	0.5723684210526315	atm-tcr	atm-tcr
130	atm-tcr	SIINFEKL	Ed16-1	152	Classification	Precision	0.5723684210526315	atm-tcr	atm-tcr
131	atm-tcr	SIINFEKL	Ed16-1	152	Classification	Recall	1.0	atm-tcr	atm-tcr
132	atm-tcr	SIINFEKL	F5	152	Classification	F1-Score	0.0130718954248366	atm-tcr	atm-tcr
133	atm-tcr	SIINFEKL	F5	152	Classification	Accuracy	0.006578947368421	atm-tcr	atm-tcr
134	atm-tcr	SIINFEKL	F5	152	Classification	Precision	0.006578947368421	atm-tcr	atm-tcr
135	atm-tcr	SIINFEKL	F5	152	Classification	Recall	1.0	atm-tcr	atm-tcr
136	atm-tcr	SIINFEKL	Ed33	152	Classification	F1-Score	0.6666666666666666	atm-tcr	atm-tcr
137	atm-tcr	SIINFEKL	Ed33	152	Classification	Accuracy	0.5	atm-tcr	atm-tcr
138	atm-tcr	SIINFEKL	Ed33	152	Classification	Precision	0.5	atm-tcr	atm-tcr
139	atm-tcr	SIINFEKL	Ed33	152	Classification	Recall	1.0	atm-tcr	atm-tcr
140	atm-tcr	SIINFEKL	Ed16-30	152	Classification	F1-Score	0.6724890829694323	atm-tcr	atm-tcr
141	atm-tcr	SIINFEKL	Ed16-30	152	Classification	Accuracy	0.506578947368421	atm-tcr	atm-tcr
142	atm-tcr	SIINFEKL	Ed16-30	152	Classification	Precision	0.506578947368421	atm-tcr	atm-tcr
143	atm-tcr	SIINFEKL	Ed16-30	152	Classification	Recall	1.0	atm-tcr	atm-tcr
144	atm-tcr	SIINFEKL	Ed5	152	Classification	F1-Score	0.7540983606557378	atm-tcr	atm-tcr
145	atm-tcr	SIINFEKL	Ed5	152	Classification	Accuracy	0.6052631578947368	atm-tcr	atm-tcr
146	atm-tcr	SIINFEKL	Ed5	152	Classification	Precision	0.6052631578947368	atm-tcr	atm-tcr
147	atm-tcr	SIINFEKL	Ed5	152	Classification	Recall	1.0	atm-tcr	atm-tcr
148	atm-tcr	SIINFEKL	B3	152	Classification	F1-Score	0.2628571428571428	atm-tcr	atm-tcr
149	atm-tcr	SIINFEKL	B3	152	Classification	Accuracy	0.1513157894736842	atm-tcr	atm-tcr
150	atm-tcr	SIINFEKL	B3	152	Classification	Precision	0.1513157894736842	atm-tcr	atm-tcr
151	atm-tcr	SIINFEKL	B3	152	Classification	Recall	1.0	atm-tcr	atm-tcr
152	atm-tcr	SIINFEKL	G6	152	Classification	F1-Score	0.0636942675159235	atm-tcr	atm-tcr
153	atm-tcr	SIINFEKL	G6	152	Classification	Accuracy	0.0328947368421052	atm-tcr	atm-tcr
154	atm-tcr	SIINFEKL	G6	152	Classification	Precision	0.0328947368421052	atm-tcr	atm-tcr
155	atm-tcr	SIINFEKL	G6	152	Classification	Recall	1.0	atm-tcr	atm-tcr
156	atm-tcr	SIINFEKL	full_data	3800	Regression	Pearson	-0.0542995194290961	atm-tcr	atm-tcr
157	atm-tcr	SIINFEKL	full_data	3800	Regression	Spearman	0.1710393374158621	atm-tcr	atm-tcr
158	atm-tcr	SIINFEKL	H5	152	Regression	Pearson	0.0393791605714555	atm-tcr	atm-tcr
159	atm-tcr	SIINFEKL	H5	152	Regression	Spearman	0.1314027055425345	atm-tcr	atm-tcr
160	atm-tcr	SIINFEKL	Ed10	152	Regression	Pearson	-0.0425794559917152	atm-tcr	atm-tcr
161	atm-tcr	SIINFEKL	Ed10	152	Regression	Spearman	0.0672016348093663	atm-tcr	atm-tcr
162	atm-tcr	SIINFEKL	Ed31	152	Regression	Pearson	0.0883512815490302	atm-tcr	atm-tcr
163	atm-tcr	SIINFEKL	Ed31	152	Regression	Spearman	0.2194309322319454	atm-tcr	atm-tcr
164	atm-tcr	SIINFEKL	Ed40	152	Regression	Pearson	-0.1236756244237545	atm-tcr	atm-tcr
165	atm-tcr	SIINFEKL	Ed40	152	Regression	Spearman	0.010631372294537	atm-tcr	atm-tcr
166	atm-tcr	SIINFEKL	Ed46	152	Regression	Pearson	0.1050169924561854	atm-tcr	atm-tcr
167	atm-tcr	SIINFEKL	Ed46	152	Regression	Spearman	0.0123961364382589	atm-tcr	atm-tcr
168	atm-tcr	SIINFEKL	F4	152	Regression	Pearson	0.0610310573633594	atm-tcr	atm-tcr
169	atm-tcr	SIINFEKL	F4	152	Regression	Spearman	0.1607215168651603	atm-tcr	atm-tcr
170	atm-tcr	SIINFEKL	Ed39	152	Regression	Pearson	0.1243516746825248	atm-tcr	atm-tcr
171	atm-tcr	SIINFEKL	Ed39	152	Regression	Spearman	0.1500595019948561	atm-tcr	atm-tcr
172	atm-tcr	SIINFEKL	B15	152	Regression	Pearson	0.055493015484478	atm-tcr	atm-tcr
173	atm-tcr	SIINFEKL	B15	152	Regression	Spearman	-0.0120457327778101	atm-tcr	atm-tcr
174	atm-tcr	SIINFEKL	Ed23	152	Regression	Pearson	0.0347543587783429	atm-tcr	atm-tcr
175	atm-tcr	SIINFEKL	Ed23	152	Regression	Spearman	0.0507953160142407	atm-tcr	atm-tcr
176	atm-tcr	SIINFEKL	Ed8	152	Regression	Pearson	0.2047582442477876	atm-tcr	atm-tcr
177	atm-tcr	SIINFEKL	Ed8	152	Regression	Spearman	0.0922919185191034	atm-tcr	atm-tcr
178	atm-tcr	SIINFEKL	E8	152	Regression	Pearson	-0.01635681272937	atm-tcr	atm-tcr
179	atm-tcr	SIINFEKL	E8	152	Regression	Spearman	-0.1623810311302751	atm-tcr	atm-tcr
180	atm-tcr	SIINFEKL	Ed45	152	Regression	Pearson	0.1593165146117936	atm-tcr	atm-tcr
181	atm-tcr	SIINFEKL	Ed45	152	Regression	Spearman	0.2378522492862739	atm-tcr	atm-tcr
182	atm-tcr	SIINFEKL	B11	152	Regression	Pearson	-0.1142426508958299	atm-tcr	atm-tcr
183	atm-tcr	SIINFEKL	B11	152	Regression	Spearman	-0.0906488101208607	atm-tcr	atm-tcr
184	atm-tcr	SIINFEKL	Ed28	152	Regression	Pearson	0.1371527482932163	atm-tcr	atm-tcr
185	atm-tcr	SIINFEKL	Ed28	152	Regression	Spearman	0.1174144834414873	atm-tcr	atm-tcr
186	atm-tcr	SIINFEKL	Ed21	152	Regression	Pearson	0.2321829858232665	atm-tcr	atm-tcr
187	atm-tcr	SIINFEKL	Ed21	152	Regression	Spearman	0.0908472671141406	atm-tcr	atm-tcr
188	atm-tcr	SIINFEKL	B13	152	Regression	Pearson	0.1321393110636457	atm-tcr	atm-tcr
189	atm-tcr	SIINFEKL	B13	152	Regression	Spearman	0.1024509778008009	atm-tcr	atm-tcr
190	atm-tcr	SIINFEKL	OTI	152	Regression	Pearson	0.099726656424488	atm-tcr	atm-tcr
191	atm-tcr	SIINFEKL	OTI	152	Regression	Spearman	0.3920452860473539	atm-tcr	atm-tcr
192	atm-tcr	SIINFEKL	Ed9	152	Regression	Pearson	0.137701271613115	atm-tcr	atm-tcr
193	atm-tcr	SIINFEKL	Ed9	152	Regression	Spearman	0.0324038555586392	atm-tcr	atm-tcr
194	atm-tcr	SIINFEKL	Ed16-1	152	Regression	Pearson	0.1899589885234302	atm-tcr	atm-tcr
195	atm-tcr	SIINFEKL	Ed16-1	152	Regression	Spearman	0.5346596726087008	atm-tcr	atm-tcr
196	atm-tcr	SIINFEKL	F5	152	Regression	Pearson	-0.0060789100165361	atm-tcr	atm-tcr
197	atm-tcr	SIINFEKL	F5	152	Regression	Spearman	-0.0242489797281989	atm-tcr	atm-tcr
198	atm-tcr	SIINFEKL	Ed33	152	Regression	Pearson	-0.1435272756356224	atm-tcr	atm-tcr
199	atm-tcr	SIINFEKL	Ed33	152	Regression	Spearman	-0.1855532224182109	atm-tcr	atm-tcr
200	atm-tcr	SIINFEKL	Ed16-30	152	Regression	Pearson	-0.0231710301291337	atm-tcr	atm-tcr
201	atm-tcr	SIINFEKL	Ed16-30	152	Regression	Spearman	0.2051454384421775	atm-tcr	atm-tcr
202	atm-tcr	SIINFEKL	Ed5	152	Regression	Pearson	0.2541039314264836	atm-tcr	atm-tcr
203	atm-tcr	SIINFEKL	Ed5	152	Regression	Spearman	0.3183436704594301	atm-tcr	atm-tcr
204	atm-tcr	SIINFEKL	B3	152	Regression	Pearson	-0.154124484754266	atm-tcr	atm-tcr
205	atm-tcr	SIINFEKL	B3	152	Regression	Spearman	-0.1497967165429619	atm-tcr	atm-tcr
206	atm-tcr	SIINFEKL	G6	152	Regression	Pearson	0.0456797611326109	atm-tcr	atm-tcr
207	atm-tcr	SIINFEKL	G6	152	Regression	Spearman	0.1341500616778732	atm-tcr	atm-tcr
208	atm-tcr	All	Average	25	Classification	AUC	0.5849350672139049	atm-tcr	atm-tcr
209	atm-tcr	All	WeightedAverage	25	Classification	AUC	0.5849350672139049	atm-tcr	atm-tcr
210	atm-tcr	All	Average	25	Classification	APS	0.4682446982665662	atm-tcr	atm-tcr
211	atm-tcr	All	WeightedAverage	25	Classification	APS	0.4682446982665663	atm-tcr	atm-tcr
212	atm-tcr	All	Average	25	Classification	F1-Score	0.543145267296714	atm-tcr	atm-tcr
213	atm-tcr	All	WeightedAverage	25	Classification	F1-Score	0.543145267296714	atm-tcr	atm-tcr
214	atm-tcr	All	Average	25	Classification	Accuracy	0.4163157894736842	atm-tcr	atm-tcr
215	atm-tcr	All	WeightedAverage	25	Classification	Accuracy	0.4163157894736842	atm-tcr	atm-tcr
216	atm-tcr	All	Average	25	Classification	Precision	0.4160770303241547	atm-tcr	atm-tcr
217	atm-tcr	All	WeightedAverage	25	Classification	Precision	0.4160770303241548	atm-tcr	atm-tcr
218	atm-tcr	All	Average	25	Classification	Recall	1.0	atm-tcr	atm-tcr
219	atm-tcr	All	WeightedAverage	25	Classification	Recall	1.0	atm-tcr	atm-tcr
220	atm-tcr	All	Average	25	Regression	Pearson	0.0590936683787594	atm-tcr	atm-tcr
221	atm-tcr	All	WeightedAverage	25	Regression	Pearson	0.0590936683787594	atm-tcr	atm-tcr
222	atm-tcr	All	Average	25	Regression	Spearman	0.0974227801771425	atm-tcr	atm-tcr
223	atm-tcr	All	WeightedAverage	25	Regression	Spearman	0.0974227801771425	atm-tcr	atm-tcr
0	teim	SIINFEKL	full_data	3800	Classification	AUC	0.382639694730034	teim	teim
1	teim	SIINFEKL	full_data	3800	Classification	APS	0.3541199812706075	teim	teim
2	teim	SIINFEKL	H5	152	Classification	AUC	0.7086092715231789	teim	teim
3	teim	SIINFEKL	H5	152	Classification	APS	0.0222222222222222	teim	teim
4	teim	SIINFEKL	Ed10	152	Classification	AUC	0.5905882352941177	teim	teim
5	teim	SIINFEKL	Ed10	152	Classification	APS	0.7635593001868913	teim	teim
6	teim	SIINFEKL	Ed31	152	Classification	AUC	0.4594494047619047	teim	teim
7	teim	SIINFEKL	Ed31	152	Classification	APS	0.3271664191984355	teim	teim
8	teim	SIINFEKL	Ed40	152	Classification	AUC	0.355574912891986	teim	teim
9	teim	SIINFEKL	Ed40	152	Classification	APS	0.3636221146464757	teim	teim
10	teim	SIINFEKL	Ed46	152	Classification	AUC	0.4457142857142857	teim	teim
11	teim	SIINFEKL	Ed46	152	Classification	APS	0.5286909398975128	teim	teim
12	teim	SIINFEKL	F4	152	Classification	AUC	0.286231884057971	teim	teim
13	teim	SIINFEKL	F4	152	Classification	APS	0.0652911090321199	teim	teim
14	teim	SIINFEKL	Ed39	152	Classification	AUC	0.331111703545721	teim	teim
15	teim	SIINFEKL	Ed39	152	Classification	APS	0.1500541969752964	teim	teim
16	teim	SIINFEKL	B15	152	Classification	AUC	0.3442708333333333	teim	teim
17	teim	SIINFEKL	B15	152	Classification	APS	0.3792887067114824	teim	teim
18	teim	SIINFEKL	Ed23	152	Classification	AUC	0.5882702595601348	teim	teim
19	teim	SIINFEKL	Ed23	152	Classification	APS	0.8006679413730334	teim	teim
20	teim	SIINFEKL	Ed8	152	Classification	AUC	0.4129426129426129	teim	teim
21	teim	SIINFEKL	Ed8	152	Classification	APS	0.7532282540672273	teim	teim
22	teim	SIINFEKL	E8	152	Classification	AUC	0.552734375	teim	teim
23	teim	SIINFEKL	E8	152	Classification	APS	0.2146428773455891	teim	teim
24	teim	SIINFEKL	Ed45	152	Classification	AUC	0.5332692307692307	teim	teim
25	teim	SIINFEKL	Ed45	152	Classification	APS	0.6817303053383007	teim	teim
26	teim	SIINFEKL	B11	152	Classification	AUC	0.468657237646237	teim	teim
27	teim	SIINFEKL	B11	152	Classification	APS	0.4406989468865073	teim	teim
28	teim	SIINFEKL	Ed28	152	Classification	AUC	0.4247585601404741	teim	teim
29	teim	SIINFEKL	Ed28	152	Classification	APS	0.4151564179023773	teim	teim
30	teim	SIINFEKL	Ed21	152	Classification	AUC	0.3623033857637963	teim	teim
31	teim	SIINFEKL	Ed21	152	Classification	APS	0.7539122924487389	teim	teim
32	teim	SIINFEKL	B13	152	Classification	AUC	0.4961748633879781	teim	teim
33	teim	SIINFEKL	B13	152	Classification	APS	0.1835589676869505	teim	teim
34	teim	SIINFEKL	OTI	152	Classification	AUC	0.28343837535014	teim	teim
35	teim	SIINFEKL	OTI	152	Classification	APS	0.4216016896680537	teim	teim
36	teim	SIINFEKL	Ed9	152	Classification	AUC	0.4320728291316527	teim	teim
37	teim	SIINFEKL	Ed9	152	Classification	APS	0.5263661034467673	teim	teim
38	teim	SIINFEKL	Ed16-1	152	Classification	AUC	0.4335985853227232	teim	teim
39	teim	SIINFEKL	Ed16-1	152	Classification	APS	0.5145184081011045	teim	teim
40	teim	SIINFEKL	F5	152	Classification	AUC	0.2582781456953642	teim	teim
41	teim	SIINFEKL	F5	152	Classification	APS	0.0088495575221238	teim	teim
42	teim	SIINFEKL	Ed33	152	Classification	AUC	0.5581717451523546	teim	teim
43	teim	SIINFEKL	Ed33	152	Classification	APS	0.5625574012670285	teim	teim
44	teim	SIINFEKL	Ed16-30	152	Classification	AUC	0.4005194805194804	teim	teim
45	teim	SIINFEKL	Ed16-30	152	Classification	APS	0.476603080930416	teim	teim
46	teim	SIINFEKL	Ed5	152	Classification	AUC	0.423731884057971	teim	teim
47	teim	SIINFEKL	Ed5	152	Classification	APS	0.5538685109492669	teim	teim
48	teim	SIINFEKL	B3	152	Classification	AUC	0.3215369059656219	teim	teim
49	teim	SIINFEKL	B3	152	Classification	APS	0.1151046476613168	teim	teim
50	teim	SIINFEKL	G6	152	Classification	AUC	0.2312925170068027	teim	teim
51	teim	SIINFEKL	G6	152	Classification	APS	0.0246616325828865	teim	teim
52	teim	SIINFEKL	full_data	3800	Classification	F1-Score	0.5879509111193753	teim	teim
53	teim	SIINFEKL	full_data	3800	Classification	Accuracy	0.4168421052631579	teim	teim
54	teim	SIINFEKL	full_data	3800	Classification	Precision	0.4163813537002897	teim	teim
55	teim	SIINFEKL	full_data	3800	Classification	Recall	1.0	teim	teim
56	teim	SIINFEKL	H5	152	Classification	F1-Score	0.0130718954248366	teim	teim
57	teim	SIINFEKL	H5	152	Classification	Accuracy	0.006578947368421	teim	teim
58	teim	SIINFEKL	H5	152	Classification	Precision	0.006578947368421	teim	teim
59	teim	SIINFEKL	H5	152	Classification	Recall	1.0	teim	teim
60	teim	SIINFEKL	Ed10	152	Classification	F1-Score	0.8031496062992126	teim	teim
61	teim	SIINFEKL	Ed10	152	Classification	Accuracy	0.6710526315789473	teim	teim
62	teim	SIINFEKL	Ed10	152	Classification	Precision	0.6710526315789473	teim	teim
63	teim	SIINFEKL	Ed10	152	Classification	Recall	1.0	teim	teim
64	teim	SIINFEKL	Ed31	152	Classification	F1-Score	0.5384615384615384	teim	teim
65	teim	SIINFEKL	Ed31	152	Classification	Accuracy	0.3684210526315789	teim	teim
66	teim	SIINFEKL	Ed31	152	Classification	Precision	0.3684210526315789	teim	teim
67	teim	SIINFEKL	Ed31	152	Classification	Recall	1.0	teim	teim
68	teim	SIINFEKL	Ed40	152	Classification	F1-Score	0.6306306306306306	teim	teim
69	teim	SIINFEKL	Ed40	152	Classification	Accuracy	0.4605263157894737	teim	teim
70	teim	SIINFEKL	Ed40	152	Classification	Precision	0.4605263157894737	teim	teim
71	teim	SIINFEKL	Ed40	152	Classification	Recall	1.0	teim	teim
72	teim	SIINFEKL	Ed46	152	Classification	F1-Score	0.6607929515418501	teim	teim
73	teim	SIINFEKL	Ed46	152	Classification	Accuracy	0.4934210526315789	teim	teim
74	teim	SIINFEKL	Ed46	152	Classification	Precision	0.4934210526315789	teim	teim
75	teim	SIINFEKL	Ed46	152	Classification	Recall	1.0	teim	teim
76	teim	SIINFEKL	F4	152	Classification	F1-Score	0.1686746987951807	teim	teim
77	teim	SIINFEKL	F4	152	Classification	Accuracy	0.0921052631578947	teim	teim
78	teim	SIINFEKL	F4	152	Classification	Precision	0.0921052631578947	teim	teim
79	teim	SIINFEKL	F4	152	Classification	Recall	1.0	teim	teim
80	teim	SIINFEKL	Ed39	152	Classification	F1-Score	0.3387978142076502	teim	teim
81	teim	SIINFEKL	Ed39	152	Classification	Accuracy	0.2039473684210526	teim	teim
82	teim	SIINFEKL	Ed39	152	Classification	Precision	0.2039473684210526	teim	teim
83	teim	SIINFEKL	Ed39	152	Classification	Recall	1.0	teim	teim
84	teim	SIINFEKL	B15	152	Classification	F1-Score	0.6428571428571429	teim	teim
85	teim	SIINFEKL	B15	152	Classification	Accuracy	0.4736842105263157	teim	teim
86	teim	SIINFEKL	B15	152	Classification	Precision	0.4736842105263157	teim	teim
87	teim	SIINFEKL	B15	152	Classification	Recall	1.0	teim	teim
88	teim	SIINFEKL	Ed23	152	Classification	F1-Score	0.8142292490118578	teim	teim
89	teim	SIINFEKL	Ed23	152	Classification	Accuracy	0.6907894736842105	teim	teim
90	teim	SIINFEKL	Ed23	152	Classification	Precision	0.6866666666666666	teim	teim
91	teim	SIINFEKL	Ed23	152	Classification	Recall	1.0	teim	teim
92	teim	SIINFEKL	Ed8	152	Classification	F1-Score	0.8698884758364311	teim	teim
93	teim	SIINFEKL	Ed8	152	Classification	Accuracy	0.7697368421052632	teim	teim
94	teim	SIINFEKL	Ed8	152	Classification	Precision	0.7697368421052632	teim	teim
95	teim	SIINFEKL	Ed8	152	Classification	Recall	1.0	teim	teim
96	teim	SIINFEKL	E8	152	Classification	F1-Score	0.2727272727272727	teim	teim
97	teim	SIINFEKL	E8	152	Classification	Accuracy	0.1578947368421052	teim	teim
98	teim	SIINFEKL	E8	152	Classification	Precision	0.1578947368421052	teim	teim
99	teim	SIINFEKL	E8	152	Classification	Recall	1.0	teim	teim
100	teim	SIINFEKL	Ed45	152	Classification	F1-Score	0.7936507936507937	teim	teim
101	teim	SIINFEKL	Ed45	152	Classification	Accuracy	0.6578947368421053	teim	teim
102	teim	SIINFEKL	Ed45	152	Classification	Precision	0.6578947368421053	teim	teim
103	teim	SIINFEKL	Ed45	152	Classification	Recall	1.0	teim	teim
104	teim	SIINFEKL	B11	152	Classification	F1-Score	0.6244343891402715	teim	teim
105	teim	SIINFEKL	B11	152	Classification	Accuracy	0.4539473684210526	teim	teim
106	teim	SIINFEKL	B11	152	Classification	Precision	0.4539473684210526	teim	teim
107	teim	SIINFEKL	B11	152	Classification	Recall	1.0	teim	teim
108	teim	SIINFEKL	Ed28	152	Classification	F1-Score	0.6118721461187214	teim	teim
109	teim	SIINFEKL	Ed28	152	Classification	Accuracy	0.4407894736842105	teim	teim
110	teim	SIINFEKL	Ed28	152	Classification	Precision	0.4407894736842105	teim	teim
111	teim	SIINFEKL	Ed28	152	Classification	Recall	1.0	teim	teim
112	teim	SIINFEKL	Ed21	152	Classification	F1-Score	0.8864468864468864	teim	teim
113	teim	SIINFEKL	Ed21	152	Classification	Accuracy	0.7960526315789473	teim	teim
114	teim	SIINFEKL	Ed21	152	Classification	Precision	0.7960526315789473	teim	teim
115	teim	SIINFEKL	Ed21	152	Classification	Recall	1.0	teim	teim
116	teim	SIINFEKL	B13	152	Classification	F1-Score	0.3296703296703296	teim	teim
117	teim	SIINFEKL	B13	152	Classification	Accuracy	0.1973684210526315	teim	teim
118	teim	SIINFEKL	B13	152	Classification	Precision	0.1973684210526315	teim	teim
119	teim	SIINFEKL	B13	152	Classification	Recall	1.0	teim	teim
120	teim	SIINFEKL	OTI	152	Classification	F1-Score	0.711864406779661	teim	teim
121	teim	SIINFEKL	OTI	152	Classification	Accuracy	0.5526315789473685	teim	teim
122	teim	SIINFEKL	OTI	152	Classification	Precision	0.5526315789473685	teim	teim
123	teim	SIINFEKL	OTI	152	Classification	Recall	1.0	teim	teim
124	teim	SIINFEKL	Ed9	152	Classification	F1-Score	0.711864406779661	teim	teim
125	teim	SIINFEKL	Ed9	152	Classification	Accuracy	0.5526315789473685	teim	teim
126	teim	SIINFEKL	Ed9	152	Classification	Precision	0.5526315789473685	teim	teim
127	teim	SIINFEKL	Ed9	152	Classification	Recall	1.0	teim	teim
128	teim	SIINFEKL	Ed16-1	152	Classification	F1-Score	0.7280334728033473	teim	teim
129	teim	SIINFEKL	Ed16-1	152	Classification	Accuracy	0.5723684210526315	teim	teim
130	teim	SIINFEKL	Ed16-1	152	Classification	Precision	0.5723684210526315	teim	teim
131	teim	SIINFEKL	Ed16-1	152	Classification	Recall	1.0	teim	teim
132	teim	SIINFEKL	F5	152	Classification	F1-Score	0.0130718954248366	teim	teim
133	teim	SIINFEKL	F5	152	Classification	Accuracy	0.006578947368421	teim	teim
134	teim	SIINFEKL	F5	152	Classification	Precision	0.006578947368421	teim	teim
135	teim	SIINFEKL	F5	152	Classification	Recall	1.0	teim	teim
136	teim	SIINFEKL	Ed33	152	Classification	F1-Score	0.6666666666666666	teim	teim
137	teim	SIINFEKL	Ed33	152	Classification	Accuracy	0.5	teim	teim
138	teim	SIINFEKL	Ed33	152	Classification	Precision	0.5	teim	teim
139	teim	SIINFEKL	Ed33	152	Classification	Recall	1.0	teim	teim
140	teim	SIINFEKL	Ed16-30	152	Classification	F1-Score	0.6724890829694323	teim	teim
141	teim	SIINFEKL	Ed16-30	152	Classification	Accuracy	0.506578947368421	teim	teim
142	teim	SIINFEKL	Ed16-30	152	Classification	Precision	0.506578947368421	teim	teim
143	teim	SIINFEKL	Ed16-30	152	Classification	Recall	1.0	teim	teim
144	teim	SIINFEKL	Ed5	152	Classification	F1-Score	0.757201646090535	teim	teim
145	teim	SIINFEKL	Ed5	152	Classification	Accuracy	0.6118421052631579	teim	teim
146	teim	SIINFEKL	Ed5	152	Classification	Precision	0.609271523178808	teim	teim
147	teim	SIINFEKL	Ed5	152	Classification	Recall	1.0	teim	teim
148	teim	SIINFEKL	B3	152	Classification	F1-Score	0.2628571428571428	teim	teim
149	teim	SIINFEKL	B3	152	Classification	Accuracy	0.1513157894736842	teim	teim
150	teim	SIINFEKL	B3	152	Classification	Precision	0.1513157894736842	teim	teim
151	teim	SIINFEKL	B3	152	Classification	Recall	1.0	teim	teim
152	teim	SIINFEKL	G6	152	Classification	F1-Score	0.0636942675159235	teim	teim
153	teim	SIINFEKL	G6	152	Classification	Accuracy	0.0328947368421052	teim	teim
154	teim	SIINFEKL	G6	152	Classification	Precision	0.0328947368421052	teim	teim
155	teim	SIINFEKL	G6	152	Classification	Recall	1.0	teim	teim
156	teim	SIINFEKL	full_data	3800	Regression	Pearson	-0.1763021417558601	teim	teim
157	teim	SIINFEKL	full_data	3800	Regression	Spearman	-0.2147298040040538	teim	teim
158	teim	SIINFEKL	H5	152	Regression	Pearson	-0.0430100212460702	teim	teim
159	teim	SIINFEKL	H5	152	Regression	Spearman	-0.1582000972302569	teim	teim
160	teim	SIINFEKL	Ed10	152	Regression	Pearson	0.0904012083939952	teim	teim
161	teim	SIINFEKL	Ed10	152	Regression	Spearman	0.0958755717524992	teim	teim
162	teim	SIINFEKL	Ed31	152	Regression	Pearson	-0.2281156199159515	teim	teim
163	teim	SIINFEKL	Ed31	152	Regression	Spearman	-0.1906337886197771	teim	teim
164	teim	SIINFEKL	Ed40	152	Regression	Pearson	-0.3601520937915612	teim	teim
165	teim	SIINFEKL	Ed40	152	Regression	Spearman	-0.2549493996852071	teim	teim
166	teim	SIINFEKL	Ed46	152	Regression	Pearson	-0.0287117516602949	teim	teim
167	teim	SIINFEKL	Ed46	152	Regression	Spearman	-0.0607597834867045	teim	teim
168	teim	SIINFEKL	F4	152	Regression	Pearson	-0.1237058550001547	teim	teim
169	teim	SIINFEKL	F4	152	Regression	Spearman	-0.1701138113233306	teim	teim
170	teim	SIINFEKL	Ed39	152	Regression	Pearson	-0.2092409731575456	teim	teim
171	teim	SIINFEKL	Ed39	152	Regression	Spearman	-0.1875803575935062	teim	teim
172	teim	SIINFEKL	B15	152	Regression	Pearson	-0.3532026390895942	teim	teim
173	teim	SIINFEKL	B15	152	Regression	Spearman	-0.3113694902857362	teim	teim
174	teim	SIINFEKL	Ed23	152	Regression	Pearson	0.2463848756174995	teim	teim
175	teim	SIINFEKL	Ed23	152	Regression	Spearman	0.2543165937913703	teim	teim
176	teim	SIINFEKL	Ed8	152	Regression	Pearson	-0.0990210174236314	teim	teim
177	teim	SIINFEKL	Ed8	152	Regression	Spearman	-0.1268884446561458	teim	teim
178	teim	SIINFEKL	E8	152	Regression	Pearson	0.0352973842024941	teim	teim
179	teim	SIINFEKL	E8	152	Regression	Spearman	0.0685112664794045	teim	teim
180	teim	SIINFEKL	Ed45	152	Regression	Pearson	0.0770135410563138	teim	teim
181	teim	SIINFEKL	Ed45	152	Regression	Spearman	0.0984539574652167	teim	teim
182	teim	SIINFEKL	B11	152	Regression	Pearson	-0.1316927051371601	teim	teim
183	teim	SIINFEKL	B11	152	Regression	Spearman	-0.1170126608293586	teim	teim
184	teim	SIINFEKL	Ed28	152	Regression	Pearson	-0.023539717134663	teim	teim
185	teim	SIINFEKL	Ed28	152	Regression	Spearman	-0.0587110630431463	teim	teim
186	teim	SIINFEKL	Ed21	152	Regression	Pearson	-0.1205098112258314	teim	teim
187	teim	SIINFEKL	Ed21	152	Regression	Spearman	-0.1688047185378827	teim	teim
188	teim	SIINFEKL	B13	152	Regression	Pearson	0.0344649372559673	teim	teim
189	teim	SIINFEKL	B13	152	Regression	Spearman	-0.0373436397449098	teim	teim
190	teim	SIINFEKL	OTI	152	Regression	Pearson	-0.3905614434798981	teim	teim
191	teim	SIINFEKL	OTI	152	Regression	Spearman	-0.3396585542547447	teim	teim
192	teim	SIINFEKL	Ed9	152	Regression	Pearson	-0.166295716720116	teim	teim
193	teim	SIINFEKL	Ed9	152	Regression	Spearman	-0.211043754020156	teim	teim
194	teim	SIINFEKL	Ed16-1	152	Regression	Pearson	-0.0693562895387108	teim	teim
195	teim	SIINFEKL	Ed16-1	152	Regression	Spearman	-0.0672461163153918	teim	teim
196	teim	SIINFEKL	F5	152	Regression	Pearson	-0.2546196141743493	teim	teim
197	teim	SIINFEKL	F5	152	Regression	Spearman	-0.163025908534842	teim	teim
198	teim	SIINFEKL	Ed33	152	Regression	Pearson	0.1009583366541516	teim	teim
199	teim	SIINFEKL	Ed33	152	Regression	Spearman	0.0802223919446425	teim	teim
200	teim	SIINFEKL	Ed16-30	152	Regression	Pearson	-0.239874500099511	teim	teim
201	teim	SIINFEKL	Ed16-30	152	Regression	Spearman	-0.2331126393579072	teim	teim
202	teim	SIINFEKL	Ed5	152	Regression	Pearson	-0.0948962963565212	teim	teim
203	teim	SIINFEKL	Ed5	152	Regression	Spearman	-0.0858150938928003	teim	teim
204	teim	SIINFEKL	B3	152	Regression	Pearson	-0.3785450964335725	teim	teim
205	teim	SIINFEKL	B3	152	Regression	Spearman	-0.2990351445446759	teim	teim
206	teim	SIINFEKL	G6	152	Regression	Pearson	-0.158998596038298	teim	teim
207	teim	SIINFEKL	G6	152	Regression	Spearman	-0.1496423469163393	teim	teim
208	teim	All	Average	25	Classification	AUC	0.4281320609814029	teim	teim
209	teim	All	WeightedAverage	25	Classification	AUC	0.4281320609814029	teim	teim
210	teim	All	Average	25	Classification	APS	0.401904881761925	teim	teim
211	teim	All	WeightedAverage	25	Classification	APS	0.401904881761925	teim	teim
212	teim	All	Average	25	Classification	F1-Score	0.5434839523483125	teim	teim
213	teim	All	WeightedAverage	25	Classification	F1-Score	0.5434839523483126	teim	teim
214	teim	All	Average	25	Classification	Accuracy	0.4168421052631579	teim	teim
215	teim	All	WeightedAverage	25	Classification	Accuracy	0.4168421052631578	teim	teim
216	teim	All	Average	25	Classification	Precision	0.4165743696990821	teim	teim
217	teim	All	WeightedAverage	25	Classification	Precision	0.4165743696990821	teim	teim
218	teim	All	Average	25	Classification	Recall	1.0	teim	teim
219	teim	All	WeightedAverage	25	Classification	Recall	1.0	teim	teim
220	teim	All	Average	25	Regression	Pearson	-0.1155811789777205	teim	teim
221	teim	All	WeightedAverage	25	Regression	Pearson	-0.1155811789777205	teim	teim
222	teim	All	Average	25	Regression	Spearman	-0.1117426812575874	teim	teim
223	teim	All	WeightedAverage	25	Regression	Spearman	-0.1117426812575874	teim	teim
0	panpep	SIINFEKL	full_data	3800	Classification	AUC	0.476797048319684	panpep	panpep
1	panpep	SIINFEKL	full_data	3800	Classification	APS	0.3954710495761337	panpep	panpep
2	panpep	SIINFEKL	H5	152	Classification	AUC	0.5364238410596027	panpep	panpep
3	panpep	SIINFEKL	H5	152	Classification	APS	0.0140845070422535	panpep	panpep
4	panpep	SIINFEKL	Ed10	152	Classification	AUC	0.6296078431372549	panpep	panpep
5	panpep	SIINFEKL	Ed10	152	Classification	APS	0.7949532662680596	panpep	panpep
6	panpep	SIINFEKL	Ed31	152	Classification	AUC	0.4879092261904763	panpep	panpep
7	panpep	SIINFEKL	Ed31	152	Classification	APS	0.3564553953549335	panpep	panpep
8	panpep	SIINFEKL	Ed40	152	Classification	AUC	0.4705574912891986	panpep	panpep
9	panpep	SIINFEKL	Ed40	152	Classification	APS	0.4266280496505857	panpep	panpep
10	panpep	SIINFEKL	Ed46	152	Classification	AUC	0.4283982683982684	panpep	panpep
11	panpep	SIINFEKL	Ed46	152	Classification	APS	0.4278227680486071	panpep	panpep
12	panpep	SIINFEKL	F4	152	Classification	AUC	0.2122153209109731	panpep	panpep
13	panpep	SIINFEKL	F4	152	Classification	APS	0.059665287085484	panpep	panpep
14	panpep	SIINFEKL	Ed39	152	Classification	AUC	0.5510530525193282	panpep	panpep
15	panpep	SIINFEKL	Ed39	152	Classification	APS	0.2532613117486041	panpep	panpep
16	panpep	SIINFEKL	B15	152	Classification	AUC	0.3927083333333333	panpep	panpep
17	panpep	SIINFEKL	B15	152	Classification	APS	0.3956435186803556	panpep	panpep
18	panpep	SIINFEKL	Ed23	152	Classification	AUC	0.5335843075094115	panpep	panpep
19	panpep	SIINFEKL	Ed23	152	Classification	APS	0.70028232684389	panpep	panpep
20	panpep	SIINFEKL	Ed8	152	Classification	AUC	0.5076923076923077	panpep	panpep
21	panpep	SIINFEKL	Ed8	152	Classification	APS	0.8070740810411388	panpep	panpep
22	panpep	SIINFEKL	E8	152	Classification	AUC	0.4046223958333333	panpep	panpep
23	panpep	SIINFEKL	E8	152	Classification	APS	0.1288229768552103	panpep	panpep
24	panpep	SIINFEKL	Ed45	152	Classification	AUC	0.3655769230769231	panpep	panpep
25	panpep	SIINFEKL	Ed45	152	Classification	APS	0.6034059359483938	panpep	panpep
26	panpep	SIINFEKL	B11	152	Classification	AUC	0.5371049415051511	panpep	panpep
27	panpep	SIINFEKL	B11	152	Classification	APS	0.5354905462397166	panpep	panpep
28	panpep	SIINFEKL	Ed28	152	Classification	AUC	0.5306409130816506	panpep	panpep
29	panpep	SIINFEKL	Ed28	152	Classification	APS	0.4620621412292505	panpep	panpep
30	panpep	SIINFEKL	Ed21	152	Classification	AUC	0.4625433217808584	panpep	panpep
31	panpep	SIINFEKL	Ed21	152	Classification	APS	0.752813116145771	panpep	panpep
32	panpep	SIINFEKL	B13	152	Classification	AUC	0.5224043715846993	panpep	panpep
33	panpep	SIINFEKL	B13	152	Classification	APS	0.2207383319285243	panpep	panpep
34	panpep	SIINFEKL	OTI	152	Classification	AUC	0.6211484593837535	panpep	panpep
35	panpep	SIINFEKL	OTI	152	Classification	APS	0.7169846355338594	panpep	panpep
36	panpep	SIINFEKL	Ed9	152	Classification	AUC	0.4445028011204481	panpep	panpep
37	panpep	SIINFEKL	Ed9	152	Classification	APS	0.5161098462907747	panpep	panpep
38	panpep	SIINFEKL	Ed16-1	152	Classification	AUC	0.47763041556145	panpep	panpep
39	panpep	SIINFEKL	Ed16-1	152	Classification	APS	0.5263385828566952	panpep	panpep
40	panpep	SIINFEKL	F5	152	Classification	AUC	0.6026490066225165	panpep	panpep
41	panpep	SIINFEKL	F5	152	Classification	APS	0.0163934426229508	panpep	panpep
42	panpep	SIINFEKL	Ed33	152	Classification	AUC	0.5062326869806093	panpep	panpep
43	panpep	SIINFEKL	Ed33	152	Classification	APS	0.5360754521387601	panpep	panpep
44	panpep	SIINFEKL	Ed16-30	152	Classification	AUC	0.5058008658008657	panpep	panpep
45	panpep	SIINFEKL	Ed16-30	152	Classification	APS	0.5150044158316013	panpep	panpep
46	panpep	SIINFEKL	Ed5	152	Classification	AUC	0.4943840579710145	panpep	panpep
47	panpep	SIINFEKL	Ed5	152	Classification	APS	0.6269707358611523	panpep	panpep
48	panpep	SIINFEKL	B3	152	Classification	AUC	0.363329962925514	panpep	panpep
49	panpep	SIINFEKL	B3	152	Classification	APS	0.1156708749018221	panpep	panpep
50	panpep	SIINFEKL	G6	152	Classification	AUC	0.6040816326530613	panpep	panpep
51	panpep	SIINFEKL	G6	152	Classification	APS	0.066061596355714	panpep	panpep
52	panpep	SIINFEKL	full_data	3800	Classification	F1-Score	0.5876231183794833	panpep	panpep
53	panpep	SIINFEKL	full_data	3800	Classification	Accuracy	0.4160526315789474	panpep	panpep
54	panpep	SIINFEKL	full_data	3800	Classification	Precision	0.4160526315789474	panpep	panpep
55	panpep	SIINFEKL	full_data	3800	Classification	Recall	1.0	panpep	panpep
56	panpep	SIINFEKL	H5	152	Classification	F1-Score	0.0130718954248366	panpep	panpep
57	panpep	SIINFEKL	H5	152	Classification	Accuracy	0.006578947368421	panpep	panpep
58	panpep	SIINFEKL	H5	152	Classification	Precision	0.006578947368421	panpep	panpep
59	panpep	SIINFEKL	H5	152	Classification	Recall	1.0	panpep	panpep
60	panpep	SIINFEKL	Ed10	152	Classification	F1-Score	0.8031496062992126	panpep	panpep
61	panpep	SIINFEKL	Ed10	152	Classification	Accuracy	0.6710526315789473	panpep	panpep
62	panpep	SIINFEKL	Ed10	152	Classification	Precision	0.6710526315789473	panpep	panpep
63	panpep	SIINFEKL	Ed10	152	Classification	Recall	1.0	panpep	panpep
64	panpep	SIINFEKL	Ed31	152	Classification	F1-Score	0.5384615384615384	panpep	panpep
65	panpep	SIINFEKL	Ed31	152	Classification	Accuracy	0.3684210526315789	panpep	panpep
66	panpep	SIINFEKL	Ed31	152	Classification	Precision	0.3684210526315789	panpep	panpep
67	panpep	SIINFEKL	Ed31	152	Classification	Recall	1.0	panpep	panpep
68	panpep	SIINFEKL	Ed40	152	Classification	F1-Score	0.6306306306306306	panpep	panpep
69	panpep	SIINFEKL	Ed40	152	Classification	Accuracy	0.4605263157894737	panpep	panpep
70	panpep	SIINFEKL	Ed40	152	Classification	Precision	0.4605263157894737	panpep	panpep
71	panpep	SIINFEKL	Ed40	152	Classification	Recall	1.0	panpep	panpep
72	panpep	SIINFEKL	Ed46	152	Classification	F1-Score	0.6607929515418501	panpep	panpep
73	panpep	SIINFEKL	Ed46	152	Classification	Accuracy	0.4934210526315789	panpep	panpep
74	panpep	SIINFEKL	Ed46	152	Classification	Precision	0.4934210526315789	panpep	panpep
75	panpep	SIINFEKL	Ed46	152	Classification	Recall	1.0	panpep	panpep
76	panpep	SIINFEKL	F4	152	Classification	F1-Score	0.1686746987951807	panpep	panpep
77	panpep	SIINFEKL	F4	152	Classification	Accuracy	0.0921052631578947	panpep	panpep
78	panpep	SIINFEKL	F4	152	Classification	Precision	0.0921052631578947	panpep	panpep
79	panpep	SIINFEKL	F4	152	Classification	Recall	1.0	panpep	panpep
80	panpep	SIINFEKL	Ed39	152	Classification	F1-Score	0.3387978142076502	panpep	panpep
81	panpep	SIINFEKL	Ed39	152	Classification	Accuracy	0.2039473684210526	panpep	panpep
82	panpep	SIINFEKL	Ed39	152	Classification	Precision	0.2039473684210526	panpep	panpep
83	panpep	SIINFEKL	Ed39	152	Classification	Recall	1.0	panpep	panpep
84	panpep	SIINFEKL	B15	152	Classification	F1-Score	0.6428571428571429	panpep	panpep
85	panpep	SIINFEKL	B15	152	Classification	Accuracy	0.4736842105263157	panpep	panpep
86	panpep	SIINFEKL	B15	152	Classification	Precision	0.4736842105263157	panpep	panpep
87	panpep	SIINFEKL	B15	152	Classification	Recall	1.0	panpep	panpep
88	panpep	SIINFEKL	Ed23	152	Classification	F1-Score	0.807843137254902	panpep	panpep
89	panpep	SIINFEKL	Ed23	152	Classification	Accuracy	0.6776315789473685	panpep	panpep
90	panpep	SIINFEKL	Ed23	152	Classification	Precision	0.6776315789473685	panpep	panpep
91	panpep	SIINFEKL	Ed23	152	Classification	Recall	1.0	panpep	panpep
92	panpep	SIINFEKL	Ed8	152	Classification	F1-Score	0.8698884758364311	panpep	panpep
93	panpep	SIINFEKL	Ed8	152	Classification	Accuracy	0.7697368421052632	panpep	panpep
94	panpep	SIINFEKL	Ed8	152	Classification	Precision	0.7697368421052632	panpep	panpep
95	panpep	SIINFEKL	Ed8	152	Classification	Recall	1.0	panpep	panpep
96	panpep	SIINFEKL	E8	152	Classification	F1-Score	0.2727272727272727	panpep	panpep
97	panpep	SIINFEKL	E8	152	Classification	Accuracy	0.1578947368421052	panpep	panpep
98	panpep	SIINFEKL	E8	152	Classification	Precision	0.1578947368421052	panpep	panpep
99	panpep	SIINFEKL	E8	152	Classification	Recall	1.0	panpep	panpep
100	panpep	SIINFEKL	Ed45	152	Classification	F1-Score	0.7936507936507937	panpep	panpep
101	panpep	SIINFEKL	Ed45	152	Classification	Accuracy	0.6578947368421053	panpep	panpep
102	panpep	SIINFEKL	Ed45	152	Classification	Precision	0.6578947368421053	panpep	panpep
103	panpep	SIINFEKL	Ed45	152	Classification	Recall	1.0	panpep	panpep
104	panpep	SIINFEKL	B11	152	Classification	F1-Score	0.6244343891402715	panpep	panpep
105	panpep	SIINFEKL	B11	152	Classification	Accuracy	0.4539473684210526	panpep	panpep
106	panpep	SIINFEKL	B11	152	Classification	Precision	0.4539473684210526	panpep	panpep
107	panpep	SIINFEKL	B11	152	Classification	Recall	1.0	panpep	panpep
108	panpep	SIINFEKL	Ed28	152	Classification	F1-Score	0.6118721461187214	panpep	panpep
109	panpep	SIINFEKL	Ed28	152	Classification	Accuracy	0.4407894736842105	panpep	panpep
110	panpep	SIINFEKL	Ed28	152	Classification	Precision	0.4407894736842105	panpep	panpep
111	panpep	SIINFEKL	Ed28	152	Classification	Recall	1.0	panpep	panpep
112	panpep	SIINFEKL	Ed21	152	Classification	F1-Score	0.8864468864468864	panpep	panpep
113	panpep	SIINFEKL	Ed21	152	Classification	Accuracy	0.7960526315789473	panpep	panpep
114	panpep	SIINFEKL	Ed21	152	Classification	Precision	0.7960526315789473	panpep	panpep
115	panpep	SIINFEKL	Ed21	152	Classification	Recall	1.0	panpep	panpep
116	panpep	SIINFEKL	B13	152	Classification	F1-Score	0.3296703296703296	panpep	panpep
117	panpep	SIINFEKL	B13	152	Classification	Accuracy	0.1973684210526315	panpep	panpep
118	panpep	SIINFEKL	B13	152	Classification	Precision	0.1973684210526315	panpep	panpep
119	panpep	SIINFEKL	B13	152	Classification	Recall	1.0	panpep	panpep
120	panpep	SIINFEKL	OTI	152	Classification	F1-Score	0.711864406779661	panpep	panpep
121	panpep	SIINFEKL	OTI	152	Classification	Accuracy	0.5526315789473685	panpep	panpep
122	panpep	SIINFEKL	OTI	152	Classification	Precision	0.5526315789473685	panpep	panpep
123	panpep	SIINFEKL	OTI	152	Classification	Recall	1.0	panpep	panpep
124	panpep	SIINFEKL	Ed9	152	Classification	F1-Score	0.711864406779661	panpep	panpep
125	panpep	SIINFEKL	Ed9	152	Classification	Accuracy	0.5526315789473685	panpep	panpep
126	panpep	SIINFEKL	Ed9	152	Classification	Precision	0.5526315789473685	panpep	panpep
127	panpep	SIINFEKL	Ed9	152	Classification	Recall	1.0	panpep	panpep
128	panpep	SIINFEKL	Ed16-1	152	Classification	F1-Score	0.7280334728033473	panpep	panpep
129	panpep	SIINFEKL	Ed16-1	152	Classification	Accuracy	0.5723684210526315	panpep	panpep
130	panpep	SIINFEKL	Ed16-1	152	Classification	Precision	0.5723684210526315	panpep	panpep
131	panpep	SIINFEKL	Ed16-1	152	Classification	Recall	1.0	panpep	panpep
132	panpep	SIINFEKL	F5	152	Classification	F1-Score	0.0130718954248366	panpep	panpep
133	panpep	SIINFEKL	F5	152	Classification	Accuracy	0.006578947368421	panpep	panpep
134	panpep	SIINFEKL	F5	152	Classification	Precision	0.006578947368421	panpep	panpep
135	panpep	SIINFEKL	F5	152	Classification	Recall	1.0	panpep	panpep
136	panpep	SIINFEKL	Ed33	152	Classification	F1-Score	0.6666666666666666	panpep	panpep
137	panpep	SIINFEKL	Ed33	152	Classification	Accuracy	0.5	panpep	panpep
138	panpep	SIINFEKL	Ed33	152	Classification	Precision	0.5	panpep	panpep
139	panpep	SIINFEKL	Ed33	152	Classification	Recall	1.0	panpep	panpep
140	panpep	SIINFEKL	Ed16-30	152	Classification	F1-Score	0.6724890829694323	panpep	panpep
141	panpep	SIINFEKL	Ed16-30	152	Classification	Accuracy	0.506578947368421	panpep	panpep
142	panpep	SIINFEKL	Ed16-30	152	Classification	Precision	0.506578947368421	panpep	panpep
143	panpep	SIINFEKL	Ed16-30	152	Classification	Recall	1.0	panpep	panpep
144	panpep	SIINFEKL	Ed5	152	Classification	F1-Score	0.7540983606557378	panpep	panpep
145	panpep	SIINFEKL	Ed5	152	Classification	Accuracy	0.6052631578947368	panpep	panpep
146	panpep	SIINFEKL	Ed5	152	Classification	Precision	0.6052631578947368	panpep	panpep
147	panpep	SIINFEKL	Ed5	152	Classification	Recall	1.0	panpep	panpep
148	panpep	SIINFEKL	B3	152	Classification	F1-Score	0.2628571428571428	panpep	panpep
149	panpep	SIINFEKL	B3	152	Classification	Accuracy	0.1513157894736842	panpep	panpep
150	panpep	SIINFEKL	B3	152	Classification	Precision	0.1513157894736842	panpep	panpep
151	panpep	SIINFEKL	B3	152	Classification	Recall	1.0	panpep	panpep
152	panpep	SIINFEKL	G6	152	Classification	F1-Score	0.0636942675159235	panpep	panpep
153	panpep	SIINFEKL	G6	152	Classification	Accuracy	0.0328947368421052	panpep	panpep
154	panpep	SIINFEKL	G6	152	Classification	Precision	0.0328947368421052	panpep	panpep
155	panpep	SIINFEKL	G6	152	Classification	Recall	1.0	panpep	panpep
156	panpep	SIINFEKL	full_data	3800	Regression	Pearson	-0.0492706951942761	panpep	panpep
157	panpep	SIINFEKL	full_data	3800	Regression	Spearman	-0.0551644299125286	panpep	panpep
158	panpep	SIINFEKL	H5	152	Regression	Pearson	-0.0862246255194229	panpep	panpep
159	panpep	SIINFEKL	H5	152	Regression	Spearman	-0.0965233695760034	panpep	panpep
160	panpep	SIINFEKL	Ed10	152	Regression	Pearson	0.0933798431281263	panpep	panpep
161	panpep	SIINFEKL	Ed10	152	Regression	Spearman	0.1357666303967634	panpep	panpep
162	panpep	SIINFEKL	Ed31	152	Regression	Pearson	-0.0202999732109823	panpep	panpep
163	panpep	SIINFEKL	Ed31	152	Regression	Spearman	0.0117022112720537	panpep	panpep
164	panpep	SIINFEKL	Ed40	152	Regression	Pearson	-0.1025126768768013	panpep	panpep
165	panpep	SIINFEKL	Ed40	152	Regression	Spearman	-0.1206684743716655	panpep	panpep
166	panpep	SIINFEKL	Ed46	152	Regression	Pearson	-0.0921770584697325	panpep	panpep
167	panpep	SIINFEKL	Ed46	152	Regression	Spearman	-0.1598367938363441	panpep	panpep
168	panpep	SIINFEKL	F4	152	Regression	Pearson	-0.2610145449318618	panpep	panpep
169	panpep	SIINFEKL	F4	152	Regression	Spearman	-0.2280600136617672	panpep	panpep
170	panpep	SIINFEKL	Ed39	152	Regression	Pearson	-0.0395468521509859	panpep	panpep
171	panpep	SIINFEKL	Ed39	152	Regression	Spearman	0.0009499815898383	panpep	panpep
172	panpep	SIINFEKL	B15	152	Regression	Pearson	-0.1182839097860648	panpep	panpep
173	panpep	SIINFEKL	B15	152	Regression	Spearman	-0.1752858711144542	panpep	panpep
174	panpep	SIINFEKL	Ed23	152	Regression	Pearson	0.0604337685776531	panpep	panpep
175	panpep	SIINFEKL	Ed23	152	Regression	Spearman	0.0908110010710377	panpep	panpep
176	panpep	SIINFEKL	Ed8	152	Regression	Pearson	0.0359204365687847	panpep	panpep
177	panpep	SIINFEKL	Ed8	152	Regression	Spearman	0.0429374476759795	panpep	panpep
178	panpep	SIINFEKL	E8	152	Regression	Pearson	-0.1653621841790113	panpep	panpep
179	panpep	SIINFEKL	E8	152	Regression	Spearman	-0.2266212863674574	panpep	panpep
180	panpep	SIINFEKL	Ed45	152	Regression	Pearson	-0.1902695185923741	panpep	panpep
181	panpep	SIINFEKL	Ed45	152	Regression	Spearman	-0.2074329987176281	panpep	panpep
182	panpep	SIINFEKL	B11	152	Regression	Pearson	-0.0280398066825274	panpep	panpep
183	panpep	SIINFEKL	B11	152	Regression	Spearman	0.0371008252620859	panpep	panpep
184	panpep	SIINFEKL	Ed28	152	Regression	Pearson	0.0343162804065405	panpep	panpep
185	panpep	SIINFEKL	Ed28	152	Regression	Spearman	0.0448406128428011	panpep	panpep
186	panpep	SIINFEKL	Ed21	152	Regression	Pearson	-0.0209069573894853	panpep	panpep
187	panpep	SIINFEKL	Ed21	152	Regression	Spearman	-0.0278368200576863	panpep	panpep
188	panpep	SIINFEKL	B13	152	Regression	Pearson	-0.0153090464438598	panpep	panpep
189	panpep	SIINFEKL	B13	152	Regression	Spearman	-0.0498422087755657	panpep	panpep
190	panpep	SIINFEKL	OTI	152	Regression	Pearson	0.1056369099400048	panpep	panpep
191	panpep	SIINFEKL	OTI	152	Regression	Spearman	0.1404943992236141	panpep	panpep
192	panpep	SIINFEKL	Ed9	152	Regression	Pearson	-0.0305466456727875	panpep	panpep
193	panpep	SIINFEKL	Ed9	152	Regression	Spearman	-0.0433883732701941	panpep	panpep
194	panpep	SIINFEKL	Ed16-1	152	Regression	Pearson	-0.0980819795684926	panpep	panpep
195	panpep	SIINFEKL	Ed16-1	152	Regression	Spearman	-0.0902355843902856	panpep	panpep
196	panpep	SIINFEKL	F5	152	Regression	Pearson	-0.0126188669875631	panpep	panpep
197	panpep	SIINFEKL	F5	152	Regression	Spearman	-0.0232747691485224	panpep	panpep
198	panpep	SIINFEKL	Ed33	152	Regression	Pearson	0.1024429051472385	panpep	panpep
199	panpep	SIINFEKL	Ed33	152	Regression	Spearman	0.1007393131081983	panpep	panpep
200	panpep	SIINFEKL	Ed16-30	152	Regression	Pearson	-0.0217668931252251	panpep	panpep
201	panpep	SIINFEKL	Ed16-30	152	Regression	Spearman	-0.0179163641023712	panpep	panpep
202	panpep	SIINFEKL	Ed5	152	Regression	Pearson	-0.0702319471132889	panpep	panpep
203	panpep	SIINFEKL	Ed5	152	Regression	Spearman	-0.0948006902846816	panpep	panpep
204	panpep	SIINFEKL	B3	152	Regression	Pearson	-0.1379074349267583	panpep	panpep
205	panpep	SIINFEKL	B3	152	Regression	Spearman	-0.1989632118023145	panpep	panpep
206	panpep	SIINFEKL	G6	152	Regression	Pearson	0.0442617219183036	panpep	panpep
207	panpep	SIINFEKL	G6	152	Regression	Spearman	0.0201092957544333	panpep	panpep
208	panpep	All	Average	25	Classification	AUC	0.4877121099168801	panpep	panpep
209	panpep	All	WeightedAverage	25	Classification	AUC	0.4877121099168802	panpep	panpep
210	panpep	All	Average	25	Classification	APS	0.4229925257001643	panpep	panpep
211	panpep	All	WeightedAverage	25	Classification	APS	0.4229925257001643	panpep	panpep
212	panpep	All	Average	25	Classification	F1-Score	0.5431043764606424	panpep	panpep
213	panpep	All	WeightedAverage	25	Classification	F1-Score	0.5431043764606425	panpep	panpep
214	panpep	All	Average	25	Classification	Accuracy	0.4160526315789473	panpep	panpep
215	panpep	All	WeightedAverage	25	Classification	Accuracy	0.4160526315789474	panpep	panpep
216	panpep	All	Average	25	Classification	Precision	0.4160526315789473	panpep	panpep
217	panpep	All	WeightedAverage	25	Classification	Precision	0.4160526315789474	panpep	panpep
218	panpep	All	Average	25	Classification	Recall	1.0	panpep	panpep
219	panpep	All	WeightedAverage	25	Classification	Recall	1.0	panpep	panpep
220	panpep	All	Average	25	Regression	Pearson	-0.0413883622376229	panpep	panpep
221	panpep	All	WeightedAverage	25	Regression	Pearson	-0.0413883622376229	panpep	panpep
222	panpep	All	Average	25	Regression	Spearman	-0.0454094044512054	panpep	panpep
223	panpep	All	WeightedAverage	25	Regression	Spearman	-0.0454094044512054	panpep	panpep
0	itcep	SIINFEKL	full_data	3800	Classification	AUC	0.4513756046837174	itcep	itcep
1	itcep	SIINFEKL	full_data	3800	Classification	APS	0.36753241379448	itcep	itcep
2	itcep	SIINFEKL	H5	152	Classification	AUC	0.8774834437086092	itcep	itcep
3	itcep	SIINFEKL	H5	152	Classification	APS	0.05	itcep	itcep
4	itcep	SIINFEKL	Ed10	152	Classification	AUC	0.4136274509803921	itcep	itcep
5	itcep	SIINFEKL	Ed10	152	Classification	APS	0.5977835782741052	itcep	itcep
6	itcep	SIINFEKL	Ed31	152	Classification	AUC	0.4788876488095238	itcep	itcep
7	itcep	SIINFEKL	Ed31	152	Classification	APS	0.3442578499712514	itcep	itcep
8	itcep	SIINFEKL	Ed40	152	Classification	AUC	0.4777003484320558	itcep	itcep
9	itcep	SIINFEKL	Ed40	152	Classification	APS	0.4479019584635852	itcep	itcep
10	itcep	SIINFEKL	Ed46	152	Classification	AUC	0.4997402597402597	itcep	itcep
11	itcep	SIINFEKL	Ed46	152	Classification	APS	0.4714502585315254	itcep	itcep
12	itcep	SIINFEKL	F4	152	Classification	AUC	0.3537784679089026	itcep	itcep
13	itcep	SIINFEKL	F4	152	Classification	APS	0.0813117095094619	itcep	itcep
14	itcep	SIINFEKL	Ed39	152	Classification	AUC	0.500533191149027	itcep	itcep
15	itcep	SIINFEKL	Ed39	152	Classification	APS	0.2194692741384029	itcep	itcep
16	itcep	SIINFEKL	B15	152	Classification	AUC	0.5274305555555556	itcep	itcep
17	itcep	SIINFEKL	B15	152	Classification	APS	0.4559618110316034	itcep	itcep
18	itcep	SIINFEKL	Ed23	152	Classification	AUC	0.4170794531404795	itcep	itcep
19	itcep	SIINFEKL	Ed23	152	Classification	APS	0.6319168188513149	itcep	itcep
20	itcep	SIINFEKL	Ed8	152	Classification	AUC	0.4521367521367522	itcep	itcep
21	itcep	SIINFEKL	Ed8	152	Classification	APS	0.7131632646389745	itcep	itcep
22	itcep	SIINFEKL	E8	152	Classification	AUC	0.44677734375	itcep	itcep
23	itcep	SIINFEKL	E8	152	Classification	APS	0.1732232291902223	itcep	itcep
24	itcep	SIINFEKL	Ed45	152	Classification	AUC	0.4240384615384615	itcep	itcep
25	itcep	SIINFEKL	Ed45	152	Classification	APS	0.5958614814432848	itcep	itcep
26	itcep	SIINFEKL	B11	152	Classification	AUC	0.4708398812641872	itcep	itcep
27	itcep	SIINFEKL	B11	152	Classification	APS	0.4349403576672634	itcep	itcep
28	itcep	SIINFEKL	Ed28	152	Classification	AUC	0.4663740122914838	itcep	itcep
29	itcep	SIINFEKL	Ed28	152	Classification	APS	0.4054750793456277	itcep	itcep
30	itcep	SIINFEKL	Ed21	152	Classification	AUC	0.2976539589442815	itcep	itcep
31	itcep	SIINFEKL	Ed21	152	Classification	APS	0.6943433201068017	itcep	itcep
32	itcep	SIINFEKL	B13	152	Classification	AUC	0.3811475409836066	itcep	itcep
33	itcep	SIINFEKL	B13	152	Classification	APS	0.1611291561906782	itcep	itcep
34	itcep	SIINFEKL	OTI	152	Classification	AUC	0.485031512605042	itcep	itcep
35	itcep	SIINFEKL	OTI	152	Classification	APS	0.5257806474942195	itcep	itcep
36	itcep	SIINFEKL	Ed9	152	Classification	AUC	0.4800420168067227	itcep	itcep
37	itcep	SIINFEKL	Ed9	152	Classification	APS	0.5310388818852001	itcep	itcep
38	itcep	SIINFEKL	Ed16-1	152	Classification	AUC	0.4207780725022104	itcep	itcep
39	itcep	SIINFEKL	Ed16-1	152	Classification	APS	0.5106097164338063	itcep	itcep
40	itcep	SIINFEKL	F5	152	Classification	AUC	0.1125827814569536	itcep	itcep
41	itcep	SIINFEKL	F5	152	Classification	APS	0.0072992700729927	itcep	itcep
42	itcep	SIINFEKL	Ed33	152	Classification	AUC	0.5238054016620499	itcep	itcep
43	itcep	SIINFEKL	Ed33	152	Classification	APS	0.4975456411567398	itcep	itcep
44	itcep	SIINFEKL	Ed16-30	152	Classification	AUC	0.5247619047619048	itcep	itcep
45	itcep	SIINFEKL	Ed16-30	152	Classification	APS	0.4988972505720152	itcep	itcep
46	itcep	SIINFEKL	Ed5	152	Classification	AUC	0.3655797101449275	itcep	itcep
47	itcep	SIINFEKL	Ed5	152	Classification	APS	0.5163444658221952	itcep	itcep
48	itcep	SIINFEKL	B3	152	Classification	AUC	0.3897876643073812	itcep	itcep
49	itcep	SIINFEKL	B3	152	Classification	APS	0.1489678744348009	itcep	itcep
50	itcep	SIINFEKL	G6	152	Classification	AUC	0.4891156462585034	itcep	itcep
51	itcep	SIINFEKL	G6	152	Classification	APS	0.0542193787644406	itcep	itcep
52	itcep	SIINFEKL	full_data	3800	Classification	F1-Score	0.5952066427627855	itcep	itcep
53	itcep	SIINFEKL	full_data	3800	Classification	Accuracy	0.4355263157894737	itcep	itcep
54	itcep	SIINFEKL	full_data	3800	Classification	Precision	0.4241527703066164	itcep	itcep
55	itcep	SIINFEKL	full_data	3800	Classification	Recall	0.9974699557242253	itcep	itcep
56	itcep	SIINFEKL	H5	152	Classification	F1-Score	0.0229885057471264	itcep	itcep
57	itcep	SIINFEKL	H5	152	Classification	Accuracy	0.4407894736842105	itcep	itcep
58	itcep	SIINFEKL	H5	152	Classification	Precision	0.0116279069767441	itcep	itcep
59	itcep	SIINFEKL	H5	152	Classification	Recall	1.0	itcep	itcep
60	itcep	SIINFEKL	Ed10	152	Classification	F1-Score	0.8031496062992126	itcep	itcep
61	itcep	SIINFEKL	Ed10	152	Classification	Accuracy	0.6710526315789473	itcep	itcep
62	itcep	SIINFEKL	Ed10	152	Classification	Precision	0.6710526315789473	itcep	itcep
63	itcep	SIINFEKL	Ed10	152	Classification	Recall	1.0	itcep	itcep
64	itcep	SIINFEKL	Ed31	152	Classification	F1-Score	0.5384615384615384	itcep	itcep
65	itcep	SIINFEKL	Ed31	152	Classification	Accuracy	0.3684210526315789	itcep	itcep
66	itcep	SIINFEKL	Ed31	152	Classification	Precision	0.3684210526315789	itcep	itcep
67	itcep	SIINFEKL	Ed31	152	Classification	Recall	1.0	itcep	itcep
68	itcep	SIINFEKL	Ed40	152	Classification	F1-Score	0.6306306306306306	itcep	itcep
69	itcep	SIINFEKL	Ed40	152	Classification	Accuracy	0.4605263157894737	itcep	itcep
70	itcep	SIINFEKL	Ed40	152	Classification	Precision	0.4605263157894737	itcep	itcep
71	itcep	SIINFEKL	Ed40	152	Classification	Recall	1.0	itcep	itcep
72	itcep	SIINFEKL	Ed46	152	Classification	F1-Score	0.6607929515418501	itcep	itcep
73	itcep	SIINFEKL	Ed46	152	Classification	Accuracy	0.4934210526315789	itcep	itcep
74	itcep	SIINFEKL	Ed46	152	Classification	Precision	0.4934210526315789	itcep	itcep
75	itcep	SIINFEKL	Ed46	152	Classification	Recall	1.0	itcep	itcep
76	itcep	SIINFEKL	F4	152	Classification	F1-Score	0.1686746987951807	itcep	itcep
77	itcep	SIINFEKL	F4	152	Classification	Accuracy	0.0921052631578947	itcep	itcep
78	itcep	SIINFEKL	F4	152	Classification	Precision	0.0921052631578947	itcep	itcep
79	itcep	SIINFEKL	F4	152	Classification	Recall	1.0	itcep	itcep
80	itcep	SIINFEKL	Ed39	152	Classification	F1-Score	0.3387978142076502	itcep	itcep
81	itcep	SIINFEKL	Ed39	152	Classification	Accuracy	0.2039473684210526	itcep	itcep
82	itcep	SIINFEKL	Ed39	152	Classification	Precision	0.2039473684210526	itcep	itcep
83	itcep	SIINFEKL	Ed39	152	Classification	Recall	1.0	itcep	itcep
84	itcep	SIINFEKL	B15	152	Classification	F1-Score	0.6428571428571429	itcep	itcep
85	itcep	SIINFEKL	B15	152	Classification	Accuracy	0.4736842105263157	itcep	itcep
86	itcep	SIINFEKL	B15	152	Classification	Precision	0.4736842105263157	itcep	itcep
87	itcep	SIINFEKL	B15	152	Classification	Recall	1.0	itcep	itcep
88	itcep	SIINFEKL	Ed23	152	Classification	F1-Score	0.8095238095238094	itcep	itcep
89	itcep	SIINFEKL	Ed23	152	Classification	Accuracy	0.6842105263157895	itcep	itcep
90	itcep	SIINFEKL	Ed23	152	Classification	Precision	0.6845637583892618	itcep	itcep
91	itcep	SIINFEKL	Ed23	152	Classification	Recall	0.9902912621359224	itcep	itcep
92	itcep	SIINFEKL	Ed8	152	Classification	F1-Score	0.8698884758364311	itcep	itcep
93	itcep	SIINFEKL	Ed8	152	Classification	Accuracy	0.7697368421052632	itcep	itcep
94	itcep	SIINFEKL	Ed8	152	Classification	Precision	0.7697368421052632	itcep	itcep
95	itcep	SIINFEKL	Ed8	152	Classification	Recall	1.0	itcep	itcep
96	itcep	SIINFEKL	E8	152	Classification	F1-Score	0.2727272727272727	itcep	itcep
97	itcep	SIINFEKL	E8	152	Classification	Accuracy	0.1578947368421052	itcep	itcep
98	itcep	SIINFEKL	E8	152	Classification	Precision	0.1578947368421052	itcep	itcep
99	itcep	SIINFEKL	E8	152	Classification	Recall	1.0	itcep	itcep
100	itcep	SIINFEKL	Ed45	152	Classification	F1-Score	0.7936507936507937	itcep	itcep
101	itcep	SIINFEKL	Ed45	152	Classification	Accuracy	0.6578947368421053	itcep	itcep
102	itcep	SIINFEKL	Ed45	152	Classification	Precision	0.6578947368421053	itcep	itcep
103	itcep	SIINFEKL	Ed45	152	Classification	Recall	1.0	itcep	itcep
104	itcep	SIINFEKL	B11	152	Classification	F1-Score	0.6285714285714286	itcep	itcep
105	itcep	SIINFEKL	B11	152	Classification	Accuracy	0.4868421052631579	itcep	itcep
106	itcep	SIINFEKL	B11	152	Classification	Precision	0.4680851063829787	itcep	itcep
107	itcep	SIINFEKL	B11	152	Classification	Recall	0.9565217391304348	itcep	itcep
108	itcep	SIINFEKL	Ed28	152	Classification	F1-Score	0.6118721461187214	itcep	itcep
109	itcep	SIINFEKL	Ed28	152	Classification	Accuracy	0.4407894736842105	itcep	itcep
110	itcep	SIINFEKL	Ed28	152	Classification	Precision	0.4407894736842105	itcep	itcep
111	itcep	SIINFEKL	Ed28	152	Classification	Recall	1.0	itcep	itcep
112	itcep	SIINFEKL	Ed21	152	Classification	F1-Score	0.8864468864468864	itcep	itcep
113	itcep	SIINFEKL	Ed21	152	Classification	Accuracy	0.7960526315789473	itcep	itcep
114	itcep	SIINFEKL	Ed21	152	Classification	Precision	0.7960526315789473	itcep	itcep
115	itcep	SIINFEKL	Ed21	152	Classification	Recall	1.0	itcep	itcep
116	itcep	SIINFEKL	B13	152	Classification	F1-Score	0.3296703296703296	itcep	itcep
117	itcep	SIINFEKL	B13	152	Classification	Accuracy	0.1973684210526315	itcep	itcep
118	itcep	SIINFEKL	B13	152	Classification	Precision	0.1973684210526315	itcep	itcep
119	itcep	SIINFEKL	B13	152	Classification	Recall	1.0	itcep	itcep
120	itcep	SIINFEKL	OTI	152	Classification	F1-Score	0.711864406779661	itcep	itcep
121	itcep	SIINFEKL	OTI	152	Classification	Accuracy	0.5526315789473685	itcep	itcep
122	itcep	SIINFEKL	OTI	152	Classification	Precision	0.5526315789473685	itcep	itcep
123	itcep	SIINFEKL	OTI	152	Classification	Recall	1.0	itcep	itcep
124	itcep	SIINFEKL	Ed9	152	Classification	F1-Score	0.711864406779661	itcep	itcep
125	itcep	SIINFEKL	Ed9	152	Classification	Accuracy	0.5526315789473685	itcep	itcep
126	itcep	SIINFEKL	Ed9	152	Classification	Precision	0.5526315789473685	itcep	itcep
127	itcep	SIINFEKL	Ed9	152	Classification	Recall	1.0	itcep	itcep
128	itcep	SIINFEKL	Ed16-1	152	Classification	F1-Score	0.7280334728033473	itcep	itcep
129	itcep	SIINFEKL	Ed16-1	152	Classification	Accuracy	0.5723684210526315	itcep	itcep
130	itcep	SIINFEKL	Ed16-1	152	Classification	Precision	0.5723684210526315	itcep	itcep
131	itcep	SIINFEKL	Ed16-1	152	Classification	Recall	1.0	itcep	itcep
132	itcep	SIINFEKL	F5	152	Classification	F1-Score	0.0130718954248366	itcep	itcep
133	itcep	SIINFEKL	F5	152	Classification	Accuracy	0.006578947368421	itcep	itcep
134	itcep	SIINFEKL	F5	152	Classification	Precision	0.006578947368421	itcep	itcep
135	itcep	SIINFEKL	F5	152	Classification	Recall	1.0	itcep	itcep
136	itcep	SIINFEKL	Ed33	152	Classification	F1-Score	0.6666666666666666	itcep	itcep
137	itcep	SIINFEKL	Ed33	152	Classification	Accuracy	0.5	itcep	itcep
138	itcep	SIINFEKL	Ed33	152	Classification	Precision	0.5	itcep	itcep
139	itcep	SIINFEKL	Ed33	152	Classification	Recall	1.0	itcep	itcep
140	itcep	SIINFEKL	Ed16-30	152	Classification	F1-Score	0.6724890829694323	itcep	itcep
141	itcep	SIINFEKL	Ed16-30	152	Classification	Accuracy	0.506578947368421	itcep	itcep
142	itcep	SIINFEKL	Ed16-30	152	Classification	Precision	0.506578947368421	itcep	itcep
143	itcep	SIINFEKL	Ed16-30	152	Classification	Recall	1.0	itcep	itcep
144	itcep	SIINFEKL	Ed5	152	Classification	F1-Score	0.7540983606557378	itcep	itcep
145	itcep	SIINFEKL	Ed5	152	Classification	Accuracy	0.6052631578947368	itcep	itcep
146	itcep	SIINFEKL	Ed5	152	Classification	Precision	0.6052631578947368	itcep	itcep
147	itcep	SIINFEKL	Ed5	152	Classification	Recall	1.0	itcep	itcep
148	itcep	SIINFEKL	B3	152	Classification	F1-Score	0.2628571428571428	itcep	itcep
149	itcep	SIINFEKL	B3	152	Classification	Accuracy	0.1513157894736842	itcep	itcep
150	itcep	SIINFEKL	B3	152	Classification	Precision	0.1513157894736842	itcep	itcep
151	itcep	SIINFEKL	B3	152	Classification	Recall	1.0	itcep	itcep
152	itcep	SIINFEKL	G6	152	Classification	F1-Score	0.064516129032258	itcep	itcep
153	itcep	SIINFEKL	G6	152	Classification	Accuracy	0.0460526315789473	itcep	itcep
154	itcep	SIINFEKL	G6	152	Classification	Precision	0.0333333333333333	itcep	itcep
155	itcep	SIINFEKL	G6	152	Classification	Recall	1.0	itcep	itcep
156	itcep	SIINFEKL	full_data	3800	Regression	Pearson	-0.1486234486708689	itcep	itcep
157	itcep	SIINFEKL	full_data	3800	Regression	Spearman	-0.1140148732649641	itcep	itcep
158	itcep	SIINFEKL	H5	152	Regression	Pearson	0.0166340561947812	itcep	itcep
159	itcep	SIINFEKL	H5	152	Regression	Spearman	-0.0176052456203759	itcep	itcep
160	itcep	SIINFEKL	Ed10	152	Regression	Pearson	-0.2375246379333799	itcep	itcep
161	itcep	SIINFEKL	Ed10	152	Regression	Spearman	-0.1355347712624095	itcep	itcep
162	itcep	SIINFEKL	Ed31	152	Regression	Pearson	-0.2223842233788694	itcep	itcep
163	itcep	SIINFEKL	Ed31	152	Regression	Spearman	-0.0797853801721123	itcep	itcep
164	itcep	SIINFEKL	Ed40	152	Regression	Pearson	-0.2304530315179533	itcep	itcep
165	itcep	SIINFEKL	Ed40	152	Regression	Spearman	-0.1703149973481383	itcep	itcep
166	itcep	SIINFEKL	Ed46	152	Regression	Pearson	-0.1267841936823323	itcep	itcep
167	itcep	SIINFEKL	Ed46	152	Regression	Spearman	-0.1174933015730867	itcep	itcep
168	itcep	SIINFEKL	F4	152	Regression	Pearson	-0.0289455154843777	itcep	itcep
169	itcep	SIINFEKL	F4	152	Regression	Spearman	-0.0958993949755531	itcep	itcep
170	itcep	SIINFEKL	Ed39	152	Regression	Pearson	-0.0607447742831276	itcep	itcep
171	itcep	SIINFEKL	Ed39	152	Regression	Spearman	0.0549750917122558	itcep	itcep
172	itcep	SIINFEKL	B15	152	Regression	Pearson	-0.2542359692127339	itcep	itcep
173	itcep	SIINFEKL	B15	152	Regression	Spearman	-0.0792838442026279	itcep	itcep
174	itcep	SIINFEKL	Ed23	152	Regression	Pearson	-0.1776120267571132	itcep	itcep
175	itcep	SIINFEKL	Ed23	152	Regression	Spearman	-0.1342411993956665	itcep	itcep
176	itcep	SIINFEKL	Ed8	152	Regression	Pearson	-0.2592199213304662	itcep	itcep
177	itcep	SIINFEKL	Ed8	152	Regression	Spearman	-0.0525156654793016	itcep	itcep
178	itcep	SIINFEKL	E8	152	Regression	Pearson	-0.0297339708246666	itcep	itcep
179	itcep	SIINFEKL	E8	152	Regression	Spearman	-0.0519899493962089	itcep	itcep
180	itcep	SIINFEKL	Ed45	152	Regression	Pearson	-0.1606618869256014	itcep	itcep
181	itcep	SIINFEKL	Ed45	152	Regression	Spearman	0.0019390312718935	itcep	itcep
182	itcep	SIINFEKL	B11	152	Regression	Pearson	-0.1270567863368916	itcep	itcep
183	itcep	SIINFEKL	B11	152	Regression	Spearman	-0.1698566298673597	itcep	itcep
184	itcep	SIINFEKL	Ed28	152	Regression	Pearson	-0.2171910647484891	itcep	itcep
185	itcep	SIINFEKL	Ed28	152	Regression	Spearman	-0.0716796644239205	itcep	itcep
186	itcep	SIINFEKL	Ed21	152	Regression	Pearson	-0.230163746636444	itcep	itcep
187	itcep	SIINFEKL	Ed21	152	Regression	Spearman	-0.2154866411349847	itcep	itcep
188	itcep	SIINFEKL	B13	152	Regression	Pearson	-0.1617758096523403	itcep	itcep
189	itcep	SIINFEKL	B13	152	Regression	Spearman	-0.3904586415511944	itcep	itcep
190	itcep	SIINFEKL	OTI	152	Regression	Pearson	-0.1389003155925582	itcep	itcep
191	itcep	SIINFEKL	OTI	152	Regression	Spearman	-0.1120059752615561	itcep	itcep
192	itcep	SIINFEKL	Ed9	152	Regression	Pearson	-0.1771592789734272	itcep	itcep
193	itcep	SIINFEKL	Ed9	152	Regression	Spearman	-0.0758445274053781	itcep	itcep
194	itcep	SIINFEKL	Ed16-1	152	Regression	Pearson	-0.1833156922241523	itcep	itcep
195	itcep	SIINFEKL	Ed16-1	152	Regression	Spearman	-0.1262929496652402	itcep	itcep
196	itcep	SIINFEKL	F5	152	Regression	Pearson	-0.0774592326630292	itcep	itcep
197	itcep	SIINFEKL	F5	152	Regression	Spearman	-0.2198915553423325	itcep	itcep
198	itcep	SIINFEKL	Ed33	152	Regression	Pearson	-0.1829344386641584	itcep	itcep
199	itcep	SIINFEKL	Ed33	152	Regression	Spearman	-0.0141290552397371	itcep	itcep
200	itcep	SIINFEKL	Ed16-30	152	Regression	Pearson	-0.1431244184831112	itcep	itcep
201	itcep	SIINFEKL	Ed16-30	152	Regression	Spearman	-0.028335965106553	itcep	itcep
202	itcep	SIINFEKL	Ed5	152	Regression	Pearson	-0.1979459168758175	itcep	itcep
203	itcep	SIINFEKL	Ed5	152	Regression	Spearman	-0.2799840751098726	itcep	itcep
204	itcep	SIINFEKL	B3	152	Regression	Pearson	-0.0323260558391633	itcep	itcep
205	itcep	SIINFEKL	B3	152	Regression	Spearman	-0.2782917517308684	itcep	itcep
206	itcep	SIINFEKL	G6	152	Regression	Pearson	-0.0183976424355593	itcep	itcep
207	itcep	SIINFEKL	G6	152	Regression	Spearman	-0.2913069645951081	itcep	itcep
208	itcep	All	Average	25	Classification	AUC	0.4510685392335709	itcep	itcep
209	itcep	All	WeightedAverage	25	Classification	AUC	0.451068539233571	itcep	itcep
210	itcep	All	Average	25	Classification	APS	0.3907556909596205	itcep	itcep
211	itcep	All	WeightedAverage	25	Classification	APS	0.3907556909596205	itcep	itcep
212	itcep	All	Average	25	Classification	F1-Score	0.54376662380219	itcep	itcep
213	itcep	All	WeightedAverage	25	Classification	F1-Score	0.54376662380219	itcep	itcep
214	itcep	All	Average	25	Classification	Accuracy	0.4355263157894736	itcep	itcep
215	itcep	All	WeightedAverage	25	Classification	Accuracy	0.4355263157894736	itcep	itcep
216	itcep	All	Average	25	Classification	Precision	0.4171149305190821	itcep	itcep
217	itcep	All	WeightedAverage	25	Classification	Precision	0.4171149305190822	itcep	itcep
218	itcep	All	Average	25	Classification	Recall	0.9978725200506544	itcep	itcep
219	itcep	All	WeightedAverage	25	Classification	Recall	0.9978725200506544	itcep	itcep
220	itcep	All	Average	25	Regression	Pearson	-0.1463766597704393	itcep	itcep
221	itcep	All	WeightedAverage	25	Regression	Pearson	-0.1463766597704393	itcep	itcep
222	itcep	All	Average	25	Regression	Spearman	-0.1260525609150175	itcep	itcep
223	itcep	All	WeightedAverage	25	Regression	Spearman	-0.1260525609150175	itcep	itcep
0	tcellmatch_LSTM_CV0	SIINFEKL	full_data	3800	Classification	AUC	0.6360906426272555	tcellmatch_LSTM_CV0	tcellmatch	LSTM_CV0
1	tcellmatch_LSTM_CV0	SIINFEKL	full_data	3800	Classification	APS	0.541239106523548	tcellmatch_LSTM_CV0	tcellmatch	LSTM_CV0
2	tcellmatch_LSTM_CV0	SIINFEKL	H5	152	Classification	AUC	0.509933774834437	tcellmatch_LSTM_CV0	tcellmatch	LSTM_CV0
3	tcellmatch_LSTM_CV0	SIINFEKL	H5	152	Classification	APS	0.0133333333333333	tcellmatch_LSTM_CV0	tcellmatch	LSTM_CV0
4	tcellmatch_LSTM_CV0	SIINFEKL	Ed10	152	Classification	AUC	0.4554901960784313	tcellmatch_LSTM_CV0	tcellmatch	LSTM_CV0
5	tcellmatch_LSTM_CV0	SIINFEKL	Ed10	152	Classification	APS	0.6538327599413735	tcellmatch_LSTM_CV0	tcellmatch	LSTM_CV0
6	tcellmatch_LSTM_CV0	SIINFEKL	Ed31	152	Classification	AUC	0.5240885416666667	tcellmatch_LSTM_CV0	tcellmatch	LSTM_CV0
7	tcellmatch_LSTM_CV0	SIINFEKL	Ed31	152	Classification	APS	0.4038843761387947	tcellmatch_LSTM_CV0	tcellmatch	LSTM_CV0
8	tcellmatch_LSTM_CV0	SIINFEKL	Ed40	152	Classification	AUC	0.5344947735191639	tcellmatch_LSTM_CV0	tcellmatch	LSTM_CV0
9	tcellmatch_LSTM_CV0	SIINFEKL	Ed40	152	Classification	APS	0.51328191063433	tcellmatch_LSTM_CV0	tcellmatch	LSTM_CV0
10	tcellmatch_LSTM_CV0	SIINFEKL	Ed46	152	Classification	AUC	0.4824242424242425	tcellmatch_LSTM_CV0	tcellmatch	LSTM_CV0
11	tcellmatch_LSTM_CV0	SIINFEKL	Ed46	152	Classification	APS	0.4690405279984696	tcellmatch_LSTM_CV0	tcellmatch	LSTM_CV0
12	tcellmatch_LSTM_CV0	SIINFEKL	F4	152	Classification	AUC	0.5393374741200828	tcellmatch_LSTM_CV0	tcellmatch	LSTM_CV0
13	tcellmatch_LSTM_CV0	SIINFEKL	F4	152	Classification	APS	0.1056780052496723	tcellmatch_LSTM_CV0	tcellmatch	LSTM_CV0
14	tcellmatch_LSTM_CV0	SIINFEKL	Ed39	152	Classification	AUC	0.3822980538523061	tcellmatch_LSTM_CV0	tcellmatch	LSTM_CV0
15	tcellmatch_LSTM_CV0	SIINFEKL	Ed39	152	Classification	APS	0.1690167944169054	tcellmatch_LSTM_CV0	tcellmatch	LSTM_CV0
16	tcellmatch_LSTM_CV0	SIINFEKL	B15	152	Classification	AUC	0.3928819444444444	tcellmatch_LSTM_CV0	tcellmatch	LSTM_CV0
17	tcellmatch_LSTM_CV0	SIINFEKL	B15	152	Classification	APS	0.4085396402080077	tcellmatch_LSTM_CV0	tcellmatch	LSTM_CV0
18	tcellmatch_LSTM_CV0	SIINFEKL	Ed23	152	Classification	AUC	0.4271844660194174	tcellmatch_LSTM_CV0	tcellmatch	LSTM_CV0
19	tcellmatch_LSTM_CV0	SIINFEKL	Ed23	152	Classification	APS	0.6477976987541221	tcellmatch_LSTM_CV0	tcellmatch	LSTM_CV0
20	tcellmatch_LSTM_CV0	SIINFEKL	Ed8	152	Classification	AUC	0.6815628815628816	tcellmatch_LSTM_CV0	tcellmatch	LSTM_CV0
21	tcellmatch_LSTM_CV0	SIINFEKL	Ed8	152	Classification	APS	0.8774487835213434	tcellmatch_LSTM_CV0	tcellmatch	LSTM_CV0
22	tcellmatch_LSTM_CV0	SIINFEKL	E8	152	Classification	AUC	0.5166015625	tcellmatch_LSTM_CV0	tcellmatch	LSTM_CV0
23	tcellmatch_LSTM_CV0	SIINFEKL	E8	152	Classification	APS	0.1630154142786582	tcellmatch_LSTM_CV0	tcellmatch	LSTM_CV0
24	tcellmatch_LSTM_CV0	SIINFEKL	Ed45	152	Classification	AUC	0.3653846153846153	tcellmatch_LSTM_CV0	tcellmatch	LSTM_CV0
25	tcellmatch_LSTM_CV0	SIINFEKL	Ed45	152	Classification	APS	0.6203151741614747	tcellmatch_LSTM_CV0	tcellmatch	LSTM_CV0
26	tcellmatch_LSTM_CV0	SIINFEKL	B11	152	Classification	AUC	0.4695302950934171	tcellmatch_LSTM_CV0	tcellmatch	LSTM_CV0
27	tcellmatch_LSTM_CV0	SIINFEKL	B11	152	Classification	APS	0.4199642913255837	tcellmatch_LSTM_CV0	tcellmatch	LSTM_CV0
28	tcellmatch_LSTM_CV0	SIINFEKL	Ed28	152	Classification	AUC	0.5422300263388937	tcellmatch_LSTM_CV0	tcellmatch	LSTM_CV0
29	tcellmatch_LSTM_CV0	SIINFEKL	Ed28	152	Classification	APS	0.5316528639749545	tcellmatch_LSTM_CV0	tcellmatch	LSTM_CV0
30	tcellmatch_LSTM_CV0	SIINFEKL	Ed21	152	Classification	AUC	0.6155691815515862	tcellmatch_LSTM_CV0	tcellmatch	LSTM_CV0
31	tcellmatch_LSTM_CV0	SIINFEKL	Ed21	152	Classification	APS	0.8456310368961258	tcellmatch_LSTM_CV0	tcellmatch	LSTM_CV0
32	tcellmatch_LSTM_CV0	SIINFEKL	B13	152	Classification	AUC	0.5265027322404372	tcellmatch_LSTM_CV0	tcellmatch	LSTM_CV0
33	tcellmatch_LSTM_CV0	SIINFEKL	B13	152	Classification	APS	0.2316410606078058	tcellmatch_LSTM_CV0	tcellmatch	LSTM_CV0
34	tcellmatch_LSTM_CV0	SIINFEKL	OTI	152	Classification	AUC	0.4065126050420168	tcellmatch_LSTM_CV0	tcellmatch	LSTM_CV0
35	tcellmatch_LSTM_CV0	SIINFEKL	OTI	152	Classification	APS	0.5111153833817003	tcellmatch_LSTM_CV0	tcellmatch	LSTM_CV0
36	tcellmatch_LSTM_CV0	SIINFEKL	Ed9	152	Classification	AUC	0.4282212885154061	tcellmatch_LSTM_CV0	tcellmatch	LSTM_CV0
37	tcellmatch_LSTM_CV0	SIINFEKL	Ed9	152	Classification	APS	0.4908354240707094	tcellmatch_LSTM_CV0	tcellmatch	LSTM_CV0
38	tcellmatch_LSTM_CV0	SIINFEKL	Ed16-1	152	Classification	AUC	0.5644562334217507	tcellmatch_LSTM_CV0	tcellmatch	LSTM_CV0
39	tcellmatch_LSTM_CV0	SIINFEKL	Ed16-1	152	Classification	APS	0.6295039267074158	tcellmatch_LSTM_CV0	tcellmatch	LSTM_CV0
40	tcellmatch_LSTM_CV0	SIINFEKL	F5	152	Classification	AUC	0.1324503311258278	tcellmatch_LSTM_CV0	tcellmatch	LSTM_CV0
41	tcellmatch_LSTM_CV0	SIINFEKL	F5	152	Classification	APS	0.0075757575757575	tcellmatch_LSTM_CV0	tcellmatch	LSTM_CV0
42	tcellmatch_LSTM_CV0	SIINFEKL	Ed33	152	Classification	AUC	0.3846952908587258	tcellmatch_LSTM_CV0	tcellmatch	LSTM_CV0
43	tcellmatch_LSTM_CV0	SIINFEKL	Ed33	152	Classification	APS	0.4334058649865966	tcellmatch_LSTM_CV0	tcellmatch	LSTM_CV0
44	tcellmatch_LSTM_CV0	SIINFEKL	Ed16-30	152	Classification	AUC	0.3548051948051948	tcellmatch_LSTM_CV0	tcellmatch	LSTM_CV0
45	tcellmatch_LSTM_CV0	SIINFEKL	Ed16-30	152	Classification	APS	0.4627755041556813	tcellmatch_LSTM_CV0	tcellmatch	LSTM_CV0
46	tcellmatch_LSTM_CV0	SIINFEKL	Ed5	152	Classification	AUC	0.5032608695652174	tcellmatch_LSTM_CV0	tcellmatch	LSTM_CV0
47	tcellmatch_LSTM_CV0	SIINFEKL	Ed5	152	Classification	APS	0.5974303682011526	tcellmatch_LSTM_CV0	tcellmatch	LSTM_CV0
48	tcellmatch_LSTM_CV0	SIINFEKL	B3	152	Classification	AUC	0.6713852376137512	tcellmatch_LSTM_CV0	tcellmatch	LSTM_CV0
49	tcellmatch_LSTM_CV0	SIINFEKL	B3	152	Classification	APS	0.269353687746794	tcellmatch_LSTM_CV0	tcellmatch	LSTM_CV0
50	tcellmatch_LSTM_CV0	SIINFEKL	G6	152	Classification	AUC	0.5891156462585034	tcellmatch_LSTM_CV0	tcellmatch	LSTM_CV0
51	tcellmatch_LSTM_CV0	SIINFEKL	G6	152	Classification	APS	0.1096498983739837	tcellmatch_LSTM_CV0	tcellmatch	LSTM_CV0
52	tcellmatch_LSTM_CV0	SIINFEKL	full_data	3800	Classification	F1-Score	0.6213685474189675	tcellmatch_LSTM_CV0	tcellmatch	LSTM_CV0
53	tcellmatch_LSTM_CV0	SIINFEKL	full_data	3800	Classification	Accuracy	0.585	tcellmatch_LSTM_CV0	tcellmatch	LSTM_CV0
54	tcellmatch_LSTM_CV0	SIINFEKL	full_data	3800	Classification	Precision	0.5007739938080495	tcellmatch_LSTM_CV0	tcellmatch	LSTM_CV0
55	tcellmatch_LSTM_CV0	SIINFEKL	full_data	3800	Classification	Recall	0.8184693232131562	tcellmatch_LSTM_CV0	tcellmatch	LSTM_CV0
56	tcellmatch_LSTM_CV0	SIINFEKL	H5	152	Classification	F1-Score	0.0130718954248366	tcellmatch_LSTM_CV0	tcellmatch	LSTM_CV0
57	tcellmatch_LSTM_CV0	SIINFEKL	H5	152	Classification	Accuracy	0.006578947368421	tcellmatch_LSTM_CV0	tcellmatch	LSTM_CV0
58	tcellmatch_LSTM_CV0	SIINFEKL	H5	152	Classification	Precision	0.006578947368421	tcellmatch_LSTM_CV0	tcellmatch	LSTM_CV0
59	tcellmatch_LSTM_CV0	SIINFEKL	H5	152	Classification	Recall	1.0	tcellmatch_LSTM_CV0	tcellmatch	LSTM_CV0
60	tcellmatch_LSTM_CV0	SIINFEKL	Ed10	152	Classification	F1-Score	0.8031496062992126	tcellmatch_LSTM_CV0	tcellmatch	LSTM_CV0
61	tcellmatch_LSTM_CV0	SIINFEKL	Ed10	152	Classification	Accuracy	0.6710526315789473	tcellmatch_LSTM_CV0	tcellmatch	LSTM_CV0
62	tcellmatch_LSTM_CV0	SIINFEKL	Ed10	152	Classification	Precision	0.6710526315789473	tcellmatch_LSTM_CV0	tcellmatch	LSTM_CV0
63	tcellmatch_LSTM_CV0	SIINFEKL	Ed10	152	Classification	Recall	1.0	tcellmatch_LSTM_CV0	tcellmatch	LSTM_CV0
64	tcellmatch_LSTM_CV0	SIINFEKL	Ed31	152	Classification	F1-Score	0.0	tcellmatch_LSTM_CV0	tcellmatch	LSTM_CV0
65	tcellmatch_LSTM_CV0	SIINFEKL	Ed31	152	Classification	Accuracy	0.631578947368421	tcellmatch_LSTM_CV0	tcellmatch	LSTM_CV0
66	tcellmatch_LSTM_CV0	SIINFEKL	Ed31	152	Classification	Precision	0.0	tcellmatch_LSTM_CV0	tcellmatch	LSTM_CV0
67	tcellmatch_LSTM_CV0	SIINFEKL	Ed31	152	Classification	Recall	0.0	tcellmatch_LSTM_CV0	tcellmatch	LSTM_CV0
68	tcellmatch_LSTM_CV0	SIINFEKL	Ed40	152	Classification	F1-Score	0.6306306306306306	tcellmatch_LSTM_CV0	tcellmatch	LSTM_CV0
69	tcellmatch_LSTM_CV0	SIINFEKL	Ed40	152	Classification	Accuracy	0.4605263157894737	tcellmatch_LSTM_CV0	tcellmatch	LSTM_CV0
70	tcellmatch_LSTM_CV0	SIINFEKL	Ed40	152	Classification	Precision	0.4605263157894737	tcellmatch_LSTM_CV0	tcellmatch	LSTM_CV0
71	tcellmatch_LSTM_CV0	SIINFEKL	Ed40	152	Classification	Recall	1.0	tcellmatch_LSTM_CV0	tcellmatch	LSTM_CV0
72	tcellmatch_LSTM_CV0	SIINFEKL	Ed46	152	Classification	F1-Score	0.6607929515418501	tcellmatch_LSTM_CV0	tcellmatch	LSTM_CV0
73	tcellmatch_LSTM_CV0	SIINFEKL	Ed46	152	Classification	Accuracy	0.4934210526315789	tcellmatch_LSTM_CV0	tcellmatch	LSTM_CV0
74	tcellmatch_LSTM_CV0	SIINFEKL	Ed46	152	Classification	Precision	0.4934210526315789	tcellmatch_LSTM_CV0	tcellmatch	LSTM_CV0
75	tcellmatch_LSTM_CV0	SIINFEKL	Ed46	152	Classification	Recall	1.0	tcellmatch_LSTM_CV0	tcellmatch	LSTM_CV0
76	tcellmatch_LSTM_CV0	SIINFEKL	F4	152	Classification	F1-Score	0.0	tcellmatch_LSTM_CV0	tcellmatch	LSTM_CV0
77	tcellmatch_LSTM_CV0	SIINFEKL	F4	152	Classification	Accuracy	0.9078947368421052	tcellmatch_LSTM_CV0	tcellmatch	LSTM_CV0
78	tcellmatch_LSTM_CV0	SIINFEKL	F4	152	Classification	Precision	0.0	tcellmatch_LSTM_CV0	tcellmatch	LSTM_CV0
79	tcellmatch_LSTM_CV0	SIINFEKL	F4	152	Classification	Recall	0.0	tcellmatch_LSTM_CV0	tcellmatch	LSTM_CV0
80	tcellmatch_LSTM_CV0	SIINFEKL	Ed39	152	Classification	F1-Score	0.3387978142076502	tcellmatch_LSTM_CV0	tcellmatch	LSTM_CV0
81	tcellmatch_LSTM_CV0	SIINFEKL	Ed39	152	Classification	Accuracy	0.2039473684210526	tcellmatch_LSTM_CV0	tcellmatch	LSTM_CV0
82	tcellmatch_LSTM_CV0	SIINFEKL	Ed39	152	Classification	Precision	0.2039473684210526	tcellmatch_LSTM_CV0	tcellmatch	LSTM_CV0
83	tcellmatch_LSTM_CV0	SIINFEKL	Ed39	152	Classification	Recall	1.0	tcellmatch_LSTM_CV0	tcellmatch	LSTM_CV0
84	tcellmatch_LSTM_CV0	SIINFEKL	B15	152	Classification	F1-Score	0.0	tcellmatch_LSTM_CV0	tcellmatch	LSTM_CV0
85	tcellmatch_LSTM_CV0	SIINFEKL	B15	152	Classification	Accuracy	0.5263157894736842	tcellmatch_LSTM_CV0	tcellmatch	LSTM_CV0
86	tcellmatch_LSTM_CV0	SIINFEKL	B15	152	Classification	Precision	0.0	tcellmatch_LSTM_CV0	tcellmatch	LSTM_CV0
87	tcellmatch_LSTM_CV0	SIINFEKL	B15	152	Classification	Recall	0.0	tcellmatch_LSTM_CV0	tcellmatch	LSTM_CV0
88	tcellmatch_LSTM_CV0	SIINFEKL	Ed23	152	Classification	F1-Score	0.807843137254902	tcellmatch_LSTM_CV0	tcellmatch	LSTM_CV0
89	tcellmatch_LSTM_CV0	SIINFEKL	Ed23	152	Classification	Accuracy	0.6776315789473685	tcellmatch_LSTM_CV0	tcellmatch	LSTM_CV0
90	tcellmatch_LSTM_CV0	SIINFEKL	Ed23	152	Classification	Precision	0.6776315789473685	tcellmatch_LSTM_CV0	tcellmatch	LSTM_CV0
91	tcellmatch_LSTM_CV0	SIINFEKL	Ed23	152	Classification	Recall	1.0	tcellmatch_LSTM_CV0	tcellmatch	LSTM_CV0
92	tcellmatch_LSTM_CV0	SIINFEKL	Ed8	152	Classification	F1-Score	0.8698884758364311	tcellmatch_LSTM_CV0	tcellmatch	LSTM_CV0
93	tcellmatch_LSTM_CV0	SIINFEKL	Ed8	152	Classification	Accuracy	0.7697368421052632	tcellmatch_LSTM_CV0	tcellmatch	LSTM_CV0
94	tcellmatch_LSTM_CV0	SIINFEKL	Ed8	152	Classification	Precision	0.7697368421052632	tcellmatch_LSTM_CV0	tcellmatch	LSTM_CV0
95	tcellmatch_LSTM_CV0	SIINFEKL	Ed8	152	Classification	Recall	1.0	tcellmatch_LSTM_CV0	tcellmatch	LSTM_CV0
96	tcellmatch_LSTM_CV0	SIINFEKL	E8	152	Classification	F1-Score	0.0	tcellmatch_LSTM_CV0	tcellmatch	LSTM_CV0
97	tcellmatch_LSTM_CV0	SIINFEKL	E8	152	Classification	Accuracy	0.8421052631578947	tcellmatch_LSTM_CV0	tcellmatch	LSTM_CV0
98	tcellmatch_LSTM_CV0	SIINFEKL	E8	152	Classification	Precision	0.0	tcellmatch_LSTM_CV0	tcellmatch	LSTM_CV0
99	tcellmatch_LSTM_CV0	SIINFEKL	E8	152	Classification	Recall	0.0	tcellmatch_LSTM_CV0	tcellmatch	LSTM_CV0
100	tcellmatch_LSTM_CV0	SIINFEKL	Ed45	152	Classification	F1-Score	0.7936507936507937	tcellmatch_LSTM_CV0	tcellmatch	LSTM_CV0
101	tcellmatch_LSTM_CV0	SIINFEKL	Ed45	152	Classification	Accuracy	0.6578947368421053	tcellmatch_LSTM_CV0	tcellmatch	LSTM_CV0
102	tcellmatch_LSTM_CV0	SIINFEKL	Ed45	152	Classification	Precision	0.6578947368421053	tcellmatch_LSTM_CV0	tcellmatch	LSTM_CV0
103	tcellmatch_LSTM_CV0	SIINFEKL	Ed45	152	Classification	Recall	1.0	tcellmatch_LSTM_CV0	tcellmatch	LSTM_CV0
104	tcellmatch_LSTM_CV0	SIINFEKL	B11	152	Classification	F1-Score	0.6244343891402715	tcellmatch_LSTM_CV0	tcellmatch	LSTM_CV0
105	tcellmatch_LSTM_CV0	SIINFEKL	B11	152	Classification	Accuracy	0.4539473684210526	tcellmatch_LSTM_CV0	tcellmatch	LSTM_CV0
106	tcellmatch_LSTM_CV0	SIINFEKL	B11	152	Classification	Precision	0.4539473684210526	tcellmatch_LSTM_CV0	tcellmatch	LSTM_CV0
107	tcellmatch_LSTM_CV0	SIINFEKL	B11	152	Classification	Recall	1.0	tcellmatch_LSTM_CV0	tcellmatch	LSTM_CV0
108	tcellmatch_LSTM_CV0	SIINFEKL	Ed28	152	Classification	F1-Score	0.6118721461187214	tcellmatch_LSTM_CV0	tcellmatch	LSTM_CV0
109	tcellmatch_LSTM_CV0	SIINFEKL	Ed28	152	Classification	Accuracy	0.4407894736842105	tcellmatch_LSTM_CV0	tcellmatch	LSTM_CV0
110	tcellmatch_LSTM_CV0	SIINFEKL	Ed28	152	Classification	Precision	0.4407894736842105	tcellmatch_LSTM_CV0	tcellmatch	LSTM_CV0
111	tcellmatch_LSTM_CV0	SIINFEKL	Ed28	152	Classification	Recall	1.0	tcellmatch_LSTM_CV0	tcellmatch	LSTM_CV0
112	tcellmatch_LSTM_CV0	SIINFEKL	Ed21	152	Classification	F1-Score	0.8864468864468864	tcellmatch_LSTM_CV0	tcellmatch	LSTM_CV0
113	tcellmatch_LSTM_CV0	SIINFEKL	Ed21	152	Classification	Accuracy	0.7960526315789473	tcellmatch_LSTM_CV0	tcellmatch	LSTM_CV0
114	tcellmatch_LSTM_CV0	SIINFEKL	Ed21	152	Classification	Precision	0.7960526315789473	tcellmatch_LSTM_CV0	tcellmatch	LSTM_CV0
115	tcellmatch_LSTM_CV0	SIINFEKL	Ed21	152	Classification	Recall	1.0	tcellmatch_LSTM_CV0	tcellmatch	LSTM_CV0
116	tcellmatch_LSTM_CV0	SIINFEKL	B13	152	Classification	F1-Score	0.3296703296703296	tcellmatch_LSTM_CV0	tcellmatch	LSTM_CV0
117	tcellmatch_LSTM_CV0	SIINFEKL	B13	152	Classification	Accuracy	0.1973684210526315	tcellmatch_LSTM_CV0	tcellmatch	LSTM_CV0
118	tcellmatch_LSTM_CV0	SIINFEKL	B13	152	Classification	Precision	0.1973684210526315	tcellmatch_LSTM_CV0	tcellmatch	LSTM_CV0
119	tcellmatch_LSTM_CV0	SIINFEKL	B13	152	Classification	Recall	1.0	tcellmatch_LSTM_CV0	tcellmatch	LSTM_CV0
120	tcellmatch_LSTM_CV0	SIINFEKL	OTI	152	Classification	F1-Score	0.711864406779661	tcellmatch_LSTM_CV0	tcellmatch	LSTM_CV0
121	tcellmatch_LSTM_CV0	SIINFEKL	OTI	152	Classification	Accuracy	0.5526315789473685	tcellmatch_LSTM_CV0	tcellmatch	LSTM_CV0
122	tcellmatch_LSTM_CV0	SIINFEKL	OTI	152	Classification	Precision	0.5526315789473685	tcellmatch_LSTM_CV0	tcellmatch	LSTM_CV0
123	tcellmatch_LSTM_CV0	SIINFEKL	OTI	152	Classification	Recall	1.0	tcellmatch_LSTM_CV0	tcellmatch	LSTM_CV0
124	tcellmatch_LSTM_CV0	SIINFEKL	Ed9	152	Classification	F1-Score	0.711864406779661	tcellmatch_LSTM_CV0	tcellmatch	LSTM_CV0
125	tcellmatch_LSTM_CV0	SIINFEKL	Ed9	152	Classification	Accuracy	0.5526315789473685	tcellmatch_LSTM_CV0	tcellmatch	LSTM_CV0
126	tcellmatch_LSTM_CV0	SIINFEKL	Ed9	152	Classification	Precision	0.5526315789473685	tcellmatch_LSTM_CV0	tcellmatch	LSTM_CV0
127	tcellmatch_LSTM_CV0	SIINFEKL	Ed9	152	Classification	Recall	1.0	tcellmatch_LSTM_CV0	tcellmatch	LSTM_CV0
128	tcellmatch_LSTM_CV0	SIINFEKL	Ed16-1	152	Classification	F1-Score	0.7280334728033473	tcellmatch_LSTM_CV0	tcellmatch	LSTM_CV0
129	tcellmatch_LSTM_CV0	SIINFEKL	Ed16-1	152	Classification	Accuracy	0.5723684210526315	tcellmatch_LSTM_CV0	tcellmatch	LSTM_CV0
130	tcellmatch_LSTM_CV0	SIINFEKL	Ed16-1	152	Classification	Precision	0.5723684210526315	tcellmatch_LSTM_CV0	tcellmatch	LSTM_CV0
131	tcellmatch_LSTM_CV0	SIINFEKL	Ed16-1	152	Classification	Recall	1.0	tcellmatch_LSTM_CV0	tcellmatch	LSTM_CV0
132	tcellmatch_LSTM_CV0	SIINFEKL	F5	152	Classification	F1-Score	0.0	tcellmatch_LSTM_CV0	tcellmatch	LSTM_CV0
133	tcellmatch_LSTM_CV0	SIINFEKL	F5	152	Classification	Accuracy	0.993421052631579	tcellmatch_LSTM_CV0	tcellmatch	LSTM_CV0
134	tcellmatch_LSTM_CV0	SIINFEKL	F5	152	Classification	Precision	0.0	tcellmatch_LSTM_CV0	tcellmatch	LSTM_CV0
135	tcellmatch_LSTM_CV0	SIINFEKL	F5	152	Classification	Recall	0.0	tcellmatch_LSTM_CV0	tcellmatch	LSTM_CV0
136	tcellmatch_LSTM_CV0	SIINFEKL	Ed33	152	Classification	F1-Score	0.6666666666666666	tcellmatch_LSTM_CV0	tcellmatch	LSTM_CV0
137	tcellmatch_LSTM_CV0	SIINFEKL	Ed33	152	Classification	Accuracy	0.5	tcellmatch_LSTM_CV0	tcellmatch	LSTM_CV0
138	tcellmatch_LSTM_CV0	SIINFEKL	Ed33	152	Classification	Precision	0.5	tcellmatch_LSTM_CV0	tcellmatch	LSTM_CV0
139	tcellmatch_LSTM_CV0	SIINFEKL	Ed33	152	Classification	Recall	1.0	tcellmatch_LSTM_CV0	tcellmatch	LSTM_CV0
140	tcellmatch_LSTM_CV0	SIINFEKL	Ed16-30	152	Classification	F1-Score	0.6724890829694323	tcellmatch_LSTM_CV0	tcellmatch	LSTM_CV0
141	tcellmatch_LSTM_CV0	SIINFEKL	Ed16-30	152	Classification	Accuracy	0.506578947368421	tcellmatch_LSTM_CV0	tcellmatch	LSTM_CV0
142	tcellmatch_LSTM_CV0	SIINFEKL	Ed16-30	152	Classification	Precision	0.506578947368421	tcellmatch_LSTM_CV0	tcellmatch	LSTM_CV0
143	tcellmatch_LSTM_CV0	SIINFEKL	Ed16-30	152	Classification	Recall	1.0	tcellmatch_LSTM_CV0	tcellmatch	LSTM_CV0
144	tcellmatch_LSTM_CV0	SIINFEKL	Ed5	152	Classification	F1-Score	0.0	tcellmatch_LSTM_CV0	tcellmatch	LSTM_CV0
145	tcellmatch_LSTM_CV0	SIINFEKL	Ed5	152	Classification	Accuracy	0.3947368421052631	tcellmatch_LSTM_CV0	tcellmatch	LSTM_CV0
146	tcellmatch_LSTM_CV0	SIINFEKL	Ed5	152	Classification	Precision	0.0	tcellmatch_LSTM_CV0	tcellmatch	LSTM_CV0
147	tcellmatch_LSTM_CV0	SIINFEKL	Ed5	152	Classification	Recall	0.0	tcellmatch_LSTM_CV0	tcellmatch	LSTM_CV0
148	tcellmatch_LSTM_CV0	SIINFEKL	B3	152	Classification	F1-Score	0.0	tcellmatch_LSTM_CV0	tcellmatch	LSTM_CV0
149	tcellmatch_LSTM_CV0	SIINFEKL	B3	152	Classification	Accuracy	0.8486842105263158	tcellmatch_LSTM_CV0	tcellmatch	LSTM_CV0
150	tcellmatch_LSTM_CV0	SIINFEKL	B3	152	Classification	Precision	0.0	tcellmatch_LSTM_CV0	tcellmatch	LSTM_CV0
151	tcellmatch_LSTM_CV0	SIINFEKL	B3	152	Classification	Recall	0.0	tcellmatch_LSTM_CV0	tcellmatch	LSTM_CV0
152	tcellmatch_LSTM_CV0	SIINFEKL	G6	152	Classification	F1-Score	0.0	tcellmatch_LSTM_CV0	tcellmatch	LSTM_CV0
153	tcellmatch_LSTM_CV0	SIINFEKL	G6	152	Classification	Accuracy	0.9671052631578948	tcellmatch_LSTM_CV0	tcellmatch	LSTM_CV0
154	tcellmatch_LSTM_CV0	SIINFEKL	G6	152	Classification	Precision	0.0	tcellmatch_LSTM_CV0	tcellmatch	LSTM_CV0
155	tcellmatch_LSTM_CV0	SIINFEKL	G6	152	Classification	Recall	0.0	tcellmatch_LSTM_CV0	tcellmatch	LSTM_CV0
156	tcellmatch_LSTM_CV0	SIINFEKL	full_data	3800	Regression	Pearson	0.2295515184265003	tcellmatch_LSTM_CV0	tcellmatch	LSTM_CV0
157	tcellmatch_LSTM_CV0	SIINFEKL	full_data	3800	Regression	Spearman	0.2329848079171379	tcellmatch_LSTM_CV0	tcellmatch	LSTM_CV0
158	tcellmatch_LSTM_CV0	SIINFEKL	H5	152	Regression	Pearson	-0.0113562096860412	tcellmatch_LSTM_CV0	tcellmatch	LSTM_CV0
159	tcellmatch_LSTM_CV0	SIINFEKL	H5	152	Regression	Spearman	-0.0951938277479851	tcellmatch_LSTM_CV0	tcellmatch	LSTM_CV0
160	tcellmatch_LSTM_CV0	SIINFEKL	Ed10	152	Regression	Pearson	-0.071272039348414	tcellmatch_LSTM_CV0	tcellmatch	LSTM_CV0
161	tcellmatch_LSTM_CV0	SIINFEKL	Ed10	152	Regression	Spearman	-0.0569413380896367	tcellmatch_LSTM_CV0	tcellmatch	LSTM_CV0
162	tcellmatch_LSTM_CV0	SIINFEKL	Ed31	152	Regression	Pearson	0.0463599908437021	tcellmatch_LSTM_CV0	tcellmatch	LSTM_CV0
163	tcellmatch_LSTM_CV0	SIINFEKL	Ed31	152	Regression	Spearman	0.0393901312806332	tcellmatch_LSTM_CV0	tcellmatch	LSTM_CV0
164	tcellmatch_LSTM_CV0	SIINFEKL	Ed40	152	Regression	Pearson	0.1515457090034676	tcellmatch_LSTM_CV0	tcellmatch	LSTM_CV0
165	tcellmatch_LSTM_CV0	SIINFEKL	Ed40	152	Regression	Spearman	0.1213707107639224	tcellmatch_LSTM_CV0	tcellmatch	LSTM_CV0
166	tcellmatch_LSTM_CV0	SIINFEKL	Ed46	152	Regression	Pearson	-0.10661233509271	tcellmatch_LSTM_CV0	tcellmatch	LSTM_CV0
167	tcellmatch_LSTM_CV0	SIINFEKL	Ed46	152	Regression	Spearman	-0.0814424746119978	tcellmatch_LSTM_CV0	tcellmatch	LSTM_CV0
168	tcellmatch_LSTM_CV0	SIINFEKL	F4	152	Regression	Pearson	0.1651832636445754	tcellmatch_LSTM_CV0	tcellmatch	LSTM_CV0
169	tcellmatch_LSTM_CV0	SIINFEKL	F4	152	Regression	Spearman	0.1803296615262413	tcellmatch_LSTM_CV0	tcellmatch	LSTM_CV0
170	tcellmatch_LSTM_CV0	SIINFEKL	Ed39	152	Regression	Pearson	-0.1933134062213359	tcellmatch_LSTM_CV0	tcellmatch	LSTM_CV0
171	tcellmatch_LSTM_CV0	SIINFEKL	Ed39	152	Regression	Spearman	-0.2165411272837211	tcellmatch_LSTM_CV0	tcellmatch	LSTM_CV0
172	tcellmatch_LSTM_CV0	SIINFEKL	B15	152	Regression	Pearson	-0.1398208281065705	tcellmatch_LSTM_CV0	tcellmatch	LSTM_CV0
173	tcellmatch_LSTM_CV0	SIINFEKL	B15	152	Regression	Spearman	-0.1065418245366303	tcellmatch_LSTM_CV0	tcellmatch	LSTM_CV0
174	tcellmatch_LSTM_CV0	SIINFEKL	Ed23	152	Regression	Pearson	-0.0654883967539159	tcellmatch_LSTM_CV0	tcellmatch	LSTM_CV0
175	tcellmatch_LSTM_CV0	SIINFEKL	Ed23	152	Regression	Spearman	-0.0459941172520887	tcellmatch_LSTM_CV0	tcellmatch	LSTM_CV0
176	tcellmatch_LSTM_CV0	SIINFEKL	Ed8	152	Regression	Pearson	0.2413964679514311	tcellmatch_LSTM_CV0	tcellmatch	LSTM_CV0
177	tcellmatch_LSTM_CV0	SIINFEKL	Ed8	152	Regression	Spearman	0.196305978447618	tcellmatch_LSTM_CV0	tcellmatch	LSTM_CV0
178	tcellmatch_LSTM_CV0	SIINFEKL	E8	152	Regression	Pearson	-0.021491833879943	tcellmatch_LSTM_CV0	tcellmatch	LSTM_CV0
179	tcellmatch_LSTM_CV0	SIINFEKL	E8	152	Regression	Spearman	0.0133714691871869	tcellmatch_LSTM_CV0	tcellmatch	LSTM_CV0
180	tcellmatch_LSTM_CV0	SIINFEKL	Ed45	152	Regression	Pearson	-0.1005158445249045	tcellmatch_LSTM_CV0	tcellmatch	LSTM_CV0
181	tcellmatch_LSTM_CV0	SIINFEKL	Ed45	152	Regression	Spearman	-0.1054968787916479	tcellmatch_LSTM_CV0	tcellmatch	LSTM_CV0
182	tcellmatch_LSTM_CV0	SIINFEKL	B11	152	Regression	Pearson	-0.1065156018168135	tcellmatch_LSTM_CV0	tcellmatch	LSTM_CV0
183	tcellmatch_LSTM_CV0	SIINFEKL	B11	152	Regression	Spearman	-0.0918857963039724	tcellmatch_LSTM_CV0	tcellmatch	LSTM_CV0
184	tcellmatch_LSTM_CV0	SIINFEKL	Ed28	152	Regression	Pearson	0.1936917548087599	tcellmatch_LSTM_CV0	tcellmatch	LSTM_CV0
185	tcellmatch_LSTM_CV0	SIINFEKL	Ed28	152	Regression	Spearman	0.1679848549331535	tcellmatch_LSTM_CV0	tcellmatch	LSTM_CV0
186	tcellmatch_LSTM_CV0	SIINFEKL	Ed21	152	Regression	Pearson	0.0556862952679625	tcellmatch_LSTM_CV0	tcellmatch	LSTM_CV0
187	tcellmatch_LSTM_CV0	SIINFEKL	Ed21	152	Regression	Spearman	0.0190972340894157	tcellmatch_LSTM_CV0	tcellmatch	LSTM_CV0
188	tcellmatch_LSTM_CV0	SIINFEKL	B13	152	Regression	Pearson	0.1083529354265835	tcellmatch_LSTM_CV0	tcellmatch	LSTM_CV0
189	tcellmatch_LSTM_CV0	SIINFEKL	B13	152	Regression	Spearman	0.1876664838663146	tcellmatch_LSTM_CV0	tcellmatch	LSTM_CV0
190	tcellmatch_LSTM_CV0	SIINFEKL	OTI	152	Regression	Pearson	-0.1750181411652727	tcellmatch_LSTM_CV0	tcellmatch	LSTM_CV0
191	tcellmatch_LSTM_CV0	SIINFEKL	OTI	152	Regression	Spearman	-0.1778818882031725	tcellmatch_LSTM_CV0	tcellmatch	LSTM_CV0
192	tcellmatch_LSTM_CV0	SIINFEKL	Ed9	152	Regression	Pearson	-0.1914716788999592	tcellmatch_LSTM_CV0	tcellmatch	LSTM_CV0
193	tcellmatch_LSTM_CV0	SIINFEKL	Ed9	152	Regression	Spearman	-0.1310535955962208	tcellmatch_LSTM_CV0	tcellmatch	LSTM_CV0
194	tcellmatch_LSTM_CV0	SIINFEKL	Ed16-1	152	Regression	Pearson	0.1577556355597538	tcellmatch_LSTM_CV0	tcellmatch	LSTM_CV0
195	tcellmatch_LSTM_CV0	SIINFEKL	Ed16-1	152	Regression	Spearman	0.1036977931574419	tcellmatch_LSTM_CV0	tcellmatch	LSTM_CV0
196	tcellmatch_LSTM_CV0	SIINFEKL	F5	152	Regression	Pearson	0.0375557825419464	tcellmatch_LSTM_CV0	tcellmatch	LSTM_CV0
197	tcellmatch_LSTM_CV0	SIINFEKL	F5	152	Regression	Spearman	0.044987748487064	tcellmatch_LSTM_CV0	tcellmatch	LSTM_CV0
198	tcellmatch_LSTM_CV0	SIINFEKL	Ed33	152	Regression	Pearson	-0.1974842167137268	tcellmatch_LSTM_CV0	tcellmatch	LSTM_CV0
199	tcellmatch_LSTM_CV0	SIINFEKL	Ed33	152	Regression	Spearman	-0.1686050783160958	tcellmatch_LSTM_CV0	tcellmatch	LSTM_CV0
200	tcellmatch_LSTM_CV0	SIINFEKL	Ed16-30	152	Regression	Pearson	-0.2022334383954256	tcellmatch_LSTM_CV0	tcellmatch	LSTM_CV0
201	tcellmatch_LSTM_CV0	SIINFEKL	Ed16-30	152	Regression	Spearman	-0.2141796591349074	tcellmatch_LSTM_CV0	tcellmatch	LSTM_CV0
202	tcellmatch_LSTM_CV0	SIINFEKL	Ed5	152	Regression	Pearson	0.0669634617112536	tcellmatch_LSTM_CV0	tcellmatch	LSTM_CV0
203	tcellmatch_LSTM_CV0	SIINFEKL	Ed5	152	Regression	Spearman	0.024219590959292	tcellmatch_LSTM_CV0	tcellmatch	LSTM_CV0
204	tcellmatch_LSTM_CV0	SIINFEKL	B3	152	Regression	Pearson	0.3138197006062048	tcellmatch_LSTM_CV0	tcellmatch	LSTM_CV0
205	tcellmatch_LSTM_CV0	SIINFEKL	B3	152	Regression	Spearman	0.2762644186033511	tcellmatch_LSTM_CV0	tcellmatch	LSTM_CV0
206	tcellmatch_LSTM_CV0	SIINFEKL	G6	152	Regression	Pearson	0.1409773852642502	tcellmatch_LSTM_CV0	tcellmatch	LSTM_CV0
207	tcellmatch_LSTM_CV0	SIINFEKL	G6	152	Regression	Spearman	0.1506266224393299	tcellmatch_LSTM_CV0	tcellmatch	LSTM_CV0
208	tcellmatch_LSTM_CV0	All	Average	25	Classification	AUC	0.4800166983534967	tcellmatch_LSTM_CV0	tcellmatch	LSTM_CV0
209	tcellmatch_LSTM_CV0	All	WeightedAverage	25	Classification	AUC	0.4800166983534967	tcellmatch_LSTM_CV0	tcellmatch	LSTM_CV0
210	tcellmatch_LSTM_CV0	All	Average	25	Classification	APS	0.4234287794656299	tcellmatch_LSTM_CV0	tcellmatch	LSTM_CV0
211	tcellmatch_LSTM_CV0	All	WeightedAverage	25	Classification	APS	0.4234287794656298	tcellmatch_LSTM_CV0	tcellmatch	LSTM_CV0
212	tcellmatch_LSTM_CV0	All	Average	25	Classification	F1-Score	0.4344466836888513	tcellmatch_LSTM_CV0	tcellmatch	LSTM_CV0
213	tcellmatch_LSTM_CV0	All	WeightedAverage	25	Classification	F1-Score	0.4344466836888513	tcellmatch_LSTM_CV0	tcellmatch	LSTM_CV0
214	tcellmatch_LSTM_CV0	All	Average	25	Classification	Accuracy	0.585	tcellmatch_LSTM_CV0	tcellmatch	LSTM_CV0
215	tcellmatch_LSTM_CV0	All	WeightedAverage	25	Classification	Accuracy	0.585	tcellmatch_LSTM_CV0	tcellmatch	LSTM_CV0
216	tcellmatch_LSTM_CV0	All	Average	25	Classification	Precision	0.3405263157894737	tcellmatch_LSTM_CV0	tcellmatch	LSTM_CV0
217	tcellmatch_LSTM_CV0	All	WeightedAverage	25	Classification	Precision	0.3405263157894737	tcellmatch_LSTM_CV0	tcellmatch	LSTM_CV0
218	tcellmatch_LSTM_CV0	All	Average	25	Classification	Recall	0.68	tcellmatch_LSTM_CV0	tcellmatch	LSTM_CV0
219	tcellmatch_LSTM_CV0	All	WeightedAverage	25	Classification	Recall	0.6799999999999999	tcellmatch_LSTM_CV0	tcellmatch	LSTM_CV0
220	tcellmatch_LSTM_CV0	All	Average	25	Regression	Pearson	0.0038677764809943	tcellmatch_LSTM_CV0	tcellmatch	LSTM_CV0
221	tcellmatch_LSTM_CV0	All	WeightedAverage	25	Regression	Pearson	0.0038677764809943	tcellmatch_LSTM_CV0	tcellmatch	LSTM_CV0
222	tcellmatch_LSTM_CV0	All	Average	25	Regression	Spearman	0.0013422036749155	tcellmatch_LSTM_CV0	tcellmatch	LSTM_CV0
223	tcellmatch_LSTM_CV0	All	WeightedAverage	25	Regression	Spearman	0.0013422036749155	tcellmatch_LSTM_CV0	tcellmatch	LSTM_CV0
0	tcellmatch_LSTM_CV1	SIINFEKL	full_data	3800	Classification	AUC	0.5048046897603042	tcellmatch_LSTM_CV1	tcellmatch	LSTM_CV1
1	tcellmatch_LSTM_CV1	SIINFEKL	full_data	3800	Classification	APS	0.4213879696126723	tcellmatch_LSTM_CV1	tcellmatch	LSTM_CV1
2	tcellmatch_LSTM_CV1	SIINFEKL	H5	152	Classification	AUC	0.2649006622516556	tcellmatch_LSTM_CV1	tcellmatch	LSTM_CV1
3	tcellmatch_LSTM_CV1	SIINFEKL	H5	152	Classification	APS	0.0089285714285714	tcellmatch_LSTM_CV1	tcellmatch	LSTM_CV1
4	tcellmatch_LSTM_CV1	SIINFEKL	Ed10	152	Classification	AUC	0.3264705882352941	tcellmatch_LSTM_CV1	tcellmatch	LSTM_CV1
5	tcellmatch_LSTM_CV1	SIINFEKL	Ed10	152	Classification	APS	0.5796997409560176	tcellmatch_LSTM_CV1	tcellmatch	LSTM_CV1
6	tcellmatch_LSTM_CV1	SIINFEKL	Ed31	152	Classification	AUC	0.3564918154761904	tcellmatch_LSTM_CV1	tcellmatch	LSTM_CV1
7	tcellmatch_LSTM_CV1	SIINFEKL	Ed31	152	Classification	APS	0.2927747978950482	tcellmatch_LSTM_CV1	tcellmatch	LSTM_CV1
8	tcellmatch_LSTM_CV1	SIINFEKL	Ed40	152	Classification	AUC	0.3757839721254356	tcellmatch_LSTM_CV1	tcellmatch	LSTM_CV1
9	tcellmatch_LSTM_CV1	SIINFEKL	Ed40	152	Classification	APS	0.3843875557894456	tcellmatch_LSTM_CV1	tcellmatch	LSTM_CV1
10	tcellmatch_LSTM_CV1	SIINFEKL	Ed46	152	Classification	AUC	0.3501298701298701	tcellmatch_LSTM_CV1	tcellmatch	LSTM_CV1
11	tcellmatch_LSTM_CV1	SIINFEKL	Ed46	152	Classification	APS	0.4055860703043794	tcellmatch_LSTM_CV1	tcellmatch	LSTM_CV1
12	tcellmatch_LSTM_CV1	SIINFEKL	F4	152	Classification	AUC	0.5445134575569358	tcellmatch_LSTM_CV1	tcellmatch	LSTM_CV1
13	tcellmatch_LSTM_CV1	SIINFEKL	F4	152	Classification	APS	0.1036239685012979	tcellmatch_LSTM_CV1	tcellmatch	LSTM_CV1
14	tcellmatch_LSTM_CV1	SIINFEKL	Ed39	152	Classification	AUC	0.4250866435617168	tcellmatch_LSTM_CV1	tcellmatch	LSTM_CV1
15	tcellmatch_LSTM_CV1	SIINFEKL	Ed39	152	Classification	APS	0.1787179651861308	tcellmatch_LSTM_CV1	tcellmatch	LSTM_CV1
16	tcellmatch_LSTM_CV1	SIINFEKL	B15	152	Classification	AUC	0.3530381944444445	tcellmatch_LSTM_CV1	tcellmatch	LSTM_CV1
17	tcellmatch_LSTM_CV1	SIINFEKL	B15	152	Classification	APS	0.3929787988867175	tcellmatch_LSTM_CV1	tcellmatch	LSTM_CV1
18	tcellmatch_LSTM_CV1	SIINFEKL	Ed23	152	Classification	AUC	0.3640776699029125	tcellmatch_LSTM_CV1	tcellmatch	LSTM_CV1
19	tcellmatch_LSTM_CV1	SIINFEKL	Ed23	152	Classification	APS	0.6296292951006219	tcellmatch_LSTM_CV1	tcellmatch	LSTM_CV1
20	tcellmatch_LSTM_CV1	SIINFEKL	Ed8	152	Classification	AUC	0.4308913308913308	tcellmatch_LSTM_CV1	tcellmatch	LSTM_CV1
21	tcellmatch_LSTM_CV1	SIINFEKL	Ed8	152	Classification	APS	0.7481754352215177	tcellmatch_LSTM_CV1	tcellmatch	LSTM_CV1
22	tcellmatch_LSTM_CV1	SIINFEKL	E8	152	Classification	AUC	0.5472005208333333	tcellmatch_LSTM_CV1	tcellmatch	LSTM_CV1
23	tcellmatch_LSTM_CV1	SIINFEKL	E8	152	Classification	APS	0.1708041007574378	tcellmatch_LSTM_CV1	tcellmatch	LSTM_CV1
24	tcellmatch_LSTM_CV1	SIINFEKL	Ed45	152	Classification	AUC	0.38375	tcellmatch_LSTM_CV1	tcellmatch	LSTM_CV1
25	tcellmatch_LSTM_CV1	SIINFEKL	Ed45	152	Classification	APS	0.6258514755423985	tcellmatch_LSTM_CV1	tcellmatch	LSTM_CV1
26	tcellmatch_LSTM_CV1	SIINFEKL	B11	152	Classification	AUC	0.3707001920726382	tcellmatch_LSTM_CV1	tcellmatch	LSTM_CV1
27	tcellmatch_LSTM_CV1	SIINFEKL	B11	152	Classification	APS	0.3949419884357847	tcellmatch_LSTM_CV1	tcellmatch	LSTM_CV1
28	tcellmatch_LSTM_CV1	SIINFEKL	Ed28	152	Classification	AUC	0.4160667251975417	tcellmatch_LSTM_CV1	tcellmatch	LSTM_CV1
29	tcellmatch_LSTM_CV1	SIINFEKL	Ed28	152	Classification	APS	0.3799110661433816	tcellmatch_LSTM_CV1	tcellmatch	LSTM_CV1
30	tcellmatch_LSTM_CV1	SIINFEKL	Ed21	152	Classification	AUC	0.3962943215142628	tcellmatch_LSTM_CV1	tcellmatch	LSTM_CV1
31	tcellmatch_LSTM_CV1	SIINFEKL	Ed21	152	Classification	APS	0.7622858418392532	tcellmatch_LSTM_CV1	tcellmatch	LSTM_CV1
32	tcellmatch_LSTM_CV1	SIINFEKL	B13	152	Classification	AUC	0.3666666666666667	tcellmatch_LSTM_CV1	tcellmatch	LSTM_CV1
33	tcellmatch_LSTM_CV1	SIINFEKL	B13	152	Classification	APS	0.1773010859760934	tcellmatch_LSTM_CV1	tcellmatch	LSTM_CV1
34	tcellmatch_LSTM_CV1	SIINFEKL	OTI	152	Classification	AUC	0.311624649859944	tcellmatch_LSTM_CV1	tcellmatch	LSTM_CV1
35	tcellmatch_LSTM_CV1	SIINFEKL	OTI	152	Classification	APS	0.447244894303063	tcellmatch_LSTM_CV1	tcellmatch	LSTM_CV1
36	tcellmatch_LSTM_CV1	SIINFEKL	Ed9	152	Classification	AUC	0.3601190476190475	tcellmatch_LSTM_CV1	tcellmatch	LSTM_CV1
37	tcellmatch_LSTM_CV1	SIINFEKL	Ed9	152	Classification	APS	0.4776965481118612	tcellmatch_LSTM_CV1	tcellmatch	LSTM_CV1
38	tcellmatch_LSTM_CV1	SIINFEKL	Ed16-1	152	Classification	AUC	0.4173297966401414	tcellmatch_LSTM_CV1	tcellmatch	LSTM_CV1
39	tcellmatch_LSTM_CV1	SIINFEKL	Ed16-1	152	Classification	APS	0.5631500601557128	tcellmatch_LSTM_CV1	tcellmatch	LSTM_CV1
40	tcellmatch_LSTM_CV1	SIINFEKL	F5	152	Classification	AUC	0.9536423841059604	tcellmatch_LSTM_CV1	tcellmatch	LSTM_CV1
41	tcellmatch_LSTM_CV1	SIINFEKL	F5	152	Classification	APS	0.125	tcellmatch_LSTM_CV1	tcellmatch	LSTM_CV1
42	tcellmatch_LSTM_CV1	SIINFEKL	Ed33	152	Classification	AUC	0.3290339335180055	tcellmatch_LSTM_CV1	tcellmatch	LSTM_CV1
43	tcellmatch_LSTM_CV1	SIINFEKL	Ed33	152	Classification	APS	0.4053995162721256	tcellmatch_LSTM_CV1	tcellmatch	LSTM_CV1
44	tcellmatch_LSTM_CV1	SIINFEKL	Ed16-30	152	Classification	AUC	0.3665800865800865	tcellmatch_LSTM_CV1	tcellmatch	LSTM_CV1
45	tcellmatch_LSTM_CV1	SIINFEKL	Ed16-30	152	Classification	APS	0.4500012688890376	tcellmatch_LSTM_CV1	tcellmatch	LSTM_CV1
46	tcellmatch_LSTM_CV1	SIINFEKL	Ed5	152	Classification	AUC	0.4596920289855072	tcellmatch_LSTM_CV1	tcellmatch	LSTM_CV1
47	tcellmatch_LSTM_CV1	SIINFEKL	Ed5	152	Classification	APS	0.620944756151163	tcellmatch_LSTM_CV1	tcellmatch	LSTM_CV1
48	tcellmatch_LSTM_CV1	SIINFEKL	B3	152	Classification	AUC	0.5898213683855746	tcellmatch_LSTM_CV1	tcellmatch	LSTM_CV1
49	tcellmatch_LSTM_CV1	SIINFEKL	B3	152	Classification	APS	0.1902986774685398	tcellmatch_LSTM_CV1	tcellmatch	LSTM_CV1
50	tcellmatch_LSTM_CV1	SIINFEKL	G6	152	Classification	AUC	0.5727891156462586	tcellmatch_LSTM_CV1	tcellmatch	LSTM_CV1
51	tcellmatch_LSTM_CV1	SIINFEKL	G6	152	Classification	APS	0.1076756797360506	tcellmatch_LSTM_CV1	tcellmatch	LSTM_CV1
52	tcellmatch_LSTM_CV1	SIINFEKL	full_data	3800	Classification	F1-Score	0.6116778814846973	tcellmatch_LSTM_CV1	tcellmatch	LSTM_CV1
53	tcellmatch_LSTM_CV1	SIINFEKL	full_data	3800	Classification	Accuracy	0.5292105263157895	tcellmatch_LSTM_CV1	tcellmatch	LSTM_CV1
54	tcellmatch_LSTM_CV1	SIINFEKL	full_data	3800	Classification	Precision	0.4656311962987442	tcellmatch_LSTM_CV1	tcellmatch	LSTM_CV1
55	tcellmatch_LSTM_CV1	SIINFEKL	full_data	3800	Classification	Recall	0.8912080961416825	tcellmatch_LSTM_CV1	tcellmatch	LSTM_CV1
56	tcellmatch_LSTM_CV1	SIINFEKL	H5	152	Classification	F1-Score	0.0130718954248366	tcellmatch_LSTM_CV1	tcellmatch	LSTM_CV1
57	tcellmatch_LSTM_CV1	SIINFEKL	H5	152	Classification	Accuracy	0.006578947368421	tcellmatch_LSTM_CV1	tcellmatch	LSTM_CV1
58	tcellmatch_LSTM_CV1	SIINFEKL	H5	152	Classification	Precision	0.006578947368421	tcellmatch_LSTM_CV1	tcellmatch	LSTM_CV1
59	tcellmatch_LSTM_CV1	SIINFEKL	H5	152	Classification	Recall	1.0	tcellmatch_LSTM_CV1	tcellmatch	LSTM_CV1
60	tcellmatch_LSTM_CV1	SIINFEKL	Ed10	152	Classification	F1-Score	0.8031496062992126	tcellmatch_LSTM_CV1	tcellmatch	LSTM_CV1
61	tcellmatch_LSTM_CV1	SIINFEKL	Ed10	152	Classification	Accuracy	0.6710526315789473	tcellmatch_LSTM_CV1	tcellmatch	LSTM_CV1
62	tcellmatch_LSTM_CV1	SIINFEKL	Ed10	152	Classification	Precision	0.6710526315789473	tcellmatch_LSTM_CV1	tcellmatch	LSTM_CV1
63	tcellmatch_LSTM_CV1	SIINFEKL	Ed10	152	Classification	Recall	1.0	tcellmatch_LSTM_CV1	tcellmatch	LSTM_CV1
64	tcellmatch_LSTM_CV1	SIINFEKL	Ed31	152	Classification	F1-Score	0.5384615384615384	tcellmatch_LSTM_CV1	tcellmatch	LSTM_CV1
65	tcellmatch_LSTM_CV1	SIINFEKL	Ed31	152	Classification	Accuracy	0.3684210526315789	tcellmatch_LSTM_CV1	tcellmatch	LSTM_CV1
66	tcellmatch_LSTM_CV1	SIINFEKL	Ed31	152	Classification	Precision	0.3684210526315789	tcellmatch_LSTM_CV1	tcellmatch	LSTM_CV1
67	tcellmatch_LSTM_CV1	SIINFEKL	Ed31	152	Classification	Recall	1.0	tcellmatch_LSTM_CV1	tcellmatch	LSTM_CV1
68	tcellmatch_LSTM_CV1	SIINFEKL	Ed40	152	Classification	F1-Score	0.6306306306306306	tcellmatch_LSTM_CV1	tcellmatch	LSTM_CV1
69	tcellmatch_LSTM_CV1	SIINFEKL	Ed40	152	Classification	Accuracy	0.4605263157894737	tcellmatch_LSTM_CV1	tcellmatch	LSTM_CV1
70	tcellmatch_LSTM_CV1	SIINFEKL	Ed40	152	Classification	Precision	0.4605263157894737	tcellmatch_LSTM_CV1	tcellmatch	LSTM_CV1
71	tcellmatch_LSTM_CV1	SIINFEKL	Ed40	152	Classification	Recall	1.0	tcellmatch_LSTM_CV1	tcellmatch	LSTM_CV1
72	tcellmatch_LSTM_CV1	SIINFEKL	Ed46	152	Classification	F1-Score	0.6607929515418501	tcellmatch_LSTM_CV1	tcellmatch	LSTM_CV1
73	tcellmatch_LSTM_CV1	SIINFEKL	Ed46	152	Classification	Accuracy	0.4934210526315789	tcellmatch_LSTM_CV1	tcellmatch	LSTM_CV1
74	tcellmatch_LSTM_CV1	SIINFEKL	Ed46	152	Classification	Precision	0.4934210526315789	tcellmatch_LSTM_CV1	tcellmatch	LSTM_CV1
75	tcellmatch_LSTM_CV1	SIINFEKL	Ed46	152	Classification	Recall	1.0	tcellmatch_LSTM_CV1	tcellmatch	LSTM_CV1
76	tcellmatch_LSTM_CV1	SIINFEKL	F4	152	Classification	F1-Score	0.0	tcellmatch_LSTM_CV1	tcellmatch	LSTM_CV1
77	tcellmatch_LSTM_CV1	SIINFEKL	F4	152	Classification	Accuracy	0.9078947368421052	tcellmatch_LSTM_CV1	tcellmatch	LSTM_CV1
78	tcellmatch_LSTM_CV1	SIINFEKL	F4	152	Classification	Precision	0.0	tcellmatch_LSTM_CV1	tcellmatch	LSTM_CV1
79	tcellmatch_LSTM_CV1	SIINFEKL	F4	152	Classification	Recall	0.0	tcellmatch_LSTM_CV1	tcellmatch	LSTM_CV1
80	tcellmatch_LSTM_CV1	SIINFEKL	Ed39	152	Classification	F1-Score	0.3387978142076502	tcellmatch_LSTM_CV1	tcellmatch	LSTM_CV1
81	tcellmatch_LSTM_CV1	SIINFEKL	Ed39	152	Classification	Accuracy	0.2039473684210526	tcellmatch_LSTM_CV1	tcellmatch	LSTM_CV1
82	tcellmatch_LSTM_CV1	SIINFEKL	Ed39	152	Classification	Precision	0.2039473684210526	tcellmatch_LSTM_CV1	tcellmatch	LSTM_CV1
83	tcellmatch_LSTM_CV1	SIINFEKL	Ed39	152	Classification	Recall	1.0	tcellmatch_LSTM_CV1	tcellmatch	LSTM_CV1
84	tcellmatch_LSTM_CV1	SIINFEKL	B15	152	Classification	F1-Score	0.6428571428571429	tcellmatch_LSTM_CV1	tcellmatch	LSTM_CV1
85	tcellmatch_LSTM_CV1	SIINFEKL	B15	152	Classification	Accuracy	0.4736842105263157	tcellmatch_LSTM_CV1	tcellmatch	LSTM_CV1
86	tcellmatch_LSTM_CV1	SIINFEKL	B15	152	Classification	Precision	0.4736842105263157	tcellmatch_LSTM_CV1	tcellmatch	LSTM_CV1
87	tcellmatch_LSTM_CV1	SIINFEKL	B15	152	Classification	Recall	1.0	tcellmatch_LSTM_CV1	tcellmatch	LSTM_CV1
88	tcellmatch_LSTM_CV1	SIINFEKL	Ed23	152	Classification	F1-Score	0.7226890756302521	tcellmatch_LSTM_CV1	tcellmatch	LSTM_CV1
89	tcellmatch_LSTM_CV1	SIINFEKL	Ed23	152	Classification	Accuracy	0.5657894736842105	tcellmatch_LSTM_CV1	tcellmatch	LSTM_CV1
90	tcellmatch_LSTM_CV1	SIINFEKL	Ed23	152	Classification	Precision	0.6370370370370371	tcellmatch_LSTM_CV1	tcellmatch	LSTM_CV1
91	tcellmatch_LSTM_CV1	SIINFEKL	Ed23	152	Classification	Recall	0.8349514563106796	tcellmatch_LSTM_CV1	tcellmatch	LSTM_CV1
92	tcellmatch_LSTM_CV1	SIINFEKL	Ed8	152	Classification	F1-Score	0.8698884758364311	tcellmatch_LSTM_CV1	tcellmatch	LSTM_CV1
93	tcellmatch_LSTM_CV1	SIINFEKL	Ed8	152	Classification	Accuracy	0.7697368421052632	tcellmatch_LSTM_CV1	tcellmatch	LSTM_CV1
94	tcellmatch_LSTM_CV1	SIINFEKL	Ed8	152	Classification	Precision	0.7697368421052632	tcellmatch_LSTM_CV1	tcellmatch	LSTM_CV1
95	tcellmatch_LSTM_CV1	SIINFEKL	Ed8	152	Classification	Recall	1.0	tcellmatch_LSTM_CV1	tcellmatch	LSTM_CV1
96	tcellmatch_LSTM_CV1	SIINFEKL	E8	152	Classification	F1-Score	0.2727272727272727	tcellmatch_LSTM_CV1	tcellmatch	LSTM_CV1
97	tcellmatch_LSTM_CV1	SIINFEKL	E8	152	Classification	Accuracy	0.1578947368421052	tcellmatch_LSTM_CV1	tcellmatch	LSTM_CV1
98	tcellmatch_LSTM_CV1	SIINFEKL	E8	152	Classification	Precision	0.1578947368421052	tcellmatch_LSTM_CV1	tcellmatch	LSTM_CV1
99	tcellmatch_LSTM_CV1	SIINFEKL	E8	152	Classification	Recall	1.0	tcellmatch_LSTM_CV1	tcellmatch	LSTM_CV1
100	tcellmatch_LSTM_CV1	SIINFEKL	Ed45	152	Classification	F1-Score	0.7936507936507937	tcellmatch_LSTM_CV1	tcellmatch	LSTM_CV1
101	tcellmatch_LSTM_CV1	SIINFEKL	Ed45	152	Classification	Accuracy	0.6578947368421053	tcellmatch_LSTM_CV1	tcellmatch	LSTM_CV1
102	tcellmatch_LSTM_CV1	SIINFEKL	Ed45	152	Classification	Precision	0.6578947368421053	tcellmatch_LSTM_CV1	tcellmatch	LSTM_CV1
103	tcellmatch_LSTM_CV1	SIINFEKL	Ed45	152	Classification	Recall	1.0	tcellmatch_LSTM_CV1	tcellmatch	LSTM_CV1
104	tcellmatch_LSTM_CV1	SIINFEKL	B11	152	Classification	F1-Score	0.6244343891402715	tcellmatch_LSTM_CV1	tcellmatch	LSTM_CV1
105	tcellmatch_LSTM_CV1	SIINFEKL	B11	152	Classification	Accuracy	0.4539473684210526	tcellmatch_LSTM_CV1	tcellmatch	LSTM_CV1
106	tcellmatch_LSTM_CV1	SIINFEKL	B11	152	Classification	Precision	0.4539473684210526	tcellmatch_LSTM_CV1	tcellmatch	LSTM_CV1
107	tcellmatch_LSTM_CV1	SIINFEKL	B11	152	Classification	Recall	1.0	tcellmatch_LSTM_CV1	tcellmatch	LSTM_CV1
108	tcellmatch_LSTM_CV1	SIINFEKL	Ed28	152	Classification	F1-Score	0.6118721461187214	tcellmatch_LSTM_CV1	tcellmatch	LSTM_CV1
109	tcellmatch_LSTM_CV1	SIINFEKL	Ed28	152	Classification	Accuracy	0.4407894736842105	tcellmatch_LSTM_CV1	tcellmatch	LSTM_CV1
110	tcellmatch_LSTM_CV1	SIINFEKL	Ed28	152	Classification	Precision	0.4407894736842105	tcellmatch_LSTM_CV1	tcellmatch	LSTM_CV1
111	tcellmatch_LSTM_CV1	SIINFEKL	Ed28	152	Classification	Recall	1.0	tcellmatch_LSTM_CV1	tcellmatch	LSTM_CV1
112	tcellmatch_LSTM_CV1	SIINFEKL	Ed21	152	Classification	F1-Score	0.8864468864468864	tcellmatch_LSTM_CV1	tcellmatch	LSTM_CV1
113	tcellmatch_LSTM_CV1	SIINFEKL	Ed21	152	Classification	Accuracy	0.7960526315789473	tcellmatch_LSTM_CV1	tcellmatch	LSTM_CV1
114	tcellmatch_LSTM_CV1	SIINFEKL	Ed21	152	Classification	Precision	0.7960526315789473	tcellmatch_LSTM_CV1	tcellmatch	LSTM_CV1
115	tcellmatch_LSTM_CV1	SIINFEKL	Ed21	152	Classification	Recall	1.0	tcellmatch_LSTM_CV1	tcellmatch	LSTM_CV1
116	tcellmatch_LSTM_CV1	SIINFEKL	B13	152	Classification	F1-Score	0.0606060606060606	tcellmatch_LSTM_CV1	tcellmatch	LSTM_CV1
117	tcellmatch_LSTM_CV1	SIINFEKL	B13	152	Classification	Accuracy	0.7960526315789473	tcellmatch_LSTM_CV1	tcellmatch	LSTM_CV1
118	tcellmatch_LSTM_CV1	SIINFEKL	B13	152	Classification	Precision	0.3333333333333333	tcellmatch_LSTM_CV1	tcellmatch	LSTM_CV1
119	tcellmatch_LSTM_CV1	SIINFEKL	B13	152	Classification	Recall	0.0333333333333333	tcellmatch_LSTM_CV1	tcellmatch	LSTM_CV1
120	tcellmatch_LSTM_CV1	SIINFEKL	OTI	152	Classification	F1-Score	0.711864406779661	tcellmatch_LSTM_CV1	tcellmatch	LSTM_CV1
121	tcellmatch_LSTM_CV1	SIINFEKL	OTI	152	Classification	Accuracy	0.5526315789473685	tcellmatch_LSTM_CV1	tcellmatch	LSTM_CV1
122	tcellmatch_LSTM_CV1	SIINFEKL	OTI	152	Classification	Precision	0.5526315789473685	tcellmatch_LSTM_CV1	tcellmatch	LSTM_CV1
123	tcellmatch_LSTM_CV1	SIINFEKL	OTI	152	Classification	Recall	1.0	tcellmatch_LSTM_CV1	tcellmatch	LSTM_CV1
124	tcellmatch_LSTM_CV1	SIINFEKL	Ed9	152	Classification	F1-Score	0.0	tcellmatch_LSTM_CV1	tcellmatch	LSTM_CV1
125	tcellmatch_LSTM_CV1	SIINFEKL	Ed9	152	Classification	Accuracy	0.4473684210526316	tcellmatch_LSTM_CV1	tcellmatch	LSTM_CV1
126	tcellmatch_LSTM_CV1	SIINFEKL	Ed9	152	Classification	Precision	0.0	tcellmatch_LSTM_CV1	tcellmatch	LSTM_CV1
127	tcellmatch_LSTM_CV1	SIINFEKL	Ed9	152	Classification	Recall	0.0	tcellmatch_LSTM_CV1	tcellmatch	LSTM_CV1
128	tcellmatch_LSTM_CV1	SIINFEKL	Ed16-1	152	Classification	F1-Score	0.7280334728033473	tcellmatch_LSTM_CV1	tcellmatch	LSTM_CV1
129	tcellmatch_LSTM_CV1	SIINFEKL	Ed16-1	152	Classification	Accuracy	0.5723684210526315	tcellmatch_LSTM_CV1	tcellmatch	LSTM_CV1
130	tcellmatch_LSTM_CV1	SIINFEKL	Ed16-1	152	Classification	Precision	0.5723684210526315	tcellmatch_LSTM_CV1	tcellmatch	LSTM_CV1
131	tcellmatch_LSTM_CV1	SIINFEKL	Ed16-1	152	Classification	Recall	1.0	tcellmatch_LSTM_CV1	tcellmatch	LSTM_CV1
132	tcellmatch_LSTM_CV1	SIINFEKL	F5	152	Classification	F1-Score	0.0130718954248366	tcellmatch_LSTM_CV1	tcellmatch	LSTM_CV1
133	tcellmatch_LSTM_CV1	SIINFEKL	F5	152	Classification	Accuracy	0.006578947368421	tcellmatch_LSTM_CV1	tcellmatch	LSTM_CV1
134	tcellmatch_LSTM_CV1	SIINFEKL	F5	152	Classification	Precision	0.006578947368421	tcellmatch_LSTM_CV1	tcellmatch	LSTM_CV1
135	tcellmatch_LSTM_CV1	SIINFEKL	F5	152	Classification	Recall	1.0	tcellmatch_LSTM_CV1	tcellmatch	LSTM_CV1
136	tcellmatch_LSTM_CV1	SIINFEKL	Ed33	152	Classification	F1-Score	0.6666666666666666	tcellmatch_LSTM_CV1	tcellmatch	LSTM_CV1
137	tcellmatch_LSTM_CV1	SIINFEKL	Ed33	152	Classification	Accuracy	0.5	tcellmatch_LSTM_CV1	tcellmatch	LSTM_CV1
138	tcellmatch_LSTM_CV1	SIINFEKL	Ed33	152	Classification	Precision	0.5	tcellmatch_LSTM_CV1	tcellmatch	LSTM_CV1
139	tcellmatch_LSTM_CV1	SIINFEKL	Ed33	152	Classification	Recall	1.0	tcellmatch_LSTM_CV1	tcellmatch	LSTM_CV1
140	tcellmatch_LSTM_CV1	SIINFEKL	Ed16-30	152	Classification	F1-Score	0.6724890829694323	tcellmatch_LSTM_CV1	tcellmatch	LSTM_CV1
141	tcellmatch_LSTM_CV1	SIINFEKL	Ed16-30	152	Classification	Accuracy	0.506578947368421	tcellmatch_LSTM_CV1	tcellmatch	LSTM_CV1
142	tcellmatch_LSTM_CV1	SIINFEKL	Ed16-30	152	Classification	Precision	0.506578947368421	tcellmatch_LSTM_CV1	tcellmatch	LSTM_CV1
143	tcellmatch_LSTM_CV1	SIINFEKL	Ed16-30	152	Classification	Recall	1.0	tcellmatch_LSTM_CV1	tcellmatch	LSTM_CV1
144	tcellmatch_LSTM_CV1	SIINFEKL	Ed5	152	Classification	F1-Score	0.7540983606557378	tcellmatch_LSTM_CV1	tcellmatch	LSTM_CV1
145	tcellmatch_LSTM_CV1	SIINFEKL	Ed5	152	Classification	Accuracy	0.6052631578947368	tcellmatch_LSTM_CV1	tcellmatch	LSTM_CV1
146	tcellmatch_LSTM_CV1	SIINFEKL	Ed5	152	Classification	Precision	0.6052631578947368	tcellmatch_LSTM_CV1	tcellmatch	LSTM_CV1
147	tcellmatch_LSTM_CV1	SIINFEKL	Ed5	152	Classification	Recall	1.0	tcellmatch_LSTM_CV1	tcellmatch	LSTM_CV1
148	tcellmatch_LSTM_CV1	SIINFEKL	B3	152	Classification	F1-Score	0.0	tcellmatch_LSTM_CV1	tcellmatch	LSTM_CV1
149	tcellmatch_LSTM_CV1	SIINFEKL	B3	152	Classification	Accuracy	0.8486842105263158	tcellmatch_LSTM_CV1	tcellmatch	LSTM_CV1
150	tcellmatch_LSTM_CV1	SIINFEKL	B3	152	Classification	Precision	0.0	tcellmatch_LSTM_CV1	tcellmatch	LSTM_CV1
151	tcellmatch_LSTM_CV1	SIINFEKL	B3	152	Classification	Recall	0.0	tcellmatch_LSTM_CV1	tcellmatch	LSTM_CV1
152	tcellmatch_LSTM_CV1	SIINFEKL	G6	152	Classification	F1-Score	0.0	tcellmatch_LSTM_CV1	tcellmatch	LSTM_CV1
153	tcellmatch_LSTM_CV1	SIINFEKL	G6	152	Classification	Accuracy	0.9671052631578948	tcellmatch_LSTM_CV1	tcellmatch	LSTM_CV1
154	tcellmatch_LSTM_CV1	SIINFEKL	G6	152	Classification	Precision	0.0	tcellmatch_LSTM_CV1	tcellmatch	LSTM_CV1
155	tcellmatch_LSTM_CV1	SIINFEKL	G6	152	Classification	Recall	0.0	tcellmatch_LSTM_CV1	tcellmatch	LSTM_CV1
156	tcellmatch_LSTM_CV1	SIINFEKL	full_data	3800	Regression	Pearson	0.0467004724974745	tcellmatch_LSTM_CV1	tcellmatch	LSTM_CV1
157	tcellmatch_LSTM_CV1	SIINFEKL	full_data	3800	Regression	Spearman	-0.0287770558475756	tcellmatch_LSTM_CV1	tcellmatch	LSTM_CV1
158	tcellmatch_LSTM_CV1	SIINFEKL	H5	152	Regression	Pearson	-0.014614339792992	tcellmatch_LSTM_CV1	tcellmatch	LSTM_CV1
159	tcellmatch_LSTM_CV1	SIINFEKL	H5	152	Regression	Spearman	-0.0651482731052595	tcellmatch_LSTM_CV1	tcellmatch	LSTM_CV1
160	tcellmatch_LSTM_CV1	SIINFEKL	Ed10	152	Regression	Pearson	-0.2354526083962767	tcellmatch_LSTM_CV1	tcellmatch	LSTM_CV1
161	tcellmatch_LSTM_CV1	SIINFEKL	Ed10	152	Regression	Spearman	-0.1742483073835026	tcellmatch_LSTM_CV1	tcellmatch	LSTM_CV1
162	tcellmatch_LSTM_CV1	SIINFEKL	Ed31	152	Regression	Pearson	-0.3030952420603005	tcellmatch_LSTM_CV1	tcellmatch	LSTM_CV1
163	tcellmatch_LSTM_CV1	SIINFEKL	Ed31	152	Regression	Spearman	-0.2289434431035306	tcellmatch_LSTM_CV1	tcellmatch	LSTM_CV1
164	tcellmatch_LSTM_CV1	SIINFEKL	Ed40	152	Regression	Pearson	-0.2504018423259385	tcellmatch_LSTM_CV1	tcellmatch	LSTM_CV1
165	tcellmatch_LSTM_CV1	SIINFEKL	Ed40	152	Regression	Spearman	-0.2167304408154831	tcellmatch_LSTM_CV1	tcellmatch	LSTM_CV1
166	tcellmatch_LSTM_CV1	SIINFEKL	Ed46	152	Regression	Pearson	-0.2571623284792076	tcellmatch_LSTM_CV1	tcellmatch	LSTM_CV1
167	tcellmatch_LSTM_CV1	SIINFEKL	Ed46	152	Regression	Spearman	-0.2196494261616242	tcellmatch_LSTM_CV1	tcellmatch	LSTM_CV1
168	tcellmatch_LSTM_CV1	SIINFEKL	F4	152	Regression	Pearson	-0.1018811410238643	tcellmatch_LSTM_CV1	tcellmatch	LSTM_CV1
169	tcellmatch_LSTM_CV1	SIINFEKL	F4	152	Regression	Spearman	-0.1371941113584605	tcellmatch_LSTM_CV1	tcellmatch	LSTM_CV1
170	tcellmatch_LSTM_CV1	SIINFEKL	Ed39	152	Regression	Pearson	-0.2750539497457075	tcellmatch_LSTM_CV1	tcellmatch	LSTM_CV1
171	tcellmatch_LSTM_CV1	SIINFEKL	Ed39	152	Regression	Spearman	-0.2249290497242713	tcellmatch_LSTM_CV1	tcellmatch	LSTM_CV1
172	tcellmatch_LSTM_CV1	SIINFEKL	B15	152	Regression	Pearson	-0.3175886943161348	tcellmatch_LSTM_CV1	tcellmatch	LSTM_CV1
173	tcellmatch_LSTM_CV1	SIINFEKL	B15	152	Regression	Spearman	-0.2664993917372192	tcellmatch_LSTM_CV1	tcellmatch	LSTM_CV1
174	tcellmatch_LSTM_CV1	SIINFEKL	Ed23	152	Regression	Pearson	-0.1886041063182029	tcellmatch_LSTM_CV1	tcellmatch	LSTM_CV1
175	tcellmatch_LSTM_CV1	SIINFEKL	Ed23	152	Regression	Spearman	-0.1866973762471815	tcellmatch_LSTM_CV1	tcellmatch	LSTM_CV1
176	tcellmatch_LSTM_CV1	SIINFEKL	Ed8	152	Regression	Pearson	-0.1934133595347791	tcellmatch_LSTM_CV1	tcellmatch	LSTM_CV1
177	tcellmatch_LSTM_CV1	SIINFEKL	Ed8	152	Regression	Spearman	-0.169616457434891	tcellmatch_LSTM_CV1	tcellmatch	LSTM_CV1
178	tcellmatch_LSTM_CV1	SIINFEKL	E8	152	Regression	Pearson	0.0256853993787903	tcellmatch_LSTM_CV1	tcellmatch	LSTM_CV1
179	tcellmatch_LSTM_CV1	SIINFEKL	E8	152	Regression	Spearman	-0.0883407259662754	tcellmatch_LSTM_CV1	tcellmatch	LSTM_CV1
180	tcellmatch_LSTM_CV1	SIINFEKL	Ed45	152	Regression	Pearson	-0.342762122848831	tcellmatch_LSTM_CV1	tcellmatch	LSTM_CV1
181	tcellmatch_LSTM_CV1	SIINFEKL	Ed45	152	Regression	Spearman	-0.3224542344965997	tcellmatch_LSTM_CV1	tcellmatch	LSTM_CV1
182	tcellmatch_LSTM_CV1	SIINFEKL	B11	152	Regression	Pearson	-0.1708295341600978	tcellmatch_LSTM_CV1	tcellmatch	LSTM_CV1
183	tcellmatch_LSTM_CV1	SIINFEKL	B11	152	Regression	Spearman	-0.1320943472470574	tcellmatch_LSTM_CV1	tcellmatch	LSTM_CV1
184	tcellmatch_LSTM_CV1	SIINFEKL	Ed28	152	Regression	Pearson	-0.2417429195098966	tcellmatch_LSTM_CV1	tcellmatch	LSTM_CV1
185	tcellmatch_LSTM_CV1	SIINFEKL	Ed28	152	Regression	Spearman	-0.2443980839571406	tcellmatch_LSTM_CV1	tcellmatch	LSTM_CV1
186	tcellmatch_LSTM_CV1	SIINFEKL	Ed21	152	Regression	Pearson	-0.1699100616268893	tcellmatch_LSTM_CV1	tcellmatch	LSTM_CV1
187	tcellmatch_LSTM_CV1	SIINFEKL	Ed21	152	Regression	Spearman	-0.1481539068780003	tcellmatch_LSTM_CV1	tcellmatch	LSTM_CV1
188	tcellmatch_LSTM_CV1	SIINFEKL	B13	152	Regression	Pearson	-0.1114951275447736	tcellmatch_LSTM_CV1	tcellmatch	LSTM_CV1
189	tcellmatch_LSTM_CV1	SIINFEKL	B13	152	Regression	Spearman	-0.17387827632265	tcellmatch_LSTM_CV1	tcellmatch	LSTM_CV1
190	tcellmatch_LSTM_CV1	SIINFEKL	OTI	152	Regression	Pearson	-0.290834570374303	tcellmatch_LSTM_CV1	tcellmatch	LSTM_CV1
191	tcellmatch_LSTM_CV1	SIINFEKL	OTI	152	Regression	Spearman	-0.2489539069834319	tcellmatch_LSTM_CV1	tcellmatch	LSTM_CV1
192	tcellmatch_LSTM_CV1	SIINFEKL	Ed9	152	Regression	Pearson	-0.2810314734752539	tcellmatch_LSTM_CV1	tcellmatch	LSTM_CV1
193	tcellmatch_LSTM_CV1	SIINFEKL	Ed9	152	Regression	Spearman	-0.2266088466112686	tcellmatch_LSTM_CV1	tcellmatch	LSTM_CV1
194	tcellmatch_LSTM_CV1	SIINFEKL	Ed16-1	152	Regression	Pearson	-0.2135844949856605	tcellmatch_LSTM_CV1	tcellmatch	LSTM_CV1
195	tcellmatch_LSTM_CV1	SIINFEKL	Ed16-1	152	Regression	Spearman	-0.1300492257344133	tcellmatch_LSTM_CV1	tcellmatch	LSTM_CV1
196	tcellmatch_LSTM_CV1	SIINFEKL	F5	152	Regression	Pearson	0.1039981230423725	tcellmatch_LSTM_CV1	tcellmatch	LSTM_CV1
197	tcellmatch_LSTM_CV1	SIINFEKL	F5	152	Regression	Spearman	0.0729850614677848	tcellmatch_LSTM_CV1	tcellmatch	LSTM_CV1
198	tcellmatch_LSTM_CV1	SIINFEKL	Ed33	152	Regression	Pearson	-0.3255825692598067	tcellmatch_LSTM_CV1	tcellmatch	LSTM_CV1
199	tcellmatch_LSTM_CV1	SIINFEKL	Ed33	152	Regression	Spearman	-0.2389254199554753	tcellmatch_LSTM_CV1	tcellmatch	LSTM_CV1
200	tcellmatch_LSTM_CV1	SIINFEKL	Ed16-30	152	Regression	Pearson	-0.2614327636010809	tcellmatch_LSTM_CV1	tcellmatch	LSTM_CV1
201	tcellmatch_LSTM_CV1	SIINFEKL	Ed16-30	152	Regression	Spearman	-0.1984308150751754	tcellmatch_LSTM_CV1	tcellmatch	LSTM_CV1
202	tcellmatch_LSTM_CV1	SIINFEKL	Ed5	152	Regression	Pearson	-0.1486070391508012	tcellmatch_LSTM_CV1	tcellmatch	LSTM_CV1
203	tcellmatch_LSTM_CV1	SIINFEKL	Ed5	152	Regression	Spearman	-0.0984586495718809	tcellmatch_LSTM_CV1	tcellmatch	LSTM_CV1
204	tcellmatch_LSTM_CV1	SIINFEKL	B3	152	Regression	Pearson	0.0188945914111383	tcellmatch_LSTM_CV1	tcellmatch	LSTM_CV1
205	tcellmatch_LSTM_CV1	SIINFEKL	B3	152	Regression	Spearman	-0.0424673052410715	tcellmatch_LSTM_CV1	tcellmatch	LSTM_CV1
206	tcellmatch_LSTM_CV1	SIINFEKL	G6	152	Regression	Pearson	-0.0364936021649464	tcellmatch_LSTM_CV1	tcellmatch	LSTM_CV1
207	tcellmatch_LSTM_CV1	SIINFEKL	G6	152	Regression	Spearman	0.1062167696041265	tcellmatch_LSTM_CV1	tcellmatch	LSTM_CV1
208	tcellmatch_LSTM_CV1	All	Average	25	Classification	AUC	0.4253078016880302	tcellmatch_LSTM_CV1	tcellmatch	LSTM_CV1
209	tcellmatch_LSTM_CV1	All	WeightedAverage	25	Classification	AUC	0.4253078016880302	tcellmatch_LSTM_CV1	tcellmatch	LSTM_CV1
210	tcellmatch_LSTM_CV1	All	Average	25	Classification	APS	0.384920366362066	tcellmatch_LSTM_CV1	tcellmatch	LSTM_CV1
211	tcellmatch_LSTM_CV1	All	WeightedAverage	25	Classification	APS	0.3849203663620661	tcellmatch_LSTM_CV1	tcellmatch	LSTM_CV1
212	tcellmatch_LSTM_CV1	All	Average	25	Classification	F1-Score	0.4806520225951693	tcellmatch_LSTM_CV1	tcellmatch	LSTM_CV1
213	tcellmatch_LSTM_CV1	All	WeightedAverage	25	Classification	F1-Score	0.4806520225951693	tcellmatch_LSTM_CV1	tcellmatch	LSTM_CV1
214	tcellmatch_LSTM_CV1	All	Average	25	Classification	Accuracy	0.5292105263157895	tcellmatch_LSTM_CV1	tcellmatch	LSTM_CV1
215	tcellmatch_LSTM_CV1	All	WeightedAverage	25	Classification	Accuracy	0.5292105263157895	tcellmatch_LSTM_CV1	tcellmatch	LSTM_CV1
216	tcellmatch_LSTM_CV1	All	Average	25	Classification	Precision	0.38670955165692	tcellmatch_LSTM_CV1	tcellmatch	LSTM_CV1
217	tcellmatch_LSTM_CV1	All	WeightedAverage	25	Classification	Precision	0.38670955165692	tcellmatch_LSTM_CV1	tcellmatch	LSTM_CV1
218	tcellmatch_LSTM_CV1	All	Average	25	Classification	Recall	0.7947313915857606	tcellmatch_LSTM_CV1	tcellmatch	LSTM_CV1
219	tcellmatch_LSTM_CV1	All	WeightedAverage	25	Classification	Recall	0.7947313915857606	tcellmatch_LSTM_CV1	tcellmatch	LSTM_CV1
220	tcellmatch_LSTM_CV1	All	Average	25	Regression	Pearson	-0.1833198310745377	tcellmatch_LSTM_CV1	tcellmatch	LSTM_CV1
221	tcellmatch_LSTM_CV1	All	WeightedAverage	25	Regression	Pearson	-0.1833198310745377	tcellmatch_LSTM_CV1	tcellmatch	LSTM_CV1
222	tcellmatch_LSTM_CV1	All	Average	25	Regression	Spearman	-0.1601467276015981	tcellmatch_LSTM_CV1	tcellmatch	LSTM_CV1
223	tcellmatch_LSTM_CV1	All	WeightedAverage	25	Regression	Spearman	-0.1601467276015981	tcellmatch_LSTM_CV1	tcellmatch	LSTM_CV1
0	tcellmatch_LSTM_CV2	SIINFEKL	full_data	3800	Classification	AUC	0.4217480622044279	tcellmatch_LSTM_CV2	tcellmatch	LSTM_CV2
1	tcellmatch_LSTM_CV2	SIINFEKL	full_data	3800	Classification	APS	0.347238313244395	tcellmatch_LSTM_CV2	tcellmatch	LSTM_CV2
2	tcellmatch_LSTM_CV2	SIINFEKL	H5	152	Classification	AUC	0.4569536423841059	tcellmatch_LSTM_CV2	tcellmatch	LSTM_CV2
3	tcellmatch_LSTM_CV2	SIINFEKL	H5	152	Classification	APS	0.0120481927710843	tcellmatch_LSTM_CV2	tcellmatch	LSTM_CV2
4	tcellmatch_LSTM_CV2	SIINFEKL	Ed10	152	Classification	AUC	0.293235294117647	tcellmatch_LSTM_CV2	tcellmatch	LSTM_CV2
5	tcellmatch_LSTM_CV2	SIINFEKL	Ed10	152	Classification	APS	0.5556595315757952	tcellmatch_LSTM_CV2	tcellmatch	LSTM_CV2
6	tcellmatch_LSTM_CV2	SIINFEKL	Ed31	152	Classification	AUC	0.3511904761904763	tcellmatch_LSTM_CV2	tcellmatch	LSTM_CV2
7	tcellmatch_LSTM_CV2	SIINFEKL	Ed31	152	Classification	APS	0.2850546853127531	tcellmatch_LSTM_CV2	tcellmatch	LSTM_CV2
8	tcellmatch_LSTM_CV2	SIINFEKL	Ed40	152	Classification	AUC	0.3481707317073171	tcellmatch_LSTM_CV2	tcellmatch	LSTM_CV2
9	tcellmatch_LSTM_CV2	SIINFEKL	Ed40	152	Classification	APS	0.3666533252583798	tcellmatch_LSTM_CV2	tcellmatch	LSTM_CV2
10	tcellmatch_LSTM_CV2	SIINFEKL	Ed46	152	Classification	AUC	0.5871861471861471	tcellmatch_LSTM_CV2	tcellmatch	LSTM_CV2
11	tcellmatch_LSTM_CV2	SIINFEKL	Ed46	152	Classification	APS	0.6147455461555631	tcellmatch_LSTM_CV2	tcellmatch	LSTM_CV2
12	tcellmatch_LSTM_CV2	SIINFEKL	F4	152	Classification	AUC	0.5626293995859213	tcellmatch_LSTM_CV2	tcellmatch	LSTM_CV2
13	tcellmatch_LSTM_CV2	SIINFEKL	F4	152	Classification	APS	0.1312443833857189	tcellmatch_LSTM_CV2	tcellmatch	LSTM_CV2
14	tcellmatch_LSTM_CV2	SIINFEKL	Ed39	152	Classification	AUC	0.4660090642495333	tcellmatch_LSTM_CV2	tcellmatch	LSTM_CV2
15	tcellmatch_LSTM_CV2	SIINFEKL	Ed39	152	Classification	APS	0.196466250080538	tcellmatch_LSTM_CV2	tcellmatch	LSTM_CV2
16	tcellmatch_LSTM_CV2	SIINFEKL	B15	152	Classification	AUC	0.6052083333333333	tcellmatch_LSTM_CV2	tcellmatch	LSTM_CV2
17	tcellmatch_LSTM_CV2	SIINFEKL	B15	152	Classification	APS	0.6136386673320854	tcellmatch_LSTM_CV2	tcellmatch	LSTM_CV2
18	tcellmatch_LSTM_CV2	SIINFEKL	Ed23	152	Classification	AUC	0.3075094115316029	tcellmatch_LSTM_CV2	tcellmatch	LSTM_CV2
19	tcellmatch_LSTM_CV2	SIINFEKL	Ed23	152	Classification	APS	0.5821896791704515	tcellmatch_LSTM_CV2	tcellmatch	LSTM_CV2
20	tcellmatch_LSTM_CV2	SIINFEKL	Ed8	152	Classification	AUC	0.6288156288156288	tcellmatch_LSTM_CV2	tcellmatch	LSTM_CV2
21	tcellmatch_LSTM_CV2	SIINFEKL	Ed8	152	Classification	APS	0.8517349749834057	tcellmatch_LSTM_CV2	tcellmatch	LSTM_CV2
22	tcellmatch_LSTM_CV2	SIINFEKL	E8	152	Classification	AUC	0.5017903645833333	tcellmatch_LSTM_CV2	tcellmatch	LSTM_CV2
23	tcellmatch_LSTM_CV2	SIINFEKL	E8	152	Classification	APS	0.1560385390065858	tcellmatch_LSTM_CV2	tcellmatch	LSTM_CV2
24	tcellmatch_LSTM_CV2	SIINFEKL	Ed45	152	Classification	AUC	0.3440384615384615	tcellmatch_LSTM_CV2	tcellmatch	LSTM_CV2
25	tcellmatch_LSTM_CV2	SIINFEKL	Ed45	152	Classification	APS	0.5996438708720155	tcellmatch_LSTM_CV2	tcellmatch	LSTM_CV2
26	tcellmatch_LSTM_CV2	SIINFEKL	B11	152	Classification	AUC	0.2582503928758511	tcellmatch_LSTM_CV2	tcellmatch	LSTM_CV2
27	tcellmatch_LSTM_CV2	SIINFEKL	B11	152	Classification	APS	0.3305468372953828	tcellmatch_LSTM_CV2	tcellmatch	LSTM_CV2
28	tcellmatch_LSTM_CV2	SIINFEKL	Ed28	152	Classification	AUC	0.5044776119402985	tcellmatch_LSTM_CV2	tcellmatch	LSTM_CV2
29	tcellmatch_LSTM_CV2	SIINFEKL	Ed28	152	Classification	APS	0.4419654486269865	tcellmatch_LSTM_CV2	tcellmatch	LSTM_CV2
30	tcellmatch_LSTM_CV2	SIINFEKL	Ed21	152	Classification	AUC	0.39722740602506	tcellmatch_LSTM_CV2	tcellmatch	LSTM_CV2
31	tcellmatch_LSTM_CV2	SIINFEKL	Ed21	152	Classification	APS	0.7461328566898858	tcellmatch_LSTM_CV2	tcellmatch	LSTM_CV2
32	tcellmatch_LSTM_CV2	SIINFEKL	B13	152	Classification	AUC	0.3740437158469945	tcellmatch_LSTM_CV2	tcellmatch	LSTM_CV2
33	tcellmatch_LSTM_CV2	SIINFEKL	B13	152	Classification	APS	0.1766668967612073	tcellmatch_LSTM_CV2	tcellmatch	LSTM_CV2
34	tcellmatch_LSTM_CV2	SIINFEKL	OTI	152	Classification	AUC	0.3792016806722689	tcellmatch_LSTM_CV2	tcellmatch	LSTM_CV2
35	tcellmatch_LSTM_CV2	SIINFEKL	OTI	152	Classification	APS	0.4724196077638376	tcellmatch_LSTM_CV2	tcellmatch	LSTM_CV2
36	tcellmatch_LSTM_CV2	SIINFEKL	Ed9	152	Classification	AUC	0.5941001400560224	tcellmatch_LSTM_CV2	tcellmatch	LSTM_CV2
37	tcellmatch_LSTM_CV2	SIINFEKL	Ed9	152	Classification	APS	0.6906202233891496	tcellmatch_LSTM_CV2	tcellmatch	LSTM_CV2
38	tcellmatch_LSTM_CV2	SIINFEKL	Ed16-1	152	Classification	AUC	0.3630415561450044	tcellmatch_LSTM_CV2	tcellmatch	LSTM_CV2
39	tcellmatch_LSTM_CV2	SIINFEKL	Ed16-1	152	Classification	APS	0.5291455933507648	tcellmatch_LSTM_CV2	tcellmatch	LSTM_CV2
40	tcellmatch_LSTM_CV2	SIINFEKL	F5	152	Classification	AUC	0.1854304635761589	tcellmatch_LSTM_CV2	tcellmatch	LSTM_CV2
41	tcellmatch_LSTM_CV2	SIINFEKL	F5	152	Classification	APS	0.0080645161290322	tcellmatch_LSTM_CV2	tcellmatch	LSTM_CV2
42	tcellmatch_LSTM_CV2	SIINFEKL	Ed33	152	Classification	AUC	0.3055747922437673	tcellmatch_LSTM_CV2	tcellmatch	LSTM_CV2
43	tcellmatch_LSTM_CV2	SIINFEKL	Ed33	152	Classification	APS	0.3878949415594689	tcellmatch_LSTM_CV2	tcellmatch	LSTM_CV2
44	tcellmatch_LSTM_CV2	SIINFEKL	Ed16-30	152	Classification	AUC	0.3031168831168831	tcellmatch_LSTM_CV2	tcellmatch	LSTM_CV2
45	tcellmatch_LSTM_CV2	SIINFEKL	Ed16-30	152	Classification	APS	0.3964973231883739	tcellmatch_LSTM_CV2	tcellmatch	LSTM_CV2
46	tcellmatch_LSTM_CV2	SIINFEKL	Ed5	152	Classification	AUC	0.3856884057971015	tcellmatch_LSTM_CV2	tcellmatch	LSTM_CV2
47	tcellmatch_LSTM_CV2	SIINFEKL	Ed5	152	Classification	APS	0.5553857416074943	tcellmatch_LSTM_CV2	tcellmatch	LSTM_CV2
48	tcellmatch_LSTM_CV2	SIINFEKL	B3	152	Classification	AUC	0.4120323559150657	tcellmatch_LSTM_CV2	tcellmatch	LSTM_CV2
49	tcellmatch_LSTM_CV2	SIINFEKL	B3	152	Classification	APS	0.1323364310743285	tcellmatch_LSTM_CV2	tcellmatch	LSTM_CV2
50	tcellmatch_LSTM_CV2	SIINFEKL	G6	152	Classification	AUC	0.5006802721088435	tcellmatch_LSTM_CV2	tcellmatch	LSTM_CV2
51	tcellmatch_LSTM_CV2	SIINFEKL	G6	152	Classification	APS	0.0586415580539011	tcellmatch_LSTM_CV2	tcellmatch	LSTM_CV2
52	tcellmatch_LSTM_CV2	SIINFEKL	full_data	3800	Classification	F1-Score	0.5876231183794833	tcellmatch_LSTM_CV2	tcellmatch	LSTM_CV2
53	tcellmatch_LSTM_CV2	SIINFEKL	full_data	3800	Classification	Accuracy	0.4160526315789474	tcellmatch_LSTM_CV2	tcellmatch	LSTM_CV2
54	tcellmatch_LSTM_CV2	SIINFEKL	full_data	3800	Classification	Precision	0.4160526315789474	tcellmatch_LSTM_CV2	tcellmatch	LSTM_CV2
55	tcellmatch_LSTM_CV2	SIINFEKL	full_data	3800	Classification	Recall	1.0	tcellmatch_LSTM_CV2	tcellmatch	LSTM_CV2
56	tcellmatch_LSTM_CV2	SIINFEKL	H5	152	Classification	F1-Score	0.0130718954248366	tcellmatch_LSTM_CV2	tcellmatch	LSTM_CV2
57	tcellmatch_LSTM_CV2	SIINFEKL	H5	152	Classification	Accuracy	0.006578947368421	tcellmatch_LSTM_CV2	tcellmatch	LSTM_CV2
58	tcellmatch_LSTM_CV2	SIINFEKL	H5	152	Classification	Precision	0.006578947368421	tcellmatch_LSTM_CV2	tcellmatch	LSTM_CV2
59	tcellmatch_LSTM_CV2	SIINFEKL	H5	152	Classification	Recall	1.0	tcellmatch_LSTM_CV2	tcellmatch	LSTM_CV2
60	tcellmatch_LSTM_CV2	SIINFEKL	Ed10	152	Classification	F1-Score	0.8031496062992126	tcellmatch_LSTM_CV2	tcellmatch	LSTM_CV2
61	tcellmatch_LSTM_CV2	SIINFEKL	Ed10	152	Classification	Accuracy	0.6710526315789473	tcellmatch_LSTM_CV2	tcellmatch	LSTM_CV2
62	tcellmatch_LSTM_CV2	SIINFEKL	Ed10	152	Classification	Precision	0.6710526315789473	tcellmatch_LSTM_CV2	tcellmatch	LSTM_CV2
63	tcellmatch_LSTM_CV2	SIINFEKL	Ed10	152	Classification	Recall	1.0	tcellmatch_LSTM_CV2	tcellmatch	LSTM_CV2
64	tcellmatch_LSTM_CV2	SIINFEKL	Ed31	152	Classification	F1-Score	0.5384615384615384	tcellmatch_LSTM_CV2	tcellmatch	LSTM_CV2
65	tcellmatch_LSTM_CV2	SIINFEKL	Ed31	152	Classification	Accuracy	0.3684210526315789	tcellmatch_LSTM_CV2	tcellmatch	LSTM_CV2
66	tcellmatch_LSTM_CV2	SIINFEKL	Ed31	152	Classification	Precision	0.3684210526315789	tcellmatch_LSTM_CV2	tcellmatch	LSTM_CV2
67	tcellmatch_LSTM_CV2	SIINFEKL	Ed31	152	Classification	Recall	1.0	tcellmatch_LSTM_CV2	tcellmatch	LSTM_CV2
68	tcellmatch_LSTM_CV2	SIINFEKL	Ed40	152	Classification	F1-Score	0.6306306306306306	tcellmatch_LSTM_CV2	tcellmatch	LSTM_CV2
69	tcellmatch_LSTM_CV2	SIINFEKL	Ed40	152	Classification	Accuracy	0.4605263157894737	tcellmatch_LSTM_CV2	tcellmatch	LSTM_CV2
70	tcellmatch_LSTM_CV2	SIINFEKL	Ed40	152	Classification	Precision	0.4605263157894737	tcellmatch_LSTM_CV2	tcellmatch	LSTM_CV2
71	tcellmatch_LSTM_CV2	SIINFEKL	Ed40	152	Classification	Recall	1.0	tcellmatch_LSTM_CV2	tcellmatch	LSTM_CV2
72	tcellmatch_LSTM_CV2	SIINFEKL	Ed46	152	Classification	F1-Score	0.6607929515418501	tcellmatch_LSTM_CV2	tcellmatch	LSTM_CV2
73	tcellmatch_LSTM_CV2	SIINFEKL	Ed46	152	Classification	Accuracy	0.4934210526315789	tcellmatch_LSTM_CV2	tcellmatch	LSTM_CV2
74	tcellmatch_LSTM_CV2	SIINFEKL	Ed46	152	Classification	Precision	0.4934210526315789	tcellmatch_LSTM_CV2	tcellmatch	LSTM_CV2
75	tcellmatch_LSTM_CV2	SIINFEKL	Ed46	152	Classification	Recall	1.0	tcellmatch_LSTM_CV2	tcellmatch	LSTM_CV2
76	tcellmatch_LSTM_CV2	SIINFEKL	F4	152	Classification	F1-Score	0.1686746987951807	tcellmatch_LSTM_CV2	tcellmatch	LSTM_CV2
77	tcellmatch_LSTM_CV2	SIINFEKL	F4	152	Classification	Accuracy	0.0921052631578947	tcellmatch_LSTM_CV2	tcellmatch	LSTM_CV2
78	tcellmatch_LSTM_CV2	SIINFEKL	F4	152	Classification	Precision	0.0921052631578947	tcellmatch_LSTM_CV2	tcellmatch	LSTM_CV2
79	tcellmatch_LSTM_CV2	SIINFEKL	F4	152	Classification	Recall	1.0	tcellmatch_LSTM_CV2	tcellmatch	LSTM_CV2
80	tcellmatch_LSTM_CV2	SIINFEKL	Ed39	152	Classification	F1-Score	0.3387978142076502	tcellmatch_LSTM_CV2	tcellmatch	LSTM_CV2
81	tcellmatch_LSTM_CV2	SIINFEKL	Ed39	152	Classification	Accuracy	0.2039473684210526	tcellmatch_LSTM_CV2	tcellmatch	LSTM_CV2
82	tcellmatch_LSTM_CV2	SIINFEKL	Ed39	152	Classification	Precision	0.2039473684210526	tcellmatch_LSTM_CV2	tcellmatch	LSTM_CV2
83	tcellmatch_LSTM_CV2	SIINFEKL	Ed39	152	Classification	Recall	1.0	tcellmatch_LSTM_CV2	tcellmatch	LSTM_CV2
84	tcellmatch_LSTM_CV2	SIINFEKL	B15	152	Classification	F1-Score	0.6428571428571429	tcellmatch_LSTM_CV2	tcellmatch	LSTM_CV2
85	tcellmatch_LSTM_CV2	SIINFEKL	B15	152	Classification	Accuracy	0.4736842105263157	tcellmatch_LSTM_CV2	tcellmatch	LSTM_CV2
86	tcellmatch_LSTM_CV2	SIINFEKL	B15	152	Classification	Precision	0.4736842105263157	tcellmatch_LSTM_CV2	tcellmatch	LSTM_CV2
87	tcellmatch_LSTM_CV2	SIINFEKL	B15	152	Classification	Recall	1.0	tcellmatch_LSTM_CV2	tcellmatch	LSTM_CV2
88	tcellmatch_LSTM_CV2	SIINFEKL	Ed23	152	Classification	F1-Score	0.807843137254902	tcellmatch_LSTM_CV2	tcellmatch	LSTM_CV2
89	tcellmatch_LSTM_CV2	SIINFEKL	Ed23	152	Classification	Accuracy	0.6776315789473685	tcellmatch_LSTM_CV2	tcellmatch	LSTM_CV2
90	tcellmatch_LSTM_CV2	SIINFEKL	Ed23	152	Classification	Precision	0.6776315789473685	tcellmatch_LSTM_CV2	tcellmatch	LSTM_CV2
91	tcellmatch_LSTM_CV2	SIINFEKL	Ed23	152	Classification	Recall	1.0	tcellmatch_LSTM_CV2	tcellmatch	LSTM_CV2
92	tcellmatch_LSTM_CV2	SIINFEKL	Ed8	152	Classification	F1-Score	0.8698884758364311	tcellmatch_LSTM_CV2	tcellmatch	LSTM_CV2
93	tcellmatch_LSTM_CV2	SIINFEKL	Ed8	152	Classification	Accuracy	0.7697368421052632	tcellmatch_LSTM_CV2	tcellmatch	LSTM_CV2
94	tcellmatch_LSTM_CV2	SIINFEKL	Ed8	152	Classification	Precision	0.7697368421052632	tcellmatch_LSTM_CV2	tcellmatch	LSTM_CV2
95	tcellmatch_LSTM_CV2	SIINFEKL	Ed8	152	Classification	Recall	1.0	tcellmatch_LSTM_CV2	tcellmatch	LSTM_CV2
96	tcellmatch_LSTM_CV2	SIINFEKL	E8	152	Classification	F1-Score	0.2727272727272727	tcellmatch_LSTM_CV2	tcellmatch	LSTM_CV2
97	tcellmatch_LSTM_CV2	SIINFEKL	E8	152	Classification	Accuracy	0.1578947368421052	tcellmatch_LSTM_CV2	tcellmatch	LSTM_CV2
98	tcellmatch_LSTM_CV2	SIINFEKL	E8	152	Classification	Precision	0.1578947368421052	tcellmatch_LSTM_CV2	tcellmatch	LSTM_CV2
99	tcellmatch_LSTM_CV2	SIINFEKL	E8	152	Classification	Recall	1.0	tcellmatch_LSTM_CV2	tcellmatch	LSTM_CV2
100	tcellmatch_LSTM_CV2	SIINFEKL	Ed45	152	Classification	F1-Score	0.7936507936507937	tcellmatch_LSTM_CV2	tcellmatch	LSTM_CV2
101	tcellmatch_LSTM_CV2	SIINFEKL	Ed45	152	Classification	Accuracy	0.6578947368421053	tcellmatch_LSTM_CV2	tcellmatch	LSTM_CV2
102	tcellmatch_LSTM_CV2	SIINFEKL	Ed45	152	Classification	Precision	0.6578947368421053	tcellmatch_LSTM_CV2	tcellmatch	LSTM_CV2
103	tcellmatch_LSTM_CV2	SIINFEKL	Ed45	152	Classification	Recall	1.0	tcellmatch_LSTM_CV2	tcellmatch	LSTM_CV2
104	tcellmatch_LSTM_CV2	SIINFEKL	B11	152	Classification	F1-Score	0.6244343891402715	tcellmatch_LSTM_CV2	tcellmatch	LSTM_CV2
105	tcellmatch_LSTM_CV2	SIINFEKL	B11	152	Classification	Accuracy	0.4539473684210526	tcellmatch_LSTM_CV2	tcellmatch	LSTM_CV2
106	tcellmatch_LSTM_CV2	SIINFEKL	B11	152	Classification	Precision	0.4539473684210526	tcellmatch_LSTM_CV2	tcellmatch	LSTM_CV2
107	tcellmatch_LSTM_CV2	SIINFEKL	B11	152	Classification	Recall	1.0	tcellmatch_LSTM_CV2	tcellmatch	LSTM_CV2
108	tcellmatch_LSTM_CV2	SIINFEKL	Ed28	152	Classification	F1-Score	0.6118721461187214	tcellmatch_LSTM_CV2	tcellmatch	LSTM_CV2
109	tcellmatch_LSTM_CV2	SIINFEKL	Ed28	152	Classification	Accuracy	0.4407894736842105	tcellmatch_LSTM_CV2	tcellmatch	LSTM_CV2
110	tcellmatch_LSTM_CV2	SIINFEKL	Ed28	152	Classification	Precision	0.4407894736842105	tcellmatch_LSTM_CV2	tcellmatch	LSTM_CV2
111	tcellmatch_LSTM_CV2	SIINFEKL	Ed28	152	Classification	Recall	1.0	tcellmatch_LSTM_CV2	tcellmatch	LSTM_CV2
112	tcellmatch_LSTM_CV2	SIINFEKL	Ed21	152	Classification	F1-Score	0.8864468864468864	tcellmatch_LSTM_CV2	tcellmatch	LSTM_CV2
113	tcellmatch_LSTM_CV2	SIINFEKL	Ed21	152	Classification	Accuracy	0.7960526315789473	tcellmatch_LSTM_CV2	tcellmatch	LSTM_CV2
114	tcellmatch_LSTM_CV2	SIINFEKL	Ed21	152	Classification	Precision	0.7960526315789473	tcellmatch_LSTM_CV2	tcellmatch	LSTM_CV2
115	tcellmatch_LSTM_CV2	SIINFEKL	Ed21	152	Classification	Recall	1.0	tcellmatch_LSTM_CV2	tcellmatch	LSTM_CV2
116	tcellmatch_LSTM_CV2	SIINFEKL	B13	152	Classification	F1-Score	0.3296703296703296	tcellmatch_LSTM_CV2	tcellmatch	LSTM_CV2
117	tcellmatch_LSTM_CV2	SIINFEKL	B13	152	Classification	Accuracy	0.1973684210526315	tcellmatch_LSTM_CV2	tcellmatch	LSTM_CV2
118	tcellmatch_LSTM_CV2	SIINFEKL	B13	152	Classification	Precision	0.1973684210526315	tcellmatch_LSTM_CV2	tcellmatch	LSTM_CV2
119	tcellmatch_LSTM_CV2	SIINFEKL	B13	152	Classification	Recall	1.0	tcellmatch_LSTM_CV2	tcellmatch	LSTM_CV2
120	tcellmatch_LSTM_CV2	SIINFEKL	OTI	152	Classification	F1-Score	0.711864406779661	tcellmatch_LSTM_CV2	tcellmatch	LSTM_CV2
121	tcellmatch_LSTM_CV2	SIINFEKL	OTI	152	Classification	Accuracy	0.5526315789473685	tcellmatch_LSTM_CV2	tcellmatch	LSTM_CV2
122	tcellmatch_LSTM_CV2	SIINFEKL	OTI	152	Classification	Precision	0.5526315789473685	tcellmatch_LSTM_CV2	tcellmatch	LSTM_CV2
123	tcellmatch_LSTM_CV2	SIINFEKL	OTI	152	Classification	Recall	1.0	tcellmatch_LSTM_CV2	tcellmatch	LSTM_CV2
124	tcellmatch_LSTM_CV2	SIINFEKL	Ed9	152	Classification	F1-Score	0.711864406779661	tcellmatch_LSTM_CV2	tcellmatch	LSTM_CV2
125	tcellmatch_LSTM_CV2	SIINFEKL	Ed9	152	Classification	Accuracy	0.5526315789473685	tcellmatch_LSTM_CV2	tcellmatch	LSTM_CV2
126	tcellmatch_LSTM_CV2	SIINFEKL	Ed9	152	Classification	Precision	0.5526315789473685	tcellmatch_LSTM_CV2	tcellmatch	LSTM_CV2
127	tcellmatch_LSTM_CV2	SIINFEKL	Ed9	152	Classification	Recall	1.0	tcellmatch_LSTM_CV2	tcellmatch	LSTM_CV2
128	tcellmatch_LSTM_CV2	SIINFEKL	Ed16-1	152	Classification	F1-Score	0.7280334728033473	tcellmatch_LSTM_CV2	tcellmatch	LSTM_CV2
129	tcellmatch_LSTM_CV2	SIINFEKL	Ed16-1	152	Classification	Accuracy	0.5723684210526315	tcellmatch_LSTM_CV2	tcellmatch	LSTM_CV2
130	tcellmatch_LSTM_CV2	SIINFEKL	Ed16-1	152	Classification	Precision	0.5723684210526315	tcellmatch_LSTM_CV2	tcellmatch	LSTM_CV2
131	tcellmatch_LSTM_CV2	SIINFEKL	Ed16-1	152	Classification	Recall	1.0	tcellmatch_LSTM_CV2	tcellmatch	LSTM_CV2
132	tcellmatch_LSTM_CV2	SIINFEKL	F5	152	Classification	F1-Score	0.0130718954248366	tcellmatch_LSTM_CV2	tcellmatch	LSTM_CV2
133	tcellmatch_LSTM_CV2	SIINFEKL	F5	152	Classification	Accuracy	0.006578947368421	tcellmatch_LSTM_CV2	tcellmatch	LSTM_CV2
134	tcellmatch_LSTM_CV2	SIINFEKL	F5	152	Classification	Precision	0.006578947368421	tcellmatch_LSTM_CV2	tcellmatch	LSTM_CV2
135	tcellmatch_LSTM_CV2	SIINFEKL	F5	152	Classification	Recall	1.0	tcellmatch_LSTM_CV2	tcellmatch	LSTM_CV2
136	tcellmatch_LSTM_CV2	SIINFEKL	Ed33	152	Classification	F1-Score	0.6666666666666666	tcellmatch_LSTM_CV2	tcellmatch	LSTM_CV2
137	tcellmatch_LSTM_CV2	SIINFEKL	Ed33	152	Classification	Accuracy	0.5	tcellmatch_LSTM_CV2	tcellmatch	LSTM_CV2
138	tcellmatch_LSTM_CV2	SIINFEKL	Ed33	152	Classification	Precision	0.5	tcellmatch_LSTM_CV2	tcellmatch	LSTM_CV2
139	tcellmatch_LSTM_CV2	SIINFEKL	Ed33	152	Classification	Recall	1.0	tcellmatch_LSTM_CV2	tcellmatch	LSTM_CV2
140	tcellmatch_LSTM_CV2	SIINFEKL	Ed16-30	152	Classification	F1-Score	0.6724890829694323	tcellmatch_LSTM_CV2	tcellmatch	LSTM_CV2
141	tcellmatch_LSTM_CV2	SIINFEKL	Ed16-30	152	Classification	Accuracy	0.506578947368421	tcellmatch_LSTM_CV2	tcellmatch	LSTM_CV2
142	tcellmatch_LSTM_CV2	SIINFEKL	Ed16-30	152	Classification	Precision	0.506578947368421	tcellmatch_LSTM_CV2	tcellmatch	LSTM_CV2
143	tcellmatch_LSTM_CV2	SIINFEKL	Ed16-30	152	Classification	Recall	1.0	tcellmatch_LSTM_CV2	tcellmatch	LSTM_CV2
144	tcellmatch_LSTM_CV2	SIINFEKL	Ed5	152	Classification	F1-Score	0.7540983606557378	tcellmatch_LSTM_CV2	tcellmatch	LSTM_CV2
145	tcellmatch_LSTM_CV2	SIINFEKL	Ed5	152	Classification	Accuracy	0.6052631578947368	tcellmatch_LSTM_CV2	tcellmatch	LSTM_CV2
146	tcellmatch_LSTM_CV2	SIINFEKL	Ed5	152	Classification	Precision	0.6052631578947368	tcellmatch_LSTM_CV2	tcellmatch	LSTM_CV2
147	tcellmatch_LSTM_CV2	SIINFEKL	Ed5	152	Classification	Recall	1.0	tcellmatch_LSTM_CV2	tcellmatch	LSTM_CV2
148	tcellmatch_LSTM_CV2	SIINFEKL	B3	152	Classification	F1-Score	0.2628571428571428	tcellmatch_LSTM_CV2	tcellmatch	LSTM_CV2
149	tcellmatch_LSTM_CV2	SIINFEKL	B3	152	Classification	Accuracy	0.1513157894736842	tcellmatch_LSTM_CV2	tcellmatch	LSTM_CV2
150	tcellmatch_LSTM_CV2	SIINFEKL	B3	152	Classification	Precision	0.1513157894736842	tcellmatch_LSTM_CV2	tcellmatch	LSTM_CV2
151	tcellmatch_LSTM_CV2	SIINFEKL	B3	152	Classification	Recall	1.0	tcellmatch_LSTM_CV2	tcellmatch	LSTM_CV2
152	tcellmatch_LSTM_CV2	SIINFEKL	G6	152	Classification	F1-Score	0.0636942675159235	tcellmatch_LSTM_CV2	tcellmatch	LSTM_CV2
153	tcellmatch_LSTM_CV2	SIINFEKL	G6	152	Classification	Accuracy	0.0328947368421052	tcellmatch_LSTM_CV2	tcellmatch	LSTM_CV2
154	tcellmatch_LSTM_CV2	SIINFEKL	G6	152	Classification	Precision	0.0328947368421052	tcellmatch_LSTM_CV2	tcellmatch	LSTM_CV2
155	tcellmatch_LSTM_CV2	SIINFEKL	G6	152	Classification	Recall	1.0	tcellmatch_LSTM_CV2	tcellmatch	LSTM_CV2
156	tcellmatch_LSTM_CV2	SIINFEKL	full_data	3800	Regression	Pearson	-0.1197501963590725	tcellmatch_LSTM_CV2	tcellmatch	LSTM_CV2
157	tcellmatch_LSTM_CV2	SIINFEKL	full_data	3800	Regression	Spearman	-0.1701725571873764	tcellmatch_LSTM_CV2	tcellmatch	LSTM_CV2
158	tcellmatch_LSTM_CV2	SIINFEKL	H5	152	Regression	Pearson	0.1126021145163676	tcellmatch_LSTM_CV2	tcellmatch	LSTM_CV2
159	tcellmatch_LSTM_CV2	SIINFEKL	H5	152	Regression	Spearman	0.2917592386530637	tcellmatch_LSTM_CV2	tcellmatch	LSTM_CV2
160	tcellmatch_LSTM_CV2	SIINFEKL	Ed10	152	Regression	Pearson	-0.3234598419666957	tcellmatch_LSTM_CV2	tcellmatch	LSTM_CV2
161	tcellmatch_LSTM_CV2	SIINFEKL	Ed10	152	Regression	Spearman	-0.2664950074294102	tcellmatch_LSTM_CV2	tcellmatch	LSTM_CV2
162	tcellmatch_LSTM_CV2	SIINFEKL	Ed31	152	Regression	Pearson	-0.2835791576635995	tcellmatch_LSTM_CV2	tcellmatch	LSTM_CV2
163	tcellmatch_LSTM_CV2	SIINFEKL	Ed31	152	Regression	Spearman	-0.2546597912430909	tcellmatch_LSTM_CV2	tcellmatch	LSTM_CV2
164	tcellmatch_LSTM_CV2	SIINFEKL	Ed40	152	Regression	Pearson	-0.3141322587929454	tcellmatch_LSTM_CV2	tcellmatch	LSTM_CV2
165	tcellmatch_LSTM_CV2	SIINFEKL	Ed40	152	Regression	Spearman	-0.2910837107232447	tcellmatch_LSTM_CV2	tcellmatch	LSTM_CV2
166	tcellmatch_LSTM_CV2	SIINFEKL	Ed46	152	Regression	Pearson	0.1713938714097913	tcellmatch_LSTM_CV2	tcellmatch	LSTM_CV2
167	tcellmatch_LSTM_CV2	SIINFEKL	Ed46	152	Regression	Spearman	0.14122151751994	tcellmatch_LSTM_CV2	tcellmatch	LSTM_CV2
168	tcellmatch_LSTM_CV2	SIINFEKL	F4	152	Regression	Pearson	0.1242245730744712	tcellmatch_LSTM_CV2	tcellmatch	LSTM_CV2
169	tcellmatch_LSTM_CV2	SIINFEKL	F4	152	Regression	Spearman	0.1753251080483477	tcellmatch_LSTM_CV2	tcellmatch	LSTM_CV2
170	tcellmatch_LSTM_CV2	SIINFEKL	Ed39	152	Regression	Pearson	-0.1924703719346644	tcellmatch_LSTM_CV2	tcellmatch	LSTM_CV2
171	tcellmatch_LSTM_CV2	SIINFEKL	Ed39	152	Regression	Spearman	-0.2218070324273931	tcellmatch_LSTM_CV2	tcellmatch	LSTM_CV2
172	tcellmatch_LSTM_CV2	SIINFEKL	B15	152	Regression	Pearson	0.2447698474662199	tcellmatch_LSTM_CV2	tcellmatch	LSTM_CV2
173	tcellmatch_LSTM_CV2	SIINFEKL	B15	152	Regression	Spearman	0.2122959817900579	tcellmatch_LSTM_CV2	tcellmatch	LSTM_CV2
174	tcellmatch_LSTM_CV2	SIINFEKL	Ed23	152	Regression	Pearson	-0.1938282852817354	tcellmatch_LSTM_CV2	tcellmatch	LSTM_CV2
175	tcellmatch_LSTM_CV2	SIINFEKL	Ed23	152	Regression	Spearman	-0.1791786874695213	tcellmatch_LSTM_CV2	tcellmatch	LSTM_CV2
176	tcellmatch_LSTM_CV2	SIINFEKL	Ed8	152	Regression	Pearson	0.1959332570358043	tcellmatch_LSTM_CV2	tcellmatch	LSTM_CV2
177	tcellmatch_LSTM_CV2	SIINFEKL	Ed8	152	Regression	Spearman	0.0932834418351682	tcellmatch_LSTM_CV2	tcellmatch	LSTM_CV2
178	tcellmatch_LSTM_CV2	SIINFEKL	E8	152	Regression	Pearson	-0.0919505960335058	tcellmatch_LSTM_CV2	tcellmatch	LSTM_CV2
179	tcellmatch_LSTM_CV2	SIINFEKL	E8	152	Regression	Spearman	-0.1972901627442971	tcellmatch_LSTM_CV2	tcellmatch	LSTM_CV2
180	tcellmatch_LSTM_CV2	SIINFEKL	Ed45	152	Regression	Pearson	-0.3583709032782209	tcellmatch_LSTM_CV2	tcellmatch	LSTM_CV2
181	tcellmatch_LSTM_CV2	SIINFEKL	Ed45	152	Regression	Spearman	-0.3669669279977065	tcellmatch_LSTM_CV2	tcellmatch	LSTM_CV2
182	tcellmatch_LSTM_CV2	SIINFEKL	B11	152	Regression	Pearson	-0.2678893636669307	tcellmatch_LSTM_CV2	tcellmatch	LSTM_CV2
183	tcellmatch_LSTM_CV2	SIINFEKL	B11	152	Regression	Spearman	-0.3104208314274557	tcellmatch_LSTM_CV2	tcellmatch	LSTM_CV2
184	tcellmatch_LSTM_CV2	SIINFEKL	Ed28	152	Regression	Pearson	0.0846612681392859	tcellmatch_LSTM_CV2	tcellmatch	LSTM_CV2
185	tcellmatch_LSTM_CV2	SIINFEKL	Ed28	152	Regression	Spearman	0.0682314065410921	tcellmatch_LSTM_CV2	tcellmatch	LSTM_CV2
186	tcellmatch_LSTM_CV2	SIINFEKL	Ed21	152	Regression	Pearson	-0.1612663189178773	tcellmatch_LSTM_CV2	tcellmatch	LSTM_CV2
187	tcellmatch_LSTM_CV2	SIINFEKL	Ed21	152	Regression	Spearman	-0.0814139847120487	tcellmatch_LSTM_CV2	tcellmatch	LSTM_CV2
188	tcellmatch_LSTM_CV2	SIINFEKL	B13	152	Regression	Pearson	-0.1389980373025055	tcellmatch_LSTM_CV2	tcellmatch	LSTM_CV2
189	tcellmatch_LSTM_CV2	SIINFEKL	B13	152	Regression	Spearman	-0.246513340529854	tcellmatch_LSTM_CV2	tcellmatch	LSTM_CV2
190	tcellmatch_LSTM_CV2	SIINFEKL	OTI	152	Regression	Pearson	-0.2102404651604153	tcellmatch_LSTM_CV2	tcellmatch	LSTM_CV2
191	tcellmatch_LSTM_CV2	SIINFEKL	OTI	152	Regression	Spearman	-0.1602356497069059	tcellmatch_LSTM_CV2	tcellmatch	LSTM_CV2
192	tcellmatch_LSTM_CV2	SIINFEKL	Ed9	152	Regression	Pearson	0.2703333426918932	tcellmatch_LSTM_CV2	tcellmatch	LSTM_CV2
193	tcellmatch_LSTM_CV2	SIINFEKL	Ed9	152	Regression	Spearman	0.2331789605378705	tcellmatch_LSTM_CV2	tcellmatch	LSTM_CV2
194	tcellmatch_LSTM_CV2	SIINFEKL	Ed16-1	152	Regression	Pearson	-0.2233530604114357	tcellmatch_LSTM_CV2	tcellmatch	LSTM_CV2
195	tcellmatch_LSTM_CV2	SIINFEKL	Ed16-1	152	Regression	Spearman	-0.2447477053476044	tcellmatch_LSTM_CV2	tcellmatch	LSTM_CV2
196	tcellmatch_LSTM_CV2	SIINFEKL	F5	152	Regression	Pearson	0.0928646054222981	tcellmatch_LSTM_CV2	tcellmatch	LSTM_CV2
197	tcellmatch_LSTM_CV2	SIINFEKL	F5	152	Regression	Spearman	0.0748770563165886	tcellmatch_LSTM_CV2	tcellmatch	LSTM_CV2
198	tcellmatch_LSTM_CV2	SIINFEKL	Ed33	152	Regression	Pearson	-0.3211243666114722	tcellmatch_LSTM_CV2	tcellmatch	LSTM_CV2
199	tcellmatch_LSTM_CV2	SIINFEKL	Ed33	152	Regression	Spearman	-0.2699714492246793	tcellmatch_LSTM_CV2	tcellmatch	LSTM_CV2
200	tcellmatch_LSTM_CV2	SIINFEKL	Ed16-30	152	Regression	Pearson	-0.2900261472105634	tcellmatch_LSTM_CV2	tcellmatch	LSTM_CV2
201	tcellmatch_LSTM_CV2	SIINFEKL	Ed16-30	152	Regression	Spearman	-0.3150746487969736	tcellmatch_LSTM_CV2	tcellmatch	LSTM_CV2
202	tcellmatch_LSTM_CV2	SIINFEKL	Ed5	152	Regression	Pearson	-0.2268865397878276	tcellmatch_LSTM_CV2	tcellmatch	LSTM_CV2
203	tcellmatch_LSTM_CV2	SIINFEKL	Ed5	152	Regression	Spearman	-0.2445540046189319	tcellmatch_LSTM_CV2	tcellmatch	LSTM_CV2
204	tcellmatch_LSTM_CV2	SIINFEKL	B3	152	Regression	Pearson	-0.101713368592151	tcellmatch_LSTM_CV2	tcellmatch	LSTM_CV2
205	tcellmatch_LSTM_CV2	SIINFEKL	B3	152	Regression	Spearman	-0.2155277582349087	tcellmatch_LSTM_CV2	tcellmatch	LSTM_CV2
206	tcellmatch_LSTM_CV2	SIINFEKL	G6	152	Regression	Pearson	-0.1207492685818195	tcellmatch_LSTM_CV2	tcellmatch	LSTM_CV2
[truncated: 5,841 more rows]
