# Supplementary material for: Benchmarking of T cell receptor-epitope predictors with ePytope-TCR
Source: Cell Genom. 2025 Jul 7;5(8):100946. doi: 10.1016/j.xgen.2025.100946 (PMC12366652; doi:10.1016/j.xgen.2025.100946)
Supplement: Data S6. Predictions of the murine mutation dataset, related to Figure 3 — Prediction score for applicable methods between all combinations of epitopes and TCRs of the mutation dataset [file mmc7.csv]

	Epitope	TCR	Activation Score	Label	MHC	CDR3_alpha	CDR3_beta	V_alpha	J_alpha	V_beta	J_beta	dataset	VDJ_d_gene	atm-tcr	attntap_VDJDB	bertrand	epitcr_WO_MHC	ergo-i_AE_VDJDB	ergo-ii_VDJDB	imrex_FULL	itcep	panpep	tcellmatch_LINEAR_CV1	teim	teinet_SMALL_DS	titan	tulip-tcr
0	AIINFEKL	B11	26.91099074359978	0	H2-Kb	CAAGSNYQLIW	CASSGGTGRNTLYF	TRAV14-1*01	TRAJ33*01	TRBV13-3*01	TRBJ1-3*01	SIINFEKL		1.0	0.19452676	0.43144825	0.9633333333333334	0.0586790405213832	0.0164406783878803	0.6369632	0.0045	0.5631519	0.99914217	0.04719685	0.05333328	0.52663136	-28.904603958129883
1	CIINFEKL	B11	6.310568593391047	0	H2-Kb	CAAGSNYQLIW	CASSGGTGRNTLYF	TRAV14-1*01	TRAJ33*01	TRBV13-3*01	TRBJ1-3*01	SIINFEKL		0.9999998807907104	0.26758173	0.43205482	0.9466666666666668	0.2146763205528259	0.0111896749585866	0.69985664	0.0045	0.3885683	0.9999291	0.054240603	0.12518016	0.575651	-29.687862396240234
2	DIINFEKL	B11	22.09286583889289	0	H2-Kb	CAAGSNYQLIW	CASSGGTGRNTLYF	TRAV14-1*01	TRAJ33*01	TRBV13-3*01	TRBJ1-3*01	SIINFEKL		1.0	0.17184368	0.4430223	0.9566666666666668	0.4177398085594177	0.0135937249287962	0.6817022	0.0046	0.29902864	0.99410415	0.04123159	0.51424664	0.30681652	-25.674015045166016
3	EIINFEKL	B11	10.72914174771648	0	H2-Kb	CAAGSNYQLIW	CASSGGTGRNTLYF	TRAV14-1*01	TRAJ33*01	TRBV13-3*01	TRBJ1-3*01	SIINFEKL		1.0	0.18443146	0.44042102	0.9633333333333334	0.0019686035811901	0.0281549580395221	0.69735104	0.0044	0.5835177	0.98924375	0.04615241	0.11721495	0.29192653	-33.599891662597656
4	FIINFEKL	B11	0.9636249943945228	0	H2-Kb	CAAGSNYQLIW	CASSGGTGRNTLYF	TRAV14-1*01	TRAJ33*01	TRBV13-3*01	TRBJ1-3*01	SIINFEKL		0.9999992847442628	0.1339385	0.43012664	0.9633333333333334	0.2509774267673492	0.0270876884460449	0.63625926	0.0046	0.6086514	0.99930084	0.057093177	0.121695034	0.65879166	-31.978145599365234
5	GIINFEKL	B11	33.72687491591785	0	H2-Kb	CAAGSNYQLIW	CASSGGTGRNTLYF	TRAV14-1*01	TRAJ33*01	TRBV13-3*01	TRBJ1-3*01	SIINFEKL		0.9999998807907104	0.20219463	0.43924305	0.9433333333333334	0.3865605890750885	0.0140926167368888	0.4041673	0.0046	0.71886194	0.99975204	0.04843833	0.05775285	0.14983727	-27.43630599975586
6	HIINFEKL	B11	20.177367351730386	0	H2-Kb	CAAGSNYQLIW	CASSGGTGRNTLYF	TRAV14-1*01	TRAJ33*01	TRBV13-3*01	TRBJ1-3*01	SIINFEKL		1.0	0.16645548	0.44713953	0.96	0.3850200772285461	0.0124787241220474	0.5197907	0.0045	0.5238574	0.99956954	0.049341854	0.08520653	0.33245644	-23.247699737548828
7	IIINFEKL	B11	1.0928917589274347	0	H2-Kb	CAAGSNYQLIW	CASSGGTGRNTLYF	TRAV14-1*01	TRAJ33*01	TRBV13-3*01	TRBJ1-3*01	SIINFEKL		1.0	0.19072004	0.44939685	0.9733333333333334	0.4145265519618988	0.0145094292238354	0.7334923	0.0047	0.69638157	0.99816024	0.054717455	0.1213932	0.43816411	-31.26041984558105
8	KIINFEKL	B11	13.173458817059082	0	H2-Kb	CAAGSNYQLIW	CASSGGTGRNTLYF	TRAV14-1*01	TRAJ33*01	TRBV13-3*01	TRBJ1-3*01	SIINFEKL		1.0	0.14485392	0.45340583	0.9666666666666668	0.5032781362533569	0.0150875858962535	0.46788692	0.0044	0.4568206	0.9984362	0.04826214	0.08767226	0.3545252	-33.66275787353516
9	LIINFEKL	B11	1.034134138685202	0	H2-Kb	CAAGSNYQLIW	CASSGGTGRNTLYF	TRAV14-1*01	TRAJ33*01	TRBV13-3*01	TRBJ1-3*01	SIINFEKL		1.0	0.23186159	0.45236698	0.9833333333333332	0.2511362731456756	0.0258237179368734	0.7166911	0.0045	0.75644326	0.9974261	0.060560737	0.12070616	0.3936546	-30.460182189941406
10	MIINFEKL	B11	1.6217103635294363	0	H2-Kb	CAAGSNYQLIW	CASSGGTGRNTLYF	TRAV14-1*01	TRAJ33*01	TRBV13-3*01	TRBJ1-3*01	SIINFEKL		0.9999998807907104	0.19283642	0.43070492	0.9833333333333332	0.3959020674228668	0.0073711266741156	0.5686844	0.0046	0.4302803	0.9967515	0.054948583	0.08059429	0.5016569	-27.98540496826172
11	NIINFEKL	B11	7.133175299204212	0	H2-Kb	CAAGSNYQLIW	CASSGGTGRNTLYF	TRAV14-1*01	TRAJ33*01	TRBV13-3*01	TRBJ1-3*01	SIINFEKL		1.0	0.30863756	0.44190225	0.9466666666666668	0.0340165682137012	0.0259538795799016	0.55165565	0.0045	0.6656245	0.99803996	0.051638797	0.11996445	0.21862796	-27.64919662475586
12	PIINFEKL	B11	6.287065545294155	0	H2-Kb	CAAGSNYQLIW	CASSGGTGRNTLYF	TRAV14-1*01	TRAJ33*01	TRBV13-3*01	TRBJ1-3*01	SIINFEKL		1.0	0.20502384	0.44546187	0.9633333333333334	0.0906722694635391	0.0046670651063323	0.5530525	0.0046	0.65850556	0.9995769	0.0551235	0.16998324	0.38131896	-35.32410430908203
13	QIINFEKL	B11	8.61386737415229	0	H2-Kb	CAAGSNYQLIW	CASSGGTGRNTLYF	TRAV14-1*01	TRAJ33*01	TRBV13-3*01	TRBJ1-3*01	SIINFEKL		0.9999991655349731	0.109280795	0.4349376	0.9733333333333334	0.4100613296031952	0.0154339112341403	0.570015	0.0046	0.68887174	0.9848111	0.04147462	0.124630146	0.19111016	-33.138206481933594
14	RIINFEKL	B11	13.843295710242442	0	H2-Kb	CAAGSNYQLIW	CASSGGTGRNTLYF	TRAV14-1*01	TRAJ33*01	TRBV13-3*01	TRBJ1-3*01	SIINFEKL		0.9999995231628418	0.23647769	0.44093978	0.97	0.4022399187088012	0.0118446741253137	0.4011602	0.0046	0.661232	0.99638665	0.0379389	0.08763644	0.13927677	-36.75080108642578
15	TIINFEKL	B11	14.595393271764928	0	H2-Kb	CAAGSNYQLIW	CASSGGTGRNTLYF	TRAV14-1*01	TRAJ33*01	TRBV13-3*01	TRBJ1-3*01	SIINFEKL		1.0	0.15594856	0.44512644	0.9866666666666668	0.4943860471248626	0.0120996441692113	0.5253346	0.0046	0.7401676	0.99062395	0.055235468	0.08804724	0.54696137	-27.35651588439941
16	VIINFEKL	B11	1.3984314066089527	0	H2-Kb	CAAGSNYQLIW	CASSGGTGRNTLYF	TRAV14-1*01	TRAJ33*01	TRBV13-3*01	TRBJ1-3*01	SIINFEKL		0.9999998807907104	0.30301332	0.44543132	0.9766666666666668	0.4170508682727813	0.0173413082957267	0.75297564	0.0046	0.67522573	0.99818885	0.05830408	0.16833898	0.448189	-25.41132926940918
17	WIINFEKL	B11	5.6642347483045805	0	H2-Kb	CAAGSNYQLIW	CASSGGTGRNTLYF	TRAV14-1*01	TRAJ33*01	TRBV13-3*01	TRBJ1-3*01	SIINFEKL		1.0	0.17698851	0.43576297	0.97	0.0234542619436979	0.0064766183495521	0.71652186	0.0046	0.6273333	0.999733	0.073621385	0.09937357	0.50245976	-29.30988121032715
18	YIINFEKL	B11	22.433660058719745	0	H2-Kb	CAAGSNYQLIW	CASSGGTGRNTLYF	TRAV14-1*01	TRAJ33*01	TRBV13-3*01	TRBJ1-3*01	SIINFEKL		1.0	0.12546931	0.44280574	0.97	0.443971186876297	0.0030749284196645	0.6723283	0.0046	0.6422818	0.9987134	0.048763525	0.13740705	0.3945625	-25.999725341796875
19	SAINFEKL	B11	79.20527432872038	1	H2-Kb	CAAGSNYQLIW	CASSGGTGRNTLYF	TRAV14-1*01	TRAJ33*01	TRBV13-3*01	TRBJ1-3*01	SIINFEKL		0.9999998807907104	0.18349686	0.44238916	0.9666666666666668	0.9097902178764344	0.0232003461569547	0.5564569	0.0045	0.72316307	0.19653457	0.04416571	0.04301153	0.14921327	-23.54093170166016
20	SCINFEKL	B11	75.91484737093627	1	H2-Kb	CAAGSNYQLIW	CASSGGTGRNTLYF	TRAV14-1*01	TRAJ33*01	TRBV13-3*01	TRBJ1-3*01	SIINFEKL		1.0	0.115211405	0.4442399	0.97	0.9345542192459106	0.0205900892615318	0.5891603	0.0046	0.35080376	0.7745337	0.042132255	0.091250405	0.15719225	-27.857879638671875
21	SDINFEKL	B11	64.63338406020853	1	H2-Kb	CAAGSNYQLIW	CASSGGTGRNTLYF	TRAV14-1*01	TRAJ33*01	TRBV13-3*01	TRBJ1-3*01	SIINFEKL		1.0	0.17343916	0.46569517	0.9733333333333334	0.9585115313529968	0.028705833479762	0.49997914	0.0041	0.7577218	0.036632746	0.05228599	0.117833495	0.37587568	-30.15260505676269
22	SEINFEKL	B11	75.32727116851393	1	H2-Kb	CAAGSNYQLIW	CASSGGTGRNTLYF	TRAV14-1*01	TRAJ33*01	TRBV13-3*01	TRBJ1-3*01	SIINFEKL		1.0	0.14432828	0.45235306	0.9833333333333332	0.9293971061706544	0.0188987217843532	0.48854986	0.0047	0.56137437	0.34644252	0.045545805	0.1207751	0.38798198	-34.6663932800293
23	SFINFEKL	B11	61.81301828858136	1	H2-Kb	CAAGSNYQLIW	CASSGGTGRNTLYF	TRAV14-1*01	TRAJ33*01	TRBV13-3*01	TRBJ1-3*01	SIINFEKL		0.9999998807907104	0.11959185	0.46054178	0.9766666666666668	0.1150131449103355	0.0217110514640808	0.701877	0.0941	0.24659887	0.9999913	0.058379173	0.097185574	0.6699046	-21.3286247253418
24	SGINFEKL	B11	62.04804876955029	1	H2-Kb	CAAGSNYQLIW	CASSGGTGRNTLYF	TRAV14-1*01	TRAJ33*01	TRBV13-3*01	TRBJ1-3*01	SIINFEKL		1.0	0.113136835	0.4630467	0.9666666666666668	0.4357841908931732	0.0135614722967147	0.56977034	0.0045	0.5936432	0.07389721	0.04852577	0.052915048	0.2575572	-22.482357025146484
25	SHINFEKL	B11	54.40955791384097	1	H2-Kb	CAAGSNYQLIW	CASSGGTGRNTLYF	TRAV14-1*01	TRAJ33*01	TRBV13-3*01	TRBJ1-3*01	SIINFEKL		0.9999998807907104	0.115681835	0.4408727	0.9766666666666668	0.7894529104232788	0.0148569270968437	0.46503082	0.0041	0.5959261	0.9399843	0.048135538	0.16555592	0.5718963	-28.302621841430664
26	SKINFEKL	B11	55.34967983771669	1	H2-Kb	CAAGSNYQLIW	CASSGGTGRNTLYF	TRAV14-1*01	TRAJ33*01	TRBV13-3*01	TRBJ1-3*01	SIINFEKL		1.0	0.12899028	0.46495938	0.9833333333333332	0.9170077443122864	0.0217306166887283	0.26073453	0.0039	0.42384136	0.25301266	0.04341238	0.06589112	0.4906069	-29.978343963623047
27	SLINFEKL	B11	88.60649379169666	1	H2-Kb	CAAGSNYQLIW	CASSGGTGRNTLYF	TRAV14-1*01	TRAJ33*01	TRBV13-3*01	TRBJ1-3*01	SIINFEKL		1.0	0.16541405	0.44493192	0.9666666666666668	0.5718486905097961	0.0181298516690731	0.57689357	0.0045	0.31540895	0.9988784	0.04888616	0.075553164	0.49117827	-20.2054443359375
28	SMINFEKL	B11	87.31382614636756	1	H2-Kb	CAAGSNYQLIW	CASSGGTGRNTLYF	TRAV14-1*01	TRAJ33*01	TRBV13-3*01	TRBJ1-3*01	SIINFEKL		0.9999998807907104	0.1101375	0.44819188	0.97	0.4304301738739013	0.0086542600765824	0.6535626	0.0325	0.6290873	0.9956229	0.04976037	0.4736173	0.29323632	-20.16944122314453
29	SNINFEKL	B11	52.529314066089526	1	H2-Kb	CAAGSNYQLIW	CASSGGTGRNTLYF	TRAV14-1*01	TRAJ33*01	TRBV13-3*01	TRBJ1-3*01	SIINFEKL		1.0	0.13403541	0.4344885	0.9833333333333332	0.9208731055259703	0.0274333581328392	0.5661155	0.0044	0.6564766	0.09585571	0.0620433	0.18258652	0.3778779	-20.686925888061523
30	SPINFEKL	B11	69.21647866332175	1	H2-Kb	CAAGSNYQLIW	CASSGGTGRNTLYF	TRAV14-1*01	TRAJ33*01	TRBV13-3*01	TRBJ1-3*01	SIINFEKL		1.0	0.08977393	0.4658831	0.9733333333333334	0.8481299877166748	0.0074519691988825	0.49037093	0.0045	0.74796176	0.16649488	0.057027884	0.10449577	0.13900328	-29.84772491455078
31	SQINFEKL	B11	54.762103635294366	1	H2-Kb	CAAGSNYQLIW	CASSGGTGRNTLYF	TRAV14-1*01	TRAJ33*01	TRBV13-3*01	TRBJ1-3*01	SIINFEKL		1.0	0.14908578	0.45275655	0.9833333333333332	0.395596832036972	0.0163602046668529	0.5589154	0.0049	0.5730455	0.29086196	0.03987474	0.1735256	0.3990744	-24.19223976135254
32	SRINFEKL	B11	65.10344502214639	1	H2-Kb	CAAGSNYQLIW	CASSGGTGRNTLYF	TRAV14-1*01	TRAJ33*01	TRBV13-3*01	TRBJ1-3*01	SIINFEKL		0.9999996423721312	0.13535261	0.4447734	0.9833333333333332	0.7610552310943604	0.0249332506209611	0.14256689	0.0049	0.7609484	0.6609734	0.04166317	0.098327436	0.13619643	-28.119319915771484
33	SSINFEKL	B11	71.44926823252659	1	H2-Kb	CAAGSNYQLIW	CASSGGTGRNTLYF	TRAV14-1*01	TRAJ33*01	TRBV13-3*01	TRBJ1-3*01	SIINFEKL		1.0	0.12305016	0.45842576	0.9766666666666668	0.9607589244842528	0.026784311980009	0.537103	0.0045	0.53084195	0.10699144	0.057419736	0.15202248	0.1790057	-27.736019134521484
34	STINFEKL	B11	71.33175299204213	1	H2-Kb	CAAGSNYQLIW	CASSGGTGRNTLYF	TRAV14-1*01	TRAJ33*01	TRBV13-3*01	TRBJ1-3*01	SIINFEKL		0.9999998807907104	0.17421664	0.45566654	0.9733333333333334	0.9627561569213868	0.0102958884090185	0.48401952	0.0046	0.7831495	0.53033423	0.057976212	0.45150492	0.52330405	-23.605209350585938
35	SVINFEKL	B11	81.20303341695629	1	H2-Kb	CAAGSNYQLIW	CASSGGTGRNTLYF	TRAV14-1*01	TRAJ33*01	TRBV13-3*01	TRBJ1-3*01	SIINFEKL		1.0	0.16331314	0.4440784	0.9733333333333334	0.7986512780189514	0.0190417990088462	0.5786436	0.0045	0.46807972	0.98538685	0.054701015	0.41209012	0.49672428	-14.814355850219728
36	SWINFEKL	B11	55.34967983771669	1	H2-Kb	CAAGSNYQLIW	CASSGGTGRNTLYF	TRAV14-1*01	TRAJ33*01	TRBV13-3*01	TRBJ1-3*01	SIINFEKL		1.0	0.11145248	0.44856444	0.97	0.1553084552288055	0.0103359641507267	0.54941857	0.0045	0.70850873	0.9994418	0.054807797	0.35514522	0.5747607	-30.4389762878418
37	SYINFEKL	B11	47.71118898200737	1	H2-Kb	CAAGSNYQLIW	CASSGGTGRNTLYF	TRAV14-1*01	TRAJ33*01	TRBV13-3*01	TRBJ1-3*01	SIINFEKL		1.0	0.14619027	0.46155828	0.97	0.5834549069404602	0.004388861823827	0.7021078	0.0336	0.70359874	0.99979824	0.05072014	0.03329338	0.25418633	-24.77297019958496
38	SIANFEKL	B11	50.649069994119	1	H2-Kb	CAAGSNYQLIW	CASSGGTGRNTLYF	TRAV14-1*01	TRAJ33*01	TRBV13-3*01	TRBJ1-3*01	SIINFEKL		1.0	0.5472545	0.4231794	0.9366666666666666	0.8565319180488586	0.0326431654393672	0.7094116	0.005	0.69330513	0.9909271	0.077058874	0.06140281	0.15957089	-25.027076721191406
39	SICNFEKL	B11	49.00385662733649	1	H2-Kb	CAAGSNYQLIW	CASSGGTGRNTLYF	TRAV14-1*01	TRAJ33*01	TRBV13-3*01	TRBJ1-3*01	SIINFEKL		1.0	0.39602053	0.43796	0.95	0.8958425521850586	0.0216770078986883	0.6983658	0.0049	0.6873807	0.99663824	0.07434763	0.10261095	0.15204775	-28.64417266845703
40	SIDNFEKL	B11	21.505289614048657	0	H2-Kb	CAAGSNYQLIW	CASSGGTGRNTLYF	TRAV14-1*01	TRAJ33*01	TRBV13-3*01	TRBJ1-3*01	SIINFEKL		1.0	0.30347234	0.47220004	0.9333333333333332	0.928941249847412	0.0261060912162065	0.8388794	0.0051	0.7510523	0.6049728	0.081243716	0.031687483	0.35431364	-25.42023658752441
41	SIENFEKL	B11	63.10568593391048	1	H2-Kb	CAAGSNYQLIW	CASSGGTGRNTLYF	TRAV14-1*01	TRAJ33*01	TRBV13-3*01	TRBJ1-3*01	SIINFEKL		0.9999998807907104	0.26827806	0.4700777	0.92	0.9191429018974304	0.0136587247252464	0.8477571	0.0047	0.72043824	0.34934184	0.06596593	0.21655026	0.36579084	-25.425052642822266
42	SIFNFEKL	B11	10.035801828858135	0	H2-Kb	CAAGSNYQLIW	CASSGGTGRNTLYF	TRAV14-1*01	TRAJ33*01	TRBV13-3*01	TRBJ1-3*01	SIINFEKL		0.9999998807907104	0.244086	0.4580309	0.9666666666666668	0.0841626077890396	0.0167565234005451	0.61143404	0.0032	0.6748266	0.9880846	0.060422756	0.088594414	0.6669058	-23.22141456604004
43	SIGNFEKL	B11	34.19693587785571	0	H2-Kb	CAAGSNYQLIW	CASSGGTGRNTLYF	TRAV14-1*01	TRAJ33*01	TRBV13-3*01	TRBJ1-3*01	SIINFEKL		0.9999997615814208	0.1873108	0.45345652	0.9533333333333334	0.5772927403450012	0.0131699042394757	0.84540415	0.0043	0.6957141	0.9978851	0.058291618	0.23202512	0.25316384	-25.184608459472656
44	SIHNFEKL	B11	22.562926845674568	0	H2-Kb	CAAGSNYQLIW	CASSGGTGRNTLYF	TRAV14-1*01	TRAJ33*01	TRBV13-3*01	TRBJ1-3*01	SIINFEKL		1.0	0.2485829	0.46009496	0.9566666666666668	0.5928643941879272	0.0132685173302888	0.80273324	0.0047	0.7522483	0.6819346	0.057431065	0.1241901	0.5641185	-35.56046295166016
45	SIKNFEKL	B11	44.890823210380205	0	H2-Kb	CAAGSNYQLIW	CASSGGTGRNTLYF	TRAV14-1*01	TRAJ33*01	TRBV13-3*01	TRBJ1-3*01	SIINFEKL		1.0	0.23759572	0.4527718	0.9333333333333332	0.9159125685691832	0.0088338507339358	0.56859285	0.0051	0.34448516	0.76891077	0.06575493	0.10405091	0.45846018	-28.967405319213867
46	SILNFEKL	B11	64.63338406020853	1	H2-Kb	CAAGSNYQLIW	CASSGGTGRNTLYF	TRAV14-1*01	TRAJ33*01	TRBV13-3*01	TRBJ1-3*01	SIINFEKL		0.9999997615814208	0.3649857	0.451435	0.97	0.2644094228744507	0.0088131828233599	0.59960985	0.0044	0.76749206	0.99050415	0.05356186	0.17927793	0.48841217	-21.556882858276367
47	SIMNFEKL	B11	41.2478505311427	0	H2-Kb	CAAGSNYQLIW	CASSGGTGRNTLYF	TRAV14-1*01	TRAJ33*01	TRBV13-3*01	TRBJ1-3*01	SIINFEKL		1.0	0.2846347	0.43550915	0.9533333333333334	0.3599434792995453	0.0089175850152969	0.7690938	0.0347	0.6182143	0.9778526	0.053229786	0.38507846	0.28946942	-21.055850982666016
48	SINNFEKL	B11	80.96800293598736	1	H2-Kb	CAAGSNYQLIW	CASSGGTGRNTLYF	TRAV14-1*01	TRAJ33*01	TRBV13-3*01	TRBJ1-3*01	SIINFEKL		1.0	0.21284813	0.44510433	0.95	0.9320443868637084	0.0308138914406299	0.83424526	0.0042	0.252612	0.8671291	0.068108805	0.06539745	0.34777758	-16.443159103393555
49	SIPNFEKL	B11	66.16108218650658	1	H2-Kb	CAAGSNYQLIW	CASSGGTGRNTLYF	TRAV14-1*01	TRAJ33*01	TRBV13-3*01	TRBJ1-3*01	SIINFEKL		0.9999997615814208	0.17764024	0.4599991	0.9366666666666666	0.7918686270713806	0.0098447846248745	0.8363844	0.005	0.6507695	0.9865787	0.06562948	0.19795421	0.14030224	-26.662416458129883
50	SIQNFEKL	B11	36.07717994982623	0	H2-Kb	CAAGSNYQLIW	CASSGGTGRNTLYF	TRAV14-1*01	TRAJ33*01	TRBV13-3*01	TRBJ1-3*01	SIINFEKL		0.9999996423721312	0.21678805	0.45263436	0.9433333333333334	0.4305786788463592	0.041176687926054	0.85321176	0.0058	0.5210081	0.6250659	0.050916284	0.04966615	0.37729737	-22.860631942749023
51	SIRNFEKL	B11	15.500260645917216	0	H2-Kb	CAAGSNYQLIW	CASSGGTGRNTLYF	TRAV14-1*01	TRAJ33*01	TRBV13-3*01	TRBJ1-3*01	SIINFEKL		1.0	0.20074251	0.46177217	0.94	0.8225380778312683	0.0429456047713756	0.4697955	0.0053	0.36767477	0.8029443	0.05983064	0.042333003	0.14568074	-27.44788932800293
52	SISNFEKL	B11	57.69998464740599	1	H2-Kb	CAAGSNYQLIW	CASSGGTGRNTLYF	TRAV14-1*01	TRAJ33*01	TRBV13-3*01	TRBJ1-3*01	SIINFEKL		0.9999998807907104	0.18588729	0.42974848	0.93	0.9291918873786926	0.0223984830081462	0.8902009	0.0054	0.26691297	0.9713185	0.07250817	0.056341007	0.17302029	-20.750471115112305
53	SITNFEKL	B11	74.26963400415376	1	H2-Kb	CAAGSNYQLIW	CASSGGTGRNTLYF	TRAV14-1*01	TRAJ33*01	TRBV13-3*01	TRBJ1-3*01	SIINFEKL		1.0	0.361603	0.42588928	0.93	0.915037214756012	0.015973063185811	0.8730084	0.0053	0.53908396	0.98154926	0.06459703	0.13910136	0.5114558	-25.469135284423828
54	SIVNFEKL	B11	75.56230164948288	1	H2-Kb	CAAGSNYQLIW	CASSGGTGRNTLYF	TRAV14-1*01	TRAJ33*01	TRBV13-3*01	TRBJ1-3*01	SIINFEKL		0.9999996423721312	0.38658196	0.4377349	0.9666666666666668	0.8518401384353638	0.034972321242094	0.52552974	0.005	0.5658625	0.9960029	0.055774163	0.13614355	0.4554535	-22.315082550048828
55	SIWNFEKL	B11	35.37208828270036	0	H2-Kb	CAAGSNYQLIW	CASSGGTGRNTLYF	TRAV14-1*01	TRAJ33*01	TRBV13-3*01	TRBJ1-3*01	SIINFEKL		1.0	0.33661202	0.4441024	0.97	0.0767627209424972	0.0207322109490633	0.7062881	0.0049	0.6516042	0.9993721	0.042396966	0.055276964	0.57352364	-38.22211456298828
56	SIYNFEKL	B11	15.135963400415376	0	H2-Kb	CAAGSNYQLIW	CASSGGTGRNTLYF	TRAV14-1*01	TRAJ33*01	TRBV13-3*01	TRBJ1-3*01	SIINFEKL		1.0	0.15634881	0.4602492	0.9666666666666668	0.7686479091644287	0.0074300146661698	0.78745335	0.2657	0.51862615	0.92651165	0.047008965	0.01852809	0.25789124	-24.219951629638672
57	SIIAFEKL	B11	1.0223826146367554	0	H2-Kb	CAAGSNYQLIW	CASSGGTGRNTLYF	TRAV14-1*01	TRAJ33*01	TRBV13-3*01	TRBJ1-3*01	SIINFEKL		1.0	0.18712328	0.42558745	0.9666666666666668	0.0477227717638015	0.0222123228013515	0.3803459	0.0798	0.6677949	0.8602203	0.066821896	0.3053592	0.17737843	-27.32734489440918
58	SIICFEKL	B11	0.9636249943945228	0	H2-Kb	CAAGSNYQLIW	CASSGGTGRNTLYF	TRAV14-1*01	TRAJ33*01	TRBV13-3*01	TRBJ1-3*01	SIINFEKL		1.0	0.13007426	0.4289224	0.9633333333333334	0.6231672763824463	0.0178991965949535	0.5137749	0.0813	0.44502005	0.9793711	0.05442531	0.14175054	0.17693725	-26.0677433013916
59	SIIDFEKL	B11	8.743134138685202	0	H2-Kb	CAAGSNYQLIW	CASSGGTGRNTLYF	TRAV14-1*01	TRAJ33*01	TRBV13-3*01	TRBJ1-3*01	SIINFEKL		1.0	0.14906839	0.44052425	0.96	0.402972400188446	0.0173654742538929	0.5130379	0.0709	0.7009892	0.9981411	0.048639167	0.080670536	0.612691	-25.53901100158692
60	SIIEFEKL	B11	10.752644795813373	0	H2-Kb	CAAGSNYQLIW	CASSGGTGRNTLYF	TRAV14-1*01	TRAJ33*01	TRBV13-3*01	TRBJ1-3*01	SIINFEKL		1.0	0.13979639	0.44389793	0.9766666666666668	0.6253675818443298	0.0202065296471118	0.45246613	0.0661	0.40738767	0.9919412	0.049856182	0.11259557	0.5165926	-21.92629051208496
61	SIIFFEKL	B11	0.7873521336678252	0	H2-Kb	CAAGSNYQLIW	CASSGGTGRNTLYF	TRAV14-1*01	TRAJ33*01	TRBV13-3*01	TRBJ1-3*01	SIINFEKL		0.9999942779541016	0.20442347	0.4326822	0.96	0.1308044046163559	0.0226142667233943	0.54712635	0.0889	0.63797414	0.9982663	0.060387246	0.07308468	0.6825078	-25.78071975708008
62	SIIGFEKL	B11	4.594846037474039	0	H2-Kb	CAAGSNYQLIW	CASSGGTGRNTLYF	TRAV14-1*01	TRAJ33*01	TRBV13-3*01	TRBJ1-3*01	SIINFEKL		0.9999998807907104	0.21726522	0.44440016	0.95	0.2007053047418594	0.0115617346018552	0.33982408	0.9592	0.634513	0.9515718	0.05390679	0.11225068	0.23928045	-33.496421813964844
63	SIIHFEKL	B11	4.8063734703460765	0	H2-Kb	CAAGSNYQLIW	CASSGGTGRNTLYF	TRAV14-1*01	TRAJ33*01	TRBV13-3*01	TRBJ1-3*01	SIINFEKL		1.0	0.1108829	0.43734643	0.9666666666666668	0.2396681010723114	0.0144659373909235	0.51986945	0.0739	0.65353745	0.99090636	0.036244642	0.09210413	0.58222145	-29.587587356567383
64	SIIIFEKL	B11	10.82315396252596	0	H2-Kb	CAAGSNYQLIW	CASSGGTGRNTLYF	TRAV14-1*01	TRAJ33*01	TRBV13-3*01	TRBJ1-3*01	SIINFEKL		1.0	0.10224265	0.43696037	0.9633333333333334	0.3502846360206604	0.0158789921551942	0.58938575	0.028	0.636781	0.9788706	0.06456199	0.061449636	0.6939719	-28.76803207397461
65	SIIKFEKL	B11	25.5008078577862	0	H2-Kb	CAAGSNYQLIW	CASSGGTGRNTLYF	TRAV14-1*01	TRAJ33*01	TRBV13-3*01	TRBJ1-3*01	SIINFEKL		1.0	0.10171627	0.44211996	0.98	0.5788318514823914	0.0110864546149969	0.279402	0.0772	0.70980537	0.98994994	0.057406124	0.24168977	0.36166522	-27.321651458740234
66	SIILFEKL	B11	30.43644818235282	0	H2-Kb	CAAGSNYQLIW	CASSGGTGRNTLYF	TRAV14-1*01	TRAJ33*01	TRBV13-3*01	TRBJ1-3*01	SIINFEKL		0.9999997615814208	0.11493519	0.431732	0.9633333333333334	0.0448735654354095	0.011261623352766	0.6283002	0.0038	0.6499176	0.988634	0.0745564	0.09449382	0.588332	-20.486473083496094
67	SIIMFEKL	B11	1.974256084982832	0	H2-Kb	CAAGSNYQLIW	CASSGGTGRNTLYF	TRAV14-1*01	TRAJ33*01	TRBV13-3*01	TRBJ1-3*01	SIINFEKL		1.0	0.12022226	0.4291553	0.96	0.0650517866015434	0.010495526716113	0.56945205	0.0342	0.61692226	0.96819675	0.0661987	0.07055239	0.24839105	-29.19232940673828
68	SIIPFEKL	B11	1.1986554753634533	0	H2-Kb	CAAGSNYQLIW	CASSGGTGRNTLYF	TRAV14-1*01	TRAJ33*01	TRBV13-3*01	TRBJ1-3*01	SIINFEKL		1.0	0.09600926	0.43479475	0.9666666666666668	0.7104285359382629	0.01333171967417	0.43954447	0.1076	0.6289526	0.9172854	0.044939954	0.072135806	0.20730023	-23.124446868896484
69	SIIQFEKL	B11	0.8461097539100577	0	H2-Kb	CAAGSNYQLIW	CASSGGTGRNTLYF	TRAV14-1*01	TRAJ33*01	TRBV13-3*01	TRBJ1-3*01	SIINFEKL		0.9999996423721312	0.15073362	0.43279925	0.98	0.3765807449817657	0.0268377605825662	0.5194262	0.0882	0.6828928	0.97890025	0.039192718	0.48626867	0.47720873	-29.02022933959961
70	SIIRFEKL	B11	20.471155475363457	0	H2-Kb	CAAGSNYQLIW	CASSGGTGRNTLYF	TRAV14-1*01	TRAJ33*01	TRBV13-3*01	TRBJ1-3*01	SIINFEKL		0.9999998807907104	0.10779368	0.4411858	0.98	0.3712632954120636	0.0243578292429447	0.24815384	0.0779	0.3407176	0.99704987	0.041452542	0.12106505	0.3988314	-35.40630340576172
71	SIISFEKL	B11	1.88024389259526	0	H2-Kb	CAAGSNYQLIW	CASSGGTGRNTLYF	TRAV14-1*01	TRAJ33*01	TRBV13-3*01	TRBJ1-3*01	SIINFEKL		1.0	0.123356044	0.4353369	0.9766666666666668	0.3004651665687561	0.0189367420971393	0.4142286	0.0192	0.711969	0.98093796	0.07636952	0.25695264	0.18296468	-26.4346981048584
72	SIITFEKL	B11	1.363176834463613	0	H2-Kb	CAAGSNYQLIW	CASSGGTGRNTLYF	TRAV14-1*01	TRAJ33*01	TRBV13-3*01	TRBJ1-3*01	SIINFEKL		0.9999998807907104	0.22970554	0.43726206	0.97	0.1351810246706009	0.0138061121106147	0.4821854	0.0033	0.52431995	0.9903757	0.061929803	0.119870655	0.61670965	-28.038299560546875
73	SIIVFEKL	B11	0.5993277488926809	0	H2-Kb	CAAGSNYQLIW	CASSGGTGRNTLYF	TRAV14-1*01	TRAJ33*01	TRBV13-3*01	TRBJ1-3*01	SIINFEKL		1.0	0.17558974	0.43332636	0.9666666666666668	0.3318516910076141	0.0189192537218332	0.5553203	0.0844	0.2672093	0.9774914	0.060365416	0.062468454	0.5153649	-32.37617492675781
74	SIIWFEKL	B11	3.5607118763669288	0	H2-Kb	CAAGSNYQLIW	CASSGGTGRNTLYF	TRAV14-1*01	TRAJ33*01	TRBV13-3*01	TRBJ1-3*01	SIINFEKL		0.9999934434890748	0.10784159	0.44083533	0.96	0.0386322848498821	0.0234087947756052	0.40305713	0.1471	0.5939135	0.99899125	0.058215637	0.043445114	0.5868927	-27.210081100463867
75	SIIYFEKL	B11	1.2809161661244874	0	H2-Kb	CAAGSNYQLIW	CASSGGTGRNTLYF	TRAV14-1*01	TRAJ33*01	TRBV13-3*01	TRBJ1-3*01	SIINFEKL		0.9999998807907104	0.12675667	0.4506751	0.9666666666666668	0.6229544281959534	0.0097944606095552	0.5286109	0.1392	0.6113777	0.9979829	0.045419432	0.09411469	0.358391	-33.23025894165039
76	SIINAEKL	B11	88.72400903218114	1	H2-Kb	CAAGSNYQLIW	CASSGGTGRNTLYF	TRAV14-1*01	TRAJ33*01	TRBV13-3*01	TRBJ1-3*01	SIINFEKL		0.9999997615814208	0.08794056	0.4620617	0.9366666666666666	0.8077892661094666	0.0342578254640102	0.6922646	0.0035	0.38130838	0.9618201	0.0514716	0.035761	0.33422524	-24.63387680053711
77	SIINCEKL	B11	81.32054865744074	1	H2-Kb	CAAGSNYQLIW	CASSGGTGRNTLYF	TRAV14-1*01	TRAJ33*01	TRBV13-3*01	TRBJ1-3*01	SIINFEKL		1.0	0.09529091	0.43382558	0.97	0.8539509773254395	0.0186254922300577	0.6497593	0.0035	0.30197382	0.97006935	0.032234997	0.07577358	0.3537916	-22.601957321166992
78	SIINDEKL	B11	55.23216459723223	1	H2-Kb	CAAGSNYQLIW	CASSGGTGRNTLYF	TRAV14-1*01	TRAJ33*01	TRBV13-3*01	TRBJ1-3*01	SIINFEKL		1.0	0.10659852	0.43441617	0.95	0.7448202967643738	0.0178425535559654	0.87580633	0.0035	0.60004836	0.9759587	0.064118244	0.037622195	0.30393255	-23.61607551574707
79	SIINEEKL	B11	53.58695123044971	1	H2-Kb	CAAGSNYQLIW	CASSGGTGRNTLYF	TRAV14-1*01	TRAJ33*01	TRBV13-3*01	TRBJ1-3*01	SIINFEKL		1.0	0.101053305	0.43523815	0.95	0.9075722098350524	0.0178950224071741	0.8701706	0.0369	0.61076236	0.9954809	0.046316106	0.005030287	0.27465594	-23.551921844482425
80	SIINGEKL	B11	63.57574689584834	1	H2-Kb	CAAGSNYQLIW	CASSGGTGRNTLYF	TRAV14-1*01	TRAJ33*01	TRBV13-3*01	TRBJ1-3*01	SIINFEKL		1.0	0.11725591	0.43361765	0.96	0.5662947297096252	0.0180025361478328	0.77667016	0.0096	0.7220255	0.9624352	0.049684092	0.56220526	0.45564565	-31.55033302307129
81	SIINHEKL	B11	83.90588394809897	1	H2-Kb	CAAGSNYQLIW	CASSGGTGRNTLYF	TRAV14-1*01	TRAJ33*01	TRBV13-3*01	TRBJ1-3*01	SIINFEKL		0.9999972581863404	0.0894207	0.4463743	0.95	0.2354236245155334	0.0168611723929643	0.82040274	0.0034	0.5476704	0.99458694	0.040050514	0.0023388772	0.28108546	-33.03392791748047
82	SIINIEKL	B11	84.4934603747404	1	H2-Kb	CAAGSNYQLIW	CASSGGTGRNTLYF	TRAV14-1*01	TRAJ33*01	TRBV13-3*01	TRBJ1-3*01	SIINFEKL		0.9999995231628418	0.10436455	0.4420567	0.9766666666666668	0.6806215047836304	0.02509506046772	0.75051147	0.0051	0.6967933	0.99001426	0.073113985	0.05373056	0.30454487	-24.413414001464844
83	SIINKEKL	B11	59.93277421661083	1	H2-Kb	CAAGSNYQLIW	CASSGGTGRNTLYF	TRAV14-1*01	TRAJ33*01	TRBV13-3*01	TRBJ1-3*01	SIINFEKL		0.9999748468399048	0.10874226	0.43270785	0.95	0.7486599683761597	0.0171320736408233	0.8780629	0.0115	0.5021034	0.99492043	0.043946803	0.012744852	0.16857393	-39.043243408203125
84	SIINLEKL	B11	76.50242379757768	1	H2-Kb	CAAGSNYQLIW	CASSGGTGRNTLYF	TRAV14-1*01	TRAJ33*01	TRBV13-3*01	TRBJ1-3*01	SIINFEKL		0.999998927116394	0.101804785	0.43429026	0.9733333333333334	0.2122664153575897	0.0162843652069568	0.727773	0.0036	0.7504339	0.99661565	0.055622704	0.04313615	0.3349038	-23.42335700988769
85	SIINMEKL	B11	81.79060961937861	1	H2-Kb	CAAGSNYQLIW	CASSGGTGRNTLYF	TRAV14-1*01	TRAJ33*01	TRBV13-3*01	TRBJ1-3*01	SIINFEKL		1.0	0.09266881	0.42751423	0.9666666666666668	0.7099462747573853	0.0222074463963508	0.5613909	0.0371	0.42482573	0.99707127	0.054390464	0.0572893	0.240852	-23.249759674072266
86	SIINNEKL	B11	58.757621811766185	1	H2-Kb	CAAGSNYQLIW	CASSGGTGRNTLYF	TRAV14-1*01	TRAJ33*01	TRBV13-3*01	TRBJ1-3*01	SIINFEKL		0.9999998807907104	0.09088391	0.43860778	0.9533333333333334	0.8707708716392517	0.0255539007484912	0.85124344	0.0036	0.6745289	0.9240568	0.072649665	0.021988215	0.2517676	-31.296890258789062
87	SIINPEKL	B11	71.33175299204213	1	H2-Kb	CAAGSNYQLIW	CASSGGTGRNTLYF	TRAV14-1*01	TRAJ33*01	TRBV13-3*01	TRBJ1-3*01	SIINFEKL		1.0	0.10093884	0.446202	0.94	0.8018123507499695	0.0169983878731727	0.67681366	0.0039	0.6694432	0.98788637	0.048709158	0.021332664	0.29712173	-28.83602333068848
88	SIINQEKL	B11	68.51138722041496	1	H2-Kb	CAAGSNYQLIW	CASSGGTGRNTLYF	TRAV14-1*01	TRAJ33*01	TRBV13-3*01	TRBJ1-3*01	SIINFEKL		1.0	0.10093174	0.42798766	0.9466666666666668	0.7252059578895569	0.0375969968736171	0.8220434	0.0043	0.6809745	0.9989636	0.030388134	0.026584871	0.2469202	-21.49459457397461
89	SIINREKL	B11	83.78836870761452	1	H2-Kb	CAAGSNYQLIW	CASSGGTGRNTLYF	TRAV14-1*01	TRAJ33*01	TRBV13-3*01	TRBJ1-3*01	SIINFEKL		0.9999986886978148	0.0881283	0.4318046	0.9533333333333334	0.7688743472099304	0.0403610132634639	0.846462	0.0041	0.6848854	0.9920867	0.032315966	0.0837345	0.20929335	-33.081764221191406
90	SIINSEKL	B11	86.13867374152291	1	H2-Kb	CAAGSNYQLIW	CASSGGTGRNTLYF	TRAV14-1*01	TRAJ33*01	TRBV13-3*01	TRBJ1-3*01	SIINFEKL		0.9999998807907104	0.087375425	0.44316354	0.9466666666666668	0.7944368720054626	0.0163122229278087	0.73167545	0.0035	0.73180497	0.9593221	0.06372902	0.009871622	0.3297211	-25.208759307861328
91	SIINTEKL	B11	80.4979419740495	1	H2-Kb	CAAGSNYQLIW	CASSGGTGRNTLYF	TRAV14-1*01	TRAJ33*01	TRBV13-3*01	TRBJ1-3*01	SIINFEKL		0.9999384880065918	0.09375029	0.45008534	0.92	0.5876122713088989	0.0253271795809268	0.66104203	0.0033	0.6873114	0.92963934	0.060116403	0.01313655	0.3859942	-22.04663848876953
92	SIINVEKL	B11	65.80853646505318	1	H2-Kb	CAAGSNYQLIW	CASSGGTGRNTLYF	TRAV14-1*01	TRAJ33*01	TRBV13-3*01	TRBJ1-3*01	SIINFEKL		1.0	0.10125248	0.45326805	0.9733333333333334	0.8181450963020325	0.0303461384028196	0.73357755	0.215	0.6331718	0.97511023	0.06714764	0.011916185	0.3169589	-19.286521911621094
93	SIINWEKL	B11	82.4957010622854	1	H2-Kb	CAAGSNYQLIW	CASSGGTGRNTLYF	TRAV14-1*01	TRAJ33*01	TRBV13-3*01	TRBJ1-3*01	SIINFEKL		0.9999991655349731	0.10144877	0.4308542	0.9533333333333334	0.4498772025108337	0.0306214150041341	0.4819559	0.0036	0.65671	0.9994082	0.033638164	0.11863657	0.43668818	-34.37187957763672
94	SIINYEKL	B11	77.56006096193786	1	H2-Kb	CAAGSNYQLIW	CASSGGTGRNTLYF	TRAV14-1*01	TRAJ33*01	TRBV13-3*01	TRBJ1-3*01	SIINFEKL		0.9999972581863404	0.09571271	0.43548942	0.9666666666666668	0.7634856700897217	0.0160894561558961	0.58822334	0.0036	0.7150794	0.99737716	0.031848732	0.08791666	0.28529868	-26.07762908935547
95	SIINFAKL	B11	32.551722511073194	0	H2-Kb	CAAGSNYQLIW	CASSGGTGRNTLYF	TRAV14-1*01	TRAJ33*01	TRBV13-3*01	TRBJ1-3*01	SIINFEKL		1.0	0.13297716	0.4360489	0.9366666666666666	0.5544059872627258	0.0201044771820306	0.5539355	0.0036	0.3527849	0.9942261	0.049679704	0.038952626	0.1935064	-21.032859802246094
96	SIINFCKL	B11	15.75879419740495	0	H2-Kb	CAAGSNYQLIW	CASSGGTGRNTLYF	TRAV14-1*01	TRAJ33*01	TRBV13-3*01	TRBJ1-3*01	SIINFEKL		1.0	0.10738324	0.44476694	0.9433333333333334	0.5587596893310547	0.0155875319615006	0.49752265	0.0036	0.73636216	0.98858297	0.04361145	0.09372581	0.17035706	-22.732690811157227
97	SIINFDKL	B11	58.17004560934385	1	H2-Kb	CAAGSNYQLIW	CASSGGTGRNTLYF	TRAV14-1*01	TRAJ33*01	TRBV13-3*01	TRBJ1-3*01	SIINFEKL		1.0	0.15915784	0.44529542	0.9633333333333334	0.5747759342193604	0.0137667190283536	0.53801554	0.0034	0.56607443	0.9992922	0.055633724	0.027302867	0.57258815	-17.442134857177734
98	SIINFFKL	B11	39.48512192387573	0	H2-Kb	CAAGSNYQLIW	CASSGGTGRNTLYF	TRAV14-1*01	TRAJ33*01	TRBV13-3*01	TRBJ1-3*01	SIINFEKL		1.0	0.16063556	0.44104964	0.94	0.5207298994064331	0.0196972638368606	0.5940766	0.9542	0.25415567	0.9951719	0.052477095	0.08872269	0.69646376	-20.860782623291016
99	SIINFGKL	B11	37.01730187370195	0	H2-Kb	CAAGSNYQLIW	CASSGGTGRNTLYF	TRAV14-1*01	TRAJ33*01	TRBV13-3*01	TRBJ1-3*01	SIINFEKL		1.0	0.114719756	0.46346185	0.9666666666666668	0.5111724734306335	0.0113036353141069	0.4274499	0.0036	0.60591966	0.99938357	0.045787897	0.033915263	0.26151773	-20.763187408447266
100	SIINFHKL	B11	37.13481711418642	0	H2-Kb	CAAGSNYQLIW	CASSGGTGRNTLYF	TRAV14-1*01	TRAJ33*01	TRBV13-3*01	TRBJ1-3*01	SIINFEKL		1.0	0.13065222	0.44758946	0.9666666666666668	0.370259553194046	0.0192257203161716	0.7142095	0.0033	0.61008835	0.99860835	0.033533134	0.02365056	0.5862906	-25.65858459472656
101	SIINFIKL	B11	14.936187491591786	0	H2-Kb	CAAGSNYQLIW	CASSGGTGRNTLYF	TRAV14-1*01	TRAJ33*01	TRBV13-3*01	TRBJ1-3*01	SIINFEKL		1.0	0.10635712	0.45692384	0.9233333333333332	0.5817195773124695	0.0213487595319747	0.61841667	0.0041	0.39645207	0.9834825	0.061023522	0.12803587	0.5970729	-15.27161979675293
102	SIINFKKL	B11	35.37208828270036	0	H2-Kb	CAAGSNYQLIW	CASSGGTGRNTLYF	TRAV14-1*01	TRAJ33*01	TRBV13-3*01	TRBJ1-3*01	SIINFEKL		1.0	0.18979192	0.45976704	0.97	0.5508654713630676	0.0051258732564747	0.71356106	0.0036	0.30221957	0.99865776	0.054647356	0.067813076	0.15767229	-25.80862617492676
103	SIINFLKL	B11	29.37881101799264	0	H2-Kb	CAAGSNYQLIW	CASSGGTGRNTLYF	TRAV14-1*01	TRAJ33*01	TRBV13-3*01	TRBJ1-3*01	SIINFEKL		1.0	0.14129777	0.4569417	0.92	0.5222398638725281	0.0195435006171464	0.6019696	0.0049	0.6023729	0.9733343	0.05570294	0.10772901	0.4262668	-20.914459228515625
104	SIINFMKL	B11	34.9020273207625	0	H2-Kb	CAAGSNYQLIW	CASSGGTGRNTLYF	TRAV14-1*01	TRAJ33*01	TRBV13-3*01	TRBJ1-3*01	SIINFEKL		1.0	0.09983718	0.4441276	0.9333333333333332	0.486107587814331	0.0322197638452053	0.5539799	0.0049	0.62823254	0.93202674	0.054825816	0.080201626	0.19035278	-21.724998474121094
105	SIINFNKL	B11	34.9020273207625	0	H2-Kb	CAAGSNYQLIW	CASSGGTGRNTLYF	TRAV14-1*01	TRAJ33*01	TRBV13-3*01	TRBJ1-3*01	SIINFEKL		1.0	0.103054926	0.45612296	0.9666666666666668	0.4710376560688019	0.029345516115427	0.70652074	0.0036	0.7320209	0.99805665	0.0609723	0.43018848	0.4970108	-18.701953887939453
106	SIINFPKL	B11	30.083902460899424	0	H2-Kb	CAAGSNYQLIW	CASSGGTGRNTLYF	TRAV14-1*01	TRAJ33*01	TRBV13-3*01	TRBJ1-3*01	SIINFEKL		0.9999997615814208	0.13855824	0.44462582	0.96	0.6046593189239502	0.0144126964733004	0.46866825	0.0071	0.5599227	0.9971828	0.03985285	0.078625076	0.17190126	-22.86068344116211
107	SIINFQKL	B11	36.54724091176409	0	H2-Kb	CAAGSNYQLIW	CASSGGTGRNTLYF	TRAV14-1*01	TRAJ33*01	TRBV13-3*01	TRBJ1-3*01	SIINFEKL		1.0	0.18251806	0.43533397	0.97	0.4893260300159454	0.0298927277326583	0.722711	0.005	0.7264581	0.99631166	0.044376	0.11225291	0.560239	-18.751230239868164
108	SIINFRKL	B11	29.02626529653924	0	H2-Kb	CAAGSNYQLIW	CASSGGTGRNTLYF	TRAV14-1*01	TRAJ33*01	TRBV13-3*01	TRBJ1-3*01	SIINFEKL		1.0	0.107466854	0.462783	0.9633333333333334	0.3309773504734039	0.0471627302467823	0.7348418	0.0055	0.5096694	0.9992429	0.04193562	0.05657346	0.40207148	-18.9621810913086
109	SIINFSKL	B11	49.356402348789885	1	H2-Kb	CAAGSNYQLIW	CASSGGTGRNTLYF	TRAV14-1*01	TRAJ33*01	TRBV13-3*01	TRBJ1-3*01	SIINFEKL		1.0	0.12448311	0.4601287	0.9733333333333334	0.6947146654129028	0.0150617305189371	0.41620028	0.0045	0.76813483	0.9957191	0.054841187	0.24746984	0.15921773	-21.613597869873047
110	SIINFTKL	B11	37.83990855709321	0	H2-Kb	CAAGSNYQLIW	CASSGGTGRNTLYF	TRAV14-1*01	TRAJ33*01	TRBV13-3*01	TRBJ1-3*01	SIINFEKL		1.0	0.12587005	0.45336166	0.97	0.3064901530742645	0.0243192967027425	0.48446172	0.0038	0.4339574	0.9891552	0.061726525	0.4085316	0.3256751	-21.16706657409668
111	SIINFVKL	B11	20.99997405754355	0	H2-Kb	CAAGSNYQLIW	CASSGGTGRNTLYF	TRAV14-1*01	TRAJ33*01	TRBV13-3*01	TRBJ1-3*01	SIINFEKL		1.0	0.11589761	0.46073413	0.92	0.5185614824295044	0.0195480156689882	0.57007885	0.1135	0.6875155	0.9884751	0.055862594	0.07718158	0.25677973	-18.803773880004883
112	SIINFWKL	B11	37.48736283563981	0	H2-Kb	CAAGSNYQLIW	CASSGGTGRNTLYF	TRAV14-1*01	TRAJ33*01	TRBV13-3*01	TRBJ1-3*01	SIINFEKL		0.9999874830245972	0.11473887	0.44525743	0.9433333333333334	0.4256171584129333	0.0485096238553524	0.6290848	0.0036	0.6801213	0.999347	0.042998258	0.06654515	0.54040873	-22.47836303710937
113	SIINFYKL	B11	28.321173853632445	0	H2-Kb	CAAGSNYQLIW	CASSGGTGRNTLYF	TRAV14-1*01	TRAJ33*01	TRBV13-3*01	TRBJ1-3*01	SIINFEKL		1.0	0.15037002	0.44134212	0.94	0.4623089432716369	0.0137004656717181	0.69599974	0.182	0.70276	0.99857605	0.03513074	0.110227615	0.3423841	-22.19265365600586
114	SIINFEAL	B11	36.429725671279634	0	H2-Kb	CAAGSNYQLIW	CASSGGTGRNTLYF	TRAV14-1*01	TRAJ33*01	TRBV13-3*01	TRBJ1-3*01	SIINFEKL		1.0	0.22576447	0.45094395	0.9433333333333334	0.4935612082481384	0.046389102935791	0.5202978	0.0026	0.6840385	0.9837861	0.036057904	0.09710895	0.32092676	-18.34155464172364
115	SIINFECL	B11	35.72463400415376	0	H2-Kb	CAAGSNYQLIW	CASSGGTGRNTLYF	TRAV14-1*01	TRAJ33*01	TRBV13-3*01	TRBJ1-3*01	SIINFEKL		1.0	0.16109347	0.44134635	0.9233333333333332	0.5206608772277832	0.0338759124279022	0.4727604	0.0028	0.74296886	0.9500623	0.04020559	0.13691336	0.3167667	-24.291454315185547
116	SIINFEDL	B11	49.591432829758816	1	H2-Kb	CAAGSNYQLIW	CASSGGTGRNTLYF	TRAV14-1*01	TRAJ33*01	TRBV13-3*01	TRBJ1-3*01	SIINFEKL		1.0	0.14814962	0.4424699	0.9666666666666668	0.4796404838562011	0.0336917862296104	0.52215147	0.0024	0.69945526	0.9954839	0.052646358	0.07482449	0.4123131	-20.5058822631836
117	SIINFEEL	B11	31.37657010622854	0	H2-Kb	CAAGSNYQLIW	CASSGGTGRNTLYF	TRAV14-1*01	TRAJ33*01	TRBV13-3*01	TRBJ1-3*01	SIINFEKL		1.0	0.13456003	0.44340602	0.9766666666666668	0.4474940598011017	0.0339191369712352	0.53241825	0.0225	0.6518673	0.99142873	0.050957672	0.066613264	0.40498185	-20.343549728393555
118	SIINFEFL	B11	31.964146308650868	0	H2-Kb	CAAGSNYQLIW	CASSGGTGRNTLYF	TRAV14-1*01	TRAJ33*01	TRBV13-3*01	TRBJ1-3*01	SIINFEKL		1.0	0.20729657	0.44195914	0.93	0.4943130910396576	0.0440167933702468	0.6245022	0.0031	0.6720109	0.96968687	0.059176695	0.03208773	0.5784353	-20.10822105407715
119	SIINFEGL	B11	42.42300293598735	0	H2-Kb	CAAGSNYQLIW	CASSGGTGRNTLYF	TRAV14-1*01	TRAJ33*01	TRBV13-3*01	TRBJ1-3*01	SIINFEKL		1.0	0.1432481	0.4502088	0.9466666666666668	0.5219626426696777	0.0330112352967262	0.5185988	0.0582	0.74140775	0.9974556	0.03428071	0.08488561	0.19273439	-16.934011459350586
120	SIINFEHL	B11	67.68878031280462	1	H2-Kb	CAAGSNYQLIW	CASSGGTGRNTLYF	TRAV14-1*01	TRAJ33*01	TRBV13-3*01	TRBJ1-3*01	SIINFEKL		1.0	0.1093006	0.4491716	0.9533333333333334	0.5507218837738037	0.0328823775053024	0.6384317	0.0033	0.3392399	0.996736	0.039138786	0.07907141	0.5441369	-19.74852752685547
121	SIINFEIL	B11	37.83990855709321	0	H2-Kb	CAAGSNYQLIW	CASSGGTGRNTLYF	TRAV14-1*01	TRAJ33*01	TRBV13-3*01	TRBJ1-3*01	SIINFEKL		1.0	0.09939812	0.4478953	0.92	0.5250632762908936	0.0356527306139469	0.54789025	0.029	0.7548094	0.9672388	0.07164337	0.12240699	0.696965	-15.666754722595217
122	SIINFELL	B11	34.07942063737124	0	H2-Kb	CAAGSNYQLIW	CASSGGTGRNTLYF	TRAV14-1*01	TRAJ33*01	TRBV13-3*01	TRBJ1-3*01	SIINFEKL		1.0	0.1677957	0.45024344	0.9166666666666666	0.5245239734649658	0.0335187837481498	0.53407854	0.0034	0.5819179	0.97841585	0.07391396	0.121575184	0.5220599	-15.887303352355955
123	SIINFEML	B11	33.37432919446445	0	H2-Kb	CAAGSNYQLIW	CASSGGTGRNTLYF	TRAV14-1*01	TRAJ33*01	TRBV13-3*01	TRBJ1-3*01	SIINFEKL		1.0	0.15062383	0.44626212	0.94	0.4710350632667541	0.0365735813975334	0.507111	0.0035	0.24024689	0.9886404	0.06504699	0.052273683	0.54110014	-22.60956573486328
124	SIINFENL	B11	42.77554865744075	0	H2-Kb	CAAGSNYQLIW	CASSGGTGRNTLYF	TRAV14-1*01	TRAJ33*01	TRBV13-3*01	TRBJ1-3*01	SIINFEKL		1.0	0.13855118	0.45067897	0.9666666666666668	0.503239631652832	0.0350174829363822	0.5852353	0.0029	0.6202503	0.98817873	0.06086683	0.044157606	0.41178876	-19.21055793762207
125	SIINFEPL	B11	47.123612779585045	1	H2-Kb	CAAGSNYQLIW	CASSGGTGRNTLYF	TRAV14-1*01	TRAJ33*01	TRBV13-3*01	TRBJ1-3*01	SIINFEKL		1.0	0.13218397	0.45131502	0.9666666666666668	0.5610325336456299	0.0316510498523712	0.38179934	0.0025	0.6025433	0.9972361	0.048793364	0.076496884	0.45068622	-22.862943649291992
126	SIINFEQL	B11	41.48288101211163	0	H2-Kb	CAAGSNYQLIW	CASSGGTGRNTLYF	TRAV14-1*01	TRAJ33*01	TRBV13-3*01	TRBJ1-3*01	SIINFEKL		1.0	0.17500766	0.44773397	0.9633333333333334	0.465326577425003	0.049118123948574	0.63337785	0.0029	0.53099644	0.9936071	0.040788785	0.07317014	0.40264755	-18.56816864013672
127	SIINFERL	B11	91.19182908235491	1	H2-Kb	CAAGSNYQLIW	CASSGGTGRNTLYF	TRAV14-1*01	TRAJ33*01	TRBV13-3*01	TRBJ1-3*01	SIINFEKL		0.9999998807907104	0.11166272	0.4611697	0.9666666666666668	0.5765385627746582	0.0475986041128635	0.66699857	0.0031	0.372465	0.9967948	0.036083966	0.08149634	0.15992378	-16.46138572692871
128	SIINFESL	B11	44.42076224844235	0	H2-Kb	CAAGSNYQLIW	CASSGGTGRNTLYF	TRAV14-1*01	TRAJ33*01	TRBV13-3*01	TRBJ1-3*01	SIINFEKL		1.0	0.13403228	0.4481583	0.9566666666666668	0.5922449231147766	0.0333678536117076	0.3867777	0.0036	0.6879001	0.977136	0.05132506	0.10232616	0.31559566	-21.69604110717773
129	SIINFETL	B11	38.78003048096893	0	H2-Kb	CAAGSNYQLIW	CASSGGTGRNTLYF	TRAV14-1*01	TRAJ33*01	TRBV13-3*01	TRBJ1-3*01	SIINFEKL		1.0	0.14912012	0.45087507	0.9433333333333334	0.5111160278320312	0.035376600921154	0.30434397	0.3446	0.6462295	0.8854567	0.054097988	0.16888899	0.51040745	-24.26177024841309
130	SIINFEVL	B11	37.36984759515535	0	H2-Kb	CAAGSNYQLIW	CASSGGTGRNTLYF	TRAV14-1*01	TRAJ33*01	TRBV13-3*01	TRBJ1-3*01	SIINFEKL		1.0	0.20249763	0.4469071	0.9266666666666666	0.4892414212226867	0.0356250256299972	0.53294915	0.0023	0.756598	0.93775296	0.07717916	0.1336399	0.574465	-21.670974731445312
131	SIINFEWL	B11	44.18573176747342	0	H2-Kb	CAAGSNYQLIW	CASSGGTGRNTLYF	TRAV14-1*01	TRAJ33*01	TRBV13-3*01	TRBJ1-3*01	SIINFEKL		0.9999998807907104	0.15479831	0.45024577	0.9366666666666666	0.4428485929965973	0.0455742143094539	0.6847748	0.0024	0.52679235	0.87129176	0.043720458	0.061369244	0.37889296	-21.82068634033203
132	SIINFEYL	B11	43.48064010034754	0	H2-Kb	CAAGSNYQLIW	CASSGGTGRNTLYF	TRAV14-1*01	TRAJ33*01	TRBV13-3*01	TRBJ1-3*01	SIINFEKL		1.0	0.10613608	0.4523598	0.9466666666666668	0.4550277292728424	0.0324609652161598	0.5987282	0.0027	0.7659234	0.9901377	0.04834597	0.13039027	0.28854215	-19.078643798828125
133	SIINFEKA	B11	61.93053352906583	1	H2-Kb	CAAGSNYQLIW	CASSGGTGRNTLYF	TRAV14-1*01	TRAJ33*01	TRBV13-3*01	TRBJ1-3*01	SIINFEKL		1.0	0.19624832	0.42470217	0.9533333333333334	0.4996685087680816	0.0560408532619476	0.6708981	0.1194	0.5558379	0.9973208	0.04491228	0.15011758	0.18235354	-18.16514205932617
134	SIINFEKC	B11	49.70894807024328	1	H2-Kb	CAAGSNYQLIW	CASSGGTGRNTLYF	TRAV14-1*01	TRAJ33*01	TRBV13-3*01	TRBJ1-3*01	SIINFEKL		1.0	0.12907784	0.44120812	0.9633333333333334	0.4478816390037536	0.0357036180794239	0.58477443	0.0045	0.77327144	0.99622154	0.05193101	0.08073529	0.17321187	-22.38677978515625
135	SIINFEKD	B11	38.78003048096893	0	H2-Kb	CAAGSNYQLIW	CASSGGTGRNTLYF	TRAV14-1*01	TRAJ33*01	TRBV13-3*01	TRBJ1-3*01	SIINFEKL		1.0	0.1388435	0.42986163	0.9466666666666668	0.44796222448349	0.038923542946577	0.74738795	0.1298	0.46167073	0.94450307	0.061789174	0.02703292	0.47942266	-17.710599899291992
136	SIINFEKE	B11	47.358643260553976	1	H2-Kb	CAAGSNYQLIW	CASSGGTGRNTLYF	TRAV14-1*01	TRAJ33*01	TRBV13-3*01	TRBJ1-3*01	SIINFEKL		1.0	0.13244906	0.42630967	0.9633333333333334	0.3929665386676788	0.0186104625463485	0.6674284	0.0167	0.7126565	0.7960607	0.052361723	0.09261914	0.46408308	-19.98233795166016
137	SIINFEKF	B11	69.21647866332175	1	H2-Kb	CAAGSNYQLIW	CASSGGTGRNTLYF	TRAV14-1*01	TRAJ33*01	TRBV13-3*01	TRBJ1-3*01	SIINFEKL		1.0	0.1470922	0.43643558	0.9666666666666668	0.4508721530437469	0.0191747602075338	0.64683604	0.0831	0.70749843	0.63269305	0.059117056	0.12603387	0.67990357	-15.347643852233888
138	SIINFEKG	B11	61.93053352906583	1	H2-Kb	CAAGSNYQLIW	CASSGGTGRNTLYF	TRAV14-1*01	TRAJ33*01	TRBV13-3*01	TRBJ1-3*01	SIINFEKL		1.0	0.10840022	0.43602353	0.9433333333333334	0.4894541501998901	0.0503394491970539	0.6855236	0.0885	0.69144374	0.99131656	0.04047637	0.04259039	0.20465003	-18.065305709838867
139	SIINFEKH	B11	81.55557913840968	1	H2-Kb	CAAGSNYQLIW	CASSGGTGRNTLYF	TRAV14-1*01	TRAJ33*01	TRBV13-3*01	TRBJ1-3*01	SIINFEKL		1.0	0.11216957	0.44274944	0.9666666666666668	0.4771043062210083	0.0317683443427085	0.5652493	0.0995	0.67467463	0.456425	0.04390663	0.096300185	0.5593363	-15.643964767456056
140	SIINFEKI	B11	77.56006096193786	1	H2-Kb	CAAGSNYQLIW	CASSGGTGRNTLYF	TRAV14-1*01	TRAJ33*01	TRBV13-3*01	TRBJ1-3*01	SIINFEKL		1.0	0.10645505	0.43591464	0.9733333333333334	0.4723356366157532	0.0310320667922496	0.5502716	0.0037	0.7356106	0.9994378	0.054861583	0.4971859	0.7420236	-14.18480396270752
141	SIINFEKK	B11	51.589191917994725	1	H2-Kb	CAAGSNYQLIW	CASSGGTGRNTLYF	TRAV14-1*01	TRAJ33*01	TRBV13-3*01	TRBJ1-3*01	SIINFEKL		1.0	0.12088536	0.4476138	0.9466666666666668	0.4954350292682647	0.0492172390222549	0.6982784	0.0947	0.72345257	0.9363334	0.059449587	0.08463199	0.5236476	-18.068607330322266
142	SIINFEKM	B11	68.74641770138389	1	H2-Kb	CAAGSNYQLIW	CASSGGTGRNTLYF	TRAV14-1*01	TRAJ33*01	TRBV13-3*01	TRBJ1-3*01	SIINFEKL		1.0	0.18678308	0.44583303	0.9666666666666668	0.4770290851593017	0.0355982407927513	0.58744174	0.1118	0.64469135	0.9946946	0.05745744	0.47435057	0.35325253	-12.318650245666504
143	SIINFEKN	B11	46.18349085570933	0	H2-Kb	CAAGSNYQLIW	CASSGGTGRNTLYF	TRAV14-1*01	TRAJ33*01	TRBV13-3*01	TRBJ1-3*01	SIINFEKL		1.0	0.11347078	0.4438215	0.9666666666666668	0.490294873714447	0.0301504097878932	0.688556	0.0087	0.7014965	0.98847544	0.058520824	0.08497689	0.45199335	-19.86001205444336
144	SIINFEKP	B11	62.16556401003476	1	H2-Kb	CAAGSNYQLIW	CASSGGTGRNTLYF	TRAV14-1*01	TRAJ33*01	TRBV13-3*01	TRBJ1-3*01	SIINFEKL		1.0	0.12615481	0.45118657	0.96	0.4609053432941437	0.0465522818267345	0.65888625	0.1319	0.7293911	0.73791885	0.047631536	0.025295263	0.16394678	-22.44493103027344
145	SIINFEKQ	B11	67.68878031280462	1	H2-Kb	CAAGSNYQLIW	CASSGGTGRNTLYF	TRAV14-1*01	TRAJ33*01	TRBV13-3*01	TRBJ1-3*01	SIINFEKL		1.0	0.11718744	0.4364175	0.9566666666666668	0.4546575248241424	0.0533461235463619	0.6090006	0.136	0.5149541	0.8140364	0.04463954	0.07083955	0.4543334	-16.568836212158203
146	SIINFEKR	B11	67.80629555328909	1	H2-Kb	CAAGSNYQLIW	CASSGGTGRNTLYF	TRAV14-1*01	TRAJ33*01	TRBV13-3*01	TRBJ1-3*01	SIINFEKL		1.0	0.10729638	0.44324163	0.9633333333333334	0.4716777801513672	0.0345285087823867	0.6162218	0.14	0.74291635	0.88545406	0.0486635	0.038477033	0.14871506	-24.332763671875
147	SIINFEKS	B11	46.30100609619379	0	H2-Kb	CAAGSNYQLIW	CASSGGTGRNTLYF	TRAV14-1*01	TRAJ33*01	TRBV13-3*01	TRBJ1-3*01	SIINFEKL		1.0	0.110032685	0.44284153	0.9566666666666668	0.5091249346733093	0.0395787805318832	0.6370567	0.1175	0.687229	0.99080795	0.05959606	0.06312628	0.19234301	-21.08847045898437
148	SIINFEKT	B11	59.58022849515744	1	H2-Kb	CAAGSNYQLIW	CASSGGTGRNTLYF	TRAV14-1*01	TRAJ33*01	TRBV13-3*01	TRBJ1-3*01	SIINFEKL		1.0	0.13242435	0.42869502	0.9533333333333334	0.418691486120224	0.0306749548763036	0.6915907	0.1405	0.27061874	0.99546754	0.06268755	0.028522355	0.585055	-17.830461502075195
149	SIINFEKV	B11	56.994893204499206	1	H2-Kb	CAAGSNYQLIW	CASSGGTGRNTLYF	TRAV14-1*01	TRAJ33*01	TRBV13-3*01	TRBJ1-3*01	SIINFEKL		1.0	0.12619506	0.4494896	0.9766666666666668	0.451926052570343	0.0548607036471366	0.56840456	0.0034	0.66244173	0.99961007	0.061912466	0.13015118	0.60593224	-13.034369468688965
150	SIINFEKW	B11	51.47167667751025	1	H2-Kb	CAAGSNYQLIW	CASSGGTGRNTLYF	TRAV14-1*01	TRAJ33*01	TRBV13-3*01	TRBJ1-3*01	SIINFEKL		1.0	0.14607117	0.439586	0.9733333333333334	0.4580112993717193	0.0303415767848491	0.8006102	0.1141	0.65636355	0.16463614	0.040271204	0.46933565	0.38224173	-20.104644775390625
151	SIINFEKY	B11	64.98592978166192	1	H2-Kb	CAAGSNYQLIW	CASSGGTGRNTLYF	TRAV14-1*01	TRAJ33*01	TRBV13-3*01	TRBJ1-3*01	SIINFEKL		1.0	0.10794377	0.4463031	0.9733333333333334	0.4355901479721069	0.0407175533473491	0.74510777	0.1149	0.45502976	0.3920962	0.04032153	0.08351593	0.27226183	-22.14827346801757
152	AIINFEKL	B15	64.23436679686957	1	H2-Kb	CAASAASNNRLTL	CASSRRADAEQFF	TRAV14D-3/DV8*01	TRAJ7*01	TRBV12-1*01	TRBJ2-1*01	SIINFEKL		0.9952393770217896	0.07471105	0.43430412	0.96	0.0217515435069799	0.1475979536771774	0.26676604	0.021	0.3160495	0.9994668	0.07420783	9.057668e-05	0.36080152	-27.60236167907715
153	CIINFEKL	B15	43.76958151956661	0	H2-Kb	CAASAASNNRLTL	CASSRRADAEQFF	TRAV14D-3/DV8*01	TRAJ7*01	TRBV12-1*01	TRBJ2-1*01	SIINFEKL		0.9993172883987428	0.10628099	0.4324887	0.9433333333333334	0.0040582404471933	0.0136486925184726	0.37621972	0.021	0.6434554	0.9999559	0.094405584	3.3162225e-05	0.35660326	-35.83915710449219
154	DIINFEKL	B15	68.076734640819	1	H2-Kb	CAASAASNNRLTL	CASSRRADAEQFF	TRAV14D-3/DV8*01	TRAJ7*01	TRBV12-1*01	TRBJ2-1*01	SIINFEKL		0.9999459981918336	0.067942865	0.43989322	0.9733333333333334	0.0067058037966489	0.0150633007287979	0.7351216	0.0213	0.6446834	0.9963278	0.07559757	6.042366e-05	0.29953048	-26.24559783935547
155	EIINFEKL	B15	57.55198798795943	1	H2-Kb	CAASAASNNRLTL	CASSRRADAEQFF	TRAV14D-3/DV8*01	TRAJ7*01	TRBV12-1*01	TRBJ2-1*01	SIINFEKL		0.9998526573181152	0.06412028	0.43794796	0.9833333333333332	0.0277017783373594	0.0258962176740169	0.700338	0.0208	0.7612313	0.9932883	0.06710259	0.36054534	0.28656462	-36.72491836547852
156	FIINFEKL	B15	10.934042404527409	0	H2-Kb	CAASAASNNRLTL	CASSRRADAEQFF	TRAV14D-3/DV8*01	TRAJ7*01	TRBV12-1*01	TRBJ2-1*01	SIINFEKL		0.9989396929740906	0.056977067	0.4336844	0.9666666666666668	0.0670941546559333	0.0178648773580789	0.4296233	0.0213	0.56362313	0.9995655	0.09402139	0.0002247114	0.81798077	-36.73296356201172
157	GIINFEKL	B15	50.7025496717644	1	H2-Kb	CAASAASNNRLTL	CASSRRADAEQFF	TRAV14D-3/DV8*01	TRAJ7*01	TRBV12-1*01	TRBJ2-1*01	SIINFEKL		0.9999972581863404	0.070813134	0.43767756	0.96	0.0670134797692298	0.0963642299175262	0.3479908	0.0216	0.738359	0.99984586	0.08781414	5.8313064e-05	0.15908599	-31.724348068237305
158	HIINFEKL	B15	39.17544613991609	0	H2-Kb	CAASAASNNRLTL	CASSRRADAEQFF	TRAV14D-3/DV8*01	TRAJ7*01	TRBV12-1*01	TRBJ2-1*01	SIINFEKL		0.99999737739563	0.06425292	0.45027816	0.9733333333333334	0.0153010580688714	0.0425204001367092	0.6053818	0.0206	0.547675	0.9997324	0.07254823	9.2678034e-05	0.54330015	-28.63016891479492
159	IIINFEKL	B15	8.71215143532813	0	H2-Kb	CAASAASNNRLTL	CASSRRADAEQFF	TRAV14D-3/DV8*01	TRAJ7*01	TRBV12-1*01	TRBJ2-1*01	SIINFEKL		0.9998412132263184	0.069822766	0.45073122	0.97	0.0111721511930227	0.0470759533345699	0.4709004	0.0215	0.77909726	0.99885595	0.08743245	4.3487787e-05	0.5445143	-34.82467269897461
160	KIINFEKL	B15	44.85546806983748	0	H2-Kb	CAASAASNNRLTL	CASSRRADAEQFF	TRAV14D-3/DV8*01	TRAJ7*01	TRBV12-1*01	TRBJ2-1*01	SIINFEKL		0.9984360337257384	0.05840274	0.45465317	0.98	0.0215054713189601	0.1353093683719635	0.50866616	0.0207	0.47462603	0.9990276	0.08195843	9.461344e-05	0.36356488	-37.458229064941406
161	LIINFEKL	B15	34.581310595544934	0	H2-Kb	CAASAASNNRLTL	CASSRRADAEQFF	TRAV14D-3/DV8*01	TRAJ7*01	TRBV12-1*01	TRBJ2-1*01	SIINFEKL		0.9999979734420776	0.10206668	0.44901383	0.9833333333333332	0.0846504792571067	0.0315855257213115	0.4470252	0.0211	0.7035161	0.998399	0.08505382	0.00017823867	0.519702	-32.37174224853516
162	MIINFEKL	B15	45.6072357702592	0	H2-Kb	CAASAASNNRLTL	CASSRRADAEQFF	TRAV14D-3/DV8*01	TRAJ7*01	TRBV12-1*01	TRBJ2-1*01	SIINFEKL		0.9996440410614014	0.063476615	0.4328369	0.9833333333333332	0.022331228479743	0.0236022565513849	0.38426846	0.0212	0.6905525	0.9979788	0.08571053	5.7717058e-05	0.41751283	-28.84175109863281
163	NIINFEKL	B15	31.574240123299347	0	H2-Kb	CAASAASNNRLTL	CASSRRADAEQFF	TRAV14D-3/DV8*01	TRAJ7*01	TRBV12-1*01	TRBJ2-1*01	SIINFEKL		0.998196542263031	0.10035215	0.44164917	0.9633333333333334	0.0126509387046098	0.0591673851013183	0.4936292	0.021	0.7211427	0.9987811	0.081987344	0.00037202344	0.2563211	-30.28703689575196
164	PIINFEKL	B15	41.34721924045783	0	H2-Kb	CAASAASNNRLTL	CASSRRADAEQFF	TRAV14D-3/DV8*01	TRAJ7*01	TRBV12-1*01	TRBJ2-1*01	SIINFEKL		0.9999983310699464	0.07684314	0.44594815	0.98	0.003066747682169	0.0114311194047331	0.3370717	0.0213	0.7085262	0.999737	0.077570625	6.6027715e-05	0.28532952	-41.22698211669922
165	QIINFEKL	B15	72.92145936375718	1	H2-Kb	CAASAASNNRLTL	CASSRRADAEQFF	TRAV14D-3/DV8*01	TRAJ7*01	TRBV12-1*01	TRBJ2-1*01	SIINFEKL		0.9984437823295592	0.050976217	0.43895823	0.9833333333333332	0.0253465194255113	0.1496960967779159	0.5864783	0.0212	0.77692986	0.9905065	0.074624084	0.00036892903	0.24599446	-35.448974609375
166	RIINFEKL	B15	78.35089211511153	1	H2-Kb	CAASAASNNRLTL	CASSRRADAEQFF	TRAV14D-3/DV8*01	TRAJ7*01	TRBV12-1*01	TRBJ2-1*01	SIINFEKL		0.9667986035346984	0.07675065	0.441422	0.9766666666666668	0.0084883645176887	0.1210352256894111	0.516681	0.0211	0.71006274	0.9977515	0.0597186	1.0838801e-05	0.24751699	-39.27043151855469
167	TIINFEKL	B15	36.92014320337158	0	H2-Kb	CAASAASNNRLTL	CASSRRADAEQFF	TRAV14D-3/DV8*01	TRAJ7*01	TRBV12-1*01	TRBJ2-1*01	SIINFEKL		0.9968204498291016	0.06534592	0.44541863	0.9866666666666668	0.0019770569633692	0.0486490093171596	0.37126493	0.0211	0.68175554	0.99415267	0.08529451	6.294944e-05	0.38403922	-29.91741180419922
168	VIINFEKL	B15	15.08547027930168	0	H2-Kb	CAASAASNNRLTL	CASSRRADAEQFF	TRAV14D-3/DV8*01	TRAJ7*01	TRBV12-1*01	TRBJ2-1*01	SIINFEKL		0.9998327493667604	0.12311506	0.44817954	0.9766666666666668	0.0193755663931369	0.1560496538877487	0.4055938	0.0212	0.68569225	0.9988737	0.08707884	3.2922402e-05	0.42935717	-30.37633514404297
169	WIINFEKL	B15	29.068348008187805	0	H2-Kb	CAASAASNNRLTL	CASSRRADAEQFF	TRAV14D-3/DV8*01	TRAJ7*01	TRBV12-1*01	TRBJ2-1*01	SIINFEKL		0.9995777010917664	0.06544794	0.4372363	0.97	0.1965051740407943	0.1214134991168975	0.46901459	0.0212	0.7622244	0.99983406	0.08098078	0.00021428723	0.6466408	-29.7791690826416
170	YIINFEKL	B15	55.12962554413002	1	H2-Kb	CAASAASNNRLTL	CASSRRADAEQFF	TRAV14D-3/DV8*01	TRAJ7*01	TRBV12-1*01	TRBJ2-1*01	SIINFEKL		0.9891875386238098	0.052506678	0.44481152	0.97	0.0072379256598651	0.006209940649569	0.50422794	0.0211	0.36967164	0.9992001	0.09588689	0.00041841218	0.45121217	-31.397016525268555
171	SAINFEKL	B15	72.67087018519015	1	H2-Kb	CAASAASNNRLTL	CASSRRADAEQFF	TRAV14D-3/DV8*01	TRAJ7*01	TRBV12-1*01	TRBJ2-1*01	SIINFEKL		0.998890221118927	0.065414235	0.4461851	0.9766666666666668	0.0072269630618393	0.0988777130842208	0.32335508	0.0215	0.7645082	0.28244275	0.080472454	0.26705238	0.1250089	-27.955217361450195
172	SCINFEKL	B15	70.83321593449756	1	H2-Kb	CAASAASNNRLTL	CASSRRADAEQFF	TRAV14D-3/DV8*01	TRAJ7*01	TRBV12-1*01	TRBJ2-1*01	SIINFEKL		0.9986398816108704	0.051393077	0.4430837	0.97	0.0040406095795333	0.0256362203508615	0.27790865	0.0224	0.65302575	0.8468116	0.090118796	2.8606057e-05	0.12574276	-32.12408828735352
173	SDINFEKL	B15	74.8426432857319	1	H2-Kb	CAASAASNNRLTL	CASSRRADAEQFF	TRAV14D-3/DV8*01	TRAJ7*01	TRBV12-1*01	TRBJ2-1*01	SIINFEKL		0.9999667406082152	0.06572874	0.46282732	0.98	0.0059835822321474	0.0263630934059619	0.14356087	0.0208	0.2912181	0.057661593	0.09466642	0.23001777	0.26955655	-32.91707992553711
174	SEINFEKL	B15	69.41321036965691	1	H2-Kb	CAASAASNNRLTL	CASSRRADAEQFF	TRAV14D-3/DV8*01	TRAJ7*01	TRBV12-1*01	TRBJ2-1*01	SIINFEKL		0.9998877048492432	0.059970394	0.45056415	0.9866666666666668	0.0080216256901621	0.0578678138554096	0.2333658	0.0226	0.6344863	0.46033484	0.08773444	2.9064862e-05	0.2738494	-37.85005569458008
175	SFINFEKL	B15	66.90731841926599	1	H2-Kb	CAASAASNNRLTL	CASSRRADAEQFF	TRAV14D-3/DV8*01	TRAJ7*01	TRBV12-1*01	TRBJ2-1*01	SIINFEKL		0.997297704219818	0.054424282	0.46188816	0.9766666666666668	0.0134754292666912	0.0395659431815147	0.18521643	0.1766	0.5921582	0.99999464	0.09973842	0.00047331123	0.6428733	-24.73073959350586
176	SGINFEKL	B15	69.5802698769418	1	H2-Kb	CAASAASNNRLTL	CASSRRADAEQFF	TRAV14D-3/DV8*01	TRAJ7*01	TRBV12-1*01	TRBJ2-1*01	SIINFEKL		0.9999855756759644	0.052819718	0.46183333	0.97	0.0346494168043136	0.0147145874798297	0.23264785	0.0213	0.38341957	0.11379078	0.101802714	7.934827e-05	0.41928288	-22.54413604736328
177	SHINFEKL	B15	68.2437941481039	1	H2-Kb	CAASAASNNRLTL	CASSRRADAEQFF	TRAV14D-3/DV8*01	TRAJ7*01	TRBV12-1*01	TRBJ2-1*01	SIINFEKL		0.9826550483703612	0.05349254	0.44003826	0.9733333333333334	0.0014910401077941	0.0298874471336603	0.43058762	0.0197	0.28925896	0.96183693	0.09763117	0.00013845396	0.29105908	-30.08489227294922
178	SKINFEKL	B15	65.15319383985555	1	H2-Kb	CAASAASNNRLTL	CASSRRADAEQFF	TRAV14D-3/DV8*01	TRAJ7*01	TRBV12-1*01	TRBJ2-1*01	SIINFEKL		0.9987064599990844	0.05585102	0.46165013	0.9833333333333332	0.013226356357336	0.1423864215612411	0.6373077	0.021	0.5920346	0.35276902	0.09859948	0.000108707354	0.44327757	-28.42483901977539
179	SLINFEKL	B15	78.35089211511153	1	H2-Kb	CAASAASNNRLTL	CASSRRADAEQFF	TRAV14D-3/DV8*01	TRAJ7*01	TRBV12-1*01	TRBJ2-1*01	SIINFEKL		0.9997128844261168	0.057381526	0.44552794	0.9666666666666668	0.0101503804326057	0.0642332881689071	0.30171087	0.0221	0.6195636	0.99930274	0.085373335	8.250731e-05	0.3361522	-23.07589340209961
180	SMINFEKL	B15	67.49202644768218	1	H2-Kb	CAASAASNNRLTL	CASSRRADAEQFF	TRAV14D-3/DV8*01	TRAJ7*01	TRBV12-1*01	TRBJ2-1*01	SIINFEKL		0.9922178983688354	0.05365833	0.44934395	0.97	0.0046048094518482	0.024445055052638	0.24203171	0.0708	0.72521126	0.9972755	0.10203902	0.000585663	0.19035535	-23.94145965576172
181	SNINFEKL	B15	73.84028640674316	1	H2-Kb	CAASAASNNRLTL	CASSRRADAEQFF	TRAV14D-3/DV8*01	TRAJ7*01	TRBV12-1*01	TRBJ2-1*01	SIINFEKL		0.9996590614318848	0.054536138	0.43563265	0.9833333333333332	0.0119601627811789	0.0522327721118927	0.25793996	0.0211	0.54927164	0.14573821	0.110696964	0.27257013	0.27469537	-21.3154354095459
182	SPINFEKL	B15	58.55434470222754	1	H2-Kb	CAASAASNNRLTL	CASSRRADAEQFF	TRAV14D-3/DV8*01	TRAJ7*01	TRBV12-1*01	TRBJ2-1*01	SIINFEKL		0.999652862548828	0.04753749	0.4669119	0.9766666666666668	0.0014819749630987	0.0193296819925308	0.24214442	0.0215	0.70559573	0.24324757	0.09099722	3.4004024e-05	0.12003568	-36.810428619384766
183	SQINFEKL	B15	64.48495597543658	1	H2-Kb	CAASAASNNRLTL	CASSRRADAEQFF	TRAV14D-3/DV8*01	TRAJ7*01	TRBV12-1*01	TRBJ2-1*01	SIINFEKL		0.9998327493667604	0.06251506	0.4530442	0.9866666666666668	0.0047630639746785	0.1373441517353058	0.3097025	0.0234	0.47842517	0.39759824	0.09497134	0.00011080066	0.29115358	-28.5363998413086
184	SRINFEKL	B15	73.75675673546102	1	H2-Kb	CAASAASNNRLTL	CASSRRADAEQFF	TRAV14D-3/DV8*01	TRAJ7*01	TRBV12-1*01	TRBJ2-1*01	SIINFEKL		0.9699576497077942	0.057130244	0.44438273	0.98	0.001632762607187	0.0710022076964378	0.5169319	0.0232	0.7600908	0.75829494	0.07637007	6.151195e-05	0.16053668	-28.725318908691406
185	SSINFEKL	B15	72.75439985647229	1	H2-Kb	CAASAASNNRLTL	CASSRRADAEQFF	TRAV14D-3/DV8*01	TRAJ7*01	TRBV12-1*01	TRBJ2-1*01	SIINFEKL		0.999953269958496	0.054742042	0.4582132	0.98	0.002076664706692	0.0509381555020809	0.23320356	0.022	0.414365	0.1616329	0.099154264	0.00018626767	0.12586614	-31.338659286499023
186	STINFEKL	B15	77.59912457941046	1	H2-Kb	CAASAASNNRLTL	CASSRRADAEQFF	TRAV14D-3/DV8*01	TRAJ7*01	TRBV12-1*01	TRBJ2-1*01	SIINFEKL		0.9956352114677428	0.07082615	0.45744273	0.98	0.0041370787657797	0.0139371398836374	0.2845695	0.0224	0.6793817	0.6450166	0.09601257	6.601707e-05	0.31701007	-25.95818901062012
187	SVINFEKL	B15	75.92852983600278	1	H2-Kb	CAASAASNNRLTL	CASSRRADAEQFF	TRAV14D-3/DV8*01	TRAJ7*01	TRBV12-1*01	TRBJ2-1*01	SIINFEKL		0.9997279047966005	0.05797942	0.4429098	0.98	0.0262959282845258	0.1532888114452362	0.43207607	0.0221	0.6727301	0.99086833	0.09339346	0.28544852	0.2983887	-17.691940307617188
188	SWINFEKL	B15	61.477885503191	1	H2-Kb	CAASAASNNRLTL	CASSRRADAEQFF	TRAV14D-3/DV8*01	TRAJ7*01	TRBV12-1*01	TRBJ2-1*01	SIINFEKL		0.9964505434036256	0.05221139	0.44798642	0.97	0.0140952533110976	0.0870349705219268	0.13316464	0.0219	0.69464326	0.99965304	0.08786965	0.00015068389	0.6526295	-28.41838836669922
189	SYINFEKL	B15	57.96963667381135	1	H2-Kb	CAASAASNNRLTL	CASSRRADAEQFF	TRAV14D-3/DV8*01	TRAJ7*01	TRBV12-1*01	TRBJ2-1*01	SIINFEKL		0.9996040463447572	0.06266045	0.4634921	0.97	0.0040417308919131	0.0122339781373739	0.15021527	0.0706	0.6722878	0.9998746	0.11661404	0.0007296834	0.1935565	-29.11163711547852
190	SIANFEKL	B15	37.92250008236032	0	H2-Kb	CAASAASNNRLTL	CASSRRADAEQFF	TRAV14D-3/DV8*01	TRAJ7*01	TRBV12-1*01	TRBJ2-1*01	SIINFEKL		0.9999873638153076	0.28503838	0.4170488	0.9233333333333332	0.004179700743407	0.0268708877265453	0.5255858	0.0218	0.732185	0.9943424	0.10336556	0.00018900748	0.13110672	-27.84556198120117
191	SICNFEKL	B15	46.02488445611112	0	H2-Kb	CAASAASNNRLTL	CASSRRADAEQFF	TRAV14D-3/DV8*01	TRAJ7*01	TRBV12-1*01	TRBJ2-1*01	SIINFEKL		0.9999855756759644	0.15654646	0.43323413	0.9533333333333334	0.0026759719476103	0.0314765870571136	0.32655838	0.0211	0.691715	0.99790823	0.11853047	0.0001663037	0.1254168	-30.85140991210937
192	SIDNFEKL	B15	38.17308926092735	0	H2-Kb	CAASAASNNRLTL	CASSRRADAEQFF	TRAV14D-3/DV8*01	TRAJ7*01	TRBV12-1*01	TRBJ2-1*01	SIINFEKL		0.9999979734420776	0.11427139	0.46590036	0.9333333333333332	0.004536454565823	0.0297828204929828	0.017779225	0.0217	0.64371073	0.7113496	0.10699781	0.21902858	0.27050835	-27.41291236877441
193	SIENFEKL	B15	45.4401762629743	0	H2-Kb	CAASAASNNRLTL	CASSRRADAEQFF	TRAV14D-3/DV8*01	TRAJ7*01	TRBV12-1*01	TRBJ2-1*01	SIINFEKL		0.9999849796295166	0.12350976	0.46442297	0.9233333333333332	0.0183760747313499	0.0659330263733863	0.04227399	0.0195	0.66447425	0.46351135	0.089838006	8.758256e-05	0.28416502	-29.69100570678711
194	SIFNFEKL	B15	3.215894831643616	0	H2-Kb	CAASAASNNRLTL	CASSRRADAEQFF	TRAV14D-3/DV8*01	TRAJ7*01	TRBV12-1*01	TRBJ2-1*01	SIINFEKL		0.9999939203262328	0.09231909	0.45568484	0.9633333333333334	0.0045254128053784	0.0523823574185371	0.7386455	0.0197	0.7330519	0.9925618	0.116258025	0.0006279414	0.65702814	-23.541900634765625
195	SIGNFEKL	B15	27.48128310078288	0	H2-Kb	CAASAASNNRLTL	CASSRRADAEQFF	TRAV14D-3/DV8*01	TRAJ7*01	TRBV12-1*01	TRBJ2-1*01	SIINFEKL		0.9999821186065674	0.070192315	0.4455644	0.95	0.0360228158533573	0.0108919711783528	0.30605054	0.018	0.33809817	0.99868476	0.11263505	8.931611e-05	0.4071864	-29.12073516845703
196	SIHNFEKL	B15	37.254262217941374	0	H2-Kb	CAASAASNNRLTL	CASSRRADAEQFF	TRAV14D-3/DV8*01	TRAJ7*01	TRBV12-1*01	TRBJ2-1*01	SIINFEKL		0.9999364614486694	0.1044574	0.45656976	0.9633333333333334	0.0009991854894906	0.0402660891413688	0.21635559	0.0201	0.739319	0.77528465	0.12247182	1.9930407e-05	0.28122744	-37.45206451416016
197	SIKNFEKL	B15	53.87667965129489	1	H2-Kb	CAASAASNNRLTL	CASSRRADAEQFF	TRAV14D-3/DV8*01	TRAJ7*01	TRBV12-1*01	TRBJ2-1*01	SIINFEKL		0.9999464750289916	0.08765801	0.44699442	0.9366666666666666	0.0105286389589309	0.0169746130704879	0.04493497	0.0196	0.5719696	0.8426249	0.102093756	9.068696e-06	0.46462515	-30.045639038085938
198	SILNFEKL	B15	61.561415339193765	1	H2-Kb	CAASAASNNRLTL	CASSRRADAEQFF	TRAV14D-3/DV8*01	TRAJ7*01	TRBV12-1*01	TRBJ2-1*01	SIINFEKL		0.9999921321868896	0.128285	0.4474478	0.9733333333333334	0.0147886173799633	0.0744603723287582	0.38867915	0.0215	0.2361263	0.99407756	0.087931275	0.00019628987	0.3477852	-21.26126480102539
199	SIMNFEKL	B15	67.57555628368495	1	H2-Kb	CAASAASNNRLTL	CASSRRADAEQFF	TRAV14D-3/DV8*01	TRAJ7*01	TRBV12-1*01	TRBJ2-1*01	SIINFEKL		0.9999984502792358	0.110910244	0.43425873	0.9566666666666668	0.0030578705482184	0.0198719631880521	0.47704482	0.0642	0.6105116	0.98612034	0.07194855	4.5278675e-06	0.19126002	-22.052433013916016
200	SINNFEKL	B15	7.467558377844701	0	H2-Kb	CAASAASNNRLTL	CASSRRADAEQFF	TRAV14D-3/DV8*01	TRAJ7*01	TRBV12-1*01	TRBJ2-1*01	SIINFEKL		0.9999954700469972	0.08300272	0.4412879	0.9466666666666668	0.0075796800665557	0.0474413745105266	0.102874994	0.0183	0.6394073	0.91305566	0.0966782	1.9795045e-05	0.2601994	-20.43546867370605
201	SIPNFEKL	B15	74.5085242711621	1	H2-Kb	CAASAASNNRLTL	CASSRRADAEQFF	TRAV14D-3/DV8*01	TRAJ7*01	TRBV12-1*01	TRBJ2-1*01	SIINFEKL		0.999916672706604	0.07688066	0.46001115	0.9433333333333334	0.0013794628903269	0.0244927462190389	0.23040506	0.0252	0.6098938	0.99161696	0.09648482	0.00013543152	0.124001995	-30.854936599731445
202	SIQNFEKL	B15	56.3825716016858	1	H2-Kb	CAASAASNNRLTL	CASSRRADAEQFF	TRAV14D-3/DV8*01	TRAJ7*01	TRBV12-1*01	TRBJ2-1*01	SIINFEKL		0.9999222755432128	0.078296624	0.449566	0.9466666666666668	0.0028877845034003	0.0486500263214111	0.13610134	0.0231	0.412765	0.72846055	0.08805411	0.00015114769	0.2991642	-26.623056411743164
203	SIRNFEKL	B15	25.72715868609306	0	H2-Kb	CAASAASNNRLTL	CASSRRADAEQFF	TRAV14D-3/DV8*01	TRAJ7*01	TRBV12-1*01	TRBJ2-1*01	SIINFEKL		0.9999672174453736	0.08327796	0.4537068	0.94	0.0009700125083327	0.0401469431817531	0.062934816	0.021	0.67823464	0.8676706	0.08385488	1.2077792e-05	0.17587495	-28.233776092529297
204	SISNFEKL	B15	45.6072357702592	0	H2-Kb	CAASAASNNRLTL	CASSRRADAEQFF	TRAV14D-3/DV8*01	TRAJ7*01	TRBV12-1*01	TRBJ2-1*01	SIINFEKL		0.9999868869781494	0.073531	0.4268971	0.92	0.0015117609873414	0.0469783246517181	0.18484356	0.0216	0.64644027	0.98198056	0.102218084	0.00019719481	0.1291431	-21.815414428710938
205	SITNFEKL	B15	20.715374455869984	0	H2-Kb	CAASAASNNRLTL	CASSRRADAEQFF	TRAV14D-3/DV8*01	TRAJ7*01	TRBV12-1*01	TRBJ2-1*01	SIINFEKL		0.9999843835830688	0.12787217	0.42149752	0.9233333333333332	0.0022951390128582	0.0180682446807622	0.1951966	0.0221	0.80210626	0.9884534	0.08302187	0.0009413317	0.31393456	-25.7006950378418
206	SIVNFEKL	B15	60.55905846020503	1	H2-Kb	CAASAASNNRLTL	CASSRRADAEQFF	TRAV14D-3/DV8*01	TRAJ7*01	TRBV12-1*01	TRBJ2-1*01	SIINFEKL		0.999502420425415	0.11740035	0.4363903	0.9666666666666668	0.0098843062296509	0.060198251157999	0.37185663	0.0216	0.55455047	0.9975122	0.08242198	9.497628e-05	0.30665848	-21.82537078857422
207	SIWNFEKL	B15	36.335435010234754	0	H2-Kb	CAASAASNNRLTL	CASSRRADAEQFF	TRAV14D-3/DV8*01	TRAJ7*01	TRBV12-1*01	TRBJ2-1*01	SIINFEKL		0.9999998807907104	0.14474836	0.44287616	0.98	0.0139950700104236	0.0750172808766365	0.38294753	0.0215	0.73847055	0.9996097	0.09732251	6.0476115e-05	0.6254585	-37.26477813720703
208	SIYNFEKL	B15	1.4868293018663696	0	H2-Kb	CAASAASNNRLTL	CASSRRADAEQFF	TRAV14D-3/DV8*01	TRAJ7*01	TRBV12-1*01	TRBJ2-1*01	SIINFEKL		0.9999334812164308	0.06573534	0.45794255	0.9633333333333334	0.0030464690644294	0.0172036327421665	0.29291236	0.8079	0.4870708	0.95302474	0.10793345	5.853056e-05	0.17773981	-26.238933563232425
209	SIIAFEKL	B15	1.9545958234316985	0	H2-Kb	CAASAASNNRLTL	CASSRRADAEQFF	TRAV14D-3/DV8*01	TRAJ7*01	TRBV12-1*01	TRBJ2-1*01	SIINFEKL		0.997226893901825	0.0785138	0.42613307	0.97	0.0097436374053359	0.0106101501733064	0.774877	0.2032	0.79166603	0.90828234	0.08827077	2.1604072e-05	0.2225226	-25.2878532409668
210	SIICFEKL	B15	6.866144283395583	0	H2-Kb	CAASAASNNRLTL	CASSRRADAEQFF	TRAV14D-3/DV8*01	TRAJ7*01	TRBV12-1*01	TRBJ2-1*01	SIINFEKL		0.9999392032623292	0.057482503	0.42973614	0.9733333333333334	0.0035518337972462	0.0178826246410608	0.5150474	0.2029	0.5185955	0.98707956	0.086530715	0.00011707966	0.16452028	-27.679344177246094
211	SIIDFEKL	B15	5.120372802889845	0	H2-Kb	CAASAASNNRLTL	CASSRRADAEQFF	TRAV14D-3/DV8*01	TRAJ7*01	TRBV12-1*01	TRBJ2-1*01	SIINFEKL		0.9999240636825562	0.056824148	0.44285014	0.9633333333333334	0.0071122571825981	0.0151979532092809	0.015600084	0.2258	0.69173336	0.998844	0.11921788	1.9688825e-05	0.36241844	-30.632408142089844
212	SIIEFEKL	B15	19.71301757688124	0	H2-Kb	CAASAASNNRLTL	CASSRRADAEQFF	TRAV14D-3/DV8*01	TRAJ7*01	TRBV12-1*01	TRBJ2-1*01	SIINFEKL		0.9989001750946044	0.057394627	0.44483086	0.9733333333333334	0.0038886005058884	0.0294033661484718	0.016796708	0.1268	0.6704618	0.99497664	0.098436154	4.490996e-05	0.30802536	-25.097665786743164
213	SIIFFEKL	B15	15.285941638627364	0	H2-Kb	CAASAASNNRLTL	CASSRRADAEQFF	TRAV14D-3/DV8*01	TRAJ7*01	TRBV12-1*01	TRBJ2-1*01	SIINFEKL		0.998257339000702	0.06366856	0.43526632	0.97	0.014995789155364	0.0293928682804107	0.41243428	0.1753	0.71784604	0.99892193	0.1254329	2.5134966e-06	0.7621739	-26.773067474365234
214	SIIGFEKL	B15	13.982877761830254	0	H2-Kb	CAASAASNNRLTL	CASSRRADAEQFF	TRAV14D-3/DV8*01	TRAJ7*01	TRBV12-1*01	TRBJ2-1*01	SIINFEKL		0.9995239973068236	0.06542402	0.44390815	0.9533333333333334	0.0250596795231103	0.0084859170019626	0.55787426	0.9954	0.7036363	0.9693428	0.12697767	0.00038425566	0.30836758	-33.92422103881836
215	SIIHFEKL	B15	6.749202644768218	0	H2-Kb	CAASAASNNRLTL	CASSRRADAEQFF	TRAV14D-3/DV8*01	TRAJ7*01	TRBV12-1*01	TRBJ2-1*01	SIINFEKL		0.9971453547477722	0.055152033	0.43754736	0.97	0.0069541013799607	0.0173228085041046	0.6807089	0.2023	0.76229715	0.99432933	0.09792446	2.1253669e-05	0.39421508	-32.235355377197266
216	SIIIFEKL	B15	14.701233494906738	0	H2-Kb	CAASAASNNRLTL	CASSRRADAEQFF	TRAV14D-3/DV8*01	TRAJ7*01	TRBV12-1*01	TRBJ2-1*01	SIINFEKL		0.9998062252998352	0.049627107	0.43793985	0.9766666666666668	0.0100446566939353	0.0088014779612421	0.30154267	0.0744	0.6940572	0.9867635	0.08375118	4.6712958e-05	0.5018678	-28.27035522460937
217	SIIKFEKL	B15	15.92912061813374	0	H2-Kb	CAASAASNNRLTL	CASSRRADAEQFF	TRAV14D-3/DV8*01	TRAJ7*01	TRBV12-1*01	TRBJ2-1*01	SIINFEKL		0.9978355765342712	0.049759537	0.442024	0.9833333333333332	0.0108348308131098	0.0100913820788264	0.37880173	0.2019	0.7121583	0.99373066	0.101476416	0.0001393937	0.30081674	-28.986053466796875
218	SIILFEKL	B15	29.653056201324627	0	H2-Kb	CAASAASNNRLTL	CASSRRADAEQFF	TRAV14D-3/DV8*01	TRAJ7*01	TRBV12-1*01	TRBJ2-1*01	SIINFEKL		0.9975493550300598	0.05485355	0.4336682	0.9766666666666668	0.1601645201444625	0.0326806157827377	0.35638073	0.1497	0.6665027	0.9929062	0.07597119	2.401966e-05	0.42144474	-20.619443893432617
219	SIIMFEKL	B15	0.5178843572787336	0	H2-Kb	CAASAASNNRLTL	CASSRRADAEQFF	TRAV14D-3/DV8*01	TRAJ7*01	TRBV12-1*01	TRBJ2-1*01	SIINFEKL		0.9993546605110168	0.053167738	0.43164447	0.9633333333333334	0.0251297913491725	0.0124168712645769	0.5817755	0.0608	0.7636033	0.9799954	0.07757252	3.8682272e-05	0.24267866	-30.09333038330078
220	SIIPFEKL	B15	0.5011784065502439	0	H2-Kb	CAASAASNNRLTL	CASSRRADAEQFF	TRAV14D-3/DV8*01	TRAJ7*01	TRBV12-1*01	TRBJ2-1*01	SIINFEKL		0.9995030164718628	0.04922601	0.43656194	0.9733333333333334	0.0019124509999528	0.0182856358587741	0.65850383	0.1656	0.51363504	0.9469365	0.09890844	3.4930858e-05	0.1913015	-24.178464889526367
221	SIIQFEKL	B15	1.0023568295725516	0	H2-Kb	CAASAASNNRLTL	CASSRRADAEQFF	TRAV14D-3/DV8*01	TRAJ7*01	TRBV12-1*01	TRBJ2-1*01	SIINFEKL		0.9989824891090392	0.058053844	0.43532673	0.9766666666666668	0.0105030573904514	0.013051557354629	0.3105201	0.1704	0.78381467	0.9867822	0.07023906	1.5761083e-05	0.2906333	-31.34049797058105
222	SIIRFEKL	B15	28.98481833690568	0	H2-Kb	CAASAASNNRLTL	CASSRRADAEQFF	TRAV14D-3/DV8*01	TRAJ7*01	TRBV12-1*01	TRBJ2-1*01	SIINFEKL		0.9972628355026244	0.053715475	0.4411307	0.9866666666666668	0.0062127485871315	0.0122860753908753	0.65887964	0.1889	0.7080889	0.99816465	0.079392344	1.6537353e-05	0.4374948	-36.01520538330078
223	SIISFEKL	B15	1.0274157474292542	0	H2-Kb	CAASAASNNRLTL	CASSRRADAEQFF	TRAV14D-3/DV8*01	TRAJ7*01	TRBV12-1*01	TRBJ2-1*01	SIINFEKL		0.998730480670929	0.056836642	0.43824482	0.98	0.0050860848277807	0.020101198926568	0.5014158	0.0381	0.3553062	0.988068	0.08580775	9.864573e-05	0.15308152	-26.177410125732425
224	SIITFEKL	B15	0.7601206016616746	0	H2-Kb	CAASAASNNRLTL	CASSRRADAEQFF	TRAV14D-3/DV8*01	TRAJ7*01	TRBV12-1*01	TRBJ2-1*01	SIINFEKL		0.9211245179176332	0.08679751	0.43939775	0.9733333333333334	0.0217148251831531	0.00971254799515	0.5205057	0.0206	0.62578124	0.9939972	0.09037313	0.00024929145	0.2814363	-27.67938995361328
225	SIIVFEKL	B15	2.1216552813004035	0	H2-Kb	CAASAASNNRLTL	CASSRRADAEQFF	TRAV14D-3/DV8*01	TRAJ7*01	TRBV12-1*01	TRBJ2-1*01	SIINFEKL		0.9997182488441468	0.068339005	0.43444154	0.9766666666666668	0.0092522427439689	0.012477807700634	0.35242048	0.1857	0.5750767	0.98589206	0.08276427	5.4776323e-05	0.28767896	-30.62836265563965
226	SIIWFEKL	B15	4.836371706393776	0	H2-Kb	CAASAASNNRLTL	CASSRRADAEQFF	TRAV14D-3/DV8*01	TRAJ7*01	TRBV12-1*01	TRBJ2-1*01	SIINFEKL		0.9654555916786194	0.054435484	0.44374284	0.9666666666666668	0.0178915783762931	0.0139681696891784	0.35024413	0.7108	0.3735419	0.9993729	0.11954378	5.3656244e-05	0.69296116	-27.177509307861328
227	SIIYFEKL	B15	11.451926778278205	0	H2-Kb	CAASAASNNRLTL	CASSRRADAEQFF	TRAV14D-3/DV8*01	TRAJ7*01	TRBV12-1*01	TRBJ2-1*01	SIINFEKL		0.9875038266181946	0.053489763	0.45289683	0.9766666666666668	0.0012823480647057	0.0138811692595481	0.47698015	0.7061	0.29281372	0.99874544	0.15096831	2.248245e-05	0.3311275	-35.78760528564453
228	SIINAEKL	B15	72.25322149933822	1	H2-Kb	CAASAASNNRLTL	CASSRRADAEQFF	TRAV14D-3/DV8*01	TRAJ7*01	TRBV12-1*01	TRBJ2-1*01	SIINFEKL		0.999696969985962	0.05055326	0.4611565	0.9333333333333332	0.0025064323563128	0.0212355908006429	0.17776655	0.0239	0.5868468	0.9759257	0.048534967	0.0004259463	0.48918575	-26.82309341430664
229	SIINCEKL	B15	63.23200991788082	1	H2-Kb	CAASAASNNRLTL	CASSRRADAEQFF	TRAV14D-3/DV8*01	TRAJ7*01	TRBV12-1*01	TRBJ2-1*01	SIINFEKL		0.9999716281890868	0.050349288	0.43092805	0.9666666666666668	0.0013655573129653	0.0187595877796411	0.10875814	0.0224	0.6192329	0.9811868	0.060102675	4.1759897e-05	0.5025497	-27.185422897338867
230	SIINDEKL	B15	41.93192743359466	0	H2-Kb	CAASAASNNRLTL	CASSRRADAEQFF	TRAV14D-3/DV8*01	TRAJ7*01	TRBV12-1*01	TRBJ2-1*01	SIINFEKL		0.9999954700469972	0.056310162	0.43246037	0.95	0.0018258404452353	0.0178047567605972	0.3344906	0.0224	0.7250303	0.9849226	0.06554931	7.10041e-05	0.26367575	-27.064956665039062
231	SIINEEKL	B15	40.26133269018697	0	H2-Kb	CAASAASNNRLTL	CASSRRADAEQFF	TRAV14D-3/DV8*01	TRAJ7*01	TRBV12-1*01	TRBJ2-1*01	SIINFEKL		0.9999843835830688	0.050969444	0.4333621	0.95	0.011316224001348	0.0153263909742236	0.41248313	0.066	0.53982353	0.9971868	0.04215357	7.6693024e-05	0.2655712	-24.495262145996094
232	SIINGEKL	B15	60.05787993835033	1	H2-Kb	CAASAASNNRLTL	CASSRRADAEQFF	TRAV14D-3/DV8*01	TRAJ7*01	TRBV12-1*01	TRBJ2-1*01	SIINFEKL		0.999991774559021	0.05684784	0.43029845	0.9666666666666668	0.002130537526682	0.0177831221371889	0.1401134	0.2866	0.70981586	0.9763191	0.07559245	1.9765015e-05	0.5414215	-33.28927993774414
233	SIINHEKL	B15	71.58498347019864	1	H2-Kb	CAASAASNNRLTL	CASSRRADAEQFF	TRAV14D-3/DV8*01	TRAJ7*01	TRBV12-1*01	TRBJ2-1*01	SIINFEKL		0.99996817111969	0.049476776	0.44597322	0.9533333333333334	0.0010515903122723	0.0148583082482218	0.33140928	0.0203	0.47048035	0.9966292	0.054490402	0.23718685	0.31374136	-32.796470642089844
234	SIINIEKL	B15	62.06259369632782	1	H2-Kb	CAASAASNNRLTL	CASSRRADAEQFF	TRAV14D-3/DV8*01	TRAJ7*01	TRBV12-1*01	TRBJ2-1*01	SIINFEKL		0.9999924898147584	0.052201927	0.4435156	0.98	0.0015973739791661	0.018334886059165	0.2750735	0.0305	0.76389205	0.99377096	0.07192329	7.651783e-06	0.38326827	-27.511215209960938
235	SIINKEKL	B15	52.95785244358827	1	H2-Kb	CAASAASNNRLTL	CASSRRADAEQFF	TRAV14D-3/DV8*01	TRAJ7*01	TRBV12-1*01	TRBJ2-1*01	SIINFEKL		0.9996589422225952	0.05397057	0.43317252	0.9466666666666668	0.0031820028088986	0.0159306973218917	0.61327875	0.0663	0.4358716	0.99683726	0.04827558	7.245049e-05	0.53816533	-40.074066162109375
236	SIINLEKL	B15	58.8049340455152	1	H2-Kb	CAASAASNNRLTL	CASSRRADAEQFF	TRAV14D-3/DV8*01	TRAJ7*01	TRBV12-1*01	TRBJ2-1*01	SIINFEKL		0.9999384880065918	0.053912032	0.43321514	0.9766666666666668	0.0052201403304934	0.0271461084485054	0.23993817	0.0214	0.67674017	0.9978941	0.05602024	0.3610692	0.442772	-26.941070556640625
237	SIINMEKL	B15	63.39906942516571	1	H2-Kb	CAASAASNNRLTL	CASSRRADAEQFF	TRAV14D-3/DV8*01	TRAJ7*01	TRBV12-1*01	TRBJ2-1*01	SIINFEKL		0.9998724460601808	0.047742307	0.4291207	0.96	0.0016136557096615	0.0203438829630613	0.13967247	0.0673	0.6705464	0.9981779	0.056936625	3.279271e-05	0.45862526	-24.888816833496094
238	SIINNEKL	B15	51.03666852161356	1	H2-Kb	CAASAASNNRLTL	CASSRRADAEQFF	TRAV14D-3/DV8*01	TRAJ7*01	TRBV12-1*01	TRBJ2-1*01	SIINFEKL		0.9999281167984008	0.051027153	0.43964672	0.95	0.003599566174671	0.0189211126416921	0.25920165	0.0248	0.6886679	0.9514091	0.07154679	9.158041e-05	0.28623375	-34.094512939453125
239	SIINPEKL	B15	62.89789106803167	1	H2-Kb	CAASAASNNRLTL	CASSRRADAEQFF	TRAV14D-3/DV8*01	TRAJ7*01	TRBV12-1*01	TRBJ2-1*01	SIINFEKL		0.9999910593032836	0.050893962	0.44606057	0.9366666666666666	0.001391272409819	0.0167890153825283	0.19783062	0.0266	0.6689656	0.9924375	0.03739666	0.0003354934	0.5365348	-31.63365936279297
240	SIINQEKL	B15	43.936641026851504	0	H2-Kb	CAASAASNNRLTL	CASSRRADAEQFF	TRAV14D-3/DV8*01	TRAJ7*01	TRBV12-1*01	TRBJ2-1*01	SIINFEKL		0.999997854232788	0.051981635	0.43046665	0.9433333333333334	0.0023167612962424	0.0220359284430742	0.29610774	0.0266	0.7297239	0.99935573	0.036025684	0.0003012691	0.29933012	-23.568702697753903
241	SIINREKL	B15	72.83792952775441	1	H2-Kb	CAASAASNNRLTL	CASSRRADAEQFF	TRAV14D-3/DV8*01	TRAJ7*01	TRBV12-1*01	TRBJ2-1*01	SIINFEKL		0.999336302280426	0.04904218	0.4342379	0.9533333333333334	0.0007754353573545	0.0252876281738281	0.6464431	0.0254	0.68751585	0.9950676	0.039363783	0.00021098743	0.371474	-33.964359283447266
242	SIINSEKL	B15	73.506167556894	1	H2-Kb	CAASAASNNRLTL	CASSRRADAEQFF	TRAV14D-3/DV8*01	TRAJ7*01	TRBV12-1*01	TRBJ2-1*01	SIINFEKL		0.999955415725708	0.048895784	0.44147035	0.9466666666666668	0.0005812728195451	0.0161681491881608	0.10553011	0.0234	0.63887584	0.9743258	0.049409285	0.000936203	0.44807962	-26.754270553588867
243	SIINTEKL	B15	77.93324342925962	1	H2-Kb	CAASAASNNRLTL	CASSRRADAEQFF	TRAV14D-3/DV8*01	TRAJ7*01	TRBV12-1*01	TRBJ2-1*01	SIINFEKL		0.9931506514549256	0.050726067	0.4487554	0.9233333333333332	0.0030603660270571	0.0211462900042533	0.094488	0.0225	0.65834296	0.95507866	0.051880203	5.500677e-06	0.29433486	-24.0715389251709
244	SIINVEKL	B15	75.76147032871788	1	H2-Kb	CAASAASNNRLTL	CASSRRADAEQFF	TRAV14D-3/DV8*01	TRAJ7*01	TRBV12-1*01	TRBJ2-1*01	SIINFEKL		0.9997096657752992	0.053978674	0.4561622	0.9766666666666668	0.0030286873225122	0.0240453984588384	0.180361	0.7164	0.73157763	0.98438543	0.067836694	7.126662e-05	0.40066478	-21.76862335205078
245	SIINWEKL	B15	74.42499459987998	1	H2-Kb	CAASAASNNRLTL	CASSRRADAEQFF	TRAV14D-3/DV8*01	TRAJ7*01	TRBV12-1*01	TRBJ2-1*01	SIINFEKL		0.9832806587219238	0.05230425	0.43143424	0.9566666666666668	0.0049346475861966	0.0197594352066516	0.2511245	0.0245	0.33274388	0.9996321	0.07120658	2.2055223e-05	0.69266564	-33.987022399902344
246	SIINYEKL	B15	72.16969166333547	1	H2-Kb	CAASAASNNRLTL	CASSRRADAEQFF	TRAV14D-3/DV8*01	TRAJ7*01	TRBV12-1*01	TRBJ2-1*01	SIINFEKL		0.999671459197998	0.05117518	0.43739036	0.97	0.0014578159898519	0.0179364178329706	0.31656897	0.0244	0.75351787	0.9983685	0.060700353	5.4822784e-05	0.14682856	-32.025177001953125
247	SIINFAKL	B15	15.57829571872371	0	H2-Kb	CAASAASNNRLTL	CASSRRADAEQFF	TRAV14D-3/DV8*01	TRAJ7*01	TRBV12-1*01	TRBJ2-1*01	SIINFEKL		0.9975591897964478	0.055750113	0.43533006	0.9533333333333334	0.0015016046818345	0.016685290262103	0.14740476	0.0241	0.5646945	0.99640405	0.112170525	6.4033986e-05	0.30337808	-24.98562240600586
248	SIINFCKL	B15	35.66719714581581	0	H2-Kb	CAASAASNNRLTL	CASSRRADAEQFF	TRAV14D-3/DV8*01	TRAJ7*01	TRBV12-1*01	TRBJ2-1*01	SIINFEKL		0.999740183353424	0.0532665	0.4445656	0.9566666666666668	0.0016023139469325	0.0139068700373172	0.1526717	0.0236	0.23694444	0.9928742	0.11236313	0.27152807	0.22091796	-25.673030853271484
249	SIINFDKL	B15	72.50381067790526	1	H2-Kb	CAASAASNNRLTL	CASSRRADAEQFF	TRAV14D-3/DV8*01	TRAJ7*01	TRBV12-1*01	TRBJ2-1*01	SIINFEKL		0.999997854232788	0.06590535	0.44776538	0.9733333333333334	0.0015878826379776	0.0136789353564381	0.55323493	0.0234	0.6089418	0.99956	0.122638315	4.1684223e-05	0.30611432	-21.337207794189453
250	SIINFFKL	B15	9.823096919927767	0	H2-Kb	CAASAASNNRLTL	CASSRRADAEQFF	TRAV14D-3/DV8*01	TRAJ7*01	TRBV12-1*01	TRBJ2-1*01	SIINFEKL		0.9996546506881714	0.060745753	0.44241878	0.95	0.001765645109117	0.0358600839972496	0.028739924	0.9935	0.66116595	0.9969942	0.1167392	0.00011640251	0.76706773	-24.935623168945312
251	SIINFGKL	B15	37.254262217941374	0	H2-Kb	CAASAASNNRLTL	CASSRRADAEQFF	TRAV14D-3/DV8*01	TRAJ7*01	TRBV12-1*01	TRBJ2-1*01	SIINFEKL		0.9994764924049376	0.05071108	0.46295768	0.9733333333333334	0.0018839030526578	0.0110003920271992	0.13479817	0.0255	0.5174713	0.99961674	0.12829089	0.0001383985	0.34582353	-24.5905704498291
252	SIINFHKL	B15	18.293012176761213	0	H2-Kb	CAASAASNNRLTL	CASSRRADAEQFF	TRAV14D-3/DV8*01	TRAJ7*01	TRBV12-1*01	TRBJ2-1*01	SIINFEKL		0.993878185749054	0.056983497	0.44769883	0.98	0.0019682596903294	0.0145618859678506	0.08865249	0.0222	0.39220732	0.9991348	0.10825681	5.3446918e-05	0.40003926	-30.07246208190918
253	SIINFIKL	B15	0.7267087002046951	0	H2-Kb	CAASAASNNRLTL	CASSRRADAEQFF	TRAV14D-3/DV8*01	TRAJ7*01	TRBV12-1*01	TRBJ2-1*01	SIINFEKL		0.9993597865104676	0.049229924	0.4589134	0.9333333333333332	0.0020742272026836	0.0167598389089107	0.094192065	0.0267	0.6650957	0.9896709	0.15001409	0.00010913684	0.5224243	-19.59676742553711
254	SIINFKKL	B15	47.277830513666885	1	H2-Kb	CAASAASNNRLTL	CASSRRADAEQFF	TRAV14D-3/DV8*01	TRAJ7*01	TRBV12-1*01	TRBJ2-1*01	SIINFEKL		0.9993983507156372	0.06278814	0.45858192	0.9766666666666668	0.0018300558440387	0.0076724062673747	0.22890484	0.0225	0.65425646	0.99916553	0.121642716	0.00010029193	0.31521603	-27.06880760192871
255	SIINFLKL	B15	3.934250548248035	0	H2-Kb	CAASAASNNRLTL	CASSRRADAEQFF	TRAV14D-3/DV8*01	TRAJ7*01	TRBV12-1*01	TRBJ2-1*01	SIINFEKL		0.9769744873046876	0.06094978	0.45718992	0.9333333333333332	0.0025274807121604	0.0253991056233644	0.10310734	0.0209	0.7617767	0.9832599	0.11628106	0.21866503	0.4032097	-21.44589233398437
256	SIINFMKL	B15	24.55774229981942	0	H2-Kb	CAASAASNNRLTL	CASSRRADAEQFF	TRAV14D-3/DV8*01	TRAJ7*01	TRBV12-1*01	TRBJ2-1*01	SIINFEKL		0.9997419714927672	0.04664911	0.44692588	0.9466666666666668	0.0018674876773729	0.0194722134619951	0.047506317	0.0255	0.6042882	0.9566431	0.115175	4.8012394e-06	0.32053506	-24.960681915283203
257	SIINFNKL	B15	14.768057281348632	0	H2-Kb	CAASAASNNRLTL	CASSRRADAEQFF	TRAV14D-3/DV8*01	TRAJ7*01	TRBV12-1*01	TRBJ2-1*01	SIINFEKL		0.9992305040359496	0.04822509	0.4560047	0.9733333333333334	0.0010722337756305	0.0207041651010513	0.15535998	0.0238	0.77350855	0.9987914	0.13869578	0.00044226294	0.3118051	-21.789783477783203
258	SIINFPKL	B15	24.89186131438921	0	H2-Kb	CAASAASNNRLTL	CASSRRADAEQFF	TRAV14D-3/DV8*01	TRAJ7*01	TRBV12-1*01	TRBJ2-1*01	SIINFEKL		0.9977970123291016	0.05824369	0.44388202	0.9733333333333334	0.0015890412032604	0.0129962703213095	0.13785757	0.2281	0.6048424	0.9982474	0.113488734	1.22809815e-05	0.2898163	-26.107044219970703
259	SIINFQKL	B15	31.07306176616529	0	H2-Kb	CAASAASNNRLTL	CASSRRADAEQFF	TRAV14D-3/DV8*01	TRAJ7*01	TRBV12-1*01	TRBJ2-1*01	SIINFEKL		0.999100923538208	0.06447216	0.43587494	0.9766666666666668	0.0020278657320886	0.0229601357132196	0.11396133	0.0317	0.7912441	0.99770474	0.088106684	0.0004011333	0.3946624	-20.132797241210938
260	SIINFRKL	B15	16.77277097343786	0	H2-Kb	CAASAASNNRLTL	CASSRRADAEQFF	TRAV14D-3/DV8*01	TRAJ7*01	TRBV12-1*01	TRBJ2-1*01	SIINFEKL		0.9939390420913696	0.04780771	0.46168754	0.9733333333333334	0.0021639738697558	0.0272946059703826	0.054458648	0.0346	0.5025567	0.99952936	0.10373516	8.601817e-06	0.52238977	-24.30974197387696
261	SIINFSKL	B15	16.764417989837586	0	H2-Kb	CAASAASNNRLTL	CASSRRADAEQFF	TRAV14D-3/DV8*01	TRAJ7*01	TRBV12-1*01	TRBJ2-1*01	SIINFEKL		0.999749720096588	0.052720603	0.4605053	0.9866666666666668	0.001862869830802	0.0135356886312365	0.23432253	0.0275	0.7339972	0.9973353	0.11579301	0.00011817709	0.18856418	-26.06623077392578
262	SIINFTKL	B15	9.990156394268537	0	H2-Kb	CAASAASNNRLTL	CASSRRADAEQFF	TRAV14D-3/DV8*01	TRAJ7*01	TRBV12-1*01	TRBJ2-1*01	SIINFEKL		0.9834774136543274	0.057539366	0.45605293	0.9833333333333332	0.0023548218887299	0.0182836838066577	0.113895	0.0238	0.7316798	0.99323285	0.11515022	4.2310712e-05	0.22870219	-22.75857925415039
263	SIINFVKL	B15	0.9355330431306568	0	H2-Kb	CAASAASNNRLTL	CASSRRADAEQFF	TRAV14D-3/DV8*01	TRAJ7*01	TRBV12-1*01	TRBJ2-1*01	SIINFEKL		0.9993636012077332	0.052418254	0.46209696	0.9333333333333332	0.0016137134516611	0.0168542508035898	0.13421494	0.1546	0.7398187	0.99280655	0.14666739	0.36851522	0.21606816	-22.042335510253903
264	SIINFWKL	B15	3.658602418880178	0	H2-Kb	CAASAASNNRLTL	CASSRRADAEQFF	TRAV14D-3/DV8*01	TRAJ7*01	TRBV12-1*01	TRBJ2-1*01	SIINFEKL		0.997637152671814	0.05235859	0.447453	0.95	0.0014251600950956	0.0227052625268697	0.019863546	0.0234	0.73889804	0.99959403	0.09486203	3.710495e-05	0.5909946	-25.21721267700196
265	SIINFYKL	B15	11.401808926092736	0	H2-Kb	CAASAASNNRLTL	CASSRRADAEQFF	TRAV14D-3/DV8*01	TRAJ7*01	TRBV12-1*01	TRBJ2-1*01	SIINFEKL		0.9983545541763306	0.05619693	0.44450754	0.95	0.0011521730339154	0.0101554505527019	0.025294624	0.6997	0.7793574	0.9991145	0.11988968	0.30898723	0.29501256	-24.68720054626465
266	SIINFEAL	B15	27.230693922215853	0	H2-Kb	CAASAASNNRLTL	CASSRRADAEQFF	TRAV14D-3/DV8*01	TRAJ7*01	TRBV12-1*01	TRBJ2-1*01	SIINFEKL		0.9990469813346864	0.08074117	0.44909543	0.94	0.0015017170226201	0.0319953672587871	0.043857906	0.0169	0.74318314	0.98986185	0.05186515	6.5710876e-05	0.17724867	-20.74295425415039
267	SIINFECL	B15	4.193192743359465	0	H2-Kb	CAASAASNNRLTL	CASSRRADAEQFF	TRAV14D-3/DV8*01	TRAJ7*01	TRBV12-1*01	TRBJ2-1*01	SIINFEKL		0.9991127848625184	0.06854926	0.43985656	0.9266666666666666	0.00113806349691	0.0271586719900369	0.060681157	0.0147	0.68452996	0.9683689	0.10110819	2.9230698e-05	0.20025706	-26.17374038696289
268	SIINFEDL	B15	8.870857942540686	0	H2-Kb	CAASAASNNRLTL	CASSRRADAEQFF	TRAV14D-3/DV8*01	TRAJ7*01	TRBV12-1*01	TRBJ2-1*01	SIINFEKL		0.9999964237213136	0.059568945	0.44141385	0.97	0.0012353478232398	0.027244908735156	0.7993233	0.0124	0.72411525	0.9971886	0.080663495	3.0265992e-06	0.24951842	-24.41245651245117
269	SIINFEEL	B15	3.2910715852137247	0	H2-Kb	CAASAASNNRLTL	CASSRRADAEQFF	TRAV14D-3/DV8*01	TRAJ7*01	TRBV12-1*01	TRBJ2-1*01	SIINFEKL		0.9998958110809326	0.05878444	0.44093093	0.9766666666666668	0.0012143944622948	0.025502135977149	0.8532343	0.0518	0.7851397	0.9946561	0.07020223	4.5549386e-05	0.20843156	-23.67437744140625
270	SIINFEFL	B15	6.607202104756216	0	H2-Kb	CAASAASNNRLTL	CASSRRADAEQFF	TRAV14D-3/DV8*01	TRAJ7*01	TRBV12-1*01	TRBJ2-1*01	SIINFEKL		0.999783217906952	0.07550615	0.44172218	0.9266666666666666	0.0016340144211426	0.0497201159596443	0.07206892	0.0123	0.4007482	0.98094356	0.1423846	3.9524894e-05	0.7674734	-23.12297439575196
271	SIINFEGL	B15	34.66484026682706	0	H2-Kb	CAASAASNNRLTL	CASSRRADAEQFF	TRAV14D-3/DV8*01	TRAJ7*01	TRBV12-1*01	TRBJ2-1*01	SIINFEKL		0.9999227523803712	0.060147136	0.4486046	0.9466666666666668	0.0014980178093537	0.0240480173379182	0.08360279	0.147	0.77871203	0.99841726	0.07716444	1.957714e-05	0.25562185	-19.84818649291992
272	SIINFEHL	B15	22.05185018470788	0	H2-Kb	CAASAASNNRLTL	CASSRRADAEQFF	TRAV14D-3/DV8*01	TRAJ7*01	TRBV12-1*01	TRBJ2-1*01	SIINFEKL		0.9930566549301147	0.054088596	0.44809747	0.96	0.0012931831879541	0.023189129307866	0.27834424	0.0164	0.6471487	0.99796915	0.10929969	0.0002524959	0.36559895	-22.871124267578125
273	SIINFEIL	B15	6.548731285442534	0	H2-Kb	CAASAASNNRLTL	CASSRRADAEQFF	TRAV14D-3/DV8*01	TRAJ7*01	TRBV12-1*01	TRBJ2-1*01	SIINFEKL		0.9997045397758484	0.047557157	0.44528642	0.9166666666666666	0.0015490531222894	0.0263022575527429	0.080651976	0.0429	0.30016145	0.97938526	0.09080347	0.000324815	0.5189376	-19.064537048339844
274	SIINFELL	B15	12.02828195487062	0	H2-Kb	CAASAASNNRLTL	CASSRRADAEQFF	TRAV14D-3/DV8*01	TRAJ7*01	TRBV12-1*01	TRBJ2-1*01	SIINFEKL		0.9992802739143372	0.06769992	0.4476869	0.91	0.0019463706994429	0.0313916057348251	0.07253798	0.0176	0.6843761	0.9864763	0.09604775	0.0006721507	0.35299566	-18.50237274169922
275	SIINFEML	B15	11.78604571048768	0	H2-Kb	CAASAASNNRLTL	CASSRRADAEQFF	TRAV14D-3/DV8*01	TRAJ7*01	TRBV12-1*01	TRBJ2-1*01	SIINFEKL		0.9996182918548584	0.06402	0.44718367	0.9366666666666666	0.0013658134266734	0.0251689180731773	0.06599382	0.0179	0.6015888	0.99291027	0.09163519	0.000102568665	0.2505569	-25.815135955810547
276	SIINFENL	B15	20.464785277302955	0	H2-Kb	CAASAASNNRLTL	CASSRRADAEQFF	TRAV14D-3/DV8*01	TRAJ7*01	TRBV12-1*01	TRBJ2-1*01	SIINFEKL		0.9990792274475098	0.058888506	0.4496984	0.97	0.0017329858383163	0.0253330953419208	0.532872	0.019	0.44272667	0.9926208	0.089518905	0.00010652431	0.22169952	-21.795886993408203
277	SIINFEPL	B15	28.56716965105376	0	H2-Kb	CAASAASNNRLTL	CASSRRADAEQFF	TRAV14D-3/DV8*01	TRAJ7*01	TRBV12-1*01	TRBJ2-1*01	SIINFEKL		0.9996943473815918	0.062062003	0.4476176	0.9633333333333334	0.0013153357431292	0.0208991914987564	0.26036993	0.0161	0.33701903	0.99828064	0.078283064	0.0007045728	0.2100422	-24.534637451171875
278	SIINFEQL	B15	16.04606224028904	0	H2-Kb	CAASAASNNRLTL	CASSRRADAEQFF	TRAV14D-3/DV8*01	TRAJ7*01	TRBV12-1*01	TRBJ2-1*01	SIINFEKL		0.9999423027038574	0.063842185	0.44595373	0.9666666666666668	0.001386271091178	0.0309765264391899	0.5918633	0.0132	0.62563825	0.99601763	0.06948507	0.2587575	0.20130588	-20.173492431640625
279	SIINFERL	B15	70.41556724864564	1	H2-Kb	CAASAASNNRLTL	CASSRRADAEQFF	TRAV14D-3/DV8*01	TRAJ7*01	TRBV12-1*01	TRBJ2-1*01	SIINFEKL		0.9947966933250428	0.051165733	0.45833525	0.97	0.0012331459438428	0.0298871546983718	0.34338874	0.0114	0.6411201	0.99800575	0.07324851	0.2594552	0.23756222	-20.18394660949707
280	SIINFESL	B15	58.72140420951243	1	H2-Kb	CAASAASNNRLTL	CASSRRADAEQFF	TRAV14D-3/DV8*01	TRAJ7*01	TRBV12-1*01	TRBJ2-1*01	SIINFEKL		0.9997367262840272	0.05270632	0.44648066	0.9633333333333334	0.001571140717715	0.0251720193773508	0.21526203	0.0136	0.7388731	0.9856674	0.06339166	0.0008171223	0.19482331	-23.541709899902344
281	SIINFETL	B15	9.397095266947632	0	H2-Kb	CAASAASNNRLTL	CASSRRADAEQFF	TRAV14D-3/DV8*01	TRAJ7*01	TRBV12-1*01	TRBJ2-1*01	SIINFEKL		0.992953360080719	0.05603763	0.44900164	0.9433333333333334	0.0013740857830271	0.0257208924740552	0.17397985	0.8403	0.52715915	0.92559195	0.08466725	0.00020240252	0.2667807	-26.562950134277344
282	SIINFEVL	B15	34.41425108826004	0	H2-Kb	CAASAASNNRLTL	CASSRRADAEQFF	TRAV14D-3/DV8*01	TRAJ7*01	TRBV12-1*01	TRBJ2-1*01	SIINFEKL		0.9997010827064514	0.074029475	0.4433989	0.9233333333333332	0.001468734932132	0.0202883053570985	0.06976238	0.0157	0.72894204	0.96038383	0.08760566	0.00048285848	0.3129401	-23.38846015930176
283	SIINFEWL	B15	63.39906942516571	1	H2-Kb	CAASAASNNRLTL	CASSRRADAEQFF	TRAV14D-3/DV8*01	TRAJ7*01	TRBV12-1*01	TRBJ2-1*01	SIINFEKL		0.9892069101333618	0.06965034	0.44977528	0.9366666666666666	0.0012153161223977	0.0287310779094696	0.092262074	0.0121	0.5086819	0.91591907	0.1330777	4.697204e-06	0.5229432	-24.50775909423828
284	SIINFEYL	B15	29.068348008187805	0	H2-Kb	CAASAASNNRLTL	CASSRRADAEQFF	TRAV14D-3/DV8*01	TRAJ7*01	TRBV12-1*01	TRBJ2-1*01	SIINFEKL		0.9991270899772644	0.04893222	0.4528813	0.9466666666666668	0.0013548138085752	0.021938782185316	0.11752728	0.0135	0.75962865	0.9938482	0.15706444	0.00013921609	0.27339756	-21.725799560546875
285	SIINFEKA	B15	63.148480246598695	1	H2-Kb	CAASAASNNRLTL	CASSRRADAEQFF	TRAV14D-3/DV8*01	TRAJ7*01	TRBV12-1*01	TRBJ2-1*01	SIINFEKL		0.9950397610664368	0.06173265	0.42331746	0.9566666666666668	0.0028145392425358	0.0242097321897745	0.2372393	0.1483	0.4630084	0.9983334	0.078814715	0.00027656104	0.14006172	-21.03042793273925
286	SIINFEKC	B15	58.13669601637561	1	H2-Kb	CAASAASNNRLTL	CASSRRADAEQFF	TRAV14D-3/DV8*01	TRAJ7*01	TRBV12-1*01	TRBJ2-1*01	SIINFEKL		0.9961698651313782	0.054326955	0.43748328	0.9733333333333334	0.0014509989414364	0.0182061307132244	0.3117317	0.02	0.6847842	0.9976486	0.12534879	3.0732954e-05	0.1310248	-25.346092224121094
287	SIINFEKD	B15	52.45667408645422	1	H2-Kb	CAASAASNNRLTL	CASSRRADAEQFF	TRAV14D-3/DV8*01	TRAJ7*01	TRBV12-1*01	TRBJ2-1*01	SIINFEKL		0.9999879598617554	0.054935917	0.42675662	0.9633333333333334	0.0023652946110814	0.0193470995873212	0.80904615	0.1641	0.6767691	0.964772	0.078763686	1.4033105e-06	0.29422733	-18.995832443237305
288	SIINFEKE	B15	56.21551209440089	1	H2-Kb	CAASAASNNRLTL	CASSRRADAEQFF	TRAV14D-3/DV8*01	TRAJ7*01	TRBV12-1*01	TRBJ2-1*01	SIINFEKL		0.9990474581718444	0.055324085	0.42407146	0.9766666666666668	0.0020527194719761	0.0070311976596713	0.8177749	0.0564	0.6860359	0.86266124	0.06076612	2.9315904e-06	0.30937144	-23.15582275390625
289	SIINFEKF	B15	68.82850234124072	1	H2-Kb	CAASAASNNRLTL	CASSRRADAEQFF	TRAV14D-3/DV8*01	TRAJ7*01	TRBV12-1*01	TRBJ2-1*01	SIINFEKL		0.99431049823761	0.05360991	0.43513784	0.9733333333333334	0.0015333534684032	0.0112363779917359	0.1616412	0.1197	0.6676248	0.73487645	0.08497896	6.4882355e-05	0.6650487	-19.295560836791992
290	SIINFEKG	B15	56.88375012354048	1	H2-Kb	CAASAASNNRLTL	CASSRRADAEQFF	TRAV14D-3/DV8*01	TRAJ7*01	TRBV12-1*01	TRBJ2-1*01	SIINFEKL		0.9998134970664978	0.04968586	0.43429193	0.9566666666666668	0.0015726283891126	0.0261324774473905	0.41684583	0.1327	0.73239905	0.99458605	0.102775596	0.0010699781	0.33765015	-20.6632022857666
291	SIINFEKH	B15	68.66144283395583	1	H2-Kb	CAASAASNNRLTL	CASSRRADAEQFF	TRAV14D-3/DV8*01	TRAJ7*01	TRBV12-1*01	TRBJ2-1*01	SIINFEKL		0.993592083454132	0.052817598	0.4399966	0.9766666666666668	0.0012900528963655	0.0106086982414126	0.475644	0.182	0.69911444	0.57468104	0.114734896	0.00012085264	0.30277917	-19.509355545043945
292	SIINFEKI	B15	70.83321593449756	1	H2-Kb	CAASAASNNRLTL	CASSRRADAEQFF	TRAV14D-3/DV8*01	TRAJ7*01	TRBV12-1*01	TRBJ2-1*01	SIINFEKL		0.9985328912734984	0.04987613	0.43344724	0.9766666666666668	0.0017737875459715	0.0121380994096398	0.4120778	0.1498	0.63941336	0.9996506	0.09506134	0.00012544704	0.3773484	-16.069242477416992
293	SIINFEKK	B15	60.72611796748992	1	H2-Kb	CAASAASNNRLTL	CASSRRADAEQFF	TRAV14D-3/DV8*01	TRAJ7*01	TRBV12-1*01	TRBJ2-1*01	SIINFEKL		0.9996379613876344	0.04835066	0.44531518	0.96	0.0034050308167934	0.0493096970021724	0.3794025	0.0765	0.670245	0.9594581	0.0915466	4.919168e-05	0.46860182	-20.842647552490234
294	SIINFEKM	B15	72.4202808419025	1	H2-Kb	CAASAASNNRLTL	CASSRRADAEQFF	TRAV14D-3/DV8*01	TRAJ7*01	TRBV12-1*01	TRBJ2-1*01	SIINFEKL		0.9869245290756226	0.057898313	0.44566193	0.97	0.0017171890940517	0.0126457344740629	0.20256773	0.1168	0.72396344	0.9966963	0.0855355	0.00022254065	0.19575867	-13.324463844299316
295	SIINFEKN	B15	63.98377761830254	1	H2-Kb	CAASAASNNRLTL	CASSRRADAEQFF	TRAV14D-3/DV8*01	TRAJ7*01	TRBV12-1*01	TRBJ2-1*01	SIINFEKL		0.998499035835266	0.04977722	0.4416053	0.98	0.0028823385946452	0.0121022444218397	0.7415608	0.0981	0.39860195	0.9928068	0.1090722	4.1980425e-06	0.28397128	-22.21767807006836
296	SIINFEKP	B15	56.88375012354048	1	H2-Kb	CAASAASNNRLTL	CASSRRADAEQFF	TRAV14D-3/DV8*01	TRAJ7*01	TRBV12-1*01	TRBJ2-1*01	SIINFEKL		0.9996548891067504	0.051757727	0.45181805	0.9633333333333334	0.0016105903778225	0.0231385808438062	0.5325568	0.1274	0.73607457	0.8191943	0.07949627	2.2593247e-05	0.14347638	-24.288225173950195
297	SIINFEKQ	B15	59.47317190993415	1	H2-Kb	CAASAASNNRLTL	CASSRRADAEQFF	TRAV14D-3/DV8*01	TRAJ7*01	TRBV12-1*01	TRBJ2-1*01	SIINFEKL		0.9973469972610474	0.050299414	0.43517295	0.9666666666666668	0.0016068355180323	0.0197895839810371	0.7145906	0.1225	0.65962285	0.8756834	0.07722348	0.000157896	0.32703897	-18.80820846557617
298	SIINFEKR	B15	68.57791299795305	1	H2-Kb	CAASAASNNRLTL	CASSRRADAEQFF	TRAV14D-3/DV8*01	TRAJ7*01	TRBV12-1*01	TRBJ2-1*01	SIINFEKL		0.9944018721580504	0.04868375	0.43904123	0.97	0.0013424130156636	0.009466154500842	0.14389199	0.1122	0.25364754	0.92559016	0.08256991	0.21320608	0.19029327	-28.15584373474121
299	SIINFEKS	B15	60.80964763877205	1	H2-Kb	CAASAASNNRLTL	CASSRRADAEQFF	TRAV14D-3/DV8*01	TRAJ7*01	TRBV12-1*01	TRBJ2-1*01	SIINFEKL		0.9998192191123962	0.051419467	0.4436251	0.9733333333333334	0.0021851770579814	0.0164343733340501	0.57779765	0.1434	0.6276399	0.9942677	0.09513405	7.084505e-06	0.13370122	-21.759498596191406
300	SIINFEKT	B15	74.09087558531019	1	H2-Kb	CAASAASNNRLTL	CASSRRADAEQFF	TRAV14D-3/DV8*01	TRAJ7*01	TRBV12-1*01	TRBJ2-1*01	SIINFEKL		0.997165024280548	0.060915247	0.42812052	0.97	0.0017827360425144	0.0120871467515826	0.4575284	0.1977	0.58800244	0.9971786	0.09217822	0.001479318	0.2943229	-21.032604217529297
301	SIINFEKV	B15	68.32732381938604	1	H2-Kb	CAASAASNNRLTL	CASSRRADAEQFF	TRAV14D-3/DV8*01	TRAJ7*01	TRBV12-1*01	TRBJ2-1*01	SIINFEKL		0.9980154037475586	0.050298735	0.44457036	0.9833333333333332	0.0020793641451746	0.0292385425418615	0.35103402	0.0269	0.41526693	0.99975765	0.09333255	2.8108696e-05	0.3090637	-16.530593872070312
302	SIINFEKW	B15	61.06023681733907	1	H2-Kb	CAASAASNNRLTL	CASSRRADAEQFF	TRAV14D-3/DV8*01	TRAJ7*01	TRBV12-1*01	TRBJ2-1*01	SIINFEKL		0.9991151690483092	0.056064077	0.43792555	0.9766666666666668	0.0015001690480858	0.0058300220407545	0.12244768	0.1428	0.32455438	0.24077952	0.11112736	3.2567168e-05	0.5211846	-22.038928985595703
303	SIINFEKY	B15	60.1414097743531	1	H2-Kb	CAASAASNNRLTL	CASSRRADAEQFF	TRAV14D-3/DV8*01	TRAJ7*01	TRBV12-1*01	TRBJ2-1*01	SIINFEKL		0.9982889294624328	0.04968264	0.4443374	0.98	0.0014694597339257	0.018072897568345	0.22527649	0.155	0.59323335	0.5093013	0.118433505	0.00010349318	0.16609682	-25.97718048095703
304	AIINFEKL	B3	10.368265720081135	0	H2-Kb	CAAGNTGYQNFYF	CASSSLQGARNQAPLF	TRAV19*01	TRAJ49*01	TRBV12-1*01	TRBJ1-5*01	SIINFEKL		0.999687910079956	0.28582704	0.42980614	0.96	0.0004775565466843	0.1077528670430183	0.8577606	0.0566	0.6359178	0.99916434	0.5332191	0.004735942	0.37549835	-24.812965393066406
305	CIINFEKL	B3	8.465831643002028	0	H2-Kb	CAAGNTGYQNFYF	CASSSLQGARNQAPLF	TRAV19*01	TRAJ49*01	TRBV12-1*01	TRBJ1-5*01	SIINFEKL		0.9999943971633912	0.34753355	0.4302088	0.9366666666666666	0.0042450204491615	0.0317009985446929	0.817307	0.0565	0.7118858	0.99993086	0.47140014	0.04849001	0.33945984	-29.966447830200195
306	DIINFEKL	B3	10.748752535496957	0	H2-Kb	CAAGNTGYQNFYF	CASSSLQGARNQAPLF	TRAV19*01	TRAJ49*01	TRBV12-1*01	TRBJ1-5*01	SIINFEKL		0.9994968175888062	0.24311393	0.44034612	0.9566666666666668	0.0130360769107937	0.0321974977850914	0.9327009	0.0584	0.5183774	0.9942559	0.5570531	0.0011859157	0.514859	-26.7153434753418
307	EIINFEKL	B3	10.130461460446249	0	H2-Kb	CAAGNTGYQNFYF	CASSSLQGARNQAPLF	TRAV19*01	TRAJ49*01	TRBV12-1*01	TRBJ1-5*01	SIINFEKL		0.999998927116394	0.25983167	0.43926394	0.97	8.594470273237675e-06	0.0472261719405651	0.9160124	0.0571	0.70579875	0.98951936	0.55933505	0.38758078	0.47685754	-32.1924934387207
308	FIINFEKL	B3	8.41827079107505	0	H2-Kb	CAAGNTGYQNFYF	CASSSLQGARNQAPLF	TRAV19*01	TRAJ49*01	TRBV12-1*01	TRBJ1-5*01	SIINFEKL		0.999603807926178	0.18357186	0.42970622	0.96	0.0072132535278797	0.033317182213068	0.8348825	0.0562	0.49151632	0.99931896	0.59878135	0.0034798572	0.74390084	-35.231781005859375
309	GIINFEKL	B3	8.989001014198783	0	H2-Kb	CAAGNTGYQNFYF	CASSSLQGARNQAPLF	TRAV19*01	TRAJ49*01	TRBV12-1*01	TRBJ1-5*01	SIINFEKL		0.9998883008956908	0.2824583	0.43654442	0.9466666666666668	0.0298923421651124	0.0683799311518669	0.91368175	0.0584	0.7392449	0.9997585	0.5254552	0.259626	0.14172252	-29.89418029785156
310	HIINFEKL	B3	12.12801724137931	0	H2-Kb	CAAGNTGYQNFYF	CASSSLQGARNQAPLF	TRAV19*01	TRAJ49*01	TRBV12-1*01	TRBJ1-5*01	SIINFEKL		0.9999791383743286	0.24304907	0.4456572	0.96	0.0071161338128149	0.0538656674325466	0.8899529	0.0582	0.46241388	0.9995807	0.5189713	0.0056082434	0.556718	-22.67923164367676
311	IIINFEKL	B3	9.702413793103448	0	H2-Kb	CAAGNTGYQNFYF	CASSSLQGARNQAPLF	TRAV19*01	TRAJ49*01	TRBV12-1*01	TRBJ1-5*01	SIINFEKL		0.999962568283081	0.26387697	0.448238	0.9633333333333334	0.0056499447673559	0.0450295247137546	0.8832664	0.0597	0.6629838	0.9982078	0.57466257	0.00035402653	0.59627986	-37.02326202392578
312	KIINFEKL	B3	16.693859026369168	0	H2-Kb	CAAGNTGYQNFYF	CASSSLQGARNQAPLF	TRAV19*01	TRAJ49*01	TRBV12-1*01	TRBJ1-5*01	SIINFEKL		0.9998815059661864	0.2128652	0.45014063	0.9666666666666668	0.0142579488456249	0.1005316153168678	0.8265845	0.0544	0.65835375	0.9984766	0.5281885	0.0020243071	0.35633397	-35.081573486328125
313	LIINFEKL	B3	5.517058823529411	0	H2-Kb	CAAGNTGYQNFYF	CASSSLQGARNQAPLF	TRAV19*01	TRAJ49*01	TRBV12-1*01	TRBJ1-5*01	SIINFEKL		0.999979853630066	0.30088156	0.44667438	0.9733333333333334	0.0106758344918489	0.0638017132878303	0.8721625	0.056	0.67274976	0.99749255	0.57171094	0.006354999	0.4870502	-32.101043701171875
314	MIINFEKL	B3	9.131683569979716	0	H2-Kb	CAAGNTGYQNFYF	CASSSLQGARNQAPLF	TRAV19*01	TRAJ49*01	TRBV12-1*01	TRBJ1-5*01	SIINFEKL		0.9999388456344604	0.29086846	0.4313842	0.9733333333333334	0.0179008562117815	0.0394851714372634	0.75495386	0.0581	0.64930665	0.99683535	0.57415307	0.26112768	0.36005887	-25.528261184692383
315	NIINFEKL	B3	2.2353600405679512	0	H2-Kb	CAAGNTGYQNFYF	CASSSLQGARNQAPLF	TRAV19*01	TRAJ49*01	TRBV12-1*01	TRBJ1-5*01	SIINFEKL		0.9996119141578674	0.42077357	0.43865094	0.9566666666666668	0.0002366569096921	0.064893938601017	0.92049956	0.0573	0.71363676	0.9980906	0.56536347	0.001293317	0.43794182	-28.0901107788086
316	PIINFEKL	B3	14.220694726166329	0	H2-Kb	CAAGNTGYQNFYF	CASSSLQGARNQAPLF	TRAV19*01	TRAJ49*01	TRBV12-1*01	TRBJ1-5*01	SIINFEKL		0.99999737739563	0.29005077	0.44416097	0.96	0.0018722213571891	0.0342165976762771	0.91025096	0.0567	0.6783874	0.99958795	0.5256715	0.0016671583	0.37045187	-39.751914978027344
317	QIINFEKL	B3	12.460943204868157	0	H2-Kb	CAAGNTGYQNFYF	CASSSLQGARNQAPLF	TRAV19*01	TRAJ49*01	TRBV12-1*01	TRBJ1-5*01	SIINFEKL		0.999711573123932	0.14243776	0.433991	0.97	0.0326343551278114	0.1173381805419921	0.91193724	0.057	0.63839424	0.9851986	0.5181569	0.023365367	0.36103258	-35.472389221191406
318	RIINFEKL	B3	4.7560851926977685	0	H2-Kb	CAAGNTGYQNFYF	CASSSLQGARNQAPLF	TRAV19*01	TRAJ49*01	TRBV12-1*01	TRBJ1-5*01	SIINFEKL		0.9956246018409728	0.34508732	0.4370621	0.9633333333333334	0.0133651224896311	0.0845309570431709	0.71194196	0.0573	0.6520232	0.99647987	0.47041655	0.0033061143	0.21627866	-37.65201568603516
319	TIINFEKL	B3	9.084122718052738	0	H2-Kb	CAAGNTGYQNFYF	CASSSLQGARNQAPLF	TRAV19*01	TRAJ49*01	TRBV12-1*01	TRBJ1-5*01	SIINFEKL		0.9997140765190125	0.22384314	0.44307157	0.9833333333333332	0.0490378886461257	0.0424549393355846	0.87134504	0.0571	0.71193105	0.9908645	0.5785942	0.004059596	0.5868572	-27.73357009887696
320	VIINFEKL	B3	15.932885395537523	0	H2-Kb	CAAGNTGYQNFYF	CASSSLQGARNQAPLF	TRAV19*01	TRAJ49*01	TRBV12-1*01	TRBJ1-5*01	SIINFEKL		0.999918818473816	0.38399845	0.4435936	0.97	0.0267583224922418	0.1225670427083969	0.88454974	0.0572	0.39228272	0.9982356	0.56835645	0.005968425	0.40003365	-26.264938354492188
321	WIINFEKL	B3	6.468275862068966	0	H2-Kb	CAAGNTGYQNFYF	CASSSLQGARNQAPLF	TRAV19*01	TRAJ49*01	TRBV12-1*01	TRBJ1-5*01	SIINFEKL		0.9999758005142212	0.25450993	0.43539372	0.9666666666666668	0.0002829956356436	0.0849174410104751	0.7335306	0.0572	0.7231016	0.9997399	0.62075615	0.0076671303	0.5633206	-26.896923065185547
322	YIINFEKL	B3	27.014563894523324	0	H2-Kb	CAAGNTGYQNFYF	CASSSLQGARNQAPLF	TRAV19*01	TRAJ49*01	TRBV12-1*01	TRBJ1-5*01	SIINFEKL		0.9998185038566588	0.17375499	0.44236475	0.9666666666666668	0.0317668132483959	0.022478736937046	0.7863871	0.0572	0.6068883	0.9987466	0.56909984	0.008818279	0.40734622	-30.49312400817871
323	SAINFEKL	B3	78.52296653144016	1	H2-Kb	CAAGNTGYQNFYF	CASSSLQGARNQAPLF	TRAV19*01	TRAJ49*01	TRBV12-1*01	TRBJ1-5*01	SIINFEKL		0.9660851359367372	0.26936617	0.4434566	0.98	0.8855852484703064	0.0808677375316619	0.7933898	0.0546	0.26694095	0.20071033	0.5603729	3.3604258e-05	0.13947721	-22.3747673034668
324	SCINFEKL	B3	60.402281947261656	1	H2-Kb	CAAGNTGYQNFYF	CASSSLQGARNQAPLF	TRAV19*01	TRAJ49*01	TRBV12-1*01	TRBJ1-5*01	SIINFEKL		0.9169521927833556	0.15461344	0.44056064	0.9766666666666668	0.9843273758888244	0.0486731491982936	0.8623832	0.056	0.61168814	0.7790821	0.43833217	0.10965467	0.1433002	-28.548526763916016
325	SDINFEKL	B3	73.67175963488843	1	H2-Kb	CAAGNTGYQNFYF	CASSSLQGARNQAPLF	TRAV19*01	TRAJ49*01	TRBV12-1*01	TRBJ1-5*01	SIINFEKL		0.5105339884757996	0.24581271	0.46397442	0.98	0.9838101863861084	0.0460341870784759	0.98570627	0.053	0.55980414	0.03756994	0.5824334	0.005380174	0.47437364	-31.06540870666504
326	SEINFEKL	B3	33.10235294117647	0	H2-Kb	CAAGNTGYQNFYF	CASSSLQGARNQAPLF	TRAV19*01	TRAJ49*01	TRBV12-1*01	TRBJ1-5*01	SIINFEKL		0.1369942277669906	0.2002512	0.45003903	0.9866666666666668	0.9554535746574402	0.08457812666893	0.99112916	0.0565	0.37001163	0.35240632	0.57989824	0.011451851	0.54544467	-35.788047790527344
327	SFINFEKL	B3	44.3267139959432	0	H2-Kb	CAAGNTGYQNFYF	CASSSLQGARNQAPLF	TRAV19*01	TRAJ49*01	TRBV12-1*01	TRBJ1-5*01	SIINFEKL		0.5702574253082275	0.16362362	0.45790762	0.9833333333333332	0.0013692766660824	0.0651784613728523	0.9028158	0.2145	0.2798526	0.99999154	0.6167168	0.0010636835	0.6759787	-23.07684326171875
328	SGINFEKL	B3	47.37060851926978	1	H2-Kb	CAAGNTGYQNFYF	CASSSLQGARNQAPLF	TRAV19*01	TRAJ49*01	TRBV12-1*01	TRBJ1-5*01	SIINFEKL		0.9643449187278748	0.15067327	0.45704997	0.9766666666666668	0.015524192713201	0.0356428287923336	0.67666614	0.0559	0.5654632	0.0757128	0.5446133	0.0006518249	0.31145385	-22.549955368041992
329	SHINFEKL	B3	15.124350912778905	0	H2-Kb	CAAGNTGYQNFYF	CASSSLQGARNQAPLF	TRAV19*01	TRAJ49*01	TRBV12-1*01	TRBJ1-5*01	SIINFEKL		0.9299153089523317	0.15671161	0.4358498	0.98	0.6447967290878296	0.0550473779439926	0.9601329	0.0521	0.60118556	0.94144744	0.5712252	0.0015892121	0.47731704	-25.929012298583984
330	SKINFEKL	B3	25.82554259634888	0	H2-Kb	CAAGNTGYQNFYF	CASSSLQGARNQAPLF	TRAV19*01	TRAJ49*01	TRBV12-1*01	TRBJ1-5*01	SIINFEKL		0.9955925345420836	0.18530548	0.45706826	0.9866666666666668	0.8948458433151245	0.1124819442629814	0.9676549	0.0523	0.6936413	0.2580031	0.53125554	0.0022951718	0.65316963	-28.059158325195312
331	SLINFEKL	B3	63.20837221095334	1	H2-Kb	CAAGNTGYQNFYF	CASSSLQGARNQAPLF	TRAV19*01	TRAJ49*01	TRBV12-1*01	TRBJ1-5*01	SIINFEKL		0.0023053269833326	0.24193941	0.44063804	0.9733333333333334	0.1617177128791809	0.0896097347140312	0.90527505	0.0566	0.53034216	0.99890745	0.540889	7.618569e-05	0.41428876	-20.114845275878903
332	SMINFEKL	B3	21.78287018255578	0	H2-Kb	CAAGNTGYQNFYF	CASSSLQGARNQAPLF	TRAV19*01	TRAJ49*01	TRBV12-1*01	TRBJ1-5*01	SIINFEKL		0.0111762965098023	0.14955859	0.446373	0.9866666666666668	0.0228991527110338	0.0359657928347587	0.87958264	0.0729	0.68885845	0.99573576	0.5755408	0.0028586402	0.23350257	-19.37641906738281
333	SNINFEKL	B3	28.39382860040568	0	H2-Kb	CAAGNTGYQNFYF	CASSSLQGARNQAPLF	TRAV19*01	TRAJ49*01	TRBV12-1*01	TRBJ1-5*01	SIINFEKL		0.9889925122261048	0.19470541	0.4321135	0.99	0.938839852809906	0.0801518261432647	0.95550525	0.0523	0.44936225	0.09815365	0.5927174	0.0003430049	0.5028196	-20.22544860839844
334	SPINFEKL	B3	18.1206845841785	0	H2-Kb	CAAGNTGYQNFYF	CASSSLQGARNQAPLF	TRAV19*01	TRAJ49*01	TRBV12-1*01	TRBJ1-5*01	SIINFEKL		0.9576127529144288	0.10844777	0.46124488	0.98	0.7851289510726929	0.0309844277799129	0.7525745	0.0524	0.7320773	0.1701676	0.58033395	0.007909678	0.14314917	-33.266845703125
335	SQINFEKL	B3	10.70119168356998	0	H2-Kb	CAAGNTGYQNFYF	CASSSLQGARNQAPLF	TRAV19*01	TRAJ49*01	TRBV12-1*01	TRBJ1-5*01	SIINFEKL		0.98128741979599	0.21508901	0.45174026	0.9866666666666668	0.0166280418634414	0.1209927275776863	0.969636	0.0665	0.42583284	0.2963028	0.5248812	0.0014761939	0.5703402	-25.01970672607422
336	SRINFEKL	B3	36.43161257606491	0	H2-Kb	CAAGNTGYQNFYF	CASSSLQGARNQAPLF	TRAV19*01	TRAJ49*01	TRBV12-1*01	TRBJ1-5*01	SIINFEKL		0.9900863766670228	0.19192788	0.43990302	0.9866666666666668	0.6741780042648315	0.0677985772490501	0.88569885	0.0569	0.6585746	0.6668274	0.47745922	0.005435938	0.19576916	-29.59099769592285
337	SSINFEKL	B3	81.32905679513185	1	H2-Kb	CAAGNTGYQNFYF	CASSSLQGARNQAPLF	TRAV19*01	TRAJ49*01	TRBV12-1*01	TRBJ1-5*01	SIINFEKL		0.9989823698997498	0.16963536	0.45466453	0.9866666666666668	0.9879361391067504	0.0783180817961692	0.7064143	0.05	0.6528832	0.10952401	0.58484095	0.002348748	0.17506103	-27.514724731445312
338	STINFEKL	B3	101.20949290060852	1	H2-Kb	CAAGNTGYQNFYF	CASSSLQGARNQAPLF	TRAV19*01	TRAJ49*01	TRBV12-1*01	TRBJ1-5*01	SIINFEKL		0.6336701512336731	0.23610292	0.4530042	0.9833333333333332	0.989529311656952	0.0326014049351215	0.7650271	0.0539	0.6647159	0.5368633	0.60401016	0.0011655578	0.51717734	-24.856550216674805
339	SVINFEKL	B3	64.96812373225151	1	H2-Kb	CAAGNTGYQNFYF	CASSSLQGARNQAPLF	TRAV19*01	TRAJ49*01	TRBV12-1*01	TRBJ1-5*01	SIINFEKL		0.7093161940574646	0.23733608	0.43997392	0.9866666666666668	0.2895541489124298	0.1471957415342331	0.8884065	0.0538	0.65539896	0.98575985	0.5765285	0.0043761744	0.3647653	-16.391706466674805
340	SWINFEKL	B3	29.58284989858012	0	H2-Kb	CAAGNTGYQNFYF	CASSSLQGARNQAPLF	TRAV19*01	TRAJ49*01	TRBV12-1*01	TRBJ1-5*01	SIINFEKL		0.8428067564964294	0.15051787	0.4450924	0.9766666666666668	0.0030763917602598	0.0936849266290664	0.95615923	0.0539	0.7384412	0.9994563	0.6579423	0.0047151907	0.66443485	-27.86431312561035
341	SYINFEKL	B3	14.458498985801215	0	H2-Kb	CAAGNTGYQNFYF	CASSSLQGARNQAPLF	TRAV19*01	TRAJ49*01	TRBV12-1*01	TRBJ1-5*01	SIINFEKL		0.9880120754241944	0.20180465	0.4604669	0.9833333333333332	0.1883041709661483	0.0264130532741546	0.96466565	0.0779	0.6702258	0.9998034	0.5453698	0.0032439986	0.25914133	-27.209205627441406
342	SIANFEKL	B3	27.442611561866123	0	H2-Kb	CAAGNTGYQNFYF	CASSSLQGARNQAPLF	TRAV19*01	TRAJ49*01	TRBV12-1*01	TRBJ1-5*01	SIINFEKL		0.9955012202262878	0.6115555	0.41917196	0.9433333333333334	0.8656362295150757	0.0474572367966175	0.9559568	0.0609	0.6268468	0.99116004	0.6624613	0.0018342363	0.1376236	-23.836658477783203
343	SICNFEKL	B3	36.90722109533469	0	H2-Kb	CAAGNTGYQNFYF	CASSSLQGARNQAPLF	TRAV19*01	TRAJ49*01	TRBV12-1*01	TRBJ1-5*01	SIINFEKL		0.9970077872276306	0.44688004	0.43347687	0.9533333333333334	0.9254791736602784	0.0497462265193462	0.9442857	0.061	0.64791214	0.99672496	0.61243224	0.00036214752	0.14036292	-30.189117431640625
344	SIDNFEKL	B3	6.753640973630831	0	H2-Kb	CAAGNTGYQNFYF	CASSSLQGARNQAPLF	TRAV19*01	TRAJ49*01	TRBV12-1*01	TRBJ1-5*01	SIINFEKL		0.9974929094314576	0.40478295	0.46749243	0.9333333333333332	0.9500787258148192	0.0492507182061672	0.9751118	0.061	0.7054449	0.6112249	0.7448132	0.0015084208	0.47699296	-24.53721237182617
345	SIENFEKL	B3	44.84988336713995	0	H2-Kb	CAAGNTGYQNFYF	CASSSLQGARNQAPLF	TRAV19*01	TRAJ49*01	TRBV12-1*01	TRBJ1-5*01	SIINFEKL		0.9993884563446044	0.34588698	0.46536607	0.93	0.886654794216156	0.0835117325186729	0.9654205	0.0635	0.3345336	0.35532844	0.73079634	0.0005626619	0.5711217	-27.09302520751953
346	SIFNFEKL	B3	10.130461460446249	0	H2-Kb	CAAGNTGYQNFYF	CASSSLQGARNQAPLF	TRAV19*01	TRAJ49*01	TRBV12-1*01	TRBJ1-5*01	SIINFEKL		0.9959089756011964	0.35576952	0.45486012	0.96	0.0011091938940808	0.0747645497322082	0.856704	0.0129	0.73163575	0.9883895	0.63066643	0.010991933	0.72020334	-22.14493560791016
347	SIGNFEKL	B3	12.793869168356997	0	H2-Kb	CAAGNTGYQNFYF	CASSSLQGARNQAPLF	TRAV19*01	TRAJ49*01	TRBV12-1*01	TRBJ1-5*01	SIINFEKL		0.96681410074234	0.28212115	0.44670168	0.95	0.0393654517829418	0.0298496410250663	0.9741269	0.0565	0.5528984	0.9979397	0.61882603	0.0076305456	0.29240435	-24.515588760375977
348	SIHNFEKL	B3	36.90722109533469	0	H2-Kb	CAAGNTGYQNFYF	CASSSLQGARNQAPLF	TRAV19*01	TRAJ49*01	TRBV12-1*01	TRBJ1-5*01	SIINFEKL		0.8810696601867676	0.33283648	0.45482123	0.9566666666666668	0.1607080847024917	0.0469752922654151	0.9541523	0.0608	0.2534223	0.68759763	0.6176082	0.0038290317	0.458496	-34.21584701538086
349	SIKNFEKL	B3	15.076790060851923	0	H2-Kb	CAAGNTGYQNFYF	CASSSLQGARNQAPLF	TRAV19*01	TRAJ49*01	TRBV12-1*01	TRBJ1-5*01	SIINFEKL		0.999642848968506	0.36710536	0.44547424	0.9433333333333334	0.8265819549560547	0.0390362553298473	0.84708804	0.0703	0.60698164	0.7735394	0.6324081	0.008227763	0.6822739	-26.82253074645996
350	SILNFEKL	B3	56.54985294117647	1	H2-Kb	CAAGNTGYQNFYF	CASSSLQGARNQAPLF	TRAV19*01	TRAJ49*01	TRBV12-1*01	TRBJ1-5*01	SIINFEKL		0.9865070581436156	0.44819778	0.4476545	0.9733333333333334	0.0113094616681337	0.082522727549076	0.8871891	0.0543	0.59739053	0.99074775	0.60850704	0.00034039898	0.42778108	-20.697338104248047
351	SIMNFEKL	B3	81.04369168356997	1	H2-Kb	CAAGNTGYQNFYF	CASSSLQGARNQAPLF	TRAV19*01	TRAJ49*01	TRBV12-1*01	TRBJ1-5*01	SIINFEKL		0.9877974390983582	0.38054663	0.43383017	0.96	0.0187713876366615	0.0325932539999485	0.92472655	0.1241	0.5730415	0.9784137	0.59248793	0.0022007045	0.23925376	-20.15806198120117
352	SINNFEKL	B3	16.408493914807302	0	H2-Kb	CAAGNTGYQNFYF	CASSSLQGARNQAPLF	TRAV19*01	TRAJ49*01	TRBV12-1*01	TRBJ1-5*01	SIINFEKL		0.988336145877838	0.30128232	0.4415055	0.95	0.93013733625412	0.070276565849781	0.983272	0.0586	0.4197337	0.8701228	0.66365236	0.0033742706	0.45668662	-18.40201187133789
353	SIPNFEKL	B3	79.52174442190669	1	H2-Kb	CAAGNTGYQNFYF	CASSSLQGARNQAPLF	TRAV19*01	TRAJ49*01	TRBV12-1*01	TRBJ1-5*01	SIINFEKL		0.9971550703048706	0.24237503	0.45843863	0.9466666666666668	0.6010850071907043	0.0402208119630813	0.98367095	0.0716	0.67594236	0.98692167	0.69549423	0.013616538	0.14365879	-28.25301742553711
354	SIQNFEKL	B3	28.774315415821498	0	H2-Kb	CAAGNTGYQNFYF	CASSSLQGARNQAPLF	TRAV19*01	TRAJ49*01	TRBV12-1*01	TRBJ1-5*01	SIINFEKL		0.9784919023513794	0.32295892	0.4492694	0.95	0.0401359386742115	0.0616395324468612	0.9731708	0.0562	0.63428897	0.6311939	0.6608273	0.21913627	0.5924787	-21.43930435180664
355	SIRNFEKL	B3	0.7134127789046653	0	H2-Kb	CAAGNTGYQNFYF	CASSSLQGARNQAPLF	TRAV19*01	TRAJ49*01	TRBV12-1*01	TRBJ1-5*01	SIINFEKL		0.5552064180374146	0.26728803	0.45321235	0.9466666666666668	0.7935913801193237	0.0569639988243579	0.9016319	0.0578	0.7976525	0.8070624	0.58537054	0.1949086	0.21859585	-30.795623779296875
356	SISNFEKL	B3	61.686424949290064	1	H2-Kb	CAAGNTGYQNFYF	CASSSLQGARNQAPLF	TRAV19*01	TRAJ49*01	TRBV12-1*01	TRBJ1-5*01	SIINFEKL		0.9989988207817078	0.26223025	0.4279974	0.9333333333333332	0.9594298601150512	0.0635278299450874	0.98856854	0.0555	0.52807987	0.9720403	0.649954	0.0030884717	0.17766586	-21.62978744506836
357	SITNFEKL	B3	23.8755476673428	0	H2-Kb	CAAGNTGYQNFYF	CASSSLQGARNQAPLF	TRAV19*01	TRAJ49*01	TRBV12-1*01	TRBJ1-5*01	SIINFEKL		0.9886906147003174	0.43346217	0.4224409	0.9366666666666666	0.939696192741394	0.0351931825280189	0.9793522	0.0609	0.72129005	0.98201835	0.6703964	0.011118164	0.4905032	-25.55108070373535
358	SIVNFEKL	B3	27.68041582150101	0	H2-Kb	CAAGNTGYQNFYF	CASSSLQGARNQAPLF	TRAV19*01	TRAJ49*01	TRBV12-1*01	TRBJ1-5*01	SIINFEKL		0.9985986351966858	0.5021135	0.43392223	0.9766666666666668	0.6727316975593567	0.0630675181746482	0.8996056	0.059	0.45468956	0.9961059	0.57311857	0.002075807	0.39233732	-19.84556198120117
359	SIWNFEKL	B3	13.12679513184584	0	H2-Kb	CAAGNTGYQNFYF	CASSSLQGARNQAPLF	TRAV19*01	TRAJ49*01	TRBV12-1*01	TRBJ1-5*01	SIINFEKL		0.9973801970481871	0.42275062	0.44198456	0.97	0.0016030456172302	0.0815070644021034	0.81801724	0.059	0.77389085	0.99938834	0.6359685	0.011991657	0.61632824	-37.70212173461914
360	SIYNFEKL	B3	7.181688640973631	0	H2-Kb	CAAGNTGYQNFYF	CASSSLQGARNQAPLF	TRAV19*01	TRAJ49*01	TRBV12-1*01	TRBJ1-5*01	SIINFEKL		0.9994592070579528	0.23397562	0.46032405	0.9633333333333334	0.660915732383728	0.0280664823949337	0.9193257	0.9109	0.50825393	0.92827815	0.67264444	0.0001058674	0.21169545	-23.36129379272461
361	SIIAFEKL	B3	6.706080121703853	0	H2-Kb	CAAGNTGYQNFYF	CASSSLQGARNQAPLF	TRAV19*01	TRAJ49*01	TRBV12-1*01	TRBJ1-5*01	SIINFEKL		0.999229907989502	0.2503683	0.42421833	0.9733333333333334	0.0002936577075161	0.027028989046812	0.5862828	0.2252	0.6709093	0.86334515	0.6362244	0.007226939	0.1917521	-27.19230461120605
362	SIICFEKL	B3	7.704858012170385	0	H2-Kb	CAAGNTGYQNFYF	CASSSLQGARNQAPLF	TRAV19*01	TRAJ49*01	TRBV12-1*01	TRBJ1-5*01	SIINFEKL		0.9996106028556824	0.18543813	0.4265375	0.9666666666666668	0.2572785019874573	0.0326405204832553	0.65937424	0.2269	0.66368365	0.9798944	0.6505155	0.052867286	0.16011159	-23.05315971374512
363	SIIDFEKL	B3	5.517058823529411	0	H2-Kb	CAAGNTGYQNFYF	CASSSLQGARNQAPLF	TRAV19*01	TRAJ49*01	TRBV12-1*01	TRBJ1-5*01	SIINFEKL		0.9991981387138368	0.22060849	0.43920526	0.9766666666666668	0.0245997551828622	0.0317194685339927	0.89179677	0.2192	0.69467545	0.9981891	0.76653004	0.011733614	0.5024877	-27.40912628173828
364	SIIEFEKL	B3	8.798757606490872	0	H2-Kb	CAAGNTGYQNFYF	CASSSLQGARNQAPLF	TRAV19*01	TRAJ49*01	TRBV12-1*01	TRBJ1-5*01	SIINFEKL		0.9996041655540466	0.19687712	0.44020867	0.9766666666666668	0.363199919462204	0.0398648865520954	0.92353666	0.157	0.68263924	0.9921483	0.74734056	0.0061670714	0.47517902	-21.26397705078125
365	SIIFFEKL	B3	11.9377738336714	0	H2-Kb	CAAGNTGYQNFYF	CASSSLQGARNQAPLF	TRAV19*01	TRAJ49*01	TRBV12-1*01	TRBJ1-5*01	SIINFEKL		0.971825361251831	0.34718537	0.42894223	0.96	0.001087587326765	0.0428089573979377	0.68228716	0.2031	0.7602118	0.99831116	0.6307551	0.008316321	0.75512296	-25.07015037536621
366	SIIGFEKL	B3	7.419492900608519	0	H2-Kb	CAAGNTGYQNFYF	CASSSLQGARNQAPLF	TRAV19*01	TRAJ49*01	TRBV12-1*01	TRBJ1-5*01	SIINFEKL		0.9997896552085876	0.3007482	0.43996873	0.9566666666666668	0.0021764901466667	0.025979109108448	0.41307858	0.9962	0.6832321	0.9527666	0.580607	0.02344955	0.19845146	-32.96574020385742
367	SIIHFEKL	B3	13.745086206896552	0	H2-Kb	CAAGNTGYQNFYF	CASSSLQGARNQAPLF	TRAV19*01	TRAJ49*01	TRBV12-1*01	TRBJ1-5*01	SIINFEKL		0.9999903440475464	0.14231564	0.43281654	0.9766666666666668	0.0087679540738463	0.0331229530274868	0.86362946	0.2358	0.6818251	0.99113977	0.63088095	0.013123487	0.42498866	-26.47916984558105
368	SIIIFEKL	B3	8.560953346855984	0	H2-Kb	CAAGNTGYQNFYF	CASSSLQGARNQAPLF	TRAV19*01	TRAJ49*01	TRBV12-1*01	TRBJ1-5*01	SIINFEKL		0.9999693632125854	0.13309501	0.43426493	0.9633333333333334	0.0183771979063749	0.0246887020766735	0.6579825	0.0817	0.65512943	0.9794064	0.5963544	0.0044315914	0.427477	-27.301586151123047
369	SIIKFEKL	B3	8.84631845841785	0	H2-Kb	CAAGNTGYQNFYF	CASSSLQGARNQAPLF	TRAV19*01	TRAJ49*01	TRBV12-1*01	TRBJ1-5*01	SIINFEKL		0.9987508058547974	0.13578264	0.4366838	0.9833333333333332	0.0425342917442321	0.0316076800227165	0.8127137	0.2428	0.73210466	0.9902077	0.67039484	0.0023793152	0.29606536	-27.857566833496094
370	SIILFEKL	B3	9.559731237322511	0	H2-Kb	CAAGNTGYQNFYF	CASSSLQGARNQAPLF	TRAV19*01	TRAJ49*01	TRBV12-1*01	TRBJ1-5*01	SIINFEKL		0.993822693824768	0.15450118	0.42960215	0.9633333333333334	0.0003059568116441	0.0379228591918945	0.6376303	0.0251	0.56432456	0.9889251	0.6210247	0.376497	0.33681598	-18.65150260925293
371	SIIMFEKL	B3	6.230471602434077	0	H2-Kb	CAAGNTGYQNFYF	CASSSLQGARNQAPLF	TRAV19*01	TRAJ49*01	TRBV12-1*01	TRBJ1-5*01	SIINFEKL		0.999992609024048	0.16208173	0.427866	0.9633333333333334	0.0002748469414655	0.0298295710235834	0.66536313	0.1031	0.7764812	0.96899474	0.6077773	0.0031345678	0.2061175	-28.85954666137696
372	SIIPFEKL	B3	9.179244421906692	0	H2-Kb	CAAGNTGYQNFYF	CASSSLQGARNQAPLF	TRAV19*01	TRAJ49*01	TRBV12-1*01	TRBJ1-5*01	SIINFEKL		0.9976000189781188	0.12812991	0.43259123	0.98	0.3133434355258941	0.0319314524531364	0.52323383	0.2406	0.710619	0.9192543	0.62993836	0.0011300768	0.1861602	-24.592124938964844
373	SIIQFEKL	B3	1.189021298174442	0	H2-Kb	CAAGNTGYQNFYF	CASSSLQGARNQAPLF	TRAV19*01	TRAJ49*01	TRBV12-1*01	TRBJ1-5*01	SIINFEKL		0.9992128610610962	0.21673027	0.43107164	0.98	0.0045077982358634	0.031156962737441	0.90695184	0.2205	0.39513963	0.9794354	0.66122186	0.0054966565	0.4044367	-27.41283416748047
374	SIIRFEKL	B3	8.465831643002028	0	H2-Kb	CAAGNTGYQNFYF	CASSSLQGARNQAPLF	TRAV19*01	TRAJ49*01	TRBV12-1*01	TRBJ1-5*01	SIINFEKL		0.8205999732017517	0.1425296	0.438394	0.9833333333333332	0.0958167910575866	0.0315746665000915	0.8080008	0.2226	0.61429	0.99712604	0.5925171	0.039091215	0.4431737	-34.794586181640625
375	SIISFEKL	B3	10.415826572008111	0	H2-Kb	CAAGNTGYQNFYF	CASSSLQGARNQAPLF	TRAV19*01	TRAJ49*01	TRBV12-1*01	TRBJ1-5*01	SIINFEKL		0.9976544976234436	0.16827379	0.43322447	0.98	0.0246896501630544	0.0389144718647003	0.35860252	0.021	0.579553	0.9814224	0.62151486	0.01617245	0.16286531	-25.23395538330078
376	SIITFEKL	B3	6.420715010141988	0	H2-Kb	CAAGNTGYQNFYF	CASSSLQGARNQAPLF	TRAV19*01	TRAJ49*01	TRBV12-1*01	TRBJ1-5*01	SIINFEKL		0.9992122650146484	0.29235455	0.43577835	0.9733333333333334	0.0007233552751131	0.0250813700258731	0.4209038	0.0121	0.4309767	0.9906226	0.6917302	0.006059403	0.37430862	-27.13145065307617
377	SIIVFEKL	B3	6.1829107505071	0	H2-Kb	CAAGNTGYQNFYF	CASSSLQGARNQAPLF	TRAV19*01	TRAJ49*01	TRBV12-1*01	TRBJ1-5*01	SIINFEKL		0.9998390674591064	0.24655378	0.4310131	0.9666666666666668	0.0068647819571197	0.0366435088217258	0.6543483	0.2245	0.31593335	0.97806144	0.5818827	0.014583963	0.31382668	-29.78652572631836
378	SIIWFEKL	B3	8.275588235294117	0	H2-Kb	CAAGNTGYQNFYF	CASSSLQGARNQAPLF	TRAV19*01	TRAJ49*01	TRBV12-1*01	TRBJ1-5*01	SIINFEKL		0.994266927242279	0.14474156	0.4381277	0.96	0.0002729463740251	0.0337618216872215	0.47072682	0.7903	0.6189321	0.99901736	0.72762614	0.069540925	0.6852084	-27.410205841064453
379	SIIYFEKL	B3	4.042672413793103	0	H2-Kb	CAAGNTGYQNFYF	CASSSLQGARNQAPLF	TRAV19*01	TRAJ49*01	TRBV12-1*01	TRBJ1-5*01	SIINFEKL		0.9994682669639589	0.17122467	0.44888788	0.9666666666666668	0.1861703097820282	0.0329214893281459	0.504908	0.791	0.63058937	0.99803495	0.6679565	0.47655788	0.34160244	-31.88824462890625
380	SIINAEKL	B3	20.498727180527386	0	H2-Kb	CAAGNTGYQNFYF	CASSSLQGARNQAPLF	TRAV19*01	TRAJ49*01	TRBV12-1*01	TRBJ1-5*01	SIINFEKL		0.9970273375511168	0.1112084	0.4591504	0.9533333333333334	0.7745442986488342	0.0361077561974525	0.84060454	0.0122	0.7309121	0.962772	0.44885385	0.24443907	0.37002614	-22.450538635253903
381	SIINCEKL	B3	19.26214503042596	0	H2-Kb	CAAGNTGYQNFYF	CASSSLQGARNQAPLF	TRAV19*01	TRAJ49*01	TRBV12-1*01	TRBJ1-5*01	SIINFEKL		0.9852902889251708	0.12190286	0.42881504	0.9733333333333334	0.9500300884246826	0.0300770755857229	0.8876524	0.0121	0.5383511	0.97082174	0.39716712	0.2224822	0.4546123	-18.00027084350586
382	SIINDEKL	B3	12.74630831643002	0	H2-Kb	CAAGNTGYQNFYF	CASSSLQGARNQAPLF	TRAV19*01	TRAJ49*01	TRBV12-1*01	TRBJ1-5*01	SIINFEKL		0.9931186437606812	0.1372133	0.42866868	0.9633333333333334	0.901787519454956	0.0300620030611753	0.9133485	0.0124	0.72381234	0.97656655	0.7019503	0.31821874	0.265719	-25.16440963745117
383	SIINEEKL	B3	9.702413793103448	0	H2-Kb	CAAGNTGYQNFYF	CASSSLQGARNQAPLF	TRAV19*01	TRAJ49*01	TRBV12-1*01	TRBJ1-5*01	SIINFEKL		0.9991820454597472	0.1305467	0.42955858	0.9633333333333334	0.7365269660949707	0.0284224674105644	0.92565787	0.0859	0.49668175	0.9955973	0.6512889	0.0043952507	0.25214446	-24.15999794006348
384	SIINGEKL	B3	9.226805273833673	0	H2-Kb	CAAGNTGYQNFYF	CASSSLQGARNQAPLF	TRAV19*01	TRAJ49*01	TRBV12-1*01	TRBJ1-5*01	SIINFEKL		0.9866448044776917	0.15835935	0.42809367	0.9766666666666668	0.1341493874788284	0.0314959846436977	0.7280546	0.0364	0.7626091	0.9633723	0.4840298	0.0006016745	0.58727276	-30.966232299804688
385	SIINHEKL	B3	20.070679513184583	0	H2-Kb	CAAGNTGYQNFYF	CASSSLQGARNQAPLF	TRAV19*01	TRAJ49*01	TRBV12-1*01	TRBJ1-5*01	SIINFEKL		0.8843250870704651	0.10979466	0.44071674	0.9633333333333334	0.0384585745632648	0.0269362982362508	0.9384965	0.0115	0.45582834	0.99472636	0.59717554	0.0061327824	0.27446976	-31.510780334472656
386	SIINIEKL	B3	21.87799188640973	0	H2-Kb	CAAGNTGYQNFYF	CASSSLQGARNQAPLF	TRAV19*01	TRAJ49*01	TRBV12-1*01	TRBJ1-5*01	SIINFEKL		0.9903504252433776	0.13832545	0.43847513	0.9833333333333332	0.1900262236595153	0.0344514138996601	0.8687438	0.0165	0.67595494	0.9902704	0.5699952	0.03188425	0.38082668	-25.169023513793945
387	SIINKEKL	B3	5.659741379310344	0	H2-Kb	CAAGNTGYQNFYF	CASSSLQGARNQAPLF	TRAV19*01	TRAJ49*01	TRBV12-1*01	TRBJ1-5*01	SIINFEKL		0.9878121018409728	0.15213053	0.42776567	0.9633333333333334	0.813230037689209	0.033382199704647	0.9353831	0.0529	0.6618432	0.9950513	0.5852616	0.0027903202	0.45158395	-37.441104888916016
388	SIINLEKL	B3	39.475507099391486	0	H2-Kb	CAAGNTGYQNFYF	CASSSLQGARNQAPLF	TRAV19*01	TRAJ49*01	TRBV12-1*01	TRBJ1-5*01	SIINFEKL		0.8166207075119019	0.13477693	0.428808	0.9833333333333332	0.0068456935696303	0.0322897918522357	0.8775401	0.0147	0.69277287	0.99670297	0.5359542	0.003652341	0.4533913	-22.86113739013672
389	SIINMEKL	B3	36.14624746450304	0	H2-Kb	CAAGNTGYQNFYF	CASSSLQGARNQAPLF	TRAV19*01	TRAJ49*01	TRBV12-1*01	TRBJ1-5*01	SIINFEKL		0.9992029070854188	0.12130778	0.42515853	0.98	0.2633089423179626	0.0358469039201736	0.89313865	0.0826	0.665789	0.99714684	0.5169927	0.025052765	0.4564261	-22.214954376220703
390	SIINNEKL	B3	14.315816430020282	0	H2-Kb	CAAGNTGYQNFYF	CASSSLQGARNQAPLF	TRAV19*01	TRAJ49*01	TRBV12-1*01	TRBJ1-5*01	SIINFEKL		0.998991310596466	0.115619875	0.43562478	0.9633333333333334	0.8461894989013672	0.0354864224791526	0.9316763	0.0137	0.7249162	0.9258776	0.5647176	0.0069385692	0.26993984	-29.150728225708008
391	SIINPEKL	B3	10.70119168356998	0	H2-Kb	CAAGNTGYQNFYF	CASSSLQGARNQAPLF	TRAV19*01	TRAJ49*01	TRBV12-1*01	TRBJ1-5*01	SIINFEKL		0.9718643426895142	0.13177161	0.44325784	0.9533333333333334	0.5838016271591187	0.0280189458280801	0.8703302	0.0126	0.6847931	0.9881964	0.50268394	0.0010314814	0.5199851	-28.07621192932129
392	SIINQEKL	B3	16.075567951318458	0	H2-Kb	CAAGNTGYQNFYF	CASSSLQGARNQAPLF	TRAV19*01	TRAJ49*01	TRBV12-1*01	TRBJ1-5*01	SIINFEKL		0.988205909729004	0.13095053	0.4262077	0.9566666666666668	0.2920514047145843	0.0382294282317161	0.94362754	0.016	0.6272642	0.9989904	0.54845834	0.005429255	0.28660372	-23.376922607421875
393	SIINREKL	B3	1.9024340770791075	0	H2-Kb	CAAGNTGYQNFYF	CASSSLQGARNQAPLF	TRAV19*01	TRAJ49*01	TRBV12-1*01	TRBJ1-5*01	SIINFEKL		0.9891067147254944	0.11246719	0.42743447	0.96	0.8406277894973755	0.0438055545091629	0.95836926	0.0186	0.65400696	0.99229	0.51110417	0.38621318	0.43051058	-36.06956481933594
394	SIINSEKL	B3	12.31826064908722	0	H2-Kb	CAAGNTGYQNFYF	CASSSLQGARNQAPLF	TRAV19*01	TRAJ49*01	TRBV12-1*01	TRBJ1-5*01	SIINFEKL		0.9873942136764526	0.1056351	0.43754527	0.9666666666666668	0.9288957118988036	0.0292801186442375	0.82625633	0.0135	0.72481513	0.9603336	0.48566613	0.0004264761	0.40522164	-25.70130157470703
395	SIINTEKL	B3	39.475507099391486	0	H2-Kb	CAAGNTGYQNFYF	CASSSLQGARNQAPLF	TRAV19*01	TRAJ49*01	TRBV12-1*01	TRBJ1-5*01	SIINFEKL		0.0362976677715778	0.115215056	0.44740224	0.94	0.5604515671730042	0.0363391749560833	0.8346493	0.0114	0.39513928	0.9313361	0.5532164	0.005743345	0.3106249	-22.195348739624023
396	SIINVEKL	B3	17.835319472616632	0	H2-Kb	CAAGNTGYQNFYF	CASSSLQGARNQAPLF	TRAV19*01	TRAJ49*01	TRBV12-1*01	TRBJ1-5*01	SIINFEKL		0.9982788562774658	0.13029622	0.4495406	0.9833333333333332	0.7676780223846436	0.0437556989490985	0.7700737	0.856	0.7479917	0.9757391	0.51269394	0.024905525	0.42862567	-20.33415031433105
397	SIINWEKL	B3	18.69141480730223	0	H2-Kb	CAAGNTGYQNFYF	CASSSLQGARNQAPLF	TRAV19*01	TRAJ49*01	TRBV12-1*01	TRBJ1-5*01	SIINFEKL		0.9595972299575806	0.13464086	0.42620555	0.9666666666666668	0.1414479464292526	0.0365987010300159	0.8487738	0.0123	0.6128327	0.9994235	0.48698336	0.004450538	0.79649997	-30.9335880279541
398	SIINYEKL	B3	43.04257099391481	0	H2-Kb	CAAGNTGYQNFYF	CASSSLQGARNQAPLF	TRAV19*01	TRAJ49*01	TRBV12-1*01	TRBJ1-5*01	SIINFEKL		0.9991331696510316	0.12343705	0.43203458	0.9733333333333334	0.6827109456062317	0.0302022155374288	0.9003627	0.0126	0.2517	0.9974448	0.56032	0.00076224236	0.30968323	-27.77029800415039
399	SIINFAKL	B3	116.28628296146044	1	H2-Kb	CAAGNTGYQNFYF	CASSSLQGARNQAPLF	TRAV19*01	TRAJ49*01	TRBV12-1*01	TRBJ1-5*01	SIINFEKL		0.9999173879623412	0.17478049	0.432849	0.9466666666666668	0.0976505354046821	0.0458575226366519	0.81220293	0.0123	0.60615	0.99437475	0.34137645	0.022108288	0.21632618	-20.63656997680664
400	SIINFCKL	B3	116.28628296146044	1	H2-Kb	CAAGNTGYQNFYF	CASSSLQGARNQAPLF	TRAV19*01	TRAJ49*01	TRBV12-1*01	TRBJ1-5*01	SIINFEKL		0.999891757965088	0.13587748	0.44095793	0.95	0.0363166332244873	0.0324841812252998	0.8884109	0.0119	0.5865865	0.9888754	0.37475598	0.0021946577	0.2000646	-21.163503646850582
401	SIINFDKL	B3	64.96812373225151	1	H2-Kb	CAAGNTGYQNFYF	CASSSLQGARNQAPLF	TRAV19*01	TRAJ49*01	TRBV12-1*01	TRBJ1-5*01	SIINFEKL		0.9870899319648744	0.25963864	0.4435564	0.9733333333333334	0.0304585061967372	0.03102583065629	0.86487466	0.0103	0.37588888	0.99931043	0.5573111	0.0049608187	0.34041154	-19.51517105102539
402	SIINFFKL	B3	99.92534989858012	1	H2-Kb	CAAGNTGYQNFYF	CASSSLQGARNQAPLF	TRAV19*01	TRAJ49*01	TRBV12-1*01	TRBJ1-5*01	SIINFEKL		0.9959056377410888	0.2544064	0.43705156	0.9533333333333334	0.0365650244057178	0.0490987077355384	0.9102592	0.9931	0.28654122	0.99529636	0.4334764	0.013386582	0.7341291	-21.31266021728516
403	SIINFGKL	B3	64.20715010141987	1	H2-Kb	CAAGNTGYQNFYF	CASSSLQGARNQAPLF	TRAV19*01	TRAJ49*01	TRBV12-1*01	TRBJ1-5*01	SIINFEKL		0.9989987015724182	0.15432382	0.4594699	0.97	0.0375450365245342	0.0292465612292289	0.7928433	0.0174	0.59170187	0.99939954	0.3938112	0.6325399	0.21860132	-21.637317657470703
404	SIINFHKL	B3	30.534066937119675	0	H2-Kb	CAAGNTGYQNFYF	CASSSLQGARNQAPLF	TRAV19*01	TRAJ49*01	TRBV12-1*01	TRBJ1-5*01	SIINFEKL		0.9992642998695374	0.17183974	0.4424962	0.9766666666666668	0.0124325938522815	0.0321469567716121	0.90040976	0.0119	0.6271161	0.99864435	0.4554794	0.020701462	0.36033794	-27.40517807006836
405	SIINFIKL	B3	38.42916835699797	0	H2-Kb	CAAGNTGYQNFYF	CASSSLQGARNQAPLF	TRAV19*01	TRAJ49*01	TRBV12-1*01	TRBJ1-5*01	SIINFEKL		0.9998888969421388	0.13296053	0.45529982	0.94	0.0424927547574043	0.0384426712989807	0.9095021	0.0117	0.7300273	0.9839033	0.45003024	0.008430036	0.37486294	-17.662921905517578
406	SIINFKKL	B3	27.53773326572008	0	H2-Kb	CAAGNTGYQNFYF	CASSSLQGARNQAPLF	TRAV19*01	TRAJ49*01	TRBV12-1*01	TRBJ1-5*01	SIINFEKL		0.9997311234474182	0.30010122	0.45498723	0.98	0.0539094395935535	0.027247292920947	0.840376	0.0122	0.5486425	0.9986924	0.51768804	0.033252895	0.18034394	-23.93586158752441
407	SIINFLKL	B3	35.90844320486815	0	H2-Kb	CAAGNTGYQNFYF	CASSSLQGARNQAPLF	TRAV19*01	TRAJ49*01	TRBV12-1*01	TRBJ1-5*01	SIINFEKL		0.999929904937744	0.19708411	0.45425695	0.93	0.0257540922611951	0.035569105297327	0.9083112	0.0708	0.71298563	0.9740068	0.42663738	0.004681056	0.2485699	-20.748336791992188
408	SIINFMKL	B3	37.19258620689655	0	H2-Kb	CAAGNTGYQNFYF	CASSSLQGARNQAPLF	TRAV19*01	TRAJ49*01	TRBV12-1*01	TRBJ1-5*01	SIINFEKL		0.998314619064331	0.12854442	0.44254556	0.9466666666666668	0.0121297817677259	0.0524303577840328	0.9073791	0.0132	0.48772717	0.93367004	0.41023996	0.043010756	0.20591296	-20.86437225341797
409	SIINFNKL	B3	38.95233772819472	0	H2-Kb	CAAGNTGYQNFYF	CASSSLQGARNQAPLF	TRAV19*01	TRAJ49*01	TRBV12-1*01	TRBJ1-5*01	SIINFEKL		0.9998420476913452	0.12168684	0.45292273	0.9766666666666668	0.209767535328865	0.0441699624061584	0.882299	0.0115	0.7630297	0.9981067	0.398107	0.006461815	0.30269238	-19.49417495727539
410	SIINFPKL	B3	67.01324036511156	1	H2-Kb	CAAGNTGYQNFYF	CASSSLQGARNQAPLF	TRAV19*01	TRAJ49*01	TRBV12-1*01	TRBJ1-5*01	SIINFEKL		0.9997373223304749	0.18032384	0.44259185	0.97	0.0342000871896743	0.0300614032894372	0.8723975	0.0291	0.4252005	0.9972555	0.48198968	0.0019979447	0.22140625	-21.75522804260254
411	SIINFQKL	B3	45.08768762677485	0	H2-Kb	CAAGNTGYQNFYF	CASSSLQGARNQAPLF	TRAV19*01	TRAJ49*01	TRBV12-1*01	TRBJ1-5*01	SIINFEKL		0.9947858452796936	0.3310595	0.43157622	0.98	0.0127720721065998	0.0529000237584114	0.9099219	0.0168	0.682044	0.99640685	0.45755267	0.005693417	0.40720665	-17.613468170166016
412	SIINFRKL	B3	21.97311359026369	0	H2-Kb	CAAGNTGYQNFYF	CASSSLQGARNQAPLF	TRAV19*01	TRAJ49*01	TRBV12-1*01	TRBJ1-5*01	SIINFEKL		0.9995488524436952	0.13252817	0.45821962	0.9733333333333334	0.0114848483353853	0.0588717944920063	0.76337004	0.0191	0.67511034	0.99926245	0.4902598	0.010721984	0.5308036	-22.453330993652344
413	SIINFSKL	B3	58.59496957403651	1	H2-Kb	CAAGNTGYQNFYF	CASSSLQGARNQAPLF	TRAV19*01	TRAJ49*01	TRBV12-1*01	TRBJ1-5*01	SIINFEKL		0.9995574355125428	0.17213446	0.45572296	0.98	0.1075476333498954	0.0303226169198751	0.85992944	0.0108	0.6865417	0.99582946	0.337925	0.0029190192	0.1695703	-22.438926696777344
414	SIINFTKL	B3	87.46440669371196	1	H2-Kb	CAAGNTGYQNFYF	CASSSLQGARNQAPLF	TRAV19*01	TRAJ49*01	TRBV12-1*01	TRBJ1-5*01	SIINFEKL		0.9993472695350648	0.16914552	0.4501539	0.9766666666666668	0.0094090597704052	0.0401899740099906	0.90314776	0.0099	0.67630327	0.98943305	0.38276374	0.0012059417	0.20056845	-19.77360343933105
415	SIINFVKL	B3	106.82167342799188	1	H2-Kb	CAAGNTGYQNFYF	CASSSLQGARNQAPLF	TRAV19*01	TRAJ49*01	TRBV12-1*01	TRBJ1-5*01	SIINFEKL		0.9971515536308287	0.13383134	0.45726302	0.9366666666666666	0.0557579919695854	0.0422986894845962	0.87372476	0.1864	0.73094803	0.9887701	0.36311823	0.021036394	0.17712328	-18.87224006652832
416	SIINFWKL	B3	122.1362677484787	1	H2-Kb	CAAGNTGYQNFYF	CASSSLQGARNQAPLF	TRAV19*01	TRAJ49*01	TRBV12-1*01	TRBJ1-5*01	SIINFEKL		0.9999887943267822	0.14861238	0.44154707	0.95	0.009810303337872	0.0491886809468269	0.9047031	0.0119	0.6915078	0.99936384	0.43015054	0.020875262	0.67458427	-23.08734130859375
417	SIINFYKL	B3	92.2680527383367	1	H2-Kb	CAAGNTGYQNFYF	CASSSLQGARNQAPLF	TRAV19*01	TRAJ49*01	TRBV12-1*01	TRBJ1-5*01	SIINFEKL		0.9995400905609132	0.22368203	0.43888545	0.9466666666666668	0.069391094148159	0.031416218727827	0.9073624	0.6925	0.64202106	0.9986129	0.44594276	0.0204513	0.3013751	-22.776168823242188
418	SIINFEAL	B3	8.41827079107505	0	H2-Kb	CAAGNTGYQNFYF	CASSSLQGARNQAPLF	TRAV19*01	TRAJ49*01	TRBV12-1*01	TRBJ1-5*01	SIINFEKL		0.9998327493667604	0.30851665	0.4486831	0.9433333333333334	0.0678814277052879	0.0508326366543769	0.6539129	0.0109	0.66464853	0.9841993	0.40788925	0.0006414702	0.18504241	-17.705778121948242
419	SIINFECL	B3	9.417048681541582	0	H2-Kb	CAAGNTGYQNFYF	CASSSLQGARNQAPLF	TRAV19*01	TRAJ49*01	TRBV12-1*01	TRBJ1-5*01	SIINFEKL		0.997736930847168	0.2222968	0.4373395	0.9233333333333332	0.0233598742634058	0.045845128595829	0.63394064	0.0375	0.72716886	0.9512925	0.47781882	0.015388394	0.18603997	-21.534257888793945
420	SIINFEDL	B3	4.090233265720081	0	H2-Kb	CAAGNTGYQNFYF	CASSSLQGARNQAPLF	TRAV19*01	TRAJ49*01	TRBV12-1*01	TRBJ1-5*01	SIINFEKL		0.999653697013855	0.20684052	0.43734506	0.9766666666666668	0.0224641934037208	0.0461871214210987	0.6481189	0.0316	0.33751908	0.9956002	0.59901905	0.00047506843	0.3750685	-22.090805053710938
421	SIINFEEL	B3	8.22802738336714	0	H2-Kb	CAAGNTGYQNFYF	CASSSLQGARNQAPLF	TRAV19*01	TRAJ49*01	TRBV12-1*01	TRBJ1-5*01	SIINFEKL		0.999663472175598	0.18186828	0.4391075	0.9866666666666668	0.0238699354231357	0.0427557528018951	0.6305218	0.073	0.7421303	0.9916488	0.63473016	0.035180446	0.37051022	-20.65816307067871
422	SIINFEFL	B3	13.12679513184584	0	H2-Kb	CAAGNTGYQNFYF	CASSSLQGARNQAPLF	TRAV19*01	TRAJ49*01	TRBV12-1*01	TRBJ1-5*01	SIINFEKL		0.995754599571228	0.28888544	0.44001165	0.9333333333333332	0.0522063113749027	0.0781245827674865	0.7451398	0.0518	0.56877047	0.9704485	0.5952505	0.0068673766	0.6942974	-18.373735427856445
423	SIINFEGL	B3	2.3304817444219066	0	H2-Kb	CAAGNTGYQNFYF	CASSSLQGARNQAPLF	TRAV19*01	TRAJ49*01	TRBV12-1*01	TRBJ1-5*01	SIINFEKL		0.9999233484268188	0.19970834	0.4453024	0.9566666666666668	0.0450030900537967	0.0450720116496086	0.80711764	0.2105	0.24110515	0.99752134	0.50016713	0.015449671	0.20878857	-16.41179847717285
424	SIINFEHL	B3	25.92066430020284	0	H2-Kb	CAAGNTGYQNFYF	CASSSLQGARNQAPLF	TRAV19*01	TRAJ49*01	TRBV12-1*01	TRBJ1-5*01	SIINFEKL		0.9999011754989624	0.14397953	0.44651216	0.96	0.0305498484522104	0.0430236458778381	0.8459132	0.0444	0.61098695	0.9968202	0.6408065	0.0016073672	0.40852994	-20.123241424560547
425	SIINFEIL	B3	17.359710953346855	0	H2-Kb	CAAGNTGYQNFYF	CASSSLQGARNQAPLF	TRAV19*01	TRAJ49*01	TRBV12-1*01	TRBJ1-5*01	SIINFEKL		0.993575155735016	0.12793401	0.4476939	0.92	0.0373112894594669	0.048996802419424	0.5524497	0.0522	0.6190804	0.96805996	0.5994872	0.018690292	0.51112837	-16.235851287841797
426	SIINFELL	B3	22.876769776876262	0	H2-Kb	CAAGNTGYQNFYF	CASSSLQGARNQAPLF	TRAV19*01	TRAJ49*01	TRBV12-1*01	TRBJ1-5*01	SIINFEKL		0.9984973669052124	0.24929193	0.44760954	0.9133333333333332	0.032084722071886	0.0478085353970527	0.5116003	0.0732	0.4436813	0.978963	0.5236419	0.00262136	0.29520637	-14.530920028686523
427	SIINFEML	B3	14.79142494929006	0	H2-Kb	CAAGNTGYQNFYF	CASSSLQGARNQAPLF	TRAV19*01	TRAJ49*01	TRBV12-1*01	TRBJ1-5*01	SIINFEKL		0.9998997449874878	0.19928953	0.4457469	0.9366666666666666	0.0203250311315059	0.0480221845209598	0.6688429	0.0468	0.32176828	0.98893136	0.5114026	0.14996758	0.27181494	-21.392627716064453
428	SIINFENL	B3	28.20358519269777	0	H2-Kb	CAAGNTGYQNFYF	CASSSLQGARNQAPLF	TRAV19*01	TRAJ49*01	TRBV12-1*01	TRBJ1-5*01	SIINFEKL		0.9962369203567504	0.19171496	0.4463055	0.9766666666666668	0.1909510791301727	0.0389834754168987	0.723696	0.0371	0.6261622	0.9884813	0.512906	0.0015257493	0.31204662	-17.785675048828125
429	SIINFEPL	B3	12.31826064908722	0	H2-Kb	CAAGNTGYQNFYF	CASSSLQGARNQAPLF	TRAV19*01	TRAJ49*01	TRBV12-1*01	TRBJ1-5*01	SIINFEKL		0.9997724890708924	0.17935213	0.44805568	0.97	0.0373437069356441	0.0395816378295421	0.8027033	0.033	0.6486583	0.9973074	0.5563536	0.0008072839	0.21134748	-21.833965301513672
430	SIINFEQL	B3	9.417048681541582	0	H2-Kb	CAAGNTGYQNFYF	CASSSLQGARNQAPLF	TRAV19*01	TRAJ49*01	TRBV12-1*01	TRBJ1-5*01	SIINFEKL		0.999897837638855	0.24235927	0.44557238	0.97	0.0188419166952371	0.0471458621323108	0.7692263	0.036	0.7512933	0.99377173	0.6059563	0.0011372815	0.34854504	-17.169544219970703
431	SIINFERL	B3	9.321926977687626	0	H2-Kb	CAAGNTGYQNFYF	CASSSLQGARNQAPLF	TRAV19*01	TRAJ49*01	TRBV12-1*01	TRBJ1-5*01	SIINFEKL		0.9942771792411804	0.14606403	0.45659155	0.97	0.0334255844354629	0.0515867844223976	0.9166581	0.0446	0.574442	0.9968776	0.47016633	0.006066759	0.25580433	-16.157114028930664
432	SIINFESL	B3	10.27314401622718	0	H2-Kb	CAAGNTGYQNFYF	CASSSLQGARNQAPLF	TRAV19*01	TRAJ49*01	TRBV12-1*01	TRBJ1-5*01	SIINFEKL		0.994127631187439	0.1897494	0.44332433	0.9666666666666668	0.0710349082946777	0.0426054596900939	0.80376047	0.0416	0.764748	0.9777149	0.44600442	0.013453307	0.20504124	-20.180524826049805
433	SIINFETL	B3	11.842652129817443	0	H2-Kb	CAAGNTGYQNFYF	CASSSLQGARNQAPLF	TRAV19*01	TRAJ49*01	TRBV12-1*01	TRBJ1-5*01	SIINFEKL		0.9998148083686828	0.20445485	0.44672185	0.9466666666666668	0.0201062373816967	0.050480630248785	0.8013461	0.9213	0.58340037	0.8880907	0.501528	0.26382917	0.42699713	-24.21451568603516
434	SIINFEVL	B3	10.08290060851927	0	H2-Kb	CAAGNTGYQNFYF	CASSSLQGARNQAPLF	TRAV19*01	TRAJ49*01	TRBV12-1*01	TRBJ1-5*01	SIINFEKL		0.913324534893036	0.2700221	0.44577202	0.92	0.0367960482835769	0.0298016965389251	0.5474131	0.0095	0.77932173	0.939267	0.57986534	0.0011063905	0.3758874	-19.13947296142578
435	SIINFEWL	B3	29.72553245436105	0	H2-Kb	CAAGNTGYQNFYF	CASSSLQGARNQAPLF	TRAV19*01	TRAJ49*01	TRBV12-1*01	TRBJ1-5*01	SIINFEKL		0.9999212026596068	0.21458802	0.44845343	0.9433333333333334	0.0176134314388036	0.0457188412547111	0.9355473	0.0325	0.47611973	0.87420523	0.7546333	0.007546195	0.54873884	-19.93519592285156
436	SIINFEYL	B3	14.696303245436104	0	H2-Kb	CAAGNTGYQNFYF	CASSSLQGARNQAPLF	TRAV19*01	TRAJ49*01	TRBV12-1*01	TRBJ1-5*01	SIINFEKL		0.9974998831748962	0.13633113	0.45257717	0.9533333333333334	0.0649967193603515	0.0406035594642162	0.8962849	0.0352	0.71507394	0.99039054	0.6119333	0.01458752	0.25891286	-18.844894409179688
437	SIINFEKA	B3	9.84509634888438	0	H2-Kb	CAAGNTGYQNFYF	CASSSLQGARNQAPLF	TRAV19*01	TRAJ49*01	TRBV12-1*01	TRBJ1-5*01	SIINFEKL		0.9999486207962036	0.2634017	0.42288196	0.95	0.0483190603554248	0.0573900006711483	0.8736941	0.1763	0.7121017	0.99739003	0.5052555	0.000841361	0.14072624	-18.088340759277344
438	SIINFEKC	B3	24.68408215010142	0	H2-Kb	CAAGNTGYQNFYF	CASSSLQGARNQAPLF	TRAV19*01	TRAJ49*01	TRBV12-1*01	TRBJ1-5*01	SIINFEKL		0.9999996423721312	0.16577579	0.43553972	0.9766666666666668	0.021551938727498	0.0406976900994777	0.8805798	0.05	0.6939121	0.99631906	0.57456213	0.0012016704	0.15583271	-22.398412704467773
439	SIINFEKD	B3	20.35604462474645	0	H2-Kb	CAAGNTGYQNFYF	CASSSLQGARNQAPLF	TRAV19*01	TRAJ49*01	TRBV12-1*01	TRBJ1-5*01	SIINFEKL		0.9999979734420776	0.1803121	0.42577523	0.9533333333333334	0.0258924048393964	0.0423513576388359	0.8864999	0.2082	0.7019744	0.94586223	0.59936404	0.0008804766	0.5484437	-17.57467269897461
440	SIINFEKE	B3	21.021896551724137	0	H2-Kb	CAAGNTGYQNFYF	CASSSLQGARNQAPLF	TRAV19*01	TRAJ49*01	TRBV12-1*01	TRBJ1-5*01	SIINFEKL		0.9999970197677612	0.16658506	0.42139068	0.9666666666666668	0.0203451793640851	0.0193723924458026	0.8870503	0.0373	0.7524712	0.8002869	0.5768817	0.003189744	0.6294339	-20.70061111450196
441	SIINFEKF	B3	15.9804462474645	0	H2-Kb	CAAGNTGYQNFYF	CASSSLQGARNQAPLF	TRAV19*01	TRAJ49*01	TRBV12-1*01	TRBJ1-5*01	SIINFEKL		0.9999998807907104	0.18176587	0.43089873	0.9766666666666668	0.0652782469987869	0.0218920614570379	0.92965883	0.151	0.7235218	0.6387684	0.5697629	0.00523406	0.6926373	-18.292457580566406
442	SIINFEKG	B3	12.3658215010142	0	H2-Kb	CAAGNTGYQNFYF	CASSSLQGARNQAPLF	TRAV19*01	TRAJ49*01	TRBV12-1*01	TRBJ1-5*01	SIINFEKL		0.9999942779541016	0.12988453	0.4310691	0.9566666666666668	0.0547366850078105	0.0638256520032882	0.8824893	0.2023	0.6712285	0.9915396	0.578287	0.00021246335	0.24297813	-17.240779876708984
443	SIINFEKH	B3	25.63529918864097	0	H2-Kb	CAAGNTGYQNFYF	CASSSLQGARNQAPLF	TRAV19*01	TRAJ49*01	TRBV12-1*01	TRBJ1-5*01	SIINFEKL		0.9999997615814208	0.13598579	0.43667322	0.97	0.0288009084761142	0.0328902415931224	0.9442289	0.1372	0.69977987	0.46294105	0.5305856	0.00095138827	0.44073254	-15.34338092803955
444	SIINFEKI	B3	42.281597363083165	0	H2-Kb	CAAGNTGYQNFYF	CASSSLQGARNQAPLF	TRAV19*01	TRAJ49*01	TRBV12-1*01	TRBJ1-5*01	SIINFEKL		0.9999932050704956	0.1282646	0.43070406	0.9766666666666668	0.0329241268336772	0.0268947146832942	0.88840914	0.0209	0.75296426	0.99945223	0.5812217	0.0031726707	0.5630082	-15.349884033203123
445	SIINFEKK	B3	15.504837728194724	0	H2-Kb	CAAGNTGYQNFYF	CASSSLQGARNQAPLF	TRAV19*01	TRAJ49*01	TRBV12-1*01	TRBJ1-5*01	SIINFEKL		0.9999971389770508	0.15424228	0.44124952	0.9533333333333334	0.0379635915160179	0.0931126326322555	0.9045323	0.0666	0.3401206	0.93787956	0.53776383	0.00031111346	0.6547109	-16.451576232910156
446	SIINFEKM	B3	37.95355983772819	0	H2-Kb	CAAGNTGYQNFYF	CASSSLQGARNQAPLF	TRAV19*01	TRAJ49*01	TRBV12-1*01	TRBJ1-5*01	SIINFEKL		0.9999997615814208	0.22756298	0.4415647	0.9733333333333334	0.0380037687718868	0.0498221740126609	0.9296805	0.1561	0.7686919	0.99483114	0.5469906	0.0029782366	0.26243994	-12.275691986083984
447	SIINFEKN	B3	41.52062373225152	0	H2-Kb	CAAGNTGYQNFYF	CASSSLQGARNQAPLF	TRAV19*01	TRAJ49*01	TRBV12-1*01	TRBJ1-5*01	SIINFEKL		0.9999878406524658	0.13966624	0.4381967	0.97	0.048196155577898	0.0326476208865642	0.9151864	0.0288	0.60618055	0.9887705	0.5455128	0.20906647	0.50700283	-19.117595672607425
448	SIINFEKP	B3	21.735309330628805	0	H2-Kb	CAAGNTGYQNFYF	CASSSLQGARNQAPLF	TRAV19*01	TRAJ49*01	TRBV12-1*01	TRBJ1-5*01	SIINFEKL		0.999996304512024	0.1601	0.44858527	0.9566666666666668	0.0295692272484302	0.0617239139974117	0.9182865	0.0979	0.24571276	0.7429608	0.5404072	0.19529413	0.1489707	-22.56168365478516
449	SIINFEKQ	B3	12.080456389452332	0	H2-Kb	CAAGNTGYQNFYF	CASSSLQGARNQAPLF	TRAV19*01	TRAJ49*01	TRBV12-1*01	TRBJ1-5*01	SIINFEKL		0.9999998807907104	0.14382957	0.43165097	0.9666666666666668	0.0327709689736366	0.0502533093094825	0.92472047	0.119	0.66652155	0.8179753	0.54380906	0.002910142	0.6253836	-16.669523239135742
450	SIINFEKR	B3	39.237702839756594	0	H2-Kb	CAAGNTGYQNFYF	CASSSLQGARNQAPLF	TRAV19*01	TRAJ49*01	TRBV12-1*01	TRBJ1-5*01	SIINFEKL		0.9999850988388062	0.12814337	0.43622175	0.9633333333333334	0.0254574883729219	0.0331869050860405	0.91817254	0.078	0.59183836	0.88808817	0.47749993	0.00023866365	0.21458468	-25.582427978515625
451	SIINFEKS	B3	13.459721095334686	0	H2-Kb	CAAGNTGYQNFYF	CASSSLQGARNQAPLF	TRAV19*01	TRAJ49*01	TRBV12-1*01	TRBJ1-5*01	SIINFEKL		0.9999924898147584	0.1337392	0.4401459	0.9633333333333334	0.035855870693922	0.0412032231688499	0.89539886	0.1646	0.5844332	0.9910438	0.50977093	0.0013833869	0.19944227	-19.09515190124512
452	SIINFEKT	B3	32.816987829614604	0	H2-Kb	CAAGNTGYQNFYF	CASSSLQGARNQAPLF	TRAV19*01	TRAJ49*01	TRBV12-1*01	TRBJ1-5*01	SIINFEKL		0.9999986886978148	0.16268092	0.4241067	0.96	0.0165105368942022	0.031978216022253	0.9217638	0.2215	0.37513217	0.9955845	0.573061	0.001212876	0.50399405	-17.57199478149414
453	SIINFEKV	B3	37.19258620689655	0	H2-Kb	CAAGNTGYQNFYF	CASSSLQGARNQAPLF	TRAV19*01	TRAJ49*01	TRBV12-1*01	TRBJ1-5*01	SIINFEKL		0.999914526939392	0.14738375	0.44443402	0.98	0.0360306575894355	0.0767801776528358	0.85231006	0.0082	0.64887035	0.9996203	0.56354827	0.002659367	0.44077048	-13.52730941772461
454	SIINFEKW	B3	21.687748478701824	0	H2-Kb	CAAGNTGYQNFYF	CASSSLQGARNQAPLF	TRAV19*01	TRAJ49*01	TRBV12-1*01	TRBJ1-5*01	SIINFEKL		0.9999997615814208	0.19798662	0.43097404	0.9733333333333334	0.0366141647100448	0.0228825844824314	0.95650387	0.1273	0.6490469	0.1682761	0.7752622	0.0017813033	0.52168286	-20.13718032836914
455	SIINFEKY	B3	29.012119675456383	0	H2-Kb	CAAGNTGYQNFYF	CASSSLQGARNQAPLF	TRAV19*01	TRAJ49*01	TRBV12-1*01	TRBJ1-5*01	SIINFEKL		0.9999910593032836	0.124862105	0.44046143	0.98	0.0337171964347362	0.0641039609909057	0.95635897	0.1595	0.76480615	0.3983669	0.5489614	0.0045662634	0.25714153	-22.91279411315918
456	AIINFEKL	F4	1.1117522427403037	0	H2-Kb	CAAMSNYNVLYF	CASSARQNSPLYF	TRAV14D-1*01	TRAJ21*01	TRBV4*01	TRBJ1-6*01	SIINFEKL		0.1263312548398971	0.20422095	0.43696412	0.9533333333333334	0.0116237811744213	0.009634799323976	0.09044067	0.0076	0.55177486	0.9993987	0.03921367	0.038784742	0.44111314	-33.01995086669922
457	CIINFEKL	F4	1.0388504627201678	0	H2-Kb	CAAMSNYNVLYF	CASSARQNSPLYF	TRAV14D-1*01	TRAJ21*01	TRBV4*01	TRBJ1-6*01	SIINFEKL		0.7443954348564148	0.2659325	0.4353709	0.94	0.0150289004668593	0.0019466709345579	0.0727513	0.0076	0.77101254	0.99995023	0.048252232	0.014393966	0.44158056	-32.2645263671875
458	DIINFEKL	F4	0.7727589461600259	0	H2-Kb	CAAMSNYNVLYF	CASSARQNSPLYF	TRAV14D-1*01	TRAJ21*01	TRBV4*01	TRBJ1-6*01	SIINFEKL		0.3197943270206451	0.17517263	0.4473045	0.9666666666666668	0.0095654781907796	0.0017898763762786	0.059733815	0.0076	0.5690995	0.9958609	0.037665594	0.0032121087	0.36232525	-27.09640121459961
459	EIINFEKL	F4	1.184654022760439	0	H2-Kb	CAAMSNYNVLYF	CASSARQNSPLYF	TRAV14D-1*01	TRAJ21*01	TRBV4*01	TRBJ1-6*01	SIINFEKL		0.8658449649810791	0.16393957	0.4431408	0.9766666666666668	0.0019651737529784	0.0022460671607404	0.064280145	0.0075	0.7767463	0.9924377	0.04075462	0.4697032	0.32527554	-35.652130126953125
460	FIINFEKL	F4	1.4215848343985804	0	H2-Kb	CAAMSNYNVLYF	CASSARQNSPLYF	TRAV14D-1*01	TRAJ21*01	TRBV4*01	TRBJ1-6*01	SIINFEKL		0.5201148390769958	0.1296963	0.43456793	0.9566666666666668	0.0135097671300172	0.0014968301402404	0.07288583	0.0075	0.51141226	0.99950993	0.052390784	0.041646678	0.71530056	-37.8496322631836
461	GIINFEKL	F4	7.654687539859053	0	H2-Kb	CAAMSNYNVLYF	CASSARQNSPLYF	TRAV14D-1*01	TRAJ21*01	TRBV4*01	TRBJ1-6*01	SIINFEKL		0.3346348404884338	0.18689989	0.4422026	0.95	0.0189707446843385	0.0045990296639502	0.08026048	0.0077	0.7144345	0.9998262	0.040463105	0.00282261	0.15968084	-31.75940322875977
462	HIINFEKL	F4	2.077700890010068	0	H2-Kb	CAAMSNYNVLYF	CASSARQNSPLYF	TRAV14D-1*01	TRAJ21*01	TRBV4*01	TRBJ1-6*01	SIINFEKL		0.9773404598236084	0.16008954	0.45191896	0.9666666666666668	0.0107890600338578	0.0050902655348181	0.21060513	0.0074	0.71050525	0.9996983	0.049127426	0.03253131	0.47568426	-27.29026222229004
463	IIINFEKL	F4	0.7107923994841562	0	H2-Kb	CAAMSNYNVLYF	CASSARQNSPLYF	TRAV14D-1*01	TRAJ21*01	TRBV4*01	TRBJ1-6*01	SIINFEKL		0.9148007035255432	0.18528204	0.45399103	0.9666666666666668	0.0075934403575956	0.0027756695635616	0.07852946	0.0077	0.6899773	0.99871004	0.045658857	0.008065329	0.49176	-35.2321662902832
464	KIINFEKL	F4	2.60623885715902	0	H2-Kb	CAAMSNYNVLYF	CASSARQNSPLYF	TRAV14D-1*01	TRAJ21*01	TRBV4*01	TRBJ1-6*01	SIINFEKL		0.479698896408081	0.14826787	0.45703316	0.9766666666666668	0.0144486809149384	0.008993194438517	0.05877199	0.0075	0.68128455	0.99890363	0.04148205	0.028108168	0.39140326	-36.45872116088867
465	LIINFEKL	F4	1.0753013350151015	0	H2-Kb	CAAMSNYNVLYF	CASSARQNSPLYF	TRAV14D-1*01	TRAJ21*01	TRBV4*01	TRBJ1-6*01	SIINFEKL		0.9971590042114258	0.23412716	0.45372406	0.98	0.0281638503074646	0.0030966440681368	0.077367745	0.0075	0.73496664	0.9981949	0.04717124	0.01813649	0.47768667	-33.112281799316406
466	MIINFEKL	F4	1.0935268065928363	0	H2-Kb	CAAMSNYNVLYF	CASSARQNSPLYF	TRAV14D-1*01	TRAJ21*01	TRBV4*01	TRBJ1-6*01	SIINFEKL		0.2728081345558166	0.1852348	0.43589383	0.9766666666666668	0.0127015588805079	0.0032302774488925	0.07603815	0.0075	0.7263932	0.99772125	0.045892004	0.02956846	0.3722164	-31.18758773803711
467	NIINFEKL	F4	1.2575558027805744	0	H2-Kb	CAAMSNYNVLYF	CASSARQNSPLYF	TRAV14D-1*01	TRAJ21*01	TRBV4*01	TRBJ1-6*01	SIINFEKL		0.0946322008967399	0.33354113	0.4451702	0.96	0.0176204442977905	0.0038840079214423	0.2842792	0.0076	0.6447389	0.9986255	0.04462986	0.055603452	0.25237274	-32.59634017944336
468	PIINFEKL	F4	1.786093769929526	0	H2-Kb	CAAMSNYNVLYF	CASSARQNSPLYF	TRAV14D-1*01	TRAJ21*01	TRBV4*01	TRBJ1-6*01	SIINFEKL		0.9943991303443908	0.20608951	0.4481907	0.9666666666666668	0.0101323630660772	0.0022329341154545	0.068851195	0.0077	0.7034868	0.99970347	0.037055206	0.023011012	0.39726192	-40.82292938232422
469	QIINFEKL	F4	1.4033593628208454	0	H2-Kb	CAAMSNYNVLYF	CASSARQNSPLYF	TRAV14D-1*01	TRAJ21*01	TRBV4*01	TRBJ1-6*01	SIINFEKL		0.2919913530349731	0.09613453	0.43963462	0.98	0.017843447625637	0.0104878842830657	0.34788987	0.0076	0.7392001	0.98930717	0.045529816	0.021998778	0.18488519	-35.91343307495117
470	RIINFEKL	F4	1.0570758988676348	0	H2-Kb	CAAMSNYNVLYF	CASSARQNSPLYF	TRAV14D-1*01	TRAJ21*01	TRBV4*01	TRBJ1-6*01	SIINFEKL		0.549457311630249	0.24702035	0.44500518	0.9733333333333334	0.0105019081383943	0.0073847947642207	0.061778624	0.0076	0.4144767	0.9974651	0.04008524	0.046007387	0.12823273	-38.27365112304688
471	TIINFEKL	F4	0.9477232111222976	0	H2-Kb	CAAMSNYNVLYF	CASSARQNSPLYF	TRAV14D-1*01	TRAJ21*01	TRBV4*01	TRBJ1-6*01	SIINFEKL		0.2506747245788574	0.16055386	0.44810957	0.9833333333333332	0.0063827391713857	0.0030822018161416	0.058366682	0.0076	0.75264454	0.9934108	0.04249437	0.02177661	0.45222318	-32.974693298339844
472	VIINFEKL	F4	2.60623885715902	0	H2-Kb	CAAMSNYNVLYF	CASSARQNSPLYF	TRAV14D-1*01	TRAJ21*01	TRBV4*01	TRBJ1-6*01	SIINFEKL		0.6731141209602356	0.2933276	0.4493899	0.9733333333333334	0.0103856967762112	0.010769672691822	0.06841719	0.0076	0.69326913	0.99873006	0.046168953	0.10055102	0.42367443	-27.8514404296875
473	WIINFEKL	F4	0.7472433072093579	0	H2-Kb	CAAMSNYNVLYF	CASSARQNSPLYF	TRAV14D-1*01	TRAJ21*01	TRBV4*01	TRBJ1-6*01	SIINFEKL		0.7832931876182556	0.17159918	0.43879554	0.9666666666666668	0.0386205539107322	0.0025135381147265	0.10400734	0.0076	0.27147064	0.99981296	0.081196636	0.3655981	0.5166188	-30.88700294494629
474	YIINFEKL	F4	3.1347767888777027	0	H2-Kb	CAAMSNYNVLYF	CASSARQNSPLYF	TRAV14D-1*01	TRAJ21*01	TRBV4*01	TRBJ1-6*01	SIINFEKL		0.9648113250732422	0.11101493	0.44670495	0.9666666666666668	0.0063583990558981	0.00132771814242	0.09808734	0.0076	0.6659725	0.99909806	0.045006093	0.027954608	0.50770503	-31.513181686401367
475	SAINFEKL	F4	56.31662958291385	1	H2-Kb	CAAMSNYNVLYF	CASSARQNSPLYF	TRAV14D-1*01	TRAJ21*01	TRBV4*01	TRBJ1-6*01	SIINFEKL		0.2218229174613952	0.16549091	0.44774032	0.9766666666666668	0.0698922574520111	0.0060974461957812	0.055791482	0.0075	0.52571565	0.25873512	0.040321346	0.06571132	0.108270705	-24.673458099365234
476	SCINFEKL	F4	88.39341562619491	1	H2-Kb	CAAMSNYNVLYF	CASSARQNSPLYF	TRAV14D-1*01	TRAJ21*01	TRBV4*01	TRBJ1-6*01	SIINFEKL		0.2423249632120132	0.09898489	0.4457311	0.9666666666666668	0.0927669480443	0.0030540151055902	0.08767809	0.0076	0.46494707	0.8305645	0.0449553	0.07973123	0.10968658	-28.70843505859375
477	SDINFEKL	F4	16.566930882498678	0	H2-Kb	CAAMSNYNVLYF	CASSARQNSPLYF	TRAV14D-1*01	TRAJ21*01	TRBV4*01	TRBJ1-6*01	SIINFEKL		0.3614434599876404	0.16238299	0.4685644	0.98	0.1375977098941803	0.0024019011761993	0.0073188143	0.0072	0.37852594	0.051468283	0.05028652	0.09854327	0.37066606	-31.021175384521484
478	SEINFEKL	F4	32.95160726180162	0	H2-Kb	CAAMSNYNVLYF	CASSARQNSPLYF	TRAV14D-1*01	TRAJ21*01	TRBV4*01	TRBJ1-6*01	SIINFEKL		0.1002092063426971	0.13292769	0.45574898	0.9833333333333332	0.1599386930465698	0.005654243286699	0.009809553	0.0079	0.5521486	0.43065703	0.052573726	0.12540248	0.41161802	-35.40774917602539
479	SFINFEKL	F4	39.00245567664796	0	H2-Kb	CAAMSNYNVLYF	CASSARQNSPLYF	TRAV14D-1*01	TRAJ21*01	TRBV4*01	TRBJ1-6*01	SIINFEKL		0.0757227912545204	0.10971122	0.46353593	0.97	0.0095359738916158	0.0038417920004576	0.06255324	0.0532	0.55225503	0.999994	0.05606629	0.110000186	0.72766036	-23.5238037109375
480	SGINFEKL	F4	59.23270113802195	1	H2-Kb	CAAMSNYNVLYF	CASSARQNSPLYF	TRAV14D-1*01	TRAJ21*01	TRBV4*01	TRBJ1-6*01	SIINFEKL		0.6511675119400024	0.10149433	0.46323806	0.9733333333333334	0.0251593869179487	0.0022276095114648	0.03317515	0.0077	0.61188614	0.10222271	0.04399224	0.0207584	0.2828379	-23.59674453735352
481	SHINFEKL	F4	3.936696439959729	0	H2-Kb	CAAMSNYNVLYF	CASSARQNSPLYF	TRAV14D-1*01	TRAJ21*01	TRBV4*01	TRBJ1-6*01	SIINFEKL		0.8739216923713684	0.10477116	0.44295898	0.9733333333333334	0.0167088788002729	0.0038901083171367	0.06074993	0.0072	0.5288415	0.95717245	0.05828216	0.09717884	0.42017606	-28.48617935180664
482	SKINFEKL	F4	2.970747792689965	0	H2-Kb	CAAMSNYNVLYF	CASSARQNSPLYF	TRAV14D-1*01	TRAJ21*01	TRBV4*01	TRBJ1-6*01	SIINFEKL		0.8623967170715332	0.12179357	0.4645518	0.98	0.1995049566030502	0.0102100763469934	0.010550514	0.0071	0.60746044	0.3258389	0.050612833	0.16065444	0.7007663	-32.88856887817383
483	SLINFEKL	F4	51.21350462720169	1	H2-Kb	CAAMSNYNVLYF	CASSARQNSPLYF	TRAV14D-1*01	TRAJ21*01	TRBV4*01	TRBJ1-6*01	SIINFEKL		0.0279211048036813	0.13769385	0.44748917	0.9666666666666668	0.029195262119174	0.0057837469503283	0.060329817	0.0074	0.45715424	0.9992138	0.049551845	0.08562082	0.47850883	-22.388032913208008
484	SMINFEKL	F4	25.20579250577496	0	H2-Kb	CAAMSNYNVLYF	CASSARQNSPLYF	TRAV14D-1*01	TRAJ21*01	TRBV4*01	TRBJ1-6*01	SIINFEKL		0.0481732711195945	0.101573095	0.4511907	0.97	0.0093820942565798	0.0033017189707607	0.073420025	0.0316	0.6307802	0.9969286	0.047956053	0.026312223	0.27715403	-22.026630401611328
485	SNINFEKL	F4	12.447979974773476	0	H2-Kb	CAAMSNYNVLYF	CASSARQNSPLYF	TRAV14D-1*01	TRAJ21*01	TRBV4*01	TRBJ1-6*01	SIINFEKL		0.1943255811929702	0.11930586	0.43698686	0.9833333333333332	0.2172237634658813	0.0053918887861073	0.049481474	0.0076	0.48044336	0.13140395	0.053624455	0.10282912	0.4145899	-19.98923110961914
486	SPINFEKL	F4	6.542935297118749	0	H2-Kb	CAAMSNYNVLYF	CASSARQNSPLYF	TRAV14D-1*01	TRAJ21*01	TRBV4*01	TRBJ1-6*01	SIINFEKL		0.4479592740535736	0.07206197	0.46955505	0.9766666666666668	0.0209772996604442	0.0035069012083113	0.036803175	0.0078	0.590172	0.22181293	0.04467906	0.06865497	0.104042605	-36.81446838378906
487	SQINFEKL	F4	7.381305820495709	0	H2-Kb	CAAMSNYNVLYF	CASSARQNSPLYF	TRAV14D-1*01	TRAJ21*01	TRBV4*01	TRBJ1-6*01	SIINFEKL		0.3326952755451202	0.14582881	0.45589218	0.9833333333333332	0.0061576096341013	0.0112123414874076	0.07559012	0.0079	0.59175426	0.36919802	0.053162303	0.085854806	0.4754637	-24.71621322631836
488	SRINFEKL	F4	16.056618351497196	0	H2-Kb	CAAMSNYNVLYF	CASSARQNSPLYF	TRAV14D-1*01	TRAJ21*01	TRBV4*01	TRBJ1-6*01	SIINFEKL		0.2056669145822525	0.12604733	0.44567165	0.98	0.0107024228200316	0.0048423893749713	0.0073107886	0.0079	0.6092303	0.7355912	0.049083877	0.02097478	0.13980816	-28.084896087646484
489	SSINFEKL	F4	42.82979939343208	0	H2-Kb	CAAMSNYNVLYF	CASSARQNSPLYF	TRAV14D-1*01	TRAJ21*01	TRBV4*01	TRBJ1-6*01	SIINFEKL		0.0894349068403244	0.11278773	0.45771468	0.9766666666666668	0.0516198500990867	0.0050145126879215	0.030466553	0.0079	0.59811044	0.14600247	0.047837645	0.44669712	0.11067714	-26.16562461853028
490	STINFEKL	F4	31.54824789898077	0	H2-Kb	CAAMSNYNVLYF	CASSARQNSPLYF	TRAV14D-1*01	TRAJ21*01	TRBV4*01	TRBJ1-6*01	SIINFEKL		0.940699815750122	0.1687705	0.45852646	0.98	0.1049593910574913	0.0021465334575623	0.035663277	0.0078	0.6456957	0.617046	0.04931521	0.12754475	0.4122725	-26.13208198547364
491	SVINFEKL	F4	79.28069223792127	1	H2-Kb	CAAMSNYNVLYF	CASSARQNSPLYF	TRAV14D-1*01	TRAJ21*01	TRBV4*01	TRBJ1-6*01	SIINFEKL		0.5871578454971313	0.13688086	0.44601765	0.9766666666666668	0.0579855106770992	0.0136389909312129	0.07030719	0.0077	0.5988674	0.98971415	0.047439184	0.016045881	0.4278561	-17.022598266601562
492	SWINFEKL	F4	26.171741188475	0	H2-Kb	CAAMSNYNVLYF	CASSARQNSPLYF	TRAV14D-1*01	TRAJ21*01	TRBV4*01	TRBJ1-6*01	SIINFEKL		0.0517947748303413	0.10000288	0.4513077	0.9633333333333334	0.0363946221768856	0.0037773454096168	0.053963386	0.0076	0.5814572	0.99960876	0.073815905	0.15896581	0.53907204	-30.93177795410156
493	SYINFEKL	F4	4.392332591658277	0	H2-Kb	CAAMSNYNVLYF	CASSARQNSPLYF	TRAV14D-1*01	TRAJ21*01	TRBV4*01	TRBJ1-6*01	SIINFEKL		0.5395609736442566	0.14120266	0.46456265	0.9666666666666668	0.0157794952392578	0.002362614730373	0.04440708	0.0336	0.5854392	0.9998586	0.05665313	0.079537824	0.32534266	-25.242265701293945
494	SIANFEKL	F4	19.063817051912363	0	H2-Kb	CAAMSNYNVLYF	CASSARQNSPLYF	TRAV14D-1*01	TRAJ21*01	TRBV4*01	TRBJ1-6*01	SIINFEKL		0.5612903833389282	0.5846513	0.4218344	0.93	0.0317820310592651	0.0023539247922599	0.0467792	0.0077	0.613791	0.9936245	0.059451636	0.11117017	0.11336029	-26.644990921020508
495	SICNFEKL	F4	22.781808116381416	0	H2-Kb	CAAMSNYNVLYF	CASSARQNSPLYF	TRAV14D-1*01	TRAJ21*01	TRBV4*01	TRBJ1-6*01	SIINFEKL		0.6291934251785278	0.35617915	0.43923017	0.9466666666666668	0.0407333113253116	0.003143172012642	0.065017685	0.0075	0.41954798	0.9976418	0.051630005	0.08054519	0.112454556	-30.97994804382324
496	SIDNFEKL	F4	1.4033593628208454	0	H2-Kb	CAAMSNYNVLYF	CASSARQNSPLYF	TRAV14D-1*01	TRAJ21*01	TRBV4*01	TRBJ1-6*01	SIINFEKL		0.4800672233104706	0.32273597	0.4715053	0.9333333333333332	0.0553407706320285	0.0028533414006233	0.018510092	0.0078	0.6480198	0.6860618	0.05676932	0.4600665	0.35324708	-26.51480293273925
497	SIENFEKL	F4	3.1712276966029047	0	H2-Kb	CAAMSNYNVLYF	CASSARQNSPLYF	TRAV14D-1*01	TRAJ21*01	TRBV4*01	TRBJ1-6*01	SIINFEKL		0.1415751278400421	0.27359673	0.47088525	0.92	0.156727597117424	0.0053273392841219	0.019058622	0.0071	0.5462568	0.43379337	0.05348712	0.06351007	0.41985387	-28.27740478515625
498	SIFNFEKL	F4	40.825	0	H2-Kb	CAAMSNYNVLYF	CASSARQNSPLYF	TRAV14D-1*01	TRAJ21*01	TRBV4*01	TRBJ1-6*01	SIINFEKL		0.2194603979587555	0.26217583	0.4598997	0.9633333333333334	0.009974991902709	0.0049500172026455	0.16735591	0.0098	0.40083992	0.9916199	0.047411293	0.009475822	0.7415679	-24.95135498046875
499	SIGNFEKL	F4	2.551562513286351	0	H2-Kb	CAAMSNYNVLYF	CASSARQNSPLYF	TRAV14D-1*01	TRAJ21*01	TRBV4*01	TRBJ1-6*01	SIINFEKL		0.3705157935619354	0.18783912	0.45249116	0.9533333333333334	0.0354196242988109	0.0016297944821417	0.03654002	0.0069	0.5648928	0.998517	0.043611966	0.13668892	0.27565184	-26.92581558227539
500	SIHNFEKL	F4	0.874821431102162	0	H2-Kb	CAAMSNYNVLYF	CASSARQNSPLYF	TRAV14D-1*01	TRAJ21*01	TRBV4*01	TRBJ1-6*01	SIINFEKL		0.8963907957077026	0.2583825	0.46025556	0.9633333333333334	0.0149339204654097	0.0039162109605968	0.06627203	0.0074	0.54655504	0.75365824	0.0739469	0.13139218	0.47535032	-36.57168960571289
501	SIKNFEKL	F4	10.698337112569153	0	H2-Kb	CAAMSNYNVLYF	CASSARQNSPLYF	TRAV14D-1*01	TRAJ21*01	TRBV4*01	TRBJ1-6*01	SIINFEKL		0.9516394734382628	0.26431134	0.45297548	0.9333333333333332	0.1382805258035659	0.0031373538076877	0.046268456	0.0076	0.4359822	0.826025	0.044337973	0.09926678	0.69100577	-33.68872833251953
502	SILNFEKL	F4	83.65479939343209	1	H2-Kb	CAAMSNYNVLYF	CASSARQNSPLYF	TRAV14D-1*01	TRAJ21*01	TRBV4*01	TRBJ1-6*01	SIINFEKL		0.8379940390586853	0.36994284	0.45400324	0.97	0.0207469873130321	0.0045415223576128	0.08085157	0.0072	0.37244406	0.9933265	0.05760877	0.55986255	0.49565056	-23.100906372070312
503	SIMNFEKL	F4	5.084899590425235	0	H2-Kb	CAAMSNYNVLYF	CASSARQNSPLYF	TRAV14D-1*01	TRAJ21*01	TRBV4*01	TRBJ1-6*01	SIINFEKL		0.3636913299560547	0.2926115	0.43962857	0.9533333333333334	0.0092669716104865	0.0021814373321831	0.08593081	0.0368	0.5444847	0.9843757	0.048682127	0.08721208	0.2652528	-22.55893325805664
504	SINNFEKL	F4	7.654687539859053	0	H2-Kb	CAAMSNYNVLYF	CASSARQNSPLYF	TRAV14D-1*01	TRAJ21*01	TRBV4*01	TRBJ1-6*01	SIINFEKL		0.7726789116859436	0.20403215	0.4458975	0.9533333333333334	0.0894569009542465	0.004186404403299	0.017801788	0.0067	0.5579277	0.9030299	0.054915857	0.13393147	0.37089777	-17.85111427307129
505	SIPNFEKL	F4	3.389933036663311	0	H2-Kb	CAAMSNYNVLYF	CASSARQNSPLYF	TRAV14D-1*01	TRAJ21*01	TRBV4*01	TRBJ1-6*01	SIINFEKL		0.9821136593818665	0.15371417	0.4628947	0.9333333333333332	0.0166832562536001	0.0030874544754624	0.034592994	0.0084	0.62103546	0.9905565	0.051573392	0.012591054	0.10250196	-31.84823226928711
506	SIQNFEKL	F4	2.60623885715902	0	H2-Kb	CAAMSNYNVLYF	CASSARQNSPLYF	TRAV14D-1*01	TRAJ21*01	TRBV4*01	TRBJ1-6*01	SIINFEKL		0.0669720470905304	0.22707018	0.45278424	0.9466666666666668	0.0070734238252043	0.0036691816058009	0.024010343	0.0084	0.5030645	0.7040481	0.049089827	0.0748429	0.46355587	-25.65862274169922
507	SIRNFEKL	F4	2.588013385581285	0	H2-Kb	CAAMSNYNVLYF	CASSARQNSPLYF	TRAV14D-1*01	TRAJ21*01	TRBV4*01	TRBJ1-6*01	SIINFEKL		0.5893710255622864	0.20555317	0.4601464	0.94	0.0132231088355183	0.0029458950739353	0.042457305	0.0081	0.6232429	0.8532524	0.048747025	0.04874276	0.17651735	-30.649627685546875
508	SISNFEKL	F4	4.319430811638142	0	H2-Kb	CAAMSNYNVLYF	CASSARQNSPLYF	TRAV14D-1*01	TRAJ21*01	TRBV4*01	TRBJ1-6*01	SIINFEKL		0.8859094381332397	0.18604389	0.4311338	0.9233333333333332	0.0285524427890777	0.0040680659003555	0.029259034	0.0082	0.49354082	0.9797262	0.06041348	0.052961774	0.109897695	-23.956974029541016
509	SITNFEKL	F4	8.329029067048275	0	H2-Kb	CAAMSNYNVLYF	CASSARQNSPLYF	TRAV14D-1*01	TRAJ21*01	TRBV4*01	TRBJ1-6*01	SIINFEKL		0.9425965547561646	0.33624825	0.4269679	0.9233333333333332	0.0328582115471363	0.0020246675703674	0.03886755	0.008	0.6344236	0.9869981	0.051630225	0.2036652	0.38508067	-28.31019592285156
510	SIVNFEKL	F4	70.89698700415167	1	H2-Kb	CAAMSNYNVLYF	CASSARQNSPLYF	TRAV14D-1*01	TRAJ21*01	TRBV4*01	TRBJ1-6*01	SIINFEKL		0.283922016620636	0.41821715	0.43998638	0.9666666666666668	0.0385428592562675	0.0045552141964435	0.06761963	0.0078	0.46000183	0.9971955	0.047991555	0.06255611	0.42000034	-24.389694213867188
511	SIWNFEKL	F4	14.59858264480368	0	H2-Kb	CAAMSNYNVLYF	CASSARQNSPLYF	TRAV14D-1*01	TRAJ21*01	TRBV4*01	TRBJ1-6*01	SIINFEKL		0.4310810565948486	0.33213976	0.4471087	0.9733333333333334	0.0371667705476284	0.0039698500186204	0.041989975	0.0077	0.5885889	0.9995599	0.049821146	0.06244237	0.52222425	-41.71977233886719
512	SIYNFEKL	F4	21.123292505774963	0	H2-Kb	CAAMSNYNVLYF	CASSARQNSPLYF	TRAV14D-1*01	TRAJ21*01	TRBV4*01	TRBJ1-6*01	SIINFEKL		0.955253005027771	0.15803252	0.46295655	0.97	0.0197146963328123	0.0021105592604726	0.06973471	0.4799	0.5853126	0.94734204	0.060450085	0.019032488	0.32569703	-27.092151641845703
513	SIIAFEKL	F4	1.2575558027805744	0	H2-Kb	CAAMSNYNVLYF	CASSARQNSPLYF	TRAV14D-1*01	TRAJ21*01	TRBV4*01	TRBJ1-6*01	SIINFEKL		0.966619908809662	0.1697911	0.42806718	0.97	0.0202141311019659	0.0010475827148184	0.16473764	0.0501	0.6136965	0.8977677	0.06741462	0.0654161	0.2158825	-31.527050018310547
514	SIICFEKL	F4	2.1323772338827363	0	H2-Kb	CAAMSNYNVLYF	CASSARQNSPLYF	TRAV14D-1*01	TRAJ21*01	TRBV4*01	TRBJ1-6*01	SIINFEKL		0.4710998237133026	0.12373398	0.43171534	0.97	0.0889183208346366	0.0016571979504078	0.1634052	0.05	0.59895104	0.9854536	0.049102932	0.15648188	0.1658639	-28.11536026000977
515	SIIDFEKL	F4	1.1299776788877705	0	H2-Kb	CAAMSNYNVLYF	CASSARQNSPLYF	TRAV14D-1*01	TRAJ21*01	TRBV4*01	TRBJ1-6*01	SIINFEKL		0.743522584438324	0.1272134	0.44372526	0.9633333333333334	0.0589784458279609	0.0015783709241077	0.016787056	0.0456	0.6549708	0.99869657	0.057240956	0.21937226	0.4676405	-31.068161010742188
516	SIIEFEKL	F4	0.9294977749748308	0	H2-Kb	CAAMSNYNVLYF	CASSARQNSPLYF	TRAV14D-1*01	TRAJ21*01	TRBV4*01	TRBJ1-6*01	SIINFEKL		0.9991557598114014	0.1275694	0.44507688	0.9766666666666668	0.0117046199738979	0.0022797491401433	0.017874803	0.0342	0.5970411	0.99433875	0.054506324	0.14275835	0.4138765	-24.4559268951416
517	SIIFFEKL	F4	1.3851339266733786	0	H2-Kb	CAAMSNYNVLYF	CASSARQNSPLYF	TRAV14D-1*01	TRAJ21*01	TRBV4*01	TRBJ1-6*01	SIINFEKL		0.5012134909629822	0.21706484	0.43408358	0.96	0.0106077920645475	0.002267739502713	0.2186085	0.0455	0.5764214	0.9987844	0.06183857	0.07053801	0.77480835	-29.135292053222656
518	SIIGFEKL	F4	9.185625026572705	0	H2-Kb	CAAMSNYNVLYF	CASSARQNSPLYF	TRAV14D-1*01	TRAJ21*01	TRBV4*01	TRBJ1-6*01	SIINFEKL		0.9850251078605652	0.17797332	0.4462449	0.9566666666666668	0.0090711051598191	0.0011891860049217	0.2943772	0.9835	0.57957923	0.9655629	0.045714647	0.041431736	0.2860765	-35.287086486816406
519	SIIHFEKL	F4	1.4033593628208454	0	H2-Kb	CAAMSNYNVLYF	CASSARQNSPLYF	TRAV14D-1*01	TRAJ21*01	TRBV4*01	TRBJ1-6*01	SIINFEKL		0.9004572033882141	0.10340346	0.43998125	0.9666666666666668	0.0640799254179	0.0017773031722754	0.15935396	0.0517	0.628466	0.9936099	0.043090727	0.15756157	0.49228776	-31.289907455444336
520	SIIIFEKL	F4	0.8383705233769604	0	H2-Kb	CAAMSNYNVLYF	CASSARQNSPLYF	TRAV14D-1*01	TRAJ21*01	TRBV4*01	TRBJ1-6*01	SIINFEKL		0.9589492678642272	0.08768733	0.43861803	0.97	0.0323280543088912	0.0009528233786113	0.32446608	0.0336	0.42041865	0.9850985	0.0620389	0.45298508	0.45847842	-31.96256256103516
521	SIIKFEKL	F4	1.1664285866129722	0	H2-Kb	CAAMSNYNVLYF	CASSARQNSPLYF	TRAV14D-1*01	TRAJ21*01	TRBV4*01	TRBJ1-6*01	SIINFEKL		0.5017805099487305	0.08694066	0.44422397	0.9833333333333332	0.0922649055719375	0.0016780523583292	0.04256098	0.052	0.6496003	0.9929358	0.046951674	0.51491797	0.37647066	-33.43526077270508
522	SIILFEKL	F4	2.4239843893935467	0	H2-Kb	CAAMSNYNVLYF	CASSARQNSPLYF	TRAV14D-1*01	TRAJ21*01	TRBV4*01	TRBJ1-6*01	SIINFEKL		0.9138271808624268	0.10522631	0.43500403	0.97	0.0178746189922094	0.0025371620431542	0.3150027	0.025	0.5563968	0.9920076	0.06913458	0.102786675	0.4243429	-22.609375
523	SIIMFEKL	F4	0.8565959949546952	0	H2-Kb	CAAMSNYNVLYF	CASSARQNSPLYF	TRAV14D-1*01	TRAJ21*01	TRBV4*01	TRBJ1-6*01	SIINFEKL		0.9420974254608154	0.10840709	0.43283263	0.96	0.0316397622227668	0.0015544847119599	0.18988119	0.0326	0.36878765	0.9774984	0.06259888	0.015521431	0.22809198	-33.23863983154297
524	SIIPFEKL	F4	1.0023995549949662	0	H2-Kb	CAAMSNYNVLYF	CASSARQNSPLYF	TRAV14D-1*01	TRAJ21*01	TRBV4*01	TRBJ1-6*01	SIINFEKL		0.9865260720252992	0.07675878	0.43775037	0.9733333333333334	0.0306964386254549	0.00172375573311	0.14392035	0.0488	0.5627639	0.9405632	0.057150748	0.15667614	0.18093142	-26.07355308532715
525	SIIQFEKL	F4	0.4720390548603485	0	H2-Kb	CAAMSNYNVLYF	CASSARQNSPLYF	TRAV14D-1*01	TRAJ21*01	TRBV4*01	TRBJ1-6*01	SIINFEKL		0.9666016697883606	0.13108796	0.43538716	0.98	0.0235205069184303	0.0012382246786728	0.054898262	0.0466	0.48080105	0.98511946	0.048421763	0.2989749	0.4118288	-30.788516998291016
526	SIIRFEKL	F4	1.1299776788877705	0	H2-Kb	CAAMSNYNVLYF	CASSARQNSPLYF	TRAV14D-1*01	TRAJ21*01	TRBV4*01	TRBJ1-6*01	SIINFEKL		0.0529268085956573	0.10218688	0.4435025	0.9833333333333332	0.0477602109313011	0.0012702703243121	0.04694996	0.0498	0.42158836	0.99793077	0.040869735	0.25271714	0.62379247	-38.69358825683594
527	SIISFEKL	F4	1.2940067105057762	0	H2-Kb	CAAMSNYNVLYF	CASSARQNSPLYF	TRAV14D-1*01	TRAJ21*01	TRBV4*01	TRBJ1-6*01	SIINFEKL		0.6930989027023315	0.11704713	0.439134	0.98	0.0440942607820034	0.0021849502809345	0.16871798	0.0079	0.35059288	0.9865649	0.057769235	0.18339509	0.14422435	-30.5869369506836
528	SIITFEKL	F4	1.6402901744589868	0	H2-Kb	CAAMSNYNVLYF	CASSARQNSPLYF	TRAV14D-1*01	TRAJ21*01	TRBV4*01	TRBJ1-6*01	SIINFEKL		0.7365685701370239	0.18630834	0.43982854	0.9766666666666668	0.0366888903081417	0.0010316873667761	0.23551305	0.01	0.5112518	0.9932358	0.057364814	0.028618263	0.37015978	-30.660036087036133
529	SIIVFEKL	F4	1.4762611782712491	0	H2-Kb	CAAMSNYNVLYF	CASSARQNSPLYF	TRAV14D-1*01	TRAJ21*01	TRBV4*01	TRBJ1-6*01	SIINFEKL		0.9364360570907592	0.17112334	0.43606332	0.9733333333333334	0.0218071062117815	0.0018650875426828	0.225569	0.0511	0.52793294	0.9841192	0.05827055	0.15047535	0.34984154	-34.54805374145508
530	SIIWFEKL	F4	1.6949665183316556	0	H2-Kb	CAAMSNYNVLYF	CASSARQNSPLYF	TRAV14D-1*01	TRAJ21*01	TRBV4*01	TRBJ1-6*01	SIINFEKL		0.045801755040884	0.09808057	0.44347888	0.9566666666666668	0.0204909946769475	0.0014461198588833	0.15103708	0.1951	0.5518111	0.99929285	0.05771717	0.6050383	0.54770416	-29.57285690307617
531	SIIYFEKL	F4	1.2211049304856407	0	H2-Kb	CAAMSNYNVLYF	CASSARQNSPLYF	TRAV14D-1*01	TRAJ21*01	TRBV4*01	TRBJ1-6*01	SIINFEKL		0.9671701192855836	0.1069531	0.4530875	0.9666666666666668	0.0088633755221962	0.001931163133122	0.11685724	0.1955	0.5077469	0.9985856	0.046032555	0.17937529	0.42682683	-37.64509582519531
532	SIINAEKL	F4	39.49454241719929	0	H2-Kb	CAAMSNYNVLYF	CASSARQNSPLYF	TRAV14D-1*01	TRAJ21*01	TRBV4*01	TRBJ1-6*01	SIINFEKL		0.9757444858551024	0.077878706	0.4648438	0.94	0.0732253342866897	0.0014073369093239	0.13740335	0.0102	0.5837985	0.97293466	0.042296074	0.13377702	0.43042934	-24.48960494995117
533	SIINCEKL	F4	52.48928586612973	1	H2-Kb	CAAMSNYNVLYF	CASSARQNSPLYF	TRAV14D-1*01	TRAJ21*01	TRBV4*01	TRBJ1-6*01	SIINFEKL		0.8786107301712036	0.08356822	0.4335708	0.97	0.0614000186324119	0.001462041051127	0.06645314	0.01	0.42960316	0.97883534	0.026052246	0.013992991	0.40269634	-22.86255645751953
534	SIINDEKL	F4	5.248928586612973	0	H2-Kb	CAAMSNYNVLYF	CASSARQNSPLYF	TRAV14D-1*01	TRAJ21*01	TRBV4*01	TRBJ1-6*01	SIINFEKL		0.92741459608078	0.10053752	0.4335244	0.95	0.0860387533903122	0.0015063673490658	0.05107118	0.0107	0.6017042	0.98302996	0.06743093	0.06068505	0.25304058	-23.23887252807617
535	SIINEEKL	F4	2.697366073326622	0	H2-Kb	CAAMSNYNVLYF	CASSARQNSPLYF	TRAV14D-1*01	TRAJ21*01	TRBV4*01	TRBJ1-6*01	SIINFEKL		0.9985578656196594	0.087938584	0.435047	0.9533333333333334	0.0574025735259056	0.0012830048799514	0.059068475	0.0341	0.42133024	0.9968286	0.062099483	0.0021553012	0.29017574	-25.25888442993164
536	SIINGEKL	F4	10.771238892589288	0	H2-Kb	CAAMSNYNVLYF	CASSARQNSPLYF	TRAV14D-1*01	TRAJ21*01	TRBV4*01	TRBJ1-6*01	SIINFEKL		0.9969974756240844	0.10870914	0.43553457	0.9666666666666668	0.0047672525979578	0.0014815432950854	0.33458015	0.0361	0.57652265	0.97337556	0.048115764	0.008853446	0.62374127	-32.73656463623047
537	SIINHEKL	F4	41.37176343872669	0	H2-Kb	CAAMSNYNVLYF	CASSARQNSPLYF	TRAV14D-1*01	TRAJ21*01	TRBV4*01	TRBJ1-6*01	SIINFEKL		0.961972951889038	0.07493045	0.44769236	0.9533333333333334	0.0406229123473167	0.001102736685425	0.17750724	0.0096	0.57032585	0.9962005	0.04236837	0.003967848	0.21145535	-33.06500244140625
538	SIINIEKL	F4	55.405357421237824	1	H2-Kb	CAAMSNYNVLYF	CASSARQNSPLYF	TRAV14D-1*01	TRAJ21*01	TRBV4*01	TRBJ1-6*01	SIINFEKL		0.9642254114151	0.09257629	0.44647798	0.9766666666666668	0.022359887138009	0.0012791272019967	0.057251737	0.0128	0.55798316	0.9929811	0.04729264	0.01572577	0.26835972	-25.440229415893555
539	SIINKEKL	F4	4.447008935530946	0	H2-Kb	CAAMSNYNVLYF	CASSARQNSPLYF	TRAV14D-1*01	TRAJ21*01	TRBV4*01	TRBJ1-6*01	SIINFEKL		0.3583527505397796	0.10325626	0.43583798	0.9466666666666668	0.1314314305782318	0.0017773980507627	0.14875092	0.0236	0.5747588	0.99643487	0.058136676	0.012429789	0.1982753	-38.61569213867188
540	SIINLEKL	F4	22.59955364861594	0	H2-Kb	CAAMSNYNVLYF	CASSARQNSPLYF	TRAV14D-1*01	TRAJ21*01	TRBV4*01	TRBJ1-6*01	SIINFEKL		0.9642158150672911	0.093488015	0.43592122	0.9766666666666668	0.0235133375972509	0.0018281431403011	0.05394917	0.0101	0.6030874	0.9976258	0.04681049	0.456079	0.37925303	-23.971023559570312
541	SIINMEKL	F4	52.85379494338174	1	H2-Kb	CAAMSNYNVLYF	CASSARQNSPLYF	TRAV14D-1*01	TRAJ21*01	TRBV4*01	TRBJ1-6*01	SIINFEKL		0.9979403614997864	0.07270856	0.43080544	0.9633333333333334	0.0138823445886373	0.0015235439641401	0.0648729	0.0296	0.5782907	0.9979458	0.046866756	0.0758005	0.26126707	-23.74386978149414
542	SIINNEKL	F4	9.203850498150436	0	H2-Kb	CAAMSNYNVLYF	CASSARQNSPLYF	TRAV14D-1*01	TRAJ21*01	TRBV4*01	TRBJ1-6*01	SIINFEKL		0.9838839173316956	0.08253975	0.4406163	0.9533333333333334	0.0250101089477539	0.001660362817347	0.07449359	0.0101	0.5582939	0.94554216	0.064352706	0.064583726	0.27446193	-28.17037582397461
543	SIINPEKL	F4	1.4398102705460472	0	H2-Kb	CAAMSNYNVLYF	CASSARQNSPLYF	TRAV14D-1*01	TRAJ21*01	TRBV4*01	TRBJ1-6*01	SIINFEKL		0.9994810223579408	0.08638954	0.44935456	0.9433333333333334	0.0147595778107643	0.0012113007251173	0.23669289	0.0105	0.571118	0.99148	0.05010139	0.006221127	0.34285676	-30.52938842773437
544	SIINQEKL	F4	21.08684159804976	0	H2-Kb	CAAMSNYNVLYF	CASSARQNSPLYF	TRAV14D-1*01	TRAJ21*01	TRBV4*01	TRBJ1-6*01	SIINFEKL		0.9886041879653932	0.09054409	0.43067777	0.9433333333333334	0.0300302058458328	0.0015992412809282	0.09668482	0.0117	0.58697164	0.99927354	0.04140879	0.028739896	0.33131468	-24.17932510375977
545	SIINREKL	F4	11.64606032369145	0	H2-Kb	CAAMSNYNVLYF	CASSARQNSPLYF	TRAV14D-1*01	TRAJ21*01	TRBV4*01	TRBJ1-6*01	SIINFEKL		0.8883339166641235	0.07592176	0.43537706	0.95	0.0405805967748165	0.0017619561403989	0.05172287	0.0129	0.40471658	0.99444115	0.045273807	0.035602827	0.4456609	-34.606300354003906
546	SIINSEKL	F4	31.29309165119516	0	H2-Kb	CAAMSNYNVLYF	CASSARQNSPLYF	TRAV14D-1*01	TRAJ21*01	TRBV4*01	TRBJ1-6*01	SIINFEKL		0.9445481896400452	0.07470444	0.444188	0.9433333333333334	0.0272628869861364	0.0014983459841459	0.40317914	0.01	0.6133429	0.97114193	0.04816764	0.004890369	0.27808517	-26.79296493530273
547	SIINTEKL	F4	48.47968778787094	1	H2-Kb	CAAMSNYNVLYF	CASSARQNSPLYF	TRAV14D-1*01	TRAJ21*01	TRBV4*01	TRBJ1-6*01	SIINFEKL		0.013582469895482	0.07984672	0.45315132	0.9233333333333332	0.124171994626522	0.0013821271713823	0.20466287	0.0096	0.4866184	0.94963133	0.044257008	0.0028381231	0.2469525	-22.40005874633789
548	SIINVEKL	F4	56.13437522143918	1	H2-Kb	CAAMSNYNVLYF	CASSARQNSPLYF	TRAV14D-1*01	TRAJ21*01	TRBV4*01	TRBJ1-6*01	SIINFEKL		0.7604264616966248	0.09564004	0.45753875	0.9766666666666668	0.0787660628557205	0.0023115340154618	0.051936094	0.4064	0.37020388	0.9824265	0.047608823	0.011584562	0.31589857	-20.509254455566406
549	SIINWEKL	F4	3.389933036663311	0	H2-Kb	CAAMSNYNVLYF	CASSARQNSPLYF	TRAV14D-1*01	TRAJ21*01	TRBV4*01	TRBJ1-6*01	SIINFEKL		0.2453906834125518	0.09300421	0.43241578	0.9566666666666668	0.0270074717700481	0.0014156859833747	0.052913297	0.0104	0.5544404	0.9995852	0.03364077	0.09341829	0.5349674	-32.1253662109375
550	SIINYEKL	F4	21.46957596972817	0	H2-Kb	CAAMSNYNVLYF	CASSARQNSPLYF	TRAV14D-1*01	TRAJ21*01	TRBV4*01	TRBJ1-6*01	SIINFEKL		0.9732251167297364	0.0835066	0.43635625	0.9733333333333334	0.0106112910434603	0.0016302088042721	0.073470175	0.0104	0.7027048	0.9981605	0.03772735	0.046296775	0.11764819	-28.340763092041016
551	SIINFAKL	F4	2.041250017715134	0	H2-Kb	CAAMSNYNVLYF	CASSARQNSPLYF	TRAV14D-1*01	TRAJ21*01	TRBV4*01	TRBJ1-6*01	SIINFEKL		0.1930484473705291	0.11142995	0.440141	0.9433333333333334	0.0052117109298706	0.0021311093587428	0.21123597	0.0101	0.53638715	0.99594665	0.06584882	0.021737922	0.23947428	-22.70429992675781
552	SIINFCKL	F4	21.906986685279254	0	H2-Kb	CAAMSNYNVLYF	CASSARQNSPLYF	TRAV14D-1*01	TRAJ21*01	TRBV4*01	TRBJ1-6*01	SIINFEKL		0.0228948909789323	0.094100334	0.44902682	0.95	0.0064669963903725	0.001698141801171	0.16158286	0.0101	0.43524623	0.99197155	0.06647537	0.14214459	0.20087536	-23.332664489746094
553	SIINFDKL	F4	40.278236915576	0	H2-Kb	CAAMSNYNVLYF	CASSARQNSPLYF	TRAV14D-1*01	TRAJ21*01	TRBV4*01	TRBJ1-6*01	SIINFEKL		0.621157169342041	0.16221756	0.45085594	0.9666666666666668	0.0046448828652501	0.001661205664277	0.06377359	0.0098	0.73947173	0.99950385	0.049794897	0.058743604	0.4267038	-19.53842163085937
554	SIINFFKL	F4	1.348683054378445	0	H2-Kb	CAAMSNYNVLYF	CASSARQNSPLYF	TRAV14D-1*01	TRAJ21*01	TRBV4*01	TRBJ1-6*01	SIINFEKL		0.5967254042625427	0.15445098	0.44528756	0.9433333333333334	0.0040978481993079	0.0029286597855389	0.070165575	0.9723	0.75088334	0.9966116	0.07360903	0.44771764	0.7648811	-22.098861694335938
555	SIINFGKL	F4	0.9659486472697644	0	H2-Kb	CAAMSNYNVLYF	CASSARQNSPLYF	TRAV14D-1*01	TRAJ21*01	TRBV4*01	TRBJ1-6*01	SIINFEKL		0.3963938951492309	0.09781883	0.4665589	0.9733333333333334	0.0041584963910281	0.0015237253392115	0.16073939	0.0121	0.76792777	0.99956787	0.057875734	0.02171482	0.28758824	-22.423608779907227
556	SIINFHKL	F4	1.0753013350151015	0	H2-Kb	CAAMSNYNVLYF	CASSARQNSPLYF	TRAV14D-1*01	TRAJ21*01	TRBV4*01	TRBJ1-6*01	SIINFEKL		0.1800445318222046	0.116725415	0.4515346	0.97	0.0082300556823611	0.0014156064717099	0.09790622	0.0092	0.7107387	0.9990244	0.067237414	0.36414567	0.44943765	-28.60539054870605
557	SIINFIKL	F4	0.3845569046640787	0	H2-Kb	CAAMSNYNVLYF	CASSARQNSPLYF	TRAV14D-1*01	TRAJ21*01	TRBV4*01	TRBJ1-6*01	SIINFEKL		0.1650025695562362	0.08554631	0.46203846	0.9266666666666666	0.0061116977594792	0.0017155911773443	0.15775762	0.0113	0.7663096	0.98836714	0.08174881	0.04458247	0.43785	-17.717227935791016
558	SIINFKKL	F4	4.811517871061891	0	H2-Kb	CAAMSNYNVLYF	CASSARQNSPLYF	TRAV14D-1*01	TRAJ21*01	TRBV4*01	TRBJ1-6*01	SIINFEKL		0.0544336587190628	0.17171793	0.46270823	0.97	0.0053949328139424	0.0013355674454942	0.053264942	0.0098	0.59859	0.99905896	0.065666996	0.071994066	0.21118008	-25.50375938415528
559	SIINFLKL	F4	0.4920870594237496	0	H2-Kb	CAAMSNYNVLYF	CASSARQNSPLYF	TRAV14D-1*01	TRAJ21*01	TRBV4*01	TRBJ1-6*01	SIINFEKL		0.4957388341426849	0.11252362	0.4618492	0.9366666666666666	0.0058825020678341	0.0018448489718139	0.14307871	0.0072	0.7899642	0.98116255	0.07292724	0.09715408	0.34836397	-21.881046295166016
560	SIINFMKL	F4	0.874821431102162	0	H2-Kb	CAAMSNYNVLYF	CASSARQNSPLYF	TRAV14D-1*01	TRAJ21*01	TRBV4*01	TRBJ1-6*01	SIINFEKL		0.7890058755874634	0.0801555	0.44942522	0.94	0.0044934623874723	0.0024817406665533	0.09538318	0.0118	0.6596191	0.95137584	0.07182412	0.1363821	0.2128374	-22.33622360229492
561	SIINFNKL	F4	2.2964062655007424	0	H2-Kb	CAAMSNYNVLYF	CASSARQNSPLYF	TRAV14D-1*01	TRAJ21*01	TRBV4*01	TRBJ1-6*01	SIINFEKL		0.08902058750391	0.07588136	0.4612667	0.9666666666666668	0.0031244207639247	0.002253069076687	0.08150576	0.0092	0.76176345	0.9986373	0.0741154	0.005584806	0.43428558	-19.74125289916992
562	SIINFPKL	F4	1.9865736738424653	0	H2-Kb	CAAMSNYNVLYF	CASSARQNSPLYF	TRAV14D-1*01	TRAJ21*01	TRBV4*01	TRBJ1-6*01	SIINFEKL		0.0464974083006382	0.11659878	0.44910663	0.9666666666666668	0.0044934540055692	0.0014659948647022	0.12529507	0.0245	0.76114225	0.9980241	0.06979779	0.2986213	0.16604911	-22.97152137756348
563	SIINFQKL	F4	1.0023995549949662	0	H2-Kb	CAAMSNYNVLYF	CASSARQNSPLYF	TRAV14D-1*01	TRAJ21*01	TRBV4*01	TRBJ1-6*01	SIINFEKL		0.3175154030323028	0.21297382	0.43962687	0.97	0.0047805914655327	0.002671483438462	0.096159786	0.0126	0.7528199	0.99741244	0.047297176	0.021279087	0.53067875	-20.430583953857425
564	SIINFRKL	F4	3.663314756026654	0	H2-Kb	CAAMSNYNVLYF	CASSARQNSPLYF	TRAV14D-1*01	TRAJ21*01	TRBV4*01	TRBJ1-6*01	SIINFEKL		0.1840212643146515	0.08163758	0.4659267	0.9666666666666668	0.0104908626526594	0.0029701541643589	0.03147668	0.0131	0.77166677	0.99946934	0.059304282	0.035555925	0.67511153	-21.343843460083008
565	SIINFSKL	F4	1.458035706693514	0	H2-Kb	CAAMSNYNVLYF	CASSARQNSPLYF	TRAV14D-1*01	TRAJ21*01	TRBV4*01	TRBJ1-6*01	SIINFEKL		0.1450871676206588	0.10197694	0.46216166	0.9766666666666668	0.007467383518815	0.0016202388796955	0.13339795	0.0116	0.7884612	0.99699616	0.07441204	0.074082166	0.16920497	-22.330810546875
566	SIINFTKL	F4	0.8930468672496289	0	H2-Kb	CAAMSNYNVLYF	CASSARQNSPLYF	TRAV14D-1*01	TRAJ21*01	TRBV4*01	TRBJ1-6*01	SIINFEKL		0.0324693769216537	0.120266885	0.46013707	0.9733333333333334	0.0101724900305271	0.0018059993162751	0.10702273	0.0101	0.7690482	0.99237525	0.07585014	0.04740793	0.25010186	-22.120716094970703
567	SIINFVKL	F4	0.9477232111222976	0	H2-Kb	CAAMSNYNVLYF	CASSARQNSPLYF	TRAV14D-1*01	TRAJ21*01	TRBV4*01	TRBJ1-6*01	SIINFEKL		0.3452187478542328	0.077925906	0.46659455	0.93	0.0048463204875588	0.0023961039260029	0.23974822	0.0466	0.7465094	0.99189544	0.076781414	0.046767518	0.24956927	-20.269561767578125
568	SIINFWKL	F4	4.611037967148952	0	H2-Kb	CAAMSNYNVLYF	CASSARQNSPLYF	TRAV14D-1*01	TRAJ21*01	TRBV4*01	TRBJ1-6*01	SIINFEKL		0.0004228596226312	0.10052739	0.44951653	0.9433333333333334	0.0036430503241717	0.0023553788196295	0.077139795	0.01	0.7571541	0.99954224	0.052665077	0.037727434	0.5103152	-22.614295959472656
569	SIINFYKL	F4	0.6561160910417556	0	H2-Kb	CAAMSNYNVLYF	CASSARQNSPLYF	TRAV14D-1*01	TRAJ21*01	TRBV4*01	TRBJ1-6*01	SIINFEKL		0.8696432113647461	0.13138051	0.4457534	0.9466666666666668	0.0026580151170492	0.0019297115504741	0.12695757	0.1783	0.7641785	0.9990016	0.08304281	0.08991026	0.3799355	-23.93263053894043
570	SIINFEAL	F4	9.076272374257632	0	H2-Kb	CAAMSNYNVLYF	CASSARQNSPLYF	TRAV14D-1*01	TRAJ21*01	TRBV4*01	TRBJ1-6*01	SIINFEKL		0.9975988268852234	0.21977568	0.45278004	0.9366666666666666	0.0038247089833021	0.0015886902110651	0.0732267	0.0096	0.47826493	0.988582	0.047380712	0.05134682	0.19153418	-20.91494941711425
571	SIINFECL	F4	15.400502295885708	0	H2-Kb	CAAMSNYNVLYF	CASSARQNSPLYF	TRAV14D-1*01	TRAJ21*01	TRBV4*01	TRBJ1-6*01	SIINFEKL		0.9718552827835084	0.15939587	0.442529	0.9266666666666666	0.0028699422255158	0.0014533943030983	0.058734402	0.0055	0.79150677	0.96447325	0.05573252	0.068046376	0.1875422	-24.959857940673828
572	SIINFEDL	F4	4.137176343872669	0	H2-Kb	CAAMSNYNVLYF	CASSARQNSPLYF	TRAV14D-1*01	TRAJ21*01	TRBV4*01	TRBJ1-6*01	SIINFEKL		0.9922465085983276	0.13930428	0.441506	0.9633333333333334	0.0031370343640446	0.0015063098398968	0.048314262	0.0044	0.71481633	0.9968308	0.073586844	0.0646726	0.26225013	-22.50625801086425
573	SIINFEEL	F4	4.301205375490675	0	H2-Kb	CAAMSNYNVLYF	CASSARQNSPLYF	TRAV14D-1*01	TRAJ21*01	TRBV4*01	TRBJ1-6*01	SIINFEKL		0.9999171495437622	0.122163	0.44259316	0.9733333333333334	0.0028781194705516	0.0013054611627012	0.048458524	0.0285	0.4607263	0.99397784	0.06459853	0.0652172	0.27765566	-22.42171669006348
574	SIINFEFL	F4	29.634576005158443	0	H2-Kb	CAAMSNYNVLYF	CASSARQNSPLYF	TRAV14D-1*01	TRAJ21*01	TRBV4*01	TRBJ1-6*01	SIINFEKL		0.968996524810791	0.20558043	0.44564646	0.94	0.002719284268096	0.0033684065565466	0.03522452	0.0057	0.74108124	0.97856224	0.08898428	0.03943002	0.70814043	-22.00467300415039
575	SIINFEGL	F4	9.568359398251111	0	H2-Kb	CAAMSNYNVLYF	CASSARQNSPLYF	TRAV14D-1*01	TRAJ21*01	TRBV4*01	TRBJ1-6*01	SIINFEKL		0.9995124340057372	0.12852068	0.45065933	0.9433333333333334	0.0025981883518397	0.0015459631104022	0.068069786	0.0442	0.6340163	0.99821556	0.054415934	0.04069108	0.23900808	-19.09577178955078
576	SIINFEHL	F4	55.223103059763154	1	H2-Kb	CAAMSNYNVLYF	CASSARQNSPLYF	TRAV14D-1*01	TRAJ21*01	TRBV4*01	TRBJ1-6*01	SIINFEKL		0.9710066318511964	0.10162257	0.45120978	0.95	0.0035196049138903	0.0012639210326597	0.07609903	0.0061	0.44597414	0.99771035	0.06889826	0.33435294	0.48494256	-21.955223083496094
577	SIINFEIL	F4	31.457120647382904	0	H2-Kb	CAAMSNYNVLYF	CASSARQNSPLYF	TRAV14D-1*01	TRAJ21*01	TRBV4*01	TRBJ1-6*01	SIINFEKL		0.9788018465042114	0.08007396	0.4511651	0.92	0.0036836941726505	0.0015373872593045	0.049904868	0.0179	0.35950264	0.9768138	0.08639168	0.06149693	0.49273914	-17.575838088989258
578	SIINFELL	F4	34.70125012400594	0	H2-Kb	CAAMSNYNVLYF	CASSARQNSPLYF	TRAV14D-1*01	TRAJ21*01	TRBV4*01	TRBJ1-6*01	SIINFEKL		0.9994661211967468	0.16964841	0.45122343	0.9166666666666666	0.0031067377422004	0.0014841584488749	0.048417456	0.0063	0.6205834	0.98477566	0.09068045	0.08333899	0.35470322	-17.42351722717285
579	SIINFEML	F4	26.59092643244834	0	H2-Kb	CAAMSNYNVLYF	CASSARQNSPLYF	TRAV14D-1*01	TRAJ21*01	TRBV4*01	TRBJ1-6*01	SIINFEKL		0.999699592590332	0.13697578	0.45094293	0.9366666666666666	0.0031045202631503	0.001576347858645	0.047588993	0.006	0.6487776	0.9920122	0.07796605	0.051049814	0.31906512	-24.171749114990234
580	SIINFENL	F4	10.352053613185674	0	H2-Kb	CAAMSNYNVLYF	CASSARQNSPLYF	TRAV14D-1*01	TRAJ21*01	TRBV4*01	TRBJ1-6*01	SIINFEKL		0.9961639642715454	0.13110128	0.44949514	0.9633333333333334	0.0034278817474842	0.0012636091560125	0.09618932	0.0066	0.71390796	0.99168634	0.06562948	0.044518284	0.2756989	-21.00040626525879
581	SIINFEPL	F4	2.2417299216280737	0	H2-Kb	CAAMSNYNVLYF	CASSARQNSPLYF	TRAV14D-1*01	TRAJ21*01	TRBV4*01	TRBJ1-6*01	SIINFEKL		0.9987247586250304	0.12912925	0.45207858	0.96	0.0026795046869665	0.0011393694439902	0.10454295	0.0061	0.5723424	0.99806154	0.059601724	0.05939048	0.25277832	-24.54416275024414
582	SIINFEQL	F4	17.00434159804976	0	H2-Kb	CAAMSNYNVLYF	CASSARQNSPLYF	TRAV14D-1*01	TRAJ21*01	TRBV4*01	TRBJ1-6*01	SIINFEKL		0.988186538219452	0.15121253	0.44687435	0.9666666666666668	0.0030976480338722	0.0015630740672349	0.086266294	0.0053	0.70770264	0.9955114	0.053522903	0.120033756	0.27502483	-20.211334228515625
583	SIINFERL	F4	50.11997774974831	1	H2-Kb	CAAMSNYNVLYF	CASSARQNSPLYF	TRAV14D-1*01	TRAJ21*01	TRBV4*01	TRBJ1-6*01	SIINFEKL		0.9456751942634584	0.095370606	0.46170697	0.9666666666666668	0.0039610359817743	0.0017518638633191	0.09289197	0.0051	0.51895225	0.9977517	0.03633707	0.14678177	0.17957687	-18.64307975769043
584	SIINFESL	F4	10.643660768696485	0	H2-Kb	CAAMSNYNVLYF	CASSARQNSPLYF	TRAV14D-1*01	TRAJ21*01	TRBV4*01	TRBJ1-6*01	SIINFEKL		0.9327452182769777	0.11435662	0.44597223	0.9566666666666668	0.0039574969559907	0.0013448070967569	0.08060431	0.0057	0.7379291	0.9838667	0.055774264	0.05266624	0.17314772	-22.515419006347656
585	SIINFETL	F4	25.643203221326043	0	H2-Kb	CAAMSNYNVLYF	CASSARQNSPLYF	TRAV14D-1*01	TRAJ21*01	TRBV4*01	TRBJ1-6*01	SIINFEKL		0.9437283873558044	0.12475943	0.45185584	0.9366666666666666	0.0046575409360229	0.0016313889063894	0.058181114	0.5544	0.5067121	0.91688013	0.07027869	0.18080018	0.26387224	-26.256954193115234
586	SIINFEVL	F4	37.83602677116257	0	H2-Kb	CAAMSNYNVLYF	CASSARQNSPLYF	TRAV14D-1*01	TRAJ21*01	TRBV4*01	TRBJ1-6*01	SIINFEKL		0.9376673102378844	0.18423548	0.44882333	0.9233333333333332	0.0034155161119997	0.0011130849597975	0.06877916	0.0088	0.6724814	0.95554984	0.085239835	0.08053619	0.35735828	-23.295806884765625
587	SIINFEWL	F4	21.08684159804976	0	H2-Kb	CAAMSNYNVLYF	CASSARQNSPLYF	TRAV14D-1*01	TRAJ21*01	TRBV4*01	TRBJ1-6*01	SIINFEKL		0.9715782999992372	0.15625289	0.45186156	0.9433333333333334	0.002768006408587	0.0013839355669915	0.022861525	0.0048	0.6626873	0.90618944	0.10742442	0.13566257	0.37931702	-22.65415954589844
588	SIINFEYL	F4	42.10078123892804	0	H2-Kb	CAAMSNYNVLYF	CASSARQNSPLYF	TRAV14D-1*01	TRAJ21*01	TRBV4*01	TRBJ1-6*01	SIINFEKL		0.9932518601417542	0.08877234	0.4557307	0.9466666666666668	0.002239084104076	0.0014453639741986	0.0303308	0.0053	0.7254945	0.99306804	0.08177094	0.040855654	0.33947274	-21.97134780883789
589	SIINFEKA	F4	16.111294695369864	0	H2-Kb	CAAMSNYNVLYF	CASSARQNSPLYF	TRAV14D-1*01	TRAJ21*01	TRBV4*01	TRBJ1-6*01	SIINFEKL		0.7435929775238037	0.1552348	0.42788252	0.9466666666666668	0.0075049037113785	0.001507620094344	0.08438062	0.0417	0.6961695	0.99812096	0.037599996	0.03686172	0.12576823	-19.969799041748047
590	SIINFEKC	F4	31.98565861453185	0	H2-Kb	CAAMSNYNVLYF	CASSARQNSPLYF	TRAV14D-1*01	TRAJ21*01	TRBV4*01	TRBJ1-6*01	SIINFEKL		0.995972216129303	0.10459798	0.441228	0.9666666666666668	0.003127847565338	0.0013264289591461	0.06900891	0.007	0.7498083	0.9973491	0.06727818	0.057377305	0.12628937	-24.042858123779297
591	SIINFEKD	F4	12.739587094854018	0	H2-Kb	CAAMSNYNVLYF	CASSARQNSPLYF	TRAV14D-1*01	TRAJ21*01	TRBV4*01	TRBJ1-6*01	SIINFEKL		0.9648856520652772	0.10862902	0.42959875	0.9433333333333334	0.0054857330396771	0.0013402794720605	0.092015564	0.054	0.6817641	0.96045136	0.055123154	0.029911112	0.36824876	-20.152172088623047
592	SIINFEKE	F4	14.489229957058344	0	H2-Kb	CAAMSNYNVLYF	CASSARQNSPLYF	TRAV14D-1*01	TRAJ21*01	TRBV4*01	TRBJ1-6*01	SIINFEKL		0.9921087622642516	0.105245195	0.42666483	0.96	0.0043376735411584	0.0008614438120275	0.07119727	0.0261	0.6589674	0.8477931	0.04500505	0.01309916	0.43602535	-22.137346267700195
593	SIINFEKF	F4	23.036964364167023	0	H2-Kb	CAAMSNYNVLYF	CASSARQNSPLYF	TRAV14D-1*01	TRAJ21*01	TRBV4*01	TRBJ1-6*01	SIINFEKL		0.9744466543197632	0.10390496	0.43419477	0.9633333333333334	0.0030873955693095	0.0010444634826853	0.02995537	0.0336	0.65807426	0.7108118	0.0420633	0.026458614	0.7166911	-17.82771873474121
594	SIINFEKG	F4	23.036964364167023	0	H2-Kb	CAAMSNYNVLYF	CASSARQNSPLYF	TRAV14D-1*01	TRAJ21*01	TRBV4*01	TRBJ1-6*01	SIINFEKL		0.9949924349784852	0.080665335	0.43669817	0.95	0.0037169167771935	0.001573933288455	0.10777994	0.0349	0.72225124	0.9938989	0.051905356	0.054545384	0.23599674	-19.86649703979492
595	SIINFEKH	F4	32.86048004563401	0	H2-Kb	CAAMSNYNVLYF	CASSARQNSPLYF	TRAV14D-1*01	TRAJ21*01	TRBV4*01	TRBJ1-6*01	SIINFEKL		0.9907752871513368	0.0898812	0.44132456	0.97	0.0030368820298463	0.0010543770622462	0.060141884	0.0417	0.4295014	0.54507715	0.04697227	0.020895448	0.3590151	-18.952611923217773
596	SIINFEKI	F4	36.851852935757215	0	H2-Kb	CAAMSNYNVLYF	CASSARQNSPLYF	TRAV14D-1*01	TRAJ21*01	TRBV4*01	TRBJ1-6*01	SIINFEKL		0.994561493396759	0.08211047	0.43734995	0.97	0.0036536930128932	0.0008197102579288	0.07921916	0.0193	0.7469208	0.9996059	0.048427105	0.028670702	0.43315676	-16.09699249267578
597	SIINFEKK	F4	14.36165183316554	0	H2-Kb	CAAMSNYNVLYF	CASSARQNSPLYF	TRAV14D-1*01	TRAJ21*01	TRBV4*01	TRBJ1-6*01	SIINFEKL		0.6295325756072998	0.088078074	0.44954503	0.9466666666666668	0.0084392009302973	0.0031129315029829	0.05028786	0.0229	0.63740975	0.95451653	0.04264407	0.020342348	0.6447374	-19.30000114440918
598	SIINFEKM	F4	29.525223317413104	0	H2-Kb	CAAMSNYNVLYF	CASSARQNSPLYF	TRAV14D-1*01	TRAJ21*01	TRBV4*01	TRBJ1-6*01	SIINFEKL		0.9934818148612976	0.11487116	0.44609237	0.96	0.0044726198539137	0.0014548536855727	0.041692205	0.036	0.35902432	0.996276	0.042803057	0.030899925	0.25859302	-13.474898338317873
599	SIINFEKN	F4	19.19139517580516	0	H2-Kb	CAAMSNYNVLYF	CASSARQNSPLYF	TRAV14D-1*01	TRAJ21*01	TRBV4*01	TRBJ1-6*01	SIINFEKL		0.9497933387756348	0.08235596	0.44481137	0.9666666666666668	0.0047581568360328	0.0011224487097933	0.110719234	0.0293	0.63241976	0.99189574	0.05352888	0.056123607	0.39453894	-22.29916381835937
600	SIINFEKP	F4	19.592354983631044	0	H2-Kb	CAAMSNYNVLYF	CASSARQNSPLYF	TRAV14D-1*01	TRAJ21*01	TRBV4*01	TRBJ1-6*01	SIINFEKL		0.9991979002952576	0.09351178	0.454959	0.9533333333333334	0.0031817727722227	0.0015230088029056	0.09711836	0.0306	0.57566345	0.8007075	0.050287127	0.3817072	0.12010517	-23.884485244750977
601	SIINFEKQ	F4	30.983259059536884	0	H2-Kb	CAAMSNYNVLYF	CASSARQNSPLYF	TRAV14D-1*01	TRAJ21*01	TRBV4*01	TRBJ1-6*01	SIINFEKL		0.9655746221542358	0.08782507	0.43872356	0.9566666666666668	0.0037968789692968	0.0013547815615311	0.09170378	0.0325	0.46092418	0.8619995	0.042950876	0.015068792	0.47413698	-19.56180953979492
602	SIINFEKR	F4	11.263325952013036	0	H2-Kb	CAAMSNYNVLYF	CASSARQNSPLYF	TRAV14D-1*01	TRAJ21*01	TRBV4*01	TRBJ1-6*01	SIINFEKL		0.980545938014984	0.077339955	0.44062772	0.96	0.0033943096641451	0.0010786374332383	0.03170549	0.0314	0.36495134	0.9168782	0.03967923	0.11516592	0.16117088	-27.20531845092773
603	SIINFEKS	F4	21.03216525417709	0	H2-Kb	CAAMSNYNVLYF	CASSARQNSPLYF	TRAV14D-1*01	TRAJ21*01	TRBV4*01	TRBJ1-6*01	SIINFEKL		0.9631929397583008	0.08826373	0.44559032	0.95	0.0049562072381377	0.0013356285635381	0.10941817	0.0385	0.60814303	0.9935406	0.045376275	0.053232297	0.121462606	-20.50127220153809
604	SIINFEKT	F4	25.05998894573469	0	H2-Kb	CAAMSNYNVLYF	CASSARQNSPLYF	TRAV14D-1*01	TRAJ21*01	TRBV4*01	TRBJ1-6*01	SIINFEKL		0.8035672307014465	0.098505795	0.43210268	0.9533333333333334	0.0046570636332035	0.0010006244992837	0.0793941	0.0577	0.5819708	0.9968194	0.056428216	0.026102321	0.36713982	-18.4695053100586
605	SIINFEKV	F4	18.64463177250875	0	H2-Kb	CAAMSNYNVLYF	CASSARQNSPLYF	TRAV14D-1*01	TRAJ21*01	TRBV4*01	TRBJ1-6*01	SIINFEKL		0.978577733039856	0.084267184	0.44964042	0.9766666666666668	0.0051830504089593	0.0018432110082358	0.09048638	0.012	0.67097926	0.9997268	0.04941051	0.057755712	0.4498329	-15.157686233520508
606	SIINFEKW	F4	20.0479911353296	0	H2-Kb	CAAMSNYNVLYF	CASSARQNSPLYF	TRAV14D-1*01	TRAJ21*01	TRBV4*01	TRBJ1-6*01	SIINFEKL		0.0358992591500282	0.12040642	0.43766493	0.9733333333333334	0.0043052462860941	0.000871300464496	0.01939574	0.0384	0.4907205	0.21949926	0.05718302	0.051615976	0.37908015	-22.09922409057617
607	SIINFEKY	F4	36.651372890123206	0	H2-Kb	CAAMSNYNVLYF	CASSARQNSPLYF	TRAV14D-1*01	TRAJ21*01	TRBV4*01	TRBJ1-6*01	SIINFEKL		0.9917412996292114	0.07748037	0.44665083	0.97	0.0029659334104508	0.0017830771394073	0.032638382	0.0406	0.6630163	0.4792702	0.037512813	0.012332813	0.34236422	-25.157455444335938
608	AIINFEKL	E8	32.61933218287462	0	H2-Kb	CALNTNTGKLTF	CASGDWGAGTGQLYF	TRAV12-1*01	TRAJ27*01	TRBV13-2*01	TRBJ2-2*01	SIINFEKL		0.9999654293060304	0.2551305	0.42773935	0.9533333333333334	0.0002226747892564	0.1945937871932983	0.4108163	0.018	0.47935894	0.9987161	0.11250394	0.10048825	0.29879975	-25.978347778320312
609	CIINFEKL	E8	1.057993891609036	0	H2-Kb	CALNTNTGKLTF	CASGDWGAGTGQLYF	TRAV12-1*01	TRAJ27*01	TRBV13-2*01	TRBJ2-2*01	SIINFEKL		0.9997648596763612	0.3245435	0.42626616	0.9366666666666666	0.0004439705226104	0.0285909101366996	0.31129742	0.0182	0.67499393	0.9998938	0.100273594	0.08542911	0.30768713	-33.20762252807617
610	DIINFEKL	E8	67.94205072222908	1	H2-Kb	CALNTNTGKLTF	CASGDWGAGTGQLYF	TRAV12-1*01	TRAJ27*01	TRBV13-2*01	TRBJ2-2*01	SIINFEKL		1.0	0.218443	0.43406063	0.9533333333333334	0.0031809033825993	0.029996620491147	0.3519642	0.0188	0.45290303	0.99119854	0.09130874	0.37780756	0.39484066	-32.051727294921875
611	EIINFEKL	E8	9.151718980637163	0	H2-Kb	CALNTNTGKLTF	CASGDWGAGTGQLYF	TRAV12-1*01	TRAJ27*01	TRBV13-2*01	TRBJ2-2*01	SIINFEKL		0.9999953508377076	0.2271274	0.43535593	0.9666666666666668	1.4295192158897407e-06	0.0294199381023645	0.35310766	0.0179	0.63380444	0.9839815	0.10272951	0.0132108815	0.3633291	-35.99809646606445
612	FIINFEKL	E8	2.209020716201696	0	H2-Kb	CALNTNTGKLTF	CASGDWGAGTGQLYF	TRAV12-1*01	TRAJ27*01	TRBV13-2*01	TRBJ2-2*01	SIINFEKL		0.9999752044677734	0.15902478	0.42514992	0.9466666666666668	0.0297284927219152	0.0248794090002775	0.3491292	0.0189	0.6232516	0.99895364	0.124424525	0.057375465	0.5621744	-36.40814971923828
613	GIINFEKL	E8	7.438574404029466	0	H2-Kb	CALNTNTGKLTF	CASGDWGAGTGQLYF	TRAV12-1*01	TRAJ27*01	TRBV13-2*01	TRBJ2-2*01	SIINFEKL		0.9996938705444336	0.2538709	0.4306604	0.9233333333333332	0.1338169574737548	0.1357330530881881	0.40706664	0.0191	0.644953	0.9996288	0.110777386	0.5613798	0.14039841	-31.92588806152344
614	HIINFEKL	E8	1.8052784618639897	0	H2-Kb	CALNTNTGKLTF	CASGDWGAGTGQLYF	TRAV12-1*01	TRAJ27*01	TRBV13-2*01	TRBJ2-2*01	SIINFEKL		0.9999518394470216	0.21154621	0.44622582	0.96	0.0111341550946235	0.035016406327486	0.38917768	0.0181	0.63326025	0.9993556	0.097843066	0.06363102	0.31783602	-25.29525756835937
615	IIINFEKL	E8	2.054025685391015	0	H2-Kb	CALNTNTGKLTF	CASGDWGAGTGQLYF	TRAV12-1*01	TRAJ27*01	TRBV13-2*01	TRBJ2-2*01	SIINFEKL		0.9999986886978148	0.23774146	0.4431256	0.9566666666666668	0.0069896425120532	0.0796963348984718	0.36529657	0.0194	0.70153975	0.99724805	0.103013694	0.083296984	0.4702194	-36.09926986694336
616	KIINFEKL	E8	0.292512642764734	0	H2-Kb	CALNTNTGKLTF	CASGDWGAGTGQLYF	TRAV12-1*01	TRAJ27*01	TRBV13-2*01	TRBJ2-2*01	SIINFEKL		0.999996781349182	0.18543427	0.44776005	0.9633333333333334	0.0113098714500665	0.1836652159690857	0.2286697	0.0179	0.6381339	0.9976606	0.12937944	0.023145862	0.34869763	-34.54964828491211
617	LIINFEKL	E8	0.9589193385019638	0	H2-Kb	CALNTNTGKLTF	CASGDWGAGTGQLYF	TRAV12-1*01	TRAJ27*01	TRBV13-2*01	TRBJ2-2*01	SIINFEKL		0.9999986886978148	0.2846783	0.4441831	0.9733333333333334	0.0236968547105789	0.0402598790824413	0.35685694	0.0183	0.60798466	0.9961513	0.103774145	0.032370776	0.42685685	-32.935848236083984
618	MIINFEKL	E8	0.613118600901109	0	H2-Kb	CALNTNTGKLTF	CASGDWGAGTGQLYF	TRAV12-1*01	TRAJ27*01	TRBV13-2*01	TRBJ2-2*01	SIINFEKL		0.9999947547912598	0.26105148	0.42830828	0.9733333333333334	0.032126672565937	0.0195788461714983	0.31479907	0.0181	0.6166337	0.99514425	0.09963653	0.042479854	0.3378093	-31.84430313110352
619	NIINFEKL	E8	0.5294285016441499	0	H2-Kb	CALNTNTGKLTF	CASGDWGAGTGQLYF	TRAV12-1*01	TRAJ27*01	TRBV13-2*01	TRBJ2-2*01	SIINFEKL		0.999925136566162	0.39808542	0.4365027	0.9566666666666668	2.371604750806e-05	0.1010918319225311	0.46567336	0.0176	0.65345573	0.99706817	0.12602791	0.041002817	0.2750463	-30.67910385131836
620	PIINFEKL	E8	0.7811101971264061	0	H2-Kb	CALNTNTGKLTF	CASGDWGAGTGQLYF	TRAV12-1*01	TRAJ27*01	TRBV13-2*01	TRBJ2-2*01	SIINFEKL		0.99998676776886	0.27048525	0.44158632	0.9566666666666668	0.00016594871704	0.0110165160149335	0.33836925	0.0182	0.44044426	0.99936676	0.0962464	0.037726786	0.28338957	-39.13392639160156
621	QIINFEKL	E8	1.3382795499345974	0	H2-Kb	CALNTNTGKLTF	CASGDWGAGTGQLYF	TRAV12-1*01	TRAJ27*01	TRBV13-2*01	TRBJ2-2*01	SIINFEKL		0.9999524354934692	0.122909054	0.43141225	0.9666666666666668	0.0794399976730346	0.1904476881027221	0.478905	0.0187	0.68249065	0.97742975	0.12510717	0.16648932	0.21197614	-36.02988815307617
622	RIINFEKL	E8	1.0151275200986605	0	H2-Kb	CALNTNTGKLTF	CASGDWGAGTGQLYF	TRAV12-1*01	TRAJ27*01	TRBV13-2*01	TRBJ2-2*01	SIINFEKL		0.994695484638214	0.31455287	0.43677542	0.9633333333333334	0.0177258271723985	0.1579267233610153	0.24230435	0.0182	0.624711	0.9945998	0.13105927	0.009146349	0.123556785	-36.77252197265625
623	TIINFEKL	E8	1.3692066408988883	0	H2-Kb	CALNTNTGKLTF	CASGDWGAGTGQLYF	TRAV12-1*01	TRAJ27*01	TRBV13-2*01	TRBJ2-2*01	SIINFEKL		0.9999805688858032	0.197904	0.44188932	0.98	0.0109654553234577	0.0844042152166366	0.31810933	0.0184	0.3275309	0.9860274	0.117475815	0.015717646	0.5136339	-30.08626174926757
624	VIINFEKL	E8	2.988131479025408	0	H2-Kb	CALNTNTGKLTF	CASGDWGAGTGQLYF	TRAV12-1*01	TRAJ27*01	TRBV13-2*01	TRBJ2-2*01	SIINFEKL		0.999998927116394	0.3593912	0.4422561	0.9666666666666668	0.0296465083956718	0.2045705765485763	0.33512318	0.0184	0.5947075	0.99729085	0.107487164	0.13609587	0.3468011	-32.88488006591797
625	WIINFEKL	E8	0.7347339458746242	0	H2-Kb	CALNTNTGKLTF	CASGDWGAGTGQLYF	TRAV12-1*01	TRAJ27*01	TRBV13-2*01	TRBJ2-2*01	SIINFEKL		0.9999935626983644	0.22345015	0.42880824	0.9533333333333334	0.0002078345278277	0.0354755707085132	0.38141748	0.0184	0.5527845	0.9996004	0.11261706	0.21566361	0.44481182	-31.96466445922852
626	YIINFEKL	E8	0.6442614697852159	0	H2-Kb	CALNTNTGKLTF	CASGDWGAGTGQLYF	TRAV12-1*01	TRAJ27*01	TRBV13-2*01	TRBJ2-2*01	SIINFEKL		0.9999109506607056	0.1494565	0.43318987	0.96	0.0208260472863912	0.0074212425388395	0.40375507	0.0184	0.46781948	0.9980748	0.081310906	0.06460118	0.3668695	-30.440410614013672
627	SAINFEKL	E8	43.420435600714896	0	H2-Kb	CALNTNTGKLTF	CASGDWGAGTGQLYF	TRAV12-1*01	TRAJ27*01	TRBV13-2*01	TRBJ2-2*01	SIINFEKL		0.9999970197677612	0.2429103	0.4386235	0.97	0.6629475951194763	0.1890247464179992	0.4342515	0.0182	0.38803038	0.14043441	0.17558695	0.021095581	0.1418044	-25.59330368041992
628	SCINFEKL	E8	47.49914225194462	1	H2-Kb	CALNTNTGKLTF	CASGDWGAGTGQLYF	TRAV12-1*01	TRAJ27*01	TRBV13-2*01	TRBJ2-2*01	SIINFEKL		0.999983549118042	0.13647318	0.43643662	0.9666666666666668	0.4981617927551269	0.035139326006174	0.3060106	0.0184	0.53695536	0.69646055	0.15870519	0.039101623	0.1443853	-28.897855758666992
629	SDINFEKL	E8	64.6185406060685	1	H2-Kb	CALNTNTGKLTF	CASGDWGAGTGQLYF	TRAV12-1*01	TRAJ27*01	TRBV13-2*01	TRBJ2-2*01	SIINFEKL		0.9999997615814208	0.22353165	0.45979378	0.97	0.8502150177955627	0.0328049510717392	0.08711656	0.0166	0.5296632	0.024768949	0.16084088	0.38508737	0.46185064	-28.71118927001953
630	SEINFEKL	E8	25.24469770624436	0	H2-Kb	CALNTNTGKLTF	CASGDWGAGTGQLYF	TRAV12-1*01	TRAJ27*01	TRBV13-2*01	TRBJ2-2*01	SIINFEKL		0.999850869178772	0.17701451	0.4464028	0.9766666666666668	0.830714225769043	0.1150612831115722	0.10200353	0.0187	0.61467326	0.26147732	0.1326384	0.043319732	0.47637245	-34.98499298095703
631	SFINFEKL	E8	21.943591372399634	0	H2-Kb	CALNTNTGKLTF	CASGDWGAGTGQLYF	TRAV12-1*01	TRAJ27*01	TRBV13-2*01	TRBJ2-2*01	SIINFEKL		0.99983811378479	0.14528279	0.45005426	0.9766666666666668	0.0005748837138526	0.0448627844452858	0.2183117	0.8386	0.48981017	0.999987	0.1586079	0.07345746	0.52551776	-23.83560562133789
632	SGINFEKL	E8	15.188109897258034	0	H2-Kb	CALNTNTGKLTF	CASGDWGAGTGQLYF	TRAV12-1*01	TRAJ27*01	TRBV13-2*01	TRBJ2-2*01	SIINFEKL		0.9999709129333496	0.13270001	0.45637155	0.9666666666666668	0.007489007897675	0.0302108209580183	0.29521224	0.0196	0.6043438	0.05059892	0.17384182	0.089543	0.42952308	-22.036352157592773
633	SHINFEKL	E8	34.268033350270215	0	H2-Kb	CALNTNTGKLTF	CASGDWGAGTGQLYF	TRAV12-1*01	TRAJ27*01	TRBV13-2*01	TRBJ2-2*01	SIINFEKL		0.9999977350234984	0.13892397	0.43392915	0.97	0.0188769195228815	0.0249390136450529	0.16917044	0.0162	0.49710917	0.9127487	0.14178416	0.5713586	0.37751478	-26.391260147094727
634	SKINFEKL	E8	20.75969550944147	0	H2-Kb	CALNTNTGKLTF	CASGDWGAGTGQLYF	TRAV12-1*01	TRAJ27*01	TRBV13-2*01	TRBJ2-2*01	SIINFEKL		0.999997854232788	0.16456759	0.45759916	0.9766666666666668	0.9310820698738098	0.2325337827205658	0.09330048	0.0164	0.62078243	0.18449286	0.13693461	0.078759134	0.5630316	-30.043926239013672
635	SLINFEKL	E8	93.6878391741911	1	H2-Kb	CALNTNTGKLTF	CASGDWGAGTGQLYF	TRAV12-1*01	TRAJ27*01	TRBV13-2*01	TRBJ2-2*01	SIINFEKL		0.9999098777770996	0.21456142	0.43819937	0.9633333333333334	0.0303976591676473	0.1376279890537262	0.33524314	0.0187	0.46488595	0.9983217	0.14156161	0.05349966	0.34476703	-19.903451919555664
636	SMINFEKL	E8	30.31709869181756	0	H2-Kb	CALNTNTGKLTF	CASGDWGAGTGQLYF	TRAV12-1*01	TRAJ27*01	TRBV13-2*01	TRBJ2-2*01	SIINFEKL		0.9999969005584716	0.13211688	0.44167864	0.97	0.0049386671744287	0.0161129795014858	0.2160939	0.5249	0.57186097	0.9934609	0.1378889	0.44366995	0.21164872	-22.020130157470703
637	SNINFEKL	E8	28.013894173182745	0	H2-Kb	CALNTNTGKLTF	CASGDWGAGTGQLYF	TRAV12-1*01	TRAJ27*01	TRBV13-2*01	TRBJ2-2*01	SIINFEKL		0.9999995231628418	0.1729796	0.42846608	0.98	0.9597169160842896	0.0756363347172737	0.18989332	0.0181	0.56840783	0.0661287	0.2154724	0.19017221	0.44523865	-25.27414894104004
638	SPINFEKL	E8	60.50775572503934	1	H2-Kb	CALNTNTGKLTF	CASGDWGAGTGQLYF	TRAV12-1*01	TRAJ27*01	TRBV13-2*01	TRBJ2-2*01	SIINFEKL		0.9999560117721558	0.09920671	0.45864707	0.97	0.0216934010386466	0.010639221407473	0.20503283	0.0168	0.6117861	0.11771324	0.14493996	0.007898095	0.12128079	-32.77458190917969
639	SQINFEKL	E8	11.174529925047937	0	H2-Kb	CALNTNTGKLTF	CASGDWGAGTGQLYF	TRAV12-1*01	TRAJ27*01	TRBV13-2*01	TRBJ2-2*01	SIINFEKL		0.9999732971191406	0.19309765	0.44815952	0.9766666666666668	0.0052531096152961	0.1915081441402435	0.19262753	0.0199	0.59208196	0.21504295	0.1536828	0.050892938	0.44639593	-23.805892944335938
640	SRINFEKL	E8	9.119281498111295	0	H2-Kb	CALNTNTGKLTF	CASGDWGAGTGQLYF	TRAV12-1*01	TRAJ27*01	TRBV13-2*01	TRBJ2-2*01	SIINFEKL		0.9999537467956544	0.16944818	0.4356649	0.9766666666666668	0.0992447882890701	0.1417166888713836	0.10406283	0.0202	0.64093626	0.5656303	0.16066411	0.013699602	0.14038257	-26.34000015258789
641	SSINFEKL	E8	55.80788257608641	1	H2-Kb	CALNTNTGKLTF	CASGDWGAGTGQLYF	TRAV12-1*01	TRAJ27*01	TRBV13-2*01	TRBJ2-2*01	SIINFEKL		0.9999991655349731	0.14955522	0.4516117	0.9766666666666668	0.7273421883583069	0.0637066140770912	0.18846156	0.0184	0.58051026	0.074094	0.20463613	0.08916865	0.16183242	-26.991947174072266
642	STINFEKL	E8	93.06714011447843	1	H2-Kb	CALNTNTGKLTF	CASGDWGAGTGQLYF	TRAV12-1*01	TRAJ27*01	TRBV13-2*01	TRBJ2-2*01	SIINFEKL		0.9999253749847412	0.21512973	0.4484812	0.97	0.7451373338699341	0.0268251989036798	0.19979633	0.018	0.56788254	0.4299379	0.17152597	0.48190007	0.55274993	-24.236474990844727
643	SVINFEKL	E8	94.62392312066044	1	H2-Kb	CALNTNTGKLTF	CASGDWGAGTGQLYF	TRAV12-1*01	TRAJ27*01	TRBV13-2*01	TRBJ2-2*01	SIINFEKL		0.9998781681060792	0.21494308	0.43866453	0.9733333333333334	0.2817754447460174	0.2143799364566803	0.33881783	0.0184	0.5633608	0.9782791	0.13652554	0.032787994	0.31818318	-17.21678924560547
644	SWINFEKL	E8	133.21588597299706	1	H2-Kb	CALNTNTGKLTF	CASGDWGAGTGQLYF	TRAV12-1*01	TRAJ27*01	TRBV13-2*01	TRBJ2-2*01	SIINFEKL		0.9999940395355223	0.13314337	0.4393397	0.97	0.0002070666814688	0.0807314291596412	0.11753292	0.0182	0.62290895	0.9991646	0.13392657	0.04359859	0.40255216	-26.989501953125
645	SYINFEKL	E8	7.438754245901213	0	H2-Kb	CALNTNTGKLTF	CASGDWGAGTGQLYF	TRAV12-1*01	TRAJ27*01	TRBV13-2*01	TRBJ2-2*01	SIINFEKL		0.9999337196350098	0.17969859	0.45388183	0.97	0.0254361554980278	0.0087466863915324	0.22462562	0.5649	0.43241164	0.99969804	0.1217625	0.4527157	0.17850389	-24.37968063354492
646	SIANFEKL	E8	8.871864824274102	0	H2-Kb	CALNTNTGKLTF	CASGDWGAGTGQLYF	TRAV12-1*01	TRAJ27*01	TRBV13-2*01	TRBJ2-2*01	SIINFEKL		0.9999982118606568	0.60987735	0.41544312	0.93	0.5203334093093872	0.0429632067680358	0.47004688	0.0213	0.6282244	0.98647726	0.20333968	0.5314943	0.14656568	-26.49399948120117
647	SICNFEKL	E8	35.700928150723286	0	H2-Kb	CALNTNTGKLTF	CASGDWGAGTGQLYF	TRAV12-1*01	TRAJ27*01	TRBV13-2*01	TRBJ2-2*01	SIINFEKL		0.999996781349182	0.42993256	0.42836115	0.95	0.2412112653255462	0.0342236571013927	0.5307708	0.0215	0.5631763	0.9949752	0.1413209	0.031575542	0.14318062	-31.13551521301269
648	SIDNFEKL	E8	0.8405693249607304	0	H2-Kb	CALNTNTGKLTF	CASGDWGAGTGQLYF	TRAV12-1*01	TRAJ27*01	TRBV13-2*01	TRBJ2-2*01	SIINFEKL		0.9999997615814208	0.37946954	0.4656166	0.9233333333333332	0.8479386568069458	0.0346153154969215	0.27886128	0.022	0.40055585	0.50565934	0.19818877	0.046908285	0.45885897	-26.723953247070312
649	SIENFEKL	E8	12.046421853010251	0	H2-Kb	CALNTNTGKLTF	CASGDWGAGTGQLYF	TRAV12-1*01	TRAJ27*01	TRBV13-2*01	TRBJ2-2*01	SIINFEKL		0.9999375343322754	0.3261884	0.4616072	0.9133333333333332	0.9535367488861084	0.1357153356075287	0.3005249	0.0192	0.55327964	0.2639528	0.20685971	0.029381214	0.49085253	-27.62059783935547
650	SIFNFEKL	E8	91.508558689579	1	H2-Kb	CALNTNTGKLTF	CASGDWGAGTGQLYF	TRAV12-1*01	TRAJ27*01	TRBV13-2*01	TRBJ2-2*01	SIINFEKL		0.9999891519546508	0.3318639	0.44898114	0.9533333333333334	0.0001065834439941	0.1007061228156089	0.42250532	0.0399	0.53158814	0.9822655	0.16059484	0.02431553	0.5596179	-23.350311279296875
651	SIGNFEKL	E8	8.746897836700379	0	H2-Kb	CALNTNTGKLTF	CASGDWGAGTGQLYF	TRAV12-1*01	TRAJ27*01	TRBV13-2*01	TRBJ2-2*01	SIINFEKL		0.99984872341156	0.2535569	0.44479987	0.95	0.0211489498615264	0.0236134566366672	0.24297255	0.0161	0.51987684	0.9968369	0.2032922	0.03152709	0.42629328	-26.04206085205078
652	SIHNFEKL	E8	57.05632944089236	1	H2-Kb	CALNTNTGKLTF	CASGDWGAGTGQLYF	TRAV12-1*01	TRAJ27*01	TRBV13-2*01	TRBJ2-2*01	SIINFEKL		0.9999891519546508	0.30942056	0.4539816	0.9533333333333334	0.0011655177222564	0.0310220848768949	0.29021883	0.0197	0.35628566	0.58881915	0.15417555	0.038559813	0.3796251	-34.04622268676758
653	SIKNFEKL	E8	5.353765479620704	0	H2-Kb	CALNTNTGKLTF	CASGDWGAGTGQLYF	TRAV12-1*01	TRAJ27*01	TRBV13-2*01	TRBJ2-2*01	SIINFEKL		0.9999961853027344	0.33809513	0.4432718	0.9266666666666666	0.861124575138092	0.0402124263346195	0.41232672	0.0224	0.5700464	0.6896707	0.2536383	0.054609556	0.58679676	-29.561426162719727
654	SILNFEKL	E8	70.34508509750603	1	H2-Kb	CALNTNTGKLTF	CASGDWGAGTGQLYF	TRAV12-1*01	TRAJ27*01	TRBV13-2*01	TRBJ2-2*01	SIINFEKL		0.9998014569282532	0.42191	0.44283247	0.97	0.0017904029227793	0.0986749827861785	0.3627958	0.0204	0.5478649	0.9858497	0.15363967	0.09550267	0.36665887	-23.43653678894043
655	SIMNFEKL	E8	52.602829904471335	1	H2-Kb	CALNTNTGKLTF	CASGDWGAGTGQLYF	TRAV12-1*01	TRAJ27*01	TRBV13-2*01	TRBJ2-2*01	SIINFEKL		0.9999960660934448	0.3543231	0.4284025	0.95	0.0018897185800597	0.0180838759988546	0.4539183	0.6543	0.6927913	0.96720225	0.16743626	0.1452269	0.22207496	-23.34162139892578
656	SINNFEKL	E8	8.403175732788517	0	H2-Kb	CALNTNTGKLTF	CASGDWGAGTGQLYF	TRAV12-1*01	TRAJ27*01	TRBV13-2*01	TRBJ2-2*01	SIINFEKL		0.9999988079071044	0.27105817	0.43859637	0.9433333333333334	0.8908471465110779	0.0564332827925682	0.23599924	0.0162	0.47866666	0.81339455	0.22620437	0.063413255	0.43034604	-19.706212997436523
657	SIPNFEKL	E8	26.73559878374879	0	H2-Kb	CALNTNTGKLTF	CASGDWGAGTGQLYF	TRAV12-1*01	TRAJ27*01	TRBV13-2*01	TRBJ2-2*01	SIINFEKL		0.9999775886535645	0.21527825	0.453426	0.9366666666666666	0.0130014773458242	0.01510935369879	0.33959985	0.0209	0.65857303	0.9800389	0.1703763	0.010104185	0.1213253	-29.48308563232422
658	SIQNFEKL	E8	17.275544038875523	0	H2-Kb	CALNTNTGKLTF	CASGDWGAGTGQLYF	TRAV12-1*01	TRAJ27*01	TRBV13-2*01	TRBJ2-2*01	SIINFEKL		0.9999972581863404	0.29662868	0.44387504	0.94	0.0069032232277095	0.0722533091902732	0.31612208	0.025	0.46138424	0.5268532	0.23745887	0.038469955	0.46541813	-23.745752334594727
659	SIRNFEKL	E8	22.005049988413788	0	H2-Kb	CALNTNTGKLTF	CASGDWGAGTGQLYF	TRAV12-1*01	TRAJ27*01	TRBV13-2*01	TRBJ2-2*01	SIINFEKL		0.9998403787612916	0.24545547	0.4488977	0.9333333333333332	0.0679235085844993	0.0577469728887081	0.23328085	0.0209	0.7041545	0.73129606	0.22530004	0.32451352	0.15940365	-29.71814727783203
660	SISNFEKL	E8	96.8024843455398	1	H2-Kb	CALNTNTGKLTF	CASGDWGAGTGQLYF	TRAV12-1*01	TRAJ27*01	TRBV13-2*01	TRBJ2-2*01	SIINFEKL		0.9999994039535522	0.23676199	0.42282367	0.9233333333333332	0.6207892298698425	0.0474598221480846	0.25581226	0.0215	0.4377532	0.957662	0.23740008	0.016840437	0.1614794	-20.231918334960938
661	SITNFEKL	E8	9.92953507594198	0	H2-Kb	CALNTNTGKLTF	CASGDWGAGTGQLYF	TRAV12-1*01	TRAJ27*01	TRBV13-2*01	TRBJ2-2*01	SIINFEKL		0.9999955892562866	0.4105781	0.41886732	0.9266666666666666	0.6275835633277893	0.0303525794297456	0.35256666	0.0226	0.6100185	0.97262675	0.1901274	0.093187936	0.48768765	-25.622922897338867
662	SIVNFEKL	E8	22.19277015176629	0	H2-Kb	CALNTNTGKLTF	CASGDWGAGTGQLYF	TRAV12-1*01	TRAJ27*01	TRBV13-2*01	TRBJ2-2*01	SIINFEKL		0.9998812675476074	0.46882358	0.43131763	0.97	0.5022786855697632	0.0952892899513244	0.42640632	0.0216	0.5981487	0.9940274	0.12515372	0.40809754	0.30531374	-23.07968521118164
663	SIWNFEKL	E8	69.09793236144763	1	H2-Kb	CALNTNTGKLTF	CASGDWGAGTGQLYF	TRAV12-1*01	TRAJ27*01	TRBV13-2*01	TRBJ2-2*01	SIINFEKL		0.9999929666519164	0.40020737	0.4366192	0.9766666666666668	7.036134047666565e-05	0.1178760007023811	0.27298394	0.0215	0.65473914	0.99906015	0.13930552	0.09918063	0.3527903	-37.89199066162109
664	SIYNFEKL	E8	122.32415900758495	1	H2-Kb	CALNTNTGKLTF	CASGDWGAGTGQLYF	TRAV12-1*01	TRAJ27*01	TRBV13-2*01	TRBJ2-2*01	SIINFEKL		0.9999325275421144	0.21192148	0.4515342	0.9533333333333334	0.0833197087049484	0.0113737238571047	0.31132817	0.9639	0.62962705	0.89385235	0.104107134	0.006774809	0.18798013	-25.97254180908203
665	SIIAFEKL	E8	14.59801396530572	0	H2-Kb	CALNTNTGKLTF	CASGDWGAGTGQLYF	TRAV12-1*01	TRAJ27*01	TRBV13-2*01	TRBJ2-2*01	SIINFEKL		0.9999964237213136	0.22909105	0.41863424	0.97	3.074347841902636e-05	0.0213277377188205	0.43062085	0.8223	0.6932167	0.8043221	0.11494577	0.3803126	0.24510056	-25.67512893676757
666	SIICFEKL	E8	2.24156611462604	0	H2-Kb	CALNTNTGKLTF	CASGDWGAGTGQLYF	TRAV12-1*01	TRAJ27*01	TRBV13-2*01	TRBJ2-2*01	SIINFEKL		0.9999721050262452	0.16071811	0.42016473	0.97	0.0279833748936653	0.0264049861580133	0.39405632	0.8288	0.61684436	0.9694281	0.14959511	0.21523666	0.17444108	-25.565853118896484
667	SIIDFEKL	E8	0.5724890463437928	0	H2-Kb	CALNTNTGKLTF	CASGDWGAGTGQLYF	TRAV12-1*01	TRAJ27*01	TRBV13-2*01	TRBJ2-2*01	SIINFEKL		0.9999998807907104	0.19093734	0.43382254	0.9633333333333334	0.0024929849896579	0.0244808550924062	0.4113944	0.7904	0.61978304	0.9972195	0.1295245	0.15785895	0.45239028	-27.96041679382324
668	SIIEFEKL	E8	0.8092106781568076	0	H2-Kb	CALNTNTGKLTF	CASGDWGAGTGQLYF	TRAV12-1*01	TRAJ27*01	TRBV13-2*01	TRBJ2-2*01	SIINFEKL		0.9999682903289796	0.17183077	0.43578857	0.97	0.1787727028131485	0.0339238420128822	0.37005317	0.7508	0.5878416	0.98798263	0.13517527	0.07034067	0.41667414	-27.2738094329834
669	SIIFFEKL	E8	1.2452465630738394	0	H2-Kb	CALNTNTGKLTF	CASGDWGAGTGQLYF	TRAV12-1*01	TRAJ27*01	TRBV13-2*01	TRBJ2-2*01	SIINFEKL		0.9974979758262634	0.30503574	0.42482176	0.96	0.0002874369092751	0.0327579677104949	0.31845227	0.8283	0.6802604	0.9974065	0.15768948	0.06499437	0.6417325	-28.63295555114746
670	SIIGFEKL	E8	3.796622897449495	0	H2-Kb	CALNTNTGKLTF	CASGDWGAGTGQLYF	TRAV12-1*01	TRAJ27*01	TRBV13-2*01	TRBJ2-2*01	SIINFEKL		0.9999943971633912	0.26193947	0.4345561	0.9533333333333334	0.0017635653493925	0.0175906214863061	0.4914064	0.998	0.46276075	0.9291985	0.11654887	0.04369424	0.32847595	-34.86500549316406
671	SIIHFEKL	E8	3.268704787366924	0	H2-Kb	CALNTNTGKLTF	CASGDWGAGTGQLYF	TRAV12-1*01	TRAJ27*01	TRBV13-2*01	TRBJ2-2*01	SIINFEKL		0.9999997615814208	0.12659675	0.4301358	0.9633333333333334	0.0006915635894984	0.0268219988793134	0.2994925	0.8199	0.7077755	0.9864464	0.10803344	0.01834821	0.36364514	-30.26924514770508
672	SIIIFEKL	E8	4.015054427723609	0	H2-Kb	CALNTNTGKLTF	CASGDWGAGTGQLYF	TRAV12-1*01	TRAJ27*01	TRBV13-2*01	TRBJ2-2*01	SIINFEKL		0.9999792575836182	0.11438037	0.42755127	0.97	0.0027126958593726	0.0172300636768341	0.38362584	0.4893	0.62870926	0.9686941	0.13764285	0.12624317	0.37390605	-29.223228454589844
673	SIIKFEKL	E8	0.964817052801734	0	H2-Kb	CALNTNTGKLTF	CASGDWGAGTGQLYF	TRAV12-1*01	TRAJ27*01	TRBV13-2*01	TRBJ2-2*01	SIINFEKL		0.999937891960144	0.11671716	0.4349351	0.98	0.0089311227202415	0.0232050232589244	0.39745352	0.8239	0.3660618	0.985028	0.18070246	0.08881784	0.28457484	-28.679122924804688
674	SIILFEKL	E8	0.5168418873386176	0	H2-Kb	CALNTNTGKLTF	CASGDWGAGTGQLYF	TRAV12-1*01	TRAJ27*01	TRBV13-2*01	TRBJ2-2*01	SIINFEKL		0.9982993006706238	0.13442415	0.42350623	0.9733333333333334	0.0001425145892426	0.0329869575798511	0.37488955	0.1392	0.57429206	0.9830786	0.15441756	0.04769293	0.29206172	-22.365196228027344
675	SIIMFEKL	E8	0.7161776912960496	0	H2-Kb	CALNTNTGKLTF	CASGDWGAGTGQLYF	TRAV12-1*01	TRAJ27*01	TRBV13-2*01	TRBJ2-2*01	SIINFEKL		1.0	0.14009175	0.42202535	0.9633333333333334	6.562521593878046e-05	0.0215804334729909	0.32539132	0.5929	0.52813286	0.95312566	0.11614608	0.027268292	0.1933251	-31.610877990722656
676	SIIPFEKL	E8	87.46502270785949	1	H2-Kb	CALNTNTGKLTF	CASGDWGAGTGQLYF	TRAV12-1*01	TRAJ27*01	TRBV13-2*01	TRBJ2-2*01	SIINFEKL		0.9998900890350342	0.11364264	0.42741737	0.9733333333333334	0.0231559239327907	0.0263865534216165	0.35409194	0.8668	0.43121386	0.88105214	0.092615664	0.12844294	0.1642168	-26.89417839050293
677	SIIQFEKL	E8	0.550725001111554	0	H2-Kb	CALNTNTGKLTF	CASGDWGAGTGQLYF	TRAV12-1*01	TRAJ27*01	TRBV13-2*01	TRBJ2-2*01	SIINFEKL		0.9999723434448242	0.18164702	0.42655566	0.9766666666666668	0.0015884329332038	0.0255189705640077	0.34468392	0.8428	0.37919056	0.9687376	0.1264892	0.014319467	0.35611996	-28.995561599731445
678	SIIRFEKL	E8	1.1518899362719242	0	H2-Kb	CALNTNTGKLTF	CASGDWGAGTGQLYF	TRAV12-1*01	TRAJ27*01	TRBV13-2*01	TRBJ2-2*01	SIINFEKL		0.9940937161445618	0.1256435	0.43381754	0.9833333333333332	0.012262406758964	0.0241674371063709	0.35875118	0.831	0.5408908	0.9955896	0.1773476	0.056343496	0.5373645	-35.274715423583984
679	SIISFEKL	E8	1.3695662168881149	0	H2-Kb	CALNTNTGKLTF	CASGDWGAGTGQLYF	TRAV12-1*01	TRAJ27*01	TRBV13-2*01	TRBJ2-2*01	SIINFEKL		0.9999924898147584	0.14684941	0.43013778	0.9766666666666668	0.0012913566315546	0.0317905656993389	0.3644342	0.3667	0.55652016	0.97172844	0.14557546	0.10742701	0.16340017	-28.645374298095703
680	SIITFEKL	E8	14.317440603087071	0	H2-Kb	CALNTNTGKLTF	CASGDWGAGTGQLYF	TRAV12-1*01	TRAJ27*01	TRBV13-2*01	TRBJ2-2*01	SIINFEKL		0.9998815059661864	0.2727257	0.42954382	0.9666666666666668	4.234663720126264e-05	0.0177811570465564	0.2952571	0.0329	0.6010691	0.9856592	0.09897896	0.03928257	0.3389067	-29.578350067138672
681	SIIVFEKL	E8	23.157119712680323	0	H2-Kb	CALNTNTGKLTF	CASGDWGAGTGQLYF	TRAV12-1*01	TRAJ27*01	TRBV13-2*01	TRBJ2-2*01	SIINFEKL		0.9999278783798218	0.221864	0.42601773	0.9733333333333334	0.0018552329856902	0.028212521225214	0.3712592	0.8277	0.5206455	0.96667325	0.105124	0.114629164	0.227611	-32.24088668823242
682	SIIWFEKL	E8	67.79432016084175	1	H2-Kb	CALNTNTGKLTF	CASGDWGAGTGQLYF	TRAV12-1*01	TRAJ27*01	TRBV13-2*01	TRBJ2-2*01	SIINFEKL		0.9968153834342957	0.12283936	0.43258762	0.9566666666666668	1.3997743735671976e-05	0.0252260919660329	0.18395698	0.9655	0.5999642	0.9984905	0.10107624	0.055822525	0.53693724	-30.271270751953125
683	SIIYFEKL	E8	0.4947757530186362	0	H2-Kb	CALNTNTGKLTF	CASGDWGAGTGQLYF	TRAV12-1*01	TRAJ27*01	TRBV13-2*01	TRBJ2-2*01	SIINFEKL		0.9994723200798036	0.1497036	0.44236282	0.9666666666666668	0.0371668227016925	0.0246754325926303	0.28446567	0.9639	0.45754993	0.99698293	0.08857555	0.03681252	0.31199354	-34.367637634277344
684	SIINAEKL	E8	59.32677272930586	1	H2-Kb	CALNTNTGKLTF	CASGDWGAGTGQLYF	TRAV12-1*01	TRAJ27*01	TRBV13-2*01	TRBJ2-2*01	SIINFEKL		0.999953031539917	0.098580815	0.45608228	0.9366666666666666	0.871262788772583	0.031752485781908	0.39816812	0.043	0.6225713	0.94390243	0.09629169	0.02819282	0.4018297	-25.390905380249023
685	SIINCEKL	E8	51.136886223781005	1	H2-Kb	CALNTNTGKLTF	CASGDWGAGTGQLYF	TRAV12-1*01	TRAJ27*01	TRBV13-2*01	TRBJ2-2*01	SIINFEKL		0.9999985694885254	0.10820225	0.43026245	0.9633333333333334	0.7817973494529724	0.0262181684374809	0.3807991	0.0403	0.46970803	0.95584524	0.105026	0.07061014	0.51932126	-23.95486831665039
686	SIINDEKL	E8	1.7117779831155304	0	H2-Kb	CALNTNTGKLTF	CASGDWGAGTGQLYF	TRAV12-1*01	TRAJ27*01	TRBV13-2*01	TRBJ2-2*01	SIINFEKL		0.9999879598617554	0.12289942	0.43281353	0.95	0.8535457253456116	0.0257535092532634	0.36476028	0.0391	0.589811	0.9644308	0.13572343	0.008789559	0.38017774	-25.40709686279297
687	SIINEEKL	E8	19.60834499103052	0	H2-Kb	CALNTNTGKLTF	CASGDWGAGTGQLYF	TRAV12-1*01	TRAJ27*01	TRBV13-2*01	TRBJ2-2*01	SIINFEKL		0.999992609024048	0.115988	0.43079895	0.95	0.979526937007904	0.0230994466692209	0.39586666	0.6051	0.5886227	0.99324906	0.12658076	0.0029428	0.36935255	-25.79494857788086
688	SIINGEKL	E8	70.34292731830787	1	H2-Kb	CALNTNTGKLTF	CASGDWGAGTGQLYF	TRAV12-1*01	TRAJ27*01	TRBV13-2*01	TRBJ2-2*01	SIINFEKL		0.9979434609413148	0.13836978	0.42837885	0.9633333333333334	0.0474967658519744	0.0256985407322645	0.3353917	0.0364	0.5968501	0.94478947	0.11107727	0.010379921	0.5831174	-34.444602966308594
689	SIINHEKL	E8	58.45412587494842	1	H2-Kb	CALNTNTGKLTF	CASGDWGAGTGQLYF	TRAV12-1*01	TRAJ27*01	TRBV13-2*01	TRBJ2-2*01	SIINFEKL		0.9996951818466188	0.10032088	0.44046167	0.9466666666666668	0.0004107539716642	0.0218702834099531	0.35125872	0.0306	0.5924631	0.99191743	0.11092571	0.0018991849	0.31874335	-35.11225891113281
690	SIINIEKL	E8	26.73692938731576	0	H2-Kb	CALNTNTGKLTF	CASGDWGAGTGQLYF	TRAV12-1*01	TRAJ27*01	TRBV13-2*01	TRBJ2-2*01	SIINFEKL		0.9999887943267822	0.121266805	0.43723607	0.9733333333333334	0.0241895504295825	0.0265317372977733	0.26538306	0.0676	0.63825166	0.9851234	0.11423444	0.06146169	0.4435348	-27.580299377441406
691	SIINKEKL	E8	20.261553728627973	0	H2-Kb	CALNTNTGKLTF	CASGDWGAGTGQLYF	TRAV12-1*01	TRAJ27*01	TRBV13-2*01	TRBJ2-2*01	SIINFEKL		0.9999539852142334	0.13633242	0.42700416	0.9433333333333334	0.8573023080825806	0.026722902432084	0.47236243	0.0388	0.5953428	0.9924141	0.10212296	0.019529631	0.45796004	-41.23476791381836
692	SIINLEKL	E8	24.71483770263771	0	H2-Kb	CALNTNTGKLTF	CASGDWGAGTGQLYF	TRAV12-1*01	TRAJ27*01	TRBV13-2*01	TRBJ2-2*01	SIINFEKL		0.9938608407974244	0.11841467	0.4291273	0.9733333333333334	0.0003356997331138	0.0340431220829486	0.27103648	0.058	0.57897437	0.99494135	0.09388742	0.06170773	0.47368827	-27.29272079467773
693	SIINMEKL	E8	37.8494253424405	0	H2-Kb	CALNTNTGKLTF	CASGDWGAGTGQLYF	TRAV12-1*01	TRAJ27*01	TRBV13-2*01	TRBJ2-2*01	SIINFEKL		0.9999998807907104	0.10504357	0.42349163	0.9666666666666668	0.0303715802729129	0.0295064989477396	0.3353106	0.5446	0.5817773	0.9956214	0.10119258	0.020615952	0.50103295	-23.45027732849121
694	SIINNEKL	E8	41.177179306532665	0	H2-Kb	CALNTNTGKLTF	CASGDWGAGTGQLYF	TRAV12-1*01	TRAJ27*01	TRBV13-2*01	TRBJ2-2*01	SIINFEKL		0.9999940395355223	0.103076905	0.43510652	0.95	0.893864095211029	0.0294077396392822	0.349391	0.0541	0.6063204	0.8904356	0.14760642	0.008085508	0.3995578	-32.192752838134766
695	SIINPEKL	E8	37.47693381900824	0	H2-Kb	CALNTNTGKLTF	CASGDWGAGTGQLYF	TRAV12-1*01	TRAJ27*01	TRBV13-2*01	TRBJ2-2*01	SIINFEKL		0.999948501586914	0.11705851	0.44403827	0.94	0.0638863369822502	0.0235294979065656	0.32862493	0.0582	0.40014887	0.9819721	0.1020089	0.004908141	0.59796846	-31.1383113861084
696	SIINQEKL	E8	24.807618921653447	0	H2-Kb	CALNTNTGKLTF	CASGDWGAGTGQLYF	TRAV12-1*01	TRAJ27*01	TRBV13-2*01	TRBJ2-2*01	SIINFEKL		0.999936580657959	0.11610439	0.42435873	0.94	0.0438189692795276	0.0343113131821155	0.33550176	0.0728	0.63581216	0.9984492	0.09675212	0.013216769	0.4017127	-24.656383514404297
697	SIINREKL	E8	27.983254786111544	0	H2-Kb	CALNTNTGKLTF	CASGDWGAGTGQLYF	TRAV12-1*01	TRAJ27*01	TRBV13-2*01	TRBJ2-2*01	SIINFEKL		0.9996078610420228	0.099956185	0.42622963	0.9366666666666666	0.1831907927989959	0.0387999266386032	0.5299154	0.0839	0.535219	0.98819876	0.10317522	0.0077864765	0.51207	-36.091896057128906
698	SIINSEKL	E8	39.46817033869527	0	H2-Kb	CALNTNTGKLTF	CASGDWGAGTGQLYF	TRAV12-1*01	TRAJ27*01	TRBV13-2*01	TRBJ2-2*01	SIINFEKL		0.9999456405639648	0.096724376	0.43684816	0.95	0.5655611753463745	0.0245746690779924	0.37813106	0.0492	0.3711016	0.94030464	0.111445524	0.0053062895	0.400808	-29.41990852355957
699	SIINTEKL	E8	32.43412932083237	0	H2-Kb	CALNTNTGKLTF	CASGDWGAGTGQLYF	TRAV12-1*01	TRAJ27*01	TRBV13-2*01	TRBJ2-2*01	SIINFEKL		0.9876322746276855	0.10350562	0.44534612	0.9266666666666666	0.0395938009023666	0.0289489049464464	0.318545	0.0385	0.56152296	0.8982173	0.084717125	0.0060338625	0.44809857	-23.70567321777344
700	SIINVEKL	E8	116.10062328152064	1	H2-Kb	CALNTNTGKLTF	CASGDWGAGTGQLYF	TRAV12-1*01	TRAJ27*01	TRBV13-2*01	TRBJ2-2*01	SIINFEKL		0.9999942779541016	0.11521861	0.44837913	0.9766666666666668	0.8049176931381226	0.0377355888485908	0.31900778	0.9613	0.65359735	0.9631908	0.115023464	0.00739223	0.51018983	-22.19289207458496
701	SIINWEKL	E8	85.59645165235574	1	H2-Kb	CALNTNTGKLTF	CASGDWGAGTGQLYF	TRAV12-1*01	TRAJ27*01	TRBV13-2*01	TRBJ2-2*01	SIINFEKL		0.9997969269752502	0.11848401	0.42701432	0.9533333333333334	0.0098594734445214	0.0304260924458503	0.6207969	0.0475	0.53707814	0.9991143	0.06947949	0.078118406	0.4533134	-33.005706787109375
702	SIINYEKL	E8	39.77762098245566	0	H2-Kb	CALNTNTGKLTF	CASGDWGAGTGQLYF	TRAV12-1*01	TRAJ27*01	TRBV13-2*01	TRBJ2-2*01	SIINFEKL		0.9994338154792786	0.10921052	0.4273092	0.9733333333333334	0.277408093214035	0.0272267553955316	0.31829593	0.048	0.4122036	0.99607813	0.06497287	0.021048337	0.23677465	-28.72015380859375
703	SIINFAKL	E8	5.790376772323912	0	H2-Kb	CALNTNTGKLTF	CASGDWGAGTGQLYF	TRAV12-1*01	TRAJ27*01	TRBV13-2*01	TRBJ2-2*01	SIINFEKL		0.9999998807907104	0.15468237	0.42798868	0.95	0.022578340023756	0.0257439725100994	0.5171963	0.0562	0.6577723	0.9913801	0.123136096	0.085976504	0.2502254	-23.52011680603028
704	SIINFCKL	E8	1.026994874671473	0	H2-Kb	CALNTNTGKLTF	CASGDWGAGTGQLYF	TRAV12-1*01	TRAJ27*01	TRBV13-2*01	TRBJ2-2*01	SIINFEKL		0.9999998807907104	0.12047447	0.43736085	0.9466666666666668	0.0022918961476534	0.0230764299631118	0.44277418	0.0459	0.6255919	0.9830031	0.13679434	0.026889242	0.20277922	-24.91899871826172
705	SIINFDKL	E8	19.856516860648505	0	H2-Kb	CALNTNTGKLTF	CASGDWGAGTGQLYF	TRAV12-1*01	TRAJ27*01	TRBV13-2*01	TRBJ2-2*01	SIINFEKL		1.0	0.23005335	0.44094056	0.9666666666666668	0.0046714572235941	0.021084040403366	0.4169162	0.0357	0.74922395	0.9989406	0.111639805	0.032295372	0.36255327	-22.27108383178711
706	SIINFFKL	E8	0.6539998694263105	0	H2-Kb	CALNTNTGKLTF	CASGDWGAGTGQLYF	TRAV12-1*01	TRAJ27*01	TRBV13-2*01	TRBJ2-2*01	SIINFEKL		0.999992609024048	0.224534	0.4333444	0.94	0.0101583888754248	0.0513140335679054	0.44709575	0.9975	0.5576924	0.9927888	0.116116844	0.03495509	0.65657777	-27.471630096435547
707	SIINFGKL	E8	7.002718360984181	0	H2-Kb	CALNTNTGKLTF	CASGDWGAGTGQLYF	TRAV12-1*01	TRAJ27*01	TRBV13-2*01	TRBJ2-2*01	SIINFEKL		0.9999929666519164	0.13265498	0.4532655	0.9733333333333334	0.0116012766957283	0.0174730252474546	0.76485825	0.0751	0.7452818	0.9990773	0.1405427	0.075030245	0.31266505	-25.37895393371582
708	SIINFHKL	E8	0.884334744198439	0	H2-Kb	CALNTNTGKLTF	CASGDWGAGTGQLYF	TRAV12-1*01	TRAJ27*01	TRBV13-2*01	TRBJ2-2*01	SIINFEKL		0.9999996423721312	0.15034342	0.4425673	0.97	0.0008613823447376	0.0241026580333709	0.40112603	0.0546	0.6024029	0.9979179	0.07191707	0.033871192	0.29512748	-30.46101760864257
709	SIINFIKL	E8	0.6039052339263333	0	H2-Kb	CALNTNTGKLTF	CASGDWGAGTGQLYF	TRAV12-1*01	TRAJ27*01	TRBV13-2*01	TRBJ2-2*01	SIINFEKL		1.0	0.11670667	0.45284608	0.9366666666666666	0.009258946403861	0.0261263884603977	0.36072847	0.0534	0.76649857	0.9754717	0.14523894	0.043640792	0.26756883	-21.74480438232422
710	SIINFKKL	E8	1.089568262455641	0	H2-Kb	CALNTNTGKLTF	CASGDWGAGTGQLYF	TRAV12-1*01	TRAJ27*01	TRBV13-2*01	TRBJ2-2*01	SIINFEKL		1.0	0.26474467	0.45195982	0.97	0.0156477764248847	0.0103125385940074	0.33569068	0.0723	0.5265937	0.9979918	0.13280028	0.4569769	0.17825456	-29.830272674560547
711	SIINFLKL	E8	0.7781757251711753	0	H2-Kb	CALNTNTGKLTF	CASGDWGAGTGQLYF	TRAV12-1*01	TRAJ27*01	TRBV13-2*01	TRBJ2-2*01	SIINFEKL		0.9999996423721312	0.17596383	0.44975767	0.9333333333333332	0.0029455840121954	0.0355403162539005	0.38746485	0.0232	0.69648695	0.96059877	0.14542018	0.30092278	0.21747066	-25.22950935363769
712	SIINFMKL	E8	1.1519258723199937	0	H2-Kb	CALNTNTGKLTF	CASGDWGAGTGQLYF	TRAV12-1*01	TRAJ27*01	TRBV13-2*01	TRBJ2-2*01	SIINFEKL		0.999998927116394	0.11347252	0.4377346	0.9466666666666668	0.0018735637422651	0.0387752838432788	0.39660215	0.0683	0.6978457	0.9015579	0.12922168	0.030773645	0.17938602	-26.76616859436035
713	SIINFNKL	E8	1.0893524845358251	0	H2-Kb	CALNTNTGKLTF	CASGDWGAGTGQLYF	TRAV12-1*01	TRAJ27*01	TRBV13-2*01	TRBJ2-2*01	SIINFEKL		1.0	0.10884989	0.4496556	0.9666666666666668	0.0950071737170219	0.0342618487775325	0.29403788	0.0672	0.75093573	0.9970932	0.11690221	0.0052711805	0.30043414	-22.739601135253903
714	SIINFPKL	E8	6.132085056738424	0	H2-Kb	CALNTNTGKLTF	CASGDWGAGTGQLYF	TRAV12-1*01	TRAJ27*01	TRBV13-2*01	TRBJ2-2*01	SIINFEKL		0.9999942779541016	0.1602161	0.439207	0.9633333333333334	0.0039125261828303	0.0218276772648096	0.4899308	0.3315	0.7206397	0.995788	0.10174223	0.010450317	0.16895455	-25.78997039794922
715	SIINFQKL	E8	4.170912516336419	0	H2-Kb	CALNTNTGKLTF	CASGDWGAGTGQLYF	TRAV12-1*01	TRAJ27*01	TRBV13-2*01	TRBJ2-2*01	SIINFEKL		0.9999911785125732	0.29371208	0.43035504	0.97	0.002104217885062	0.0368338041007518	0.26805466	0.0951	0.7905847	0.994488	0.13110808	0.0972813	0.36824054	-21.61600875854492
716	SIINFRKL	E8	1.680599178183354	0	H2-Kb	CALNTNTGKLTF	CASGDWGAGTGQLYF	TRAV12-1*01	TRAJ27*01	TRBV13-2*01	TRBJ2-2*01	SIINFEKL		0.9999994039535522	0.116653234	0.45347583	0.9633333333333334	0.0007944044773466	0.046817809343338	0.34929955	0.1139	0.71016586	0.9988669	0.11759494	0.052353572	0.5849606	-25.315433502197266
717	SIINFSKL	E8	1.7122454750032317	0	H2-Kb	CALNTNTGKLTF	CASGDWGAGTGQLYF	TRAV12-1*01	TRAJ27*01	TRBV13-2*01	TRBJ2-2*01	SIINFEKL		0.9999998807907104	0.14966871	0.452185	0.9766666666666668	0.0153530109673738	0.0239008925855159	0.55294746	0.0499	0.66572917	0.9936042	0.13379623	0.05975134	0.18648952	-26.78982925415039
718	SIINFTKL	E8	0.9336022579443548	0	H2-Kb	CALNTNTGKLTF	CASGDWGAGTGQLYF	TRAV12-1*01	TRAJ27*01	TRBV13-2*01	TRBJ2-2*01	SIINFEKL		0.9999998807907104	0.15067607	0.44628456	0.9733333333333334	0.000704874692019	0.0273025203496217	0.4940306	0.0419	0.6849762	0.9838503	0.1116574	0.06546562	0.2479369	-24.135129928588867
719	SIINFVKL	E8	0.0	0	H2-Kb	CALNTNTGKLTF	CASGDWGAGTGQLYF	TRAV12-1*01	TRAJ27*01	TRBV13-2*01	TRBJ2-2*01	SIINFEKL		0.9999995231628418	0.119940124	0.45464072	0.9333333333333332	0.0149577399715781	0.0335945449769496	0.42283806	0.8425	0.76731133	0.9828433	0.12681988	0.07334756	0.19475704	-25.337263107299805
720	SIINFWKL	E8	1.804954821922832	0	H2-Kb	CALNTNTGKLTF	CASGDWGAGTGQLYF	TRAV12-1*01	TRAJ27*01	TRBV13-2*01	TRBJ2-2*01	SIINFEKL		0.9999995231628418	0.13000897	0.43763644	0.94	0.0008938356186263	0.0443253293633461	0.70807755	0.0539	0.5008911	0.9990226	0.16654974	0.018122604	0.51232195	-27.71828842163086
721	SIINFYKL	E8	0.2147526379648008	0	H2-Kb	CALNTNTGKLTF	CASGDWGAGTGQLYF	TRAV12-1*01	TRAJ27*01	TRBV13-2*01	TRBJ2-2*01	SIINFEKL		0.9999969005584716	0.19644989	0.4361986	0.9433333333333334	0.0233526192605495	0.020689308643341	0.46941835	0.9726	0.7771493	0.9978695	0.062749445	0.48706186	0.30361998	-27.31844711303711
722	SIINFEAL	E8	18.98613527037063	0	H2-Kb	CALNTNTGKLTF	CASGDWGAGTGQLYF	TRAV12-1*01	TRAJ27*01	TRBV13-2*01	TRBJ2-2*01	SIINFEKL		0.9999938011169434	0.28491622	0.4417277	0.9433333333333334	0.0129029704257845	0.0467921532690525	0.1932378	0.036	0.66852295	0.97591877	0.11537094	0.0743658	0.24505171	-20.892423629760746
723	SIINFECL	E8	7.127901126477721	0	H2-Kb	CALNTNTGKLTF	CASGDWGAGTGQLYF	TRAV12-1*01	TRAJ27*01	TRBV13-2*01	TRBJ2-2*01	SIINFEKL		0.999998927116394	0.1977178	0.4307222	0.9366666666666666	0.002311409683898	0.040381122380495	0.24607176	0.0133	0.4078887	0.92704517	0.12925154	0.08388068	0.23806812	-26.02207946777344
724	SIINFEDL	E8	10.45831624382668	0	H2-Kb	CALNTNTGKLTF	CASGDWGAGTGQLYF	TRAV12-1*01	TRAJ27*01	TRBV13-2*01	TRBJ2-2*01	SIINFEKL		1.0	0.18159778	0.4343479	0.9633333333333334	0.0026753903366625	0.0407807752490043	0.34959763	0.0112	0.6687653	0.99325347	0.13731036	0.03492759	0.4986029	-24.963119506835938
725	SIINFEEL	E8	15.096839015926738	0	H2-Kb	CALNTNTGKLTF	CASGDWGAGTGQLYF	TRAV12-1*01	TRAJ27*01	TRBV13-2*01	TRBJ2-2*01	SIINFEKL		0.9999994039535522	0.15905163	0.43337506	0.9733333333333334	0.0036519991699606	0.0363916344940662	0.35675463	0.473	0.56839323	0.98722154	0.123718746	0.03407886	0.44750556	-24.91655731201172
726	SIINFEFL	E8	5.073659609289757	0	H2-Kb	CALNTNTGKLTF	CASGDWGAGTGQLYF	TRAV12-1*01	TRAJ27*01	TRBV13-2*01	TRBJ2-2*01	SIINFEKL		0.9999983310699464	0.26102662	0.43127695	0.9433333333333334	0.0150885572656989	0.0798950716853141	0.31795907	0.0133	0.4264983	0.95528924	0.12179177	0.033662982	0.5601792	-22.376251220703125
727	SIINFEGL	E8	13.695482596395069	0	H2-Kb	CALNTNTGKLTF	CASGDWGAGTGQLYF	TRAV12-1*01	TRAJ27*01	TRBV13-2*01	TRBJ2-2*01	SIINFEKL		0.9999741315841676	0.17701423	0.43974826	0.95	0.0085917953401803	0.0371822752058506	0.10973582	0.8157	0.3529461	0.9961954	0.09865704	0.04171717	0.31130815	-18.84453773498535
728	SIINFEHL	E8	5.073371959273802	0	H2-Kb	CALNTNTGKLTF	CASGDWGAGTGQLYF	TRAV12-1*01	TRAJ27*01	TRBV13-2*01	TRBJ2-2*01	SIINFEKL		0.9999849796295166	0.12764877	0.44288167	0.95	0.0027794786728918	0.0339269898831844	0.3279126	0.0126	0.57628256	0.995121	0.095461056	0.009531647	0.3957268	-22.789321899414062
729	SIINFEIL	E8	4.792942449001695	0	H2-Kb	CALNTNTGKLTF	CASGDWGAGTGQLYF	TRAV12-1*01	TRAJ27*01	TRBV13-2*01	TRBJ2-2*01	SIINFEKL		0.9999985694885254	0.113298416	0.4389105	0.9233333333333332	0.0076074209064245	0.0390325598418712	0.28240025	0.5286	0.58363986	0.9517363	0.109629884	0.12584403	0.45168066	-17.823497772216797
730	SIINFELL	E8	4.327094244890389	0	H2-Kb	CALNTNTGKLTF	CASGDWGAGTGQLYF	TRAV12-1*01	TRAJ27*01	TRBV13-2*01	TRBJ2-2*01	SIINFEKL		0.9999927282333374	0.22516367	0.44181192	0.9233333333333332	0.0063127069734036	0.0438450798392295	0.27604473	0.0174	0.6650438	0.9680275	0.11651391	0.54259217	0.3540373	-18.208717346191406
731	SIINFEML	E8	8.682993899226378	0	H2-Kb	CALNTNTGKLTF	CASGDWGAGTGQLYF	TRAV12-1*01	TRAJ27*01	TRBV13-2*01	TRBJ2-2*01	SIINFEKL		1.0	0.17760971	0.4363252	0.94	0.0023604175075888	0.0396967940032482	0.2717807	0.0178	0.49400103	0.98308814	0.099341534	0.0980557	0.31860986	-25.26879501342773
732	SIINFENL	E8	6.536150951017287	0	H2-Kb	CALNTNTGKLTF	CASGDWGAGTGQLYF	TRAV12-1*01	TRAJ27*01	TRBV13-2*01	TRBJ2-2*01	SIINFEKL		0.9999946355819702	0.16793719	0.44182983	0.9633333333333334	0.1207491680979728	0.0361989289522171	0.30499902	0.0143	0.6402509	0.9824047	0.12758094	0.040738042	0.42216977	-22.32273292541504
733	SIINFEPL	E8	3.08109248603576	0	H2-Kb	CALNTNTGKLTF	CASGDWGAGTGQLYF	TRAV12-1*01	TRAJ27*01	TRBV13-2*01	TRBJ2-2*01	SIINFEKL		0.9999958276748656	0.15738307	0.44203144	0.9633333333333334	0.0055941781029105	0.0323245264589786	0.23257154	0.0104	0.4480976	0.99586755	0.13791081	0.019409876	0.24347422	-25.245296478271484
734	SIINFEQL	E8	9.305922825741852	0	H2-Kb	CALNTNTGKLTF	CASGDWGAGTGQLYF	TRAV12-1*01	TRAJ27*01	TRBV13-2*01	TRBJ2-2*01	SIINFEKL		0.9999836683273317	0.21867	0.43804628	0.9633333333333334	0.00214663753286	0.0470227040350437	0.32446033	0.0129	0.67411125	0.9904591	0.11405557	0.025803657	0.37441522	-21.46274185180664
735	SIINFERL	E8	38.47019659751208	0	H2-Kb	CALNTNTGKLTF	CASGDWGAGTGQLYF	TRAV12-1*01	TRAJ27*01	TRBV13-2*01	TRBJ2-2*01	SIINFEKL		0.999984622001648	0.12918794	0.45214456	0.97	0.002714283298701	0.047463122755289	0.4208229	0.0105	0.45792985	0.9952089	0.12568413	0.017340375	0.19131362	-18.240488052368164
736	SIINFESL	E8	17.833777842211006	0	H2-Kb	CALNTNTGKLTF	CASGDWGAGTGQLYF	TRAV12-1*01	TRAJ27*01	TRBV13-2*01	TRBJ2-2*01	SIINFEKL		0.9999746084213256	0.16302767	0.43857858	0.96	0.013701245188713	0.0372041054069995	0.16911474	0.0136	0.6291529	0.96615314	0.13276383	0.060895603	0.25763202	-24.25466537475586
737	SIINFETL	E8	8.092070845520006	0	H2-Kb	CALNTNTGKLTF	CASGDWGAGTGQLYF	TRAV12-1*01	TRAJ27*01	TRBV13-2*01	TRBJ2-2*01	SIINFEKL		0.9999819993972778	0.17981517	0.43862996	0.9433333333333334	0.001870961044915	0.0391333103179931	0.20858228	0.9678	0.61252517	0.83774704	0.12564869	0.035996117	0.5509286	-27.65802764892578
738	SIINFEVL	E8	6.38004114843659	0	H2-Kb	CALNTNTGKLTF	CASGDWGAGTGQLYF	TRAV12-1*01	TRAJ27*01	TRBV13-2*01	TRBJ2-2*01	SIINFEKL		0.9999957084655762	0.24506803	0.43760553	0.93	0.0048699909821152	0.0313451364636421	0.2840982	0.0306	0.633355	0.90960205	0.12785214	0.099733464	0.40989533	-23.286319732666016
739	SIINFEWL	E8	8.528358498282056	0	H2-Kb	CALNTNTGKLTF	CASGDWGAGTGQLYF	TRAV12-1*01	TRAJ27*01	TRBV13-2*01	TRBJ2-2*01	SIINFEKL		0.9999940395355223	0.19249544	0.43973905	0.9433333333333334	0.001940049813129	0.0417864248156547	0.29003447	0.0106	0.629773	0.8188889	0.10633267	0.051164504	0.36983225	-24.54660415649414
740	SIINFEYL	E8	4.3885168709793385	0	H2-Kb	CALNTNTGKLTF	CASGDWGAGTGQLYF	TRAV12-1*01	TRAJ27*01	TRBV13-2*01	TRBJ2-2*01	SIINFEKL		0.9999874830245972	0.120542176	0.44471094	0.9566666666666668	0.0217091236263513	0.0361275635659694	0.25141513	0.0118	0.7051397	0.98530626	0.08540551	0.50135845	0.26007584	-21.724092483520508
741	SIINFEKA	E8	19.421487885480147	0	H2-Kb	CALNTNTGKLTF	CASGDWGAGTGQLYF	TRAV12-1*01	TRAJ27*01	TRBV13-2*01	TRBJ2-2*01	SIINFEKL		0.9999996423721312	0.23140217	0.4209175	0.95	0.009215323254466	0.0623797550797462	0.51861095	0.8187	0.6319506	0.9959941	0.11701063	0.07455007	0.15211599	-20.65538024902344
742	SIINFEKC	E8	7.78179313388269	0	H2-Kb	CALNTNTGKLTF	CASGDWGAGTGQLYF	TRAV12-1*01	TRAJ27*01	TRBV13-2*01	TRBJ2-2*01	SIINFEKL		0.9999983310699464	0.1478231	0.43315148	0.9633333333333334	0.0034941136837005	0.040270622819662	0.36936963	0.0149	0.6072234	0.9943536	0.12793434	0.037830625	0.15796456	-23.802295684814453
743	SIINFEKD	E8	5.603375814826994	0	H2-Kb	CALNTNTGKLTF	CASGDWGAGTGQLYF	TRAV12-1*01	TRAJ27*01	TRBV13-2*01	TRBJ2-2*01	SIINFEKL		1.0	0.15677997	0.42406473	0.95	0.0046704993583261	0.0440770983695983	0.37349433	0.8519	0.60644925	0.91914153	0.1438837	0.010399389	0.53683853	-20.93352127075196
744	SIINFEKE	E8	9.586028696072802	0	H2-Kb	CALNTNTGKLTF	CASGDWGAGTGQLYF	TRAV12-1*01	TRAJ27*01	TRBV13-2*01	TRBJ2-2*01	SIINFEKL		0.9999994039535522	0.14715798	0.4183402	0.96	0.0045252707786858	0.0163527484983205	0.38532966	0.2885	0.6441205	0.7227738	0.12122341	0.01259151	0.54571354	-22.44474601745605
745	SIINFEKF	E8	30.036453403625632	0	H2-Kb	CALNTNTGKLTF	CASGDWGAGTGQLYF	TRAV12-1*01	TRAJ27*01	TRBV13-2*01	TRBJ2-2*01	SIINFEKL		0.9999995231628418	0.16384648	0.42980942	0.9666666666666668	0.0214189942926168	0.017824713140726	0.3009615	0.7641	0.39852652	0.53499186	0.13583677	0.029944848	0.5715686	-21.16108131408692
746	SIINFEKG	E8	34.518111177364204	0	H2-Kb	CALNTNTGKLTF	CASGDWGAGTGQLYF	TRAV12-1*01	TRAJ27*01	TRBV13-2*01	TRBJ2-2*01	SIINFEKL		0.9999936819076538	0.11817805	0.42878667	0.95	0.0121246008202433	0.0607415474951267	0.70610094	0.8289	0.6861719	0.9870553	0.13421379	0.010481843	0.38106725	-20.95581245422364
747	SIINFEKH	E8	32.64777790857673	0	H2-Kb	CALNTNTGKLTF	CASGDWGAGTGQLYF	TRAV12-1*01	TRAJ27*01	TRBV13-2*01	TRBJ2-2*01	SIINFEKL		0.9999998807907104	0.12223974	0.43741584	0.9666666666666668	0.0044610300101339	0.0330219157040119	0.37687317	0.7691	0.6108861	0.35931605	0.12271902	0.04106448	0.37515792	-19.193504333496094
748	SIINFEKI	E8	36.29386507780414	0	H2-Kb	CALNTNTGKLTF	CASGDWGAGTGQLYF	TRAV12-1*01	TRAJ27*01	TRBV13-2*01	TRBJ2-2*01	SIINFEKL		0.9999997615814208	0.11672546	0.4298623	0.97	0.0077244886197149	0.0311419609934091	0.36899105	0.1225	0.31572518	0.9991584	0.12384134	0.043652657	0.44322288	-16.79572868347168
749	SIINFEKK	E8	8.27968314685117	0	H2-Kb	CALNTNTGKLTF	CASGDWGAGTGQLYF	TRAV12-1*01	TRAJ27*01	TRBV13-2*01	TRBJ2-2*01	SIINFEKL		0.9999996423721312	0.1341618	0.44093904	0.95	0.0078475233167409	0.0924676805734634	0.326142	0.7654	0.5801831	0.90760374	0.1282649	0.07536147	0.5619195	-20.404766082763672
750	SIINFEKM	E8	30.471482378793983	0	H2-Kb	CALNTNTGKLTF	CASGDWGAGTGQLYF	TRAV12-1*01	TRAJ27*01	TRBV13-2*01	TRBJ2-2*01	SIINFEKL		1.0	0.20916836	0.43771654	0.9666666666666668	0.0054513374343514	0.0446439832448959	0.33086872	0.8455	0.54631853	0.9920776	0.12758875	0.0495808	0.24672684	-14.755575180053713
751	SIINFEKN	E8	27.452028242889863	0	H2-Kb	CALNTNTGKLTF	CASGDWGAGTGQLYF	TRAV12-1*01	TRAJ27*01	TRBV13-2*01	TRBJ2-2*01	SIINFEKL		0.9999998807907104	0.12551956	0.43660957	0.9733333333333334	0.0247302278876304	0.0315318442881107	0.40367427	0.1299	0.43141067	0.98284376	0.1469886	0.05538173	0.49237427	-21.70246124267578
752	SIINFEKP	E8	6.816544525241324	0	H2-Kb	CALNTNTGKLTF	CASGDWGAGTGQLYF	TRAV12-1*01	TRAJ27*01	TRBV13-2*01	TRBJ2-2*01	SIINFEKL		0.9999674558639526	0.14266917	0.44513848	0.95	0.0074815014377236	0.0538681745529174	0.45470425	0.761	0.37417042	0.6528496	0.12120653	0.024823125	0.14305076	-26.984289169311523
753	SIINFEKQ	E8	13.819694388188005	0	H2-Kb	CALNTNTGKLTF	CASGDWGAGTGQLYF	TRAV12-1*01	TRAJ27*01	TRBV13-2*01	TRBJ2-2*01	SIINFEKL		0.9999997615814208	0.12766495	0.42951718	0.96	0.0051289964467287	0.0572064034640789	0.38218948	0.7502	0.54161894	0.7451411	0.13192603	0.021476522	0.5220731	-19.73648834228516
754	SIINFEKR	E8	12.045271091315032	0	H2-Kb	CALNTNTGKLTF	CASGDWGAGTGQLYF	TRAV12-1*01	TRAJ27*01	TRBV13-2*01	TRBJ2-2*01	SIINFEKL		0.99998939037323	0.117472775	0.4369463	0.9633333333333334	0.0036882141139358	0.0365688689053058	0.23187268	0.658	0.56473583	0.8377435	0.15166251	0.029230244	0.17214383	-26.40538024902344
755	SIINFEKS	E8	7.781469440064399	0	H2-Kb	CALNTNTGKLTF	CASGDWGAGTGQLYF	TRAV12-1*01	TRAJ27*01	TRBV13-2*01	TRBJ2-2*01	SIINFEKL		0.9999998807907104	0.121220596	0.43629488	0.9566666666666668	0.0087528778240084	0.0428249612450599	0.50294375	0.7375	0.605157	0.98630035	0.14816469	0.016579395	0.1727933	-23.652389526367188
756	SIINFEKT	E8	16.155228473450205	0	H2-Kb	CALNTNTGKLTF	CASGDWGAGTGQLYF	TRAV12-1*01	TRAJ27*01	TRBV13-2*01	TRBJ2-2*01	SIINFEKL		0.9999971389770508	0.14701109	0.42190063	0.9533333333333334	0.0023814362939447	0.0333128459751606	0.43822935	0.8056	0.5075258	0.99322945	0.14063914	0.0073447526	0.5411856	-21.214990615844727
757	SIINFEKV	E8	17.21246716927845	0	H2-Kb	CALNTNTGKLTF	CASGDWGAGTGQLYF	TRAV12-1*01	TRAJ27*01	TRBV13-2*01	TRBJ2-2*01	SIINFEKL		0.9999988079071044	0.1348641	0.44264784	0.9766666666666668	0.0060973078943789	0.0720865577459335	0.37281454	0.0307	0.6045245	0.9994165	0.13323471	0.017583141	0.3585114	-15.660415649414062
758	SIINFEKW	E8	12.512305993169626	0	H2-Kb	CALNTNTGKLTF	CASGDWGAGTGQLYF	TRAV12-1*01	TRAJ27*01	TRBV13-2*01	TRBJ2-2*01	SIINFEKL		0.999992609024048	0.17315356	0.43058336	0.97	0.0045932377688586	0.0270192269235849	0.15310301	0.7242	0.45074323	0.116322994	0.08536764	0.085125126	0.32836676	-22.46784210205078
759	SIINFEKY	E8	44.75558645162786	0	H2-Kb	CALNTNTGKLTF	CASGDWGAGTGQLYF	TRAV12-1*01	TRAJ27*01	TRBV13-2*01	TRBJ2-2*01	SIINFEKL		0.9999994039535522	0.1137163	0.43884996	0.9733333333333334	0.0104538481682538	0.0540692657232284	0.218419	0.7827	0.62802625	0.30109262	0.07027255	0.012743083	0.22481002	-26.14114570617676
760	AIINFEKL	B13	26.32659064660685	0	H2-Kb	CAMREGTGGYKVVF	CASSDGTGHEQYF	TRAV16D/DV11*01	TRAJ12*01	TRBV13-1*01	TRBJ2-7*01	SIINFEKL		1.0	0.33574888	0.43004662	0.9666666666666668	0.5126515030860901	0.0171618070453405	0.38753667	0.0054	0.46986467	0.9992254	0.3109397	0.03141834	0.2827657	-26.789257049560547
761	CIINFEKL	B13	1.9575158172714824	0	H2-Kb	CAMREGTGGYKVVF	CASSDGTGHEQYF	TRAV16D/DV11*01	TRAJ12*01	TRBV13-1*01	TRBJ2-7*01	SIINFEKL		0.9999996423721312	0.37716627	0.43050304	0.94	0.3570370972156524	0.0046166228130459	0.25832823	0.0053	0.592789	0.9999359	0.3065687	0.07592914	0.3154406	-28.61337661743164
762	DIINFEKL	B13	3.555487985009886	0	H2-Kb	CAMREGTGGYKVVF	CASSDGTGHEQYF	TRAV16D/DV11*01	TRAJ12*01	TRBV13-1*01	TRBJ2-7*01	SIINFEKL		0.9999995231628418	0.2774823	0.44177005	0.9566666666666668	0.3098543882369995	0.0042097913101315	0.39800942	0.0054	0.58478355	0.9946737	0.24837811	0.06136348	0.30675605	-23.01932907104492
763	EIINFEKL	B13	3.555487985009886	0	H2-Kb	CAMREGTGGYKVVF	CASSDGTGHEQYF	TRAV16D/DV11*01	TRAJ12*01	TRBV13-1*01	TRBJ2-7*01	SIINFEKL		0.9999997615814208	0.33461332	0.4390239	0.97	0.1813202798366546	0.0054934434592723	0.39335904	0.0054	0.5949479	0.99027836	0.2529405	0.012877798	0.352565	-31.481000900268555
764	FIINFEKL	B13	0.7310722433460075	0	H2-Kb	CAMREGTGGYKVVF	CASSDGTGHEQYF	TRAV16D/DV11*01	TRAJ12*01	TRBV13-1*01	TRBJ2-7*01	SIINFEKL		0.9999984502792358	0.22793058	0.42764103	0.96	0.5312381386756897	0.0047123897820711	0.27790248	0.0055	0.5954478	0.99936867	0.35088304	0.023165153	0.69706035	-31.721141815185547
765	GIINFEKL	B13	7.430570342205323	0	H2-Kb	CAMREGTGGYKVVF	CASSDGTGHEQYF	TRAV16D/DV11*01	TRAJ12*01	TRBV13-1*01	TRBJ2-7*01	SIINFEKL		0.9999998807907104	0.32835248	0.43990248	0.95	0.4990532398223877	0.0100658824667334	0.38982353	0.0055	0.6437539	0.9997761	0.3371025	0.39860103	0.14227994	-24.84843635559082
766	HIINFEKL	B13	3.036146995978707	0	H2-Kb	CAMREGTGGYKVVF	CASSDGTGHEQYF	TRAV16D/DV11*01	TRAJ12*01	TRBV13-1*01	TRBJ2-7*01	SIINFEKL		0.9999985694885254	0.3071504	0.44689307	0.9633333333333334	0.3423344790935516	0.0113135613501071	0.5160969	0.0054	0.59723043	0.9996113	0.29112053	0.0355676	0.50527805	-22.00048828125
767	IIINFEKL	B13	12.024740151872244	0	H2-Kb	CAMREGTGGYKVVF	CASSDGTGHEQYF	TRAV16D/DV11*01	TRAJ12*01	TRBV13-1*01	TRBJ2-7*01	SIINFEKL		0.9999998807907104	0.30260962	0.44865522	0.97	0.4618130028247833	0.0059302821755409	0.27808115	0.0054	0.57808703	0.9983387	0.35850894	0.07230549	0.4755596	-33.18785858154297
768	KIINFEKL	B13	20.17439794654905	0	H2-Kb	CAMREGTGGYKVVF	CASSDGTGHEQYF	TRAV16D/DV11*01	TRAJ12*01	TRBV13-1*01	TRBJ2-7*01	SIINFEKL		0.9999998807907104	0.26482534	0.45532888	0.97	0.389532059431076	0.0161446835845708	0.38080466	0.0051	0.58378977	0.99858785	0.34006453	0.32747278	0.38228548	-30.687789916992188
769	LIINFEKL	B13	3.5155386309596954	0	H2-Kb	CAMREGTGGYKVVF	CASSDGTGHEQYF	TRAV16D/DV11*01	TRAJ12*01	TRBV13-1*01	TRBJ2-7*01	SIINFEKL		0.9999998807907104	0.32148033	0.45151588	0.9833333333333332	0.4470538198947906	0.006096227094531	0.26764596	0.0054	0.6144006	0.9976754	0.3582704	0.019093886	0.49620104	-30.358692169189453
770	MIINFEKL	B13	36.23401771841217	0	H2-Kb	CAMREGTGGYKVVF	CASSDGTGHEQYF	TRAV16D/DV11*01	TRAJ12*01	TRBV13-1*01	TRBJ2-7*01	SIINFEKL		0.9999997615814208	0.34949747	0.43043038	0.9833333333333332	0.3916679322719574	0.0090312408283352	0.26447177	0.0054	0.40864646	0.99706614	0.34358624	0.04277906	0.4001762	-29.08271598815918
771	NIINFEKL	B13	3.0760963500288976	0	H2-Kb	CAMREGTGGYKVVF	CASSDGTGHEQYF	TRAV16D/DV11*01	TRAJ12*01	TRBV13-1*01	TRBJ2-7*01	SIINFEKL		1.0	0.46505886	0.44049057	0.9566666666666668	0.3841939866542816	0.0090432055294513	0.5068304	0.0055	0.6430133	0.9982299	0.33569214	0.061930966	0.23564734	-26.77541160583496
772	PIINFEKL	B13	4.394423346226616	0	H2-Kb	CAMREGTGGYKVVF	CASSDGTGHEQYF	TRAV16D/DV11*01	TRAJ12*01	TRBV13-1*01	TRBJ2-7*01	SIINFEKL		0.9999992847442628	0.3479874	0.44633272	0.9666666666666668	0.5209187865257263	0.0069646104238927	0.44082147	0.0054	0.5532693	0.99961805	0.32931155	0.020214789	0.2782512	-37.3519172668457
773	QIINFEKL	B13	12.344334600760456	0	H2-Kb	CAMREGTGGYKVVF	CASSDGTGHEQYF	TRAV16D/DV11*01	TRAJ12*01	TRBV13-1*01	TRBJ2-7*01	SIINFEKL		0.9999997615814208	0.18197745	0.43601462	0.9733333333333334	0.3723445832729339	0.0171554535627365	0.5082897	0.0054	0.36169508	0.98626614	0.3252477	0.03265394	0.27158874	-31.72777938842773
774	RIINFEKL	B13	194.55310494077565	1	H2-Kb	CAMREGTGGYKVVF	CASSDGTGHEQYF	TRAV16D/DV11*01	TRAJ12*01	TRBV13-1*01	TRBJ2-7*01	SIINFEKL		0.9999995231628418	0.40699935	0.44252318	0.9666666666666668	0.2979836165904999	0.0140307787805795	0.38098228	0.0055	0.5639648	0.9967365	0.30599773	0.013330671	0.21701442	-33.75885772705078
775	TIINFEKL	B13	17.13825095057034	0	H2-Kb	CAMREGTGGYKVVF	CASSDGTGHEQYF	TRAV16D/DV11*01	TRAJ12*01	TRBV13-1*01	TRBJ2-7*01	SIINFEKL		0.9999980926513672	0.25696737	0.4438344	0.9866666666666668	0.1748308688402176	0.0066010933369398	0.40075713	0.0054	0.5029614	0.99152696	0.30912	0.039797667	0.30811173	-27.08949089050293
776	VIINFEKL	B13	27.005728745028136	0	H2-Kb	CAMREGTGGYKVVF	CASSDGTGHEQYF	TRAV16D/DV11*01	TRAJ12*01	TRBV13-1*01	TRBJ2-7*01	SIINFEKL		0.9999996423721312	0.42801398	0.44389358	0.98	0.3896710872650146	0.0175513103604316	0.27598387	0.0054	0.41803655	0.9983645	0.3537536	0.029803062	0.32239938	-30.98739051818848
777	WIINFEKL	B13	42.42615969581749	0	H2-Kb	CAMREGTGGYKVVF	CASSDGTGHEQYF	TRAV16D/DV11*01	TRAJ12*01	TRBV13-1*01	TRBJ2-7*01	SIINFEKL		1.0	0.30812633	0.43390742	0.9633333333333334	0.3878636062145233	0.005955668631941	0.506191	0.0054	0.3675207	0.99975896	0.2956181	0.057801146	0.4865336	-24.51091194152832
778	YIINFEKL	B13	3.475589353612168	0	H2-Kb	CAMREGTGGYKVVF	CASSDGTGHEQYF	TRAV16D/DV11*01	TRAJ12*01	TRBV13-1*01	TRBJ2-7*01	SIINFEKL		0.9999998807907104	0.23793107	0.43759346	0.9633333333333334	0.3056855499744415	0.0047392044216394	0.4146973	0.0054	0.5156771	0.9988382	0.34492195	0.021762334	0.34173134	-27.91785430908203
779	SAINFEKL	B13	32.79837771885018	0	H2-Kb	CAMREGTGGYKVVF	CASSDGTGHEQYF	TRAV16D/DV11*01	TRAJ12*01	TRBV13-1*01	TRBJ2-7*01	SIINFEKL		0.9999998807907104	0.31900552	0.4438312	0.98	0.1364382803440094	0.0134065533056855	0.2590021	0.0052	0.5408052	0.21316993	0.3352242	0.029817624	0.110935666	-20.747041702270508
780	SCINFEKL	B13	47.0602788595346	1	H2-Kb	CAMREGTGGYKVVF	CASSDGTGHEQYF	TRAV16D/DV11*01	TRAJ12*01	TRBV13-1*01	TRBJ2-7*01	SIINFEKL		0.9999998807907104	0.20069875	0.44379172	0.9766666666666668	0.047721903771162	0.0079334815964102	0.45013723	0.0055	0.57644665	0.7918748	0.27018285	0.03887587	0.11262779	-26.336349487304688
781	SDINFEKL	B13	16.49906212949658	0	H2-Kb	CAMREGTGGYKVVF	CASSDGTGHEQYF	TRAV16D/DV11*01	TRAJ12*01	TRBV13-1*01	TRBJ2-7*01	SIINFEKL		0.9999995231628418	0.2998647	0.46585253	0.9866666666666668	0.0662126243114471	0.0064742560498416	0.3339006	0.005	0.50415576	0.040414333	0.21752515	0.00492696	0.29913262	-27.99099349975586
782	SEINFEKL	B13	23.64998730016121	0	H2-Kb	CAMREGTGGYKVVF	CASSDGTGHEQYF	TRAV16D/DV11*01	TRAJ12*01	TRBV13-1*01	TRBJ2-7*01	SIINFEKL		0.9999996423721312	0.23758449	0.4531462	0.99	0.0883033350110054	0.0080468440428376	0.38794243	0.0056	0.5811398	0.3699246	0.21740773	0.11591148	0.29496798	-30.87778091430664
783	SFINFEKL	B13	31.83959444888821	0	H2-Kb	CAMREGTGGYKVVF	CASSDGTGHEQYF	TRAV16D/DV11*01	TRAJ12*01	TRBV13-1*01	TRBJ2-7*01	SIINFEKL		0.9999996423721312	0.20937547	0.4611499	0.9833333333333332	0.4368752241134643	0.0065605309791862	0.5568126	0.081	0.4457543	0.9999922	0.3681827	0.020143313	0.53568166	-20.614585876464844
784	SGINFEKL	B13	8.948643878546006	0	H2-Kb	CAMREGTGGYKVVF	CASSDGTGHEQYF	TRAV16D/DV11*01	TRAJ12*01	TRBV13-1*01	TRBJ2-7*01	SIINFEKL		0.9999997615814208	0.19781134	0.46449426	0.98	0.4389148950576782	0.0056005106307566	0.50087124	0.0051	0.60011935	0.081201166	0.33657223	0.11926707	0.44646415	-16.524538040161133
785	SHINFEKL	B13	31.52	0	H2-Kb	CAMREGTGGYKVVF	CASSDGTGHEQYF	TRAV16D/DV11*01	TRAJ12*01	TRBV13-1*01	TRBJ2-7*01	SIINFEKL		0.9999998807907104	0.19737141	0.44337183	0.9833333333333332	0.0754253938794136	0.0098080020397901	0.1971835	0.0049	0.45200905	0.94549584	0.31439656	0.42647323	0.20534183	-20.344282150268555
786	SKINFEKL	B13	57.92648920130191	1	H2-Kb	CAMREGTGGYKVVF	CASSDGTGHEQYF	TRAV16D/DV11*01	TRAJ12*01	TRBV13-1*01	TRBJ2-7*01	SIINFEKL		0.9999998807907104	0.23608455	0.46772078	0.99	0.1465248465538025	0.0178370717912912	0.16107005	0.0047	0.5745695	0.2728054	0.30859953	0.32644817	0.5268466	-25.96174430847168
787	SLINFEKL	B13	46.62083650190114	0	H2-Kb	CAMREGTGGYKVVF	CASSDGTGHEQYF	TRAV16D/DV11*01	TRAJ12*01	TRBV13-1*01	TRBJ2-7*01	SIINFEKL		1.0	0.2911115	0.44349986	0.9733333333333334	0.2209038436412811	0.008175334893167	0.4928846	0.0057	0.56428534	0.99898726	0.3500525	0.45199785	0.35414186	-21.882381439208984
788	SMINFEKL	B13	12.943574144486693	0	H2-Kb	CAMREGTGGYKVVF	CASSDGTGHEQYF	TRAV16D/DV11*01	TRAJ12*01	TRBV13-1*01	TRBJ2-7*01	SIINFEKL		1.0	0.18681563	0.44827807	0.9766666666666668	0.1935441642999649	0.0113263800740242	0.44491994	0.0123	0.56432676	0.9960464	0.33807316	0.09918747	0.19229257	-20.006969451904297
789	SNINFEKL	B13	10.94610897316502	0	H2-Kb	CAMREGTGGYKVVF	CASSDGTGHEQYF	TRAV16D/DV11*01	TRAJ12*01	TRBV13-1*01	TRBJ2-7*01	SIINFEKL		0.9999998807907104	0.2501697	0.4341177	0.99	0.0623022280633449	0.0079518696293234	0.50582606	0.0052	0.5680849	0.10508385	0.3493396	0.017957512	0.29657435	-16.55411148071289
790	SPINFEKL	B13	8.988593155893536	0	H2-Kb	CAMREGTGGYKVVF	CASSDGTGHEQYF	TRAV16D/DV11*01	TRAJ12*01	TRBV13-1*01	TRBJ2-7*01	SIINFEKL		0.9999997615814208	0.13743006	0.46668476	0.9833333333333332	0.0638972371816635	0.012682557106018	0.60227174	0.0054	0.6107732	0.1811609	0.34015557	0.053847544	0.10802461	-26.369888305664062
791	SQINFEKL	B13	7.670266159695817	0	H2-Kb	CAMREGTGGYKVVF	CASSDGTGHEQYF	TRAV16D/DV11*01	TRAJ12*01	TRBV13-1*01	TRBJ2-7*01	SIINFEKL		0.9999996423721312	0.26198986	0.45448434	0.99	0.2175884842872619	0.0178009532392025	0.43422884	0.0055	0.57481587	0.3123774	0.2782879	0.03109158	0.32309374	-20.05705451965332
792	SRINFEKL	B13	47.10022813688213	1	H2-Kb	CAMREGTGGYKVVF	CASSDGTGHEQYF	TRAV16D/DV11*01	TRAJ12*01	TRBV13-1*01	TRBJ2-7*01	SIINFEKL		0.9999998807907104	0.23862736	0.4449804	0.99	0.1056729927659034	0.0109683461487293	0.100895464	0.0054	0.5611209	0.6834795	0.30793363	0.36181155	0.13188747	-24.94593048095703
793	SSINFEKL	B13	26.726083650190112	0	H2-Kb	CAMREGTGGYKVVF	CASSDGTGHEQYF	TRAV16D/DV11*01	TRAJ12*01	TRBV13-1*01	TRBJ2-7*01	SIINFEKL		0.9999998807907104	0.21294568	0.4578324	0.9866666666666668	0.0308020450174808	0.008572207763791	0.7015555	0.005	0.563354	0.11715269	0.35907137	0.08984941	0.10560614	-21.33663749694824
794	STINFEKL	B13	34.436299087233465	0	H2-Kb	CAMREGTGGYKVVF	CASSDGTGHEQYF	TRAV16D/DV11*01	TRAJ12*01	TRBV13-1*01	TRBJ2-7*01	SIINFEKL		0.9999995231628418	0.27838895	0.45461914	0.98	0.0387162007391452	0.0054854415357112	0.7354622	0.0051	0.5819855	0.55568296	0.33309543	0.012759218	0.32682025	-19.556209564208984
795	SVINFEKL	B13	62.36086182487605	1	H2-Kb	CAMREGTGGYKVVF	CASSDGTGHEQYF	TRAV16D/DV11*01	TRAJ12*01	TRBV13-1*01	TRBJ2-7*01	SIINFEKL		0.999998927116394	0.30201814	0.44133842	0.98	0.3465431630611419	0.0196542907506227	0.39225373	0.0053	0.40619418	0.98678744	0.32879168	0.060315505	0.30634007	-16.99390983581543
796	SWINFEKL	B13	73.34692015209126	1	H2-Kb	CAMREGTGGYKVVF	CASSDGTGHEQYF	TRAV16D/DV11*01	TRAJ12*01	TRBV13-1*01	TRBJ2-7*01	SIINFEKL		1.0	0.19405138	0.44830054	0.98	0.2911236584186554	0.0076354285702109	0.3139123	0.0053	0.61519116	0.999496	0.30393395	0.05141124	0.5622671	-29.346406936645508
797	SYINFEKL	B13	65.23721163476198	1	H2-Kb	CAMREGTGGYKVVF	CASSDGTGHEQYF	TRAV16D/DV11*01	TRAJ12*01	TRBV13-1*01	TRBJ2-7*01	SIINFEKL		0.9999997615814208	0.242095	0.4622267	0.9766666666666668	0.1646856367588043	0.0085275918245315	0.51810646	0.0129	0.5036028	0.99981785	0.33892825	0.084617265	0.13311623	-30.16326141357422
798	SIANFEKL	B13	147.0134349831787	1	H2-Kb	CAMREGTGGYKVVF	CASSDGTGHEQYF	TRAV16D/DV11*01	TRAJ12*01	TRBV13-1*01	TRBJ2-7*01	SIINFEKL		0.9999998807907104	0.59892327	0.42052492	0.9266666666666666	0.1315670907497406	0.0063628321513533	0.3765059	0.0064	0.37347382	0.99180114	0.3190678	0.01797997	0.117669754	-24.762916564941406
799	SICNFEKL	B13	168.18656501682128	1	H2-Kb	CAMREGTGGYKVVF	CASSDGTGHEQYF	TRAV16D/DV11*01	TRAJ12*01	TRBV13-1*01	TRBJ2-7*01	SIINFEKL		0.9999996423721312	0.43166968	0.4349083	0.95	0.0484762899577617	0.0083634313195943	0.3410662	0.006	0.54597056	0.99696386	0.31725374	0.095107086	0.11198332	-29.9900131225586
800	SIDNFEKL	B13	2.0374144486692014	0	H2-Kb	CAMREGTGGYKVVF	CASSDGTGHEQYF	TRAV16D/DV11*01	TRAJ12*01	TRBV13-1*01	TRBJ2-7*01	SIINFEKL		0.9999996423721312	0.44741532	0.47009063	0.9333333333333332	0.0799497291445732	0.0077233416959643	0.70616543	0.0062	0.54661405	0.62911034	0.34353885	0.026503002	0.3035615	-26.09841537475586
801	SIENFEKL	B13	142.2195186333688	1	H2-Kb	CAMREGTGGYKVVF	CASSDGTGHEQYF	TRAV16D/DV11*01	TRAJ12*01	TRBV13-1*01	TRBJ2-7*01	SIINFEKL		0.9999986886978148	0.36570638	0.46939683	0.92	0.1048665419220924	0.007825257256627	0.5667228	0.0057	0.51703185	0.37290832	0.30457395	0.03343198	0.31099305	-25.517541885375977
802	SIFNFEKL	B13	3.8351330798479086	0	H2-Kb	CAMREGTGGYKVVF	CASSDGTGHEQYF	TRAV16D/DV11*01	TRAJ12*01	TRBV13-1*01	TRBJ2-7*01	SIINFEKL		0.9999992847442628	0.41685945	0.45536953	0.9633333333333334	0.2551305294036865	0.007405755110085	0.47623938	0.0186	0.35273486	0.98922944	0.3296848	0.032050416	0.5654367	-22.727184295654297
803	SIGNFEKL	B13	33.83705954350722	0	H2-Kb	CAMREGTGGYKVVF	CASSDGTGHEQYF	TRAV16D/DV11*01	TRAJ12*01	TRBV13-1*01	TRBJ2-7*01	SIINFEKL		0.9999996423721312	0.34619772	0.45377326	0.9466666666666668	0.4300450384616852	0.0043099336326122	0.7127758	0.0053	0.60431814	0.99809	0.31088758	0.0279266	0.44142336	-23.06684303283692
804	SIHNFEKL	B13	51.5745500378038	1	H2-Kb	CAMREGTGGYKVVF	CASSDGTGHEQYF	TRAV16D/DV11*01	TRAJ12*01	TRBV13-1*01	TRBJ2-7*01	SIINFEKL		0.9999998807907104	0.35270292	0.45811173	0.9566666666666668	0.0853247344493866	0.0092190522700548	0.66374415	0.0056	0.5634109	0.70367295	0.34648508	0.030600023	0.21041062	-29.962100982666016
805	SIKNFEKL	B13	13.303117870722431	0	H2-Kb	CAMREGTGGYKVVF	CASSDGTGHEQYF	TRAV16D/DV11*01	TRAJ12*01	TRBV13-1*01	TRBJ2-7*01	SIINFEKL		0.9999990463256836	0.4272138	0.44957158	0.9333333333333332	0.2135354280471801	0.0061498582363128	0.6082428	0.0063	0.7191308	0.7865652	0.29660735	0.0030810225	0.52664113	-28.60922622680664
806	SILNFEKL	B13	68.51305452493384	1	H2-Kb	CAMREGTGGYKVVF	CASSDGTGHEQYF	TRAV16D/DV11*01	TRAJ12*01	TRBV13-1*01	TRBJ2-7*01	SIINFEKL		0.9999970197677612	0.4664167	0.45017722	0.9733333333333334	0.3545901179313659	0.006726027932018	0.4327786	0.0057	0.47032642	0.9914185	0.32701346	0.06603936	0.37848663	-19.75791931152344
807	SIMNFEKL	B13	164.9906212949658	1	H2-Kb	CAMREGTGGYKVVF	CASSDGTGHEQYF	TRAV16D/DV11*01	TRAJ12*01	TRBV13-1*01	TRBJ2-7*01	SIINFEKL		1.0	0.39926234	0.4351505	0.95	0.1539674997329712	0.00796012673527	0.4807151	0.013	0.65303636	0.97996056	0.31430933	0.02469108	0.19133797	-20.03005790710449
808	SINNFEKL	B13	49.93662866942053	1	H2-Kb	CAMREGTGGYKVVF	CASSDGTGHEQYF	TRAV16D/DV11*01	TRAJ12*01	TRBV13-1*01	TRBJ2-7*01	SIINFEKL		1.0	0.35368818	0.4427532	0.9466666666666668	0.1106034591794014	0.0086031183600425	0.83317614	0.0052	0.42593396	0.878466	0.3203757	0.038611744	0.30060488	-17.900711059570312
809	SIPNFEKL	B13	174.57845399458554	1	H2-Kb	CAMREGTGGYKVVF	CASSDGTGHEQYF	TRAV16D/DV11*01	TRAJ12*01	TRBV13-1*01	TRBJ2-7*01	SIINFEKL		0.9999983310699464	0.28679648	0.45952153	0.9366666666666666	0.0814418867230415	0.0109220026060938	0.6716083	0.0066	0.712006	0.9878664	0.33102372	0.021595027	0.1091204	-28.40316772460937
810	SIQNFEKL	B13	153.00583042044107	1	H2-Kb	CAMREGTGGYKVVF	CASSDGTGHEQYF	TRAV16D/DV11*01	TRAJ12*01	TRBV13-1*01	TRBJ2-7*01	SIINFEKL		0.9999994039535522	0.38515213	0.4500539	0.9433333333333334	0.171302855014801	0.0093261012807488	0.84181064	0.0073	0.44697058	0.6486887	0.2845132	0.08602263	0.33294126	-22.19890785217285
811	SIRNFEKL	B13	61.68172372645475	1	H2-Kb	CAMREGTGGYKVVF	CASSDGTGHEQYF	TRAV16D/DV11*01	TRAJ12*01	TRBV13-1*01	TRBJ2-7*01	SIINFEKL		1.0	0.29396743	0.4585361	0.9366666666666666	0.0667835474014282	0.0085405018180608	0.36841756	0.0064	0.6135032	0.81861204	0.30980292	0.013445999	0.15435196	-28.45381736755371
812	SISNFEKL	B13	62.440760456273765	1	H2-Kb	CAMREGTGGYKVVF	CASSDGTGHEQYF	TRAV16D/DV11*01	TRAJ12*01	TRBV13-1*01	TRBJ2-7*01	SIINFEKL		0.9999990463256836	0.3156463	0.42858216	0.9233333333333332	0.0511573553085327	0.0085169784724712	0.72066617	0.0062	0.60979044	0.9740318	0.34204817	0.02502377	0.10231473	-19.55910873413086
813	SITNFEKL	B13	49.0976933082038	1	H2-Kb	CAMREGTGGYKVVF	CASSDGTGHEQYF	TRAV16D/DV11*01	TRAJ12*01	TRBV13-1*01	TRBJ2-7*01	SIINFEKL		0.9999994039535522	0.43807915	0.42533505	0.92	0.061268575489521	0.0056417691521346	0.6735694	0.006	0.66594934	0.9833114	0.33183774	0.07040264	0.30704722	-23.45150756835937
814	SIVNFEKL	B13	72.2283396960365	1	H2-Kb	CAMREGTGGYKVVF	CASSDGTGHEQYF	TRAV16D/DV11*01	TRAJ12*01	TRBV13-1*01	TRBJ2-7*01	SIINFEKL		0.999988317489624	0.53060603	0.43608204	0.9733333333333334	0.2301563024520874	0.0102030048146843	0.33430237	0.0061	0.6512866	0.99638975	0.3229721	0.006336438	0.29152387	-22.138931274414062
815	SIWNFEKL	B13	9.22828897338403	0	H2-Kb	CAMREGTGGYKVVF	CASSDGTGHEQYF	TRAV16D/DV11*01	TRAJ12*01	TRBV13-1*01	TRBJ2-7*01	SIINFEKL		0.9999998807907104	0.4353382	0.44253734	0.97	0.2237301468849182	0.0093682063743472	0.22954422	0.0061	0.7256433	0.99943304	0.3683061	0.01286043	0.51585394	-39.36247253417969
816	SIYNFEKL	B13	3.675335893755133	0	H2-Kb	CAMREGTGGYKVVF	CASSDGTGHEQYF	TRAV16D/DV11*01	TRAJ12*01	TRBV13-1*01	TRBJ2-7*01	SIINFEKL		0.9999983310699464	0.30871662	0.45713368	0.9633333333333334	0.0868795812129974	0.0089583788067102	0.41946036	0.2657	0.63274395	0.93317246	0.28969324	0.030761562	0.1290383	-25.899486541748047
817	SIIAFEKL	B13	1.6379214450859314	0	H2-Kb	CAMREGTGGYKVVF	CASSDGTGHEQYF	TRAV16D/DV11*01	TRAJ12*01	TRBV13-1*01	TRBJ2-7*01	SIINFEKL		0.9999982118606568	0.26821214	0.4241085	0.9733333333333334	0.4431852102279663	0.0030369572341442	0.3745638	0.0776	0.62747705	0.8720597	0.26587352	0.020439258	0.23188062	-27.75836944580078
818	SIICFEKL	B13	1.3982256275954372	0	H2-Kb	CAMREGTGGYKVVF	CASSDGTGHEQYF	TRAV16D/DV11*01	TRAJ12*01	TRBV13-1*01	TRBJ2-7*01	SIINFEKL		0.9999648332595824	0.22132751	0.42766243	0.97	0.3492201268672943	0.0050022606737911	0.3230945	0.0842	0.596363	0.9813373	0.272595	0.1475658	0.16690363	-28.176925659179688
819	SIIDFEKL	B13	0.7510469203711027	0	H2-Kb	CAMREGTGGYKVVF	CASSDGTGHEQYF	TRAV16D/DV11*01	TRAJ12*01	TRBV13-1*01	TRBJ2-7*01	SIINFEKL		0.9996403455734252	0.2568468	0.43774992	0.97	0.3872697353363037	0.0045486111193895	0.35096171	0.0695	0.6690447	0.9983214	0.31393144	0.016079923	0.36081693	-30.15546226501465
820	SIIEFEKL	B13	4.913764258555133	0	H2-Kb	CAMREGTGGYKVVF	CASSDGTGHEQYF	TRAV16D/DV11*01	TRAJ12*01	TRBV13-1*01	TRBJ2-7*01	SIINFEKL		0.9994083642959596	0.2246991	0.44019002	0.97	0.2098720520734787	0.0067267031408846	0.332793	0.0505	0.47926095	0.9927183	0.2609067	0.0044448394	0.29661772	-22.75863265991211
821	SIIFFEKL	B13	12.384283878107984	0	H2-Kb	CAMREGTGGYKVVF	CASSDGTGHEQYF	TRAV16D/DV11*01	TRAJ12*01	TRBV13-1*01	TRBJ2-7*01	SIINFEKL		0.9996764659881592	0.42411667	0.43139213	0.9666666666666668	0.6477538347244263	0.0061720185913145	0.25200793	0.09	0.7314292	0.9984344	0.3053316	0.45802736	0.688501	-24.285722732543945
822	SIIGFEKL	B13	3.1959442587741447	0	H2-Kb	CAMREGTGGYKVVF	CASSDGTGHEQYF	TRAV16D/DV11*01	TRAJ12*01	TRBV13-1*01	TRBJ2-7*01	SIINFEKL		0.9998432397842408	0.35911587	0.44346038	0.9633333333333334	0.6338117122650146	0.003204976208508	0.22792727	0.9882	0.65026885	0.9560689	0.3672603	0.022925498	0.3655729	-30.9377384185791
823	SIIHFEKL	B13	1.1984790874524711	0	H2-Kb	CAMREGTGGYKVVF	CASSDGTGHEQYF	TRAV16D/DV11*01	TRAJ12*01	TRBV13-1*01	TRBJ2-7*01	SIINFEKL		0.9999781847000122	0.17121917	0.43560085	0.97	0.456817626953125	0.0053584221750497	0.36216846	0.0724	0.3659076	0.9917824	0.34453094	0.011682181	0.3056369	-27.101694107055664
824	SIIIFEKL	B13	5.632851711026616	0	H2-Kb	CAMREGTGGYKVVF	CASSDGTGHEQYF	TRAV16D/DV11*01	TRAJ12*01	TRBV13-1*01	TRBJ2-7*01	SIINFEKL		0.99992036819458	0.16579485	0.43431225	0.97	0.4098943769931793	0.0027763217221945	0.2974334	0.0104	0.57873833	0.98088354	0.29248363	0.070007905	0.45212188	-29.89584350585937
825	SIIKFEKL	B13	0.8788846385642585	0	H2-Kb	CAMREGTGGYKVVF	CASSDGTGHEQYF	TRAV16D/DV11*01	TRAJ12*01	TRBV13-1*01	TRBJ2-7*01	SIINFEKL		0.999953031539917	0.17318814	0.44005913	0.9833333333333332	0.4309614598751068	0.0040875165723264	0.3370341	0.058	0.5179106	0.99091727	0.29599282	0.020943297	0.31157085	-28.192636489868164
826	SIILFEKL	B13	2.5567553609977183	0	H2-Kb	CAMREGTGGYKVVF	CASSDGTGHEQYF	TRAV16D/DV11*01	TRAJ12*01	TRBV13-1*01	TRBJ2-7*01	SIINFEKL		0.9994599223136902	0.18513998	0.43058386	0.97	0.6155825257301331	0.0063160704448819	0.2910709	0.0083	0.4321643	0.98972666	0.33261302	0.12303013	0.40117848	-20.340288162231445
827	SIIMFEKL	B13	1.8776172625764256	0	H2-Kb	CAMREGTGGYKVVF	CASSDGTGHEQYF	TRAV16D/DV11*01	TRAJ12*01	TRBV13-1*01	TRBJ2-7*01	SIINFEKL		0.9999910593032836	0.2172139	0.42861232	0.96	0.52679044008255	0.0043452526442706	0.2805472	0.0119	0.3661291	0.9711968	0.28553244	0.083149746	0.20927396	-33.251487731933594
828	SIIPFEKL	B13	1.8776172625764256	0	H2-Kb	CAMREGTGGYKVVF	CASSDGTGHEQYF	TRAV16D/DV11*01	TRAJ12*01	TRBV13-1*01	TRBJ2-7*01	SIINFEKL		0.9997877478599548	0.19172832	0.43349156	0.98	0.2492566257715225	0.0055468282662332	0.3383369	0.1182	0.52159834	0.92471445	0.32428563	0.013843714	0.17653458	-24.03501319885254
829	SIIQFEKL	B13	1.3982256275954372	0	H2-Kb	CAMREGTGGYKVVF	CASSDGTGHEQYF	TRAV16D/DV11*01	TRAJ12*01	TRBV13-1*01	TRBJ2-7*01	SIINFEKL		0.9998708963394164	0.26378867	0.4301868	0.9766666666666668	0.488759696483612	0.0034304484724998	0.4070461	0.0862	0.55226696	0.98091054	0.23871692	0.07822382	0.29849386	-28.14202117919922
830	SIIRFEKL	B13	3.2758428134692013	0	H2-Kb	CAMREGTGGYKVVF	CASSDGTGHEQYF	TRAV16D/DV11*01	TRAJ12*01	TRBV13-1*01	TRBJ2-7*01	SIINFEKL		0.9999680519104004	0.17300461	0.44000238	0.9833333333333332	0.3767813146114349	0.003445606213063	0.3866206	0.075	0.58453596	0.9973357	0.26276544	0.02253055	0.48744112	-34.57218170166016
831	SIISFEKL	B13	1.5979720910357416	0	H2-Kb	CAMREGTGGYKVVF	CASSDGTGHEQYF	TRAV16D/DV11*01	TRAJ12*01	TRBV13-1*01	TRBJ2-7*01	SIINFEKL		0.999935746192932	0.19451463	0.43341622	0.98	0.4534724354743957	0.0061512631364166	0.31179598	0.0629	0.51280415	0.98275745	0.27813095	0.019533435	0.14154342	-26.743757247924805
832	SIITFEKL	B13	1.190489201301901	0	H2-Kb	CAMREGTGGYKVVF	CASSDGTGHEQYF	TRAV16D/DV11*01	TRAJ12*01	TRBV13-1*01	TRBJ2-7*01	SIINFEKL		0.999808132648468	0.2966889	0.4347069	0.9733333333333334	0.2912482619285583	0.0030316431075334	0.2994054	0.0177	0.5899171	0.9913024	0.253428	0.0066953814	0.27427027	-26.965368270874023
833	SIIVFEKL	B13	1.0786311787072242	0	H2-Kb	CAMREGTGGYKVVF	CASSDGTGHEQYF	TRAV16D/DV11*01	TRAJ12*01	TRBV13-1*01	TRBJ2-7*01	SIINFEKL		0.9998968839645386	0.28159824	0.43094522	0.97	0.3931778073310852	0.0046899574808776	0.34763604	0.0818	0.44702294	0.9796331	0.25354365	0.41808742	0.25747803	-31.46521759033203
834	SIIWFEKL	B13	0.7870012929946767	0	H2-Kb	CAMREGTGGYKVVF	CASSDGTGHEQYF	TRAV16D/DV11*01	TRAJ12*01	TRBV13-1*01	TRBJ2-7*01	SIINFEKL		0.9996607303619384	0.19102214	0.43900895	0.9666666666666668	0.2327256202697754	0.0039858520030975	0.22305305	0.5523	0.60797375	0.9990891	0.34225547	0.14854866	0.57443124	-28.801368713378903
835	SIIYFEKL	B13	0.6192142207513308	0	H2-Kb	CAMREGTGGYKVVF	CASSDGTGHEQYF	TRAV16D/DV11*01	TRAJ12*01	TRBV13-1*01	TRBJ2-7*01	SIINFEKL		0.9997569918632508	0.1992181	0.4486226	0.9733333333333334	0.1401703506708145	0.0054011489264667	0.24967302	0.5534	0.44734353	0.99817836	0.30506843	0.035852343	0.28694102	-32.554100036621094
836	SIINAEKL	B13	4.114778174685931	0	H2-Kb	CAMREGTGGYKVVF	CASSDGTGHEQYF	TRAV16D/DV11*01	TRAJ12*01	TRBV13-1*01	TRBJ2-7*01	SIINFEKL		1.0	0.14231345	0.4602887	0.95	0.083234891295433	0.0039306157268583	0.62455297	0.0218	0.5776423	0.9654001	0.22630498	0.46193558	0.45793486	-26.22511863708496
837	SIINCEKL	B13	4.154727528736122	0	H2-Kb	CAMREGTGGYKVVF	CASSDGTGHEQYF	TRAV16D/DV11*01	TRAJ12*01	TRBV13-1*01	TRBJ2-7*01	SIINFEKL		1.0	0.1499694	0.43270612	0.9766666666666668	0.0849539414048194	0.0046869493089616	0.5030352	0.0195	0.569186	0.97289765	0.21835122	0.15242016	0.5332051	-25.34510803222656
838	SIINDEKL	B13	5.632851711026616	0	H2-Kb	CAMREGTGGYKVVF	CASSDGTGHEQYF	TRAV16D/DV11*01	TRAJ12*01	TRBV13-1*01	TRBJ2-7*01	SIINFEKL		0.9999991655349731	0.16889633	0.43389714	0.96	0.0484892688691616	0.0046760709956288	0.38950554	0.0185	0.585117	0.978243	0.20579982	0.009808965	0.36039993	-26.53804397583008
839	SIINEEKL	B13	2.1572623574144485	0	H2-Kb	CAMREGTGGYKVVF	CASSDGTGHEQYF	TRAV16D/DV11*01	TRAJ12*01	TRBV13-1*01	TRBJ2-7*01	SIINFEKL		1.0	0.16286358	0.4353889	0.9633333333333334	0.1374010294675827	0.0039307503029704	0.37399387	0.0151	0.58638656	0.9959179	0.1954853	0.07456328	0.37521836	-26.84601211547852
840	SIINGEKL	B13	1.3183269961977186	0	H2-Kb	CAMREGTGGYKVVF	CASSDGTGHEQYF	TRAV16D/DV11*01	TRAJ12*01	TRBV13-1*01	TRBJ2-7*01	SIINFEKL		0.9999998807907104	0.18888098	0.43162307	0.9733333333333334	0.1484318822622299	0.0044812397100031	0.4654029	0.0245	0.6271037	0.96595955	0.27816913	0.018890427	0.63427824	-32.79679870605469
841	SIINHEKL	B13	11.545348516891256	0	H2-Kb	CAMREGTGGYKVVF	CASSDGTGHEQYF	TRAV16D/DV11*01	TRAJ12*01	TRBV13-1*01	TRBJ2-7*01	SIINFEKL		0.9999984502792358	0.13953811	0.44516018	0.9633333333333334	0.2682313323020935	0.0036936074029654	0.86854875	0.0223	0.580369	0.99511015	0.20319614	0.028221682	0.2713654	-33.58548355102539
842	SIINIEKL	B13	2.796451178488213	0	H2-Kb	CAMREGTGGYKVVF	CASSDGTGHEQYF	TRAV16D/DV11*01	TRAJ12*01	TRBV13-1*01	TRBJ2-7*01	SIINFEKL		0.9999998807907104	0.16711693	0.44063252	0.9866666666666668	0.1660410016775131	0.0038737934082746	0.7963995	0.0279	0.56122273	0.99097544	0.3091921	0.06882277	0.42811587	-26.208824157714844
843	SIINKEKL	B13	4.714017718412167	0	H2-Kb	CAMREGTGGYKVVF	CASSDGTGHEQYF	TRAV16D/DV11*01	TRAJ12*01	TRBV13-1*01	TRBJ2-7*01	SIINFEKL		0.9999977350234984	0.21017544	0.4329952	0.9566666666666668	0.0774503722786903	0.0045923376455903	0.6481555	0.0295	0.56863064	0.9954115	0.2101488	0.03660923	0.45219046	-37.80141067504883
844	SIINLEKL	B13	3.675335893755133	0	H2-Kb	CAMREGTGGYKVVF	CASSDGTGHEQYF	TRAV16D/DV11*01	TRAJ12*01	TRBV13-1*01	TRBJ2-7*01	SIINFEKL		0.9999986886978148	0.16026059	0.43352178	0.9833333333333332	0.4531223177909851	0.0056690126657485	0.7310032	0.0206	0.5969573	0.99694335	0.3331228	0.03690559	0.5043408	-24.897056579589844
845	SIINMEKL	B13	9.947376425855513	0	H2-Kb	CAMREGTGGYKVVF	CASSDGTGHEQYF	TRAV16D/DV11*01	TRAJ12*01	TRBV13-1*01	TRBJ2-7*01	SIINFEKL		1.0	0.17001405	0.42551795	0.9766666666666668	0.1543823182582855	0.004628830589354	0.387146	0.0163	0.41198412	0.9973549	0.33094525	0.025978947	0.43804944	-25.586894989013672
846	SIINNEKL	B13	1.997465171321673	0	H2-Kb	CAMREGTGGYKVVF	CASSDGTGHEQYF	TRAV16D/DV11*01	TRAJ12*01	TRBV13-1*01	TRBJ2-7*01	SIINFEKL		1.0	0.14421508	0.43677163	0.9666666666666668	0.1055580377578735	0.0048369783908128	0.80991197	0.0258	0.6244522	0.93092346	0.28109312	0.38526687	0.41044566	-31.77083969116211
847	SIINPEKL	B13	4.554220532319391	0	H2-Kb	CAMREGTGGYKVVF	CASSDGTGHEQYF	TRAV16D/DV11*01	TRAJ12*01	TRBV13-1*01	TRBJ2-7*01	SIINFEKL		0.9999998807907104	0.16313174	0.44618464	0.9533333333333334	0.1268669515848159	0.0041152318008244	0.4920121	0.0203	0.5148903	0.98905003	0.1900167	0.2783136	0.55638134	-27.92573547363281
848	SIINQEKL	B13	1.5180735363406843	0	H2-Kb	CAMREGTGGYKVVF	CASSDGTGHEQYF	TRAV16D/DV11*01	TRAJ12*01	TRBV13-1*01	TRBJ2-7*01	SIINFEKL		0.9999998807907104	0.16195615	0.42633086	0.9533333333333334	0.2074473798274994	0.0044153863564133	0.7927096	0.0215	0.38490343	0.9990642	0.17963956	0.020135839	0.4513075	-25.35710906982422
849	SIINREKL	B13	2.5567553609977183	0	H2-Kb	CAMREGTGGYKVVF	CASSDGTGHEQYF	TRAV16D/DV11*01	TRAJ12*01	TRBV13-1*01	TRBJ2-7*01	SIINFEKL		1.0	0.14177866	0.4308722	0.96	0.0609786733984947	0.0046692672185599	0.6926409	0.0183	0.5522745	0.99284977	0.20246615	0.013260635	0.5791756	-36.841941833496094
850	SIINSEKL	B13	1.3582762735452472	0	H2-Kb	CAMREGTGGYKVVF	CASSDGTGHEQYF	TRAV16D/DV11*01	TRAJ12*01	TRBV13-1*01	TRBJ2-7*01	SIINFEKL		1.0	0.13314927	0.44081327	0.96	0.0362738594412803	0.0045100324787199	0.23811285	0.02	0.56875414	0.9631273	0.2377574	0.06366652	0.42508924	-28.74955940246582
851	SIINTEKL	B13	6.152192623355133	0	H2-Kb	CAMREGTGGYKVVF	CASSDGTGHEQYF	TRAV16D/DV11*01	TRAJ12*01	TRBV13-1*01	TRBJ2-7*01	SIINFEKL		0.9999715089797974	0.14223589	0.44824907	0.9333333333333332	0.2022174298763275	0.0042948303744196	0.23492342	0.0235	0.43014592	0.9360361	0.21145648	0.34087765	0.3734384	-22.85100173950196
852	SIINVEKL	B13	10.4267680608365	0	H2-Kb	CAMREGTGGYKVVF	CASSDGTGHEQYF	TRAV16D/DV11*01	TRAJ12*01	TRBV13-1*01	TRBJ2-7*01	SIINFEKL		1.0	0.16487208	0.4527398	0.9833333333333332	0.0968530178070068	0.0062880781479179	0.75128084	0.2683	0.32801116	0.97747326	0.28434548	0.004437444	0.42127135	-21.898813247680664
853	SIINWEKL	B13	0.6431838025003802	0	H2-Kb	CAMREGTGGYKVVF	CASSDGTGHEQYF	TRAV16D/DV11*01	TRAJ12*01	TRBV13-1*01	TRBJ2-7*01	SIINFEKL		0.9999997615814208	0.17194456	0.42962697	0.9633333333333334	0.1579718589782714	0.0039620855823159	0.3939894	0.025	0.59628046	0.9994657	0.31337383	0.021748379	0.61721444	-32.64945602416992
854	SIINYEKL	B13	22.451508212708745	0	H2-Kb	CAMREGTGGYKVVF	CASSDGTGHEQYF	TRAV16D/DV11*01	TRAJ12*01	TRBV13-1*01	TRBJ2-7*01	SIINFEKL		0.9999995231628418	0.16179706	0.43222204	0.9766666666666668	0.0866849422454834	0.0051511712372303	0.4639197	0.0241	0.6076436	0.9976312	0.24894358	0.24972975	0.12543713	-31.64392471313477
855	SIINFAKL	B13	1.6539011406844106	0	H2-Kb	CAMREGTGGYKVVF	CASSDGTGHEQYF	TRAV16D/DV11*01	TRAJ12*01	TRBV13-1*01	TRBJ2-7*01	SIINFEKL		0.9999998807907104	0.24764487	0.43381858	0.9433333333333334	0.1721792668104171	0.0039879577234387	0.806	0.0237	0.68562204	0.9947839	0.37285954	0.035755854	0.28360945	-22.59988784790039
856	SIINFCKL	B13	0.6791381751239544	0	H2-Kb	CAMREGTGGYKVVF	CASSDGTGHEQYF	TRAV16D/DV11*01	TRAJ12*01	TRBV13-1*01	TRBJ2-7*01	SIINFEKL		0.9999996423721312	0.1696508	0.44195116	0.9533333333333334	0.2742342948913574	0.0046106884256005	0.82902706	0.0193	0.52887726	0.98968047	0.3156933	0.47832656	0.2455298	-22.95914077758789
857	SIINFDKL	B13	1.9175665399239543	0	H2-Kb	CAMREGTGGYKVVF	CASSDGTGHEQYF	TRAV16D/DV11*01	TRAJ12*01	TRBV13-1*01	TRBJ2-7*01	SIINFEKL		0.9999992847442628	0.3527276	0.4437673	0.9733333333333334	0.247782900929451	0.0045145987533032	0.48632285	0.0198	0.67159724	0.99936086	0.28178182	0.041892592	0.2872142	-19.041645050048828
858	SIINFFKL	B13	1.118580456054753	0	H2-Kb	CAMREGTGGYKVVF	CASSDGTGHEQYF	TRAV16D/DV11*01	TRAJ12*01	TRBV13-1*01	TRBJ2-7*01	SIINFEKL		0.9999990463256836	0.33815897	0.43745893	0.95	0.2314312309026718	0.006027974653989	0.8377063	0.9875	0.4657941	0.99563885	0.37837797	0.05982363	0.6860159	-20.45782852172852
859	SIINFGKL	B13	1.837667908526236	0	H2-Kb	CAMREGTGGYKVVF	CASSDGTGHEQYF	TRAV16D/DV11*01	TRAJ12*01	TRBV13-1*01	TRBJ2-7*01	SIINFEKL		0.9999997615814208	0.21079558	0.45816427	0.9733333333333334	0.2340704202651977	0.0041960566304624	0.7923391	0.028	0.7089472	0.9994434	0.42388305	0.029592449	0.42146215	-24.21589088439941
860	SIINFHKL	B13	1.1385551330798478	0	H2-Kb	CAMREGTGGYKVVF	CASSDGTGHEQYF	TRAV16D/DV11*01	TRAJ12*01	TRBV13-1*01	TRBJ2-7*01	SIINFEKL		0.9999985694885254	0.2181862	0.44536677	0.9766666666666668	0.3634909689426422	0.0040667448192834	0.8181265	0.0298	0.4693589	0.9987434	0.30443624	0.068301946	0.27319816	-28.19158935546875
861	SIINFIKL	B13	0.6991127754463878	0	H2-Kb	CAMREGTGGYKVVF	CASSDGTGHEQYF	TRAV16D/DV11*01	TRAJ12*01	TRBV13-1*01	TRBJ2-7*01	SIINFEKL		0.9999997615814208	0.18323682	0.4542986	0.9333333333333332	0.2659478783607483	0.0044673071242868	0.8466979	0.0243	0.6568997	0.98506284	0.4146781	0.09541846	0.4382618	-16.88211441040039
862	SIINFKKL	B13	19.255564030637263	0	H2-Kb	CAMREGTGGYKVVF	CASSDGTGHEQYF	TRAV16D/DV11*01	TRAJ12*01	TRBV13-1*01	TRBJ2-7*01	SIINFEKL		0.9999996423721312	0.38853034	0.45942587	0.9766666666666668	0.2319938987493515	0.003205229062587	0.5889479	0.0358	0.64026856	0.998788	0.38327184	0.15769844	0.24122308	-25.05790138244629
863	SIINFLKL	B13	0.9188339926144486	0	H2-Kb	CAMREGTGGYKVVF	CASSDGTGHEQYF	TRAV16D/DV11*01	TRAJ12*01	TRBV13-1*01	TRBJ2-7*01	SIINFEKL		1.0	0.29348937	0.45445913	0.93	0.2956158518791199	0.0053424956277012	0.8461585	0.0055	0.6590524	0.9758618	0.38200006	0.043932337	0.33049652	-19.95500373840332
864	SIINFMKL	B13	1.0786311787072242	0	H2-Kb	CAMREGTGGYKVVF	CASSDGTGHEQYF	TRAV16D/DV11*01	TRAJ12*01	TRBV13-1*01	TRBJ2-7*01	SIINFEKL		0.9999998807907104	0.16068186	0.44102627	0.9433333333333334	0.3079889118671417	0.005686467513442	0.8379692	0.0241	0.65693736	0.93822086	0.38759226	0.104175694	0.22845091	-21.765430450439453
865	SIINFNKL	B13	0.7071026615969582	0	H2-Kb	CAMREGTGGYKVVF	CASSDGTGHEQYF	TRAV16D/DV11*01	TRAJ12*01	TRBV13-1*01	TRBJ2-7*01	SIINFEKL		0.9999996423721312	0.17996946	0.45297655	0.97	0.1045014187693595	0.0058373729698359	0.8089545	0.0237	0.73118967	0.99824506	0.41719747	0.058399357	0.29144102	-20.505908966064453
866	SIINFPKL	B13	3.1959442587741447	0	H2-Kb	CAMREGTGGYKVVF	CASSDGTGHEQYF	TRAV16D/DV11*01	TRAJ12*01	TRBV13-1*01	TRBJ2-7*01	SIINFEKL		0.9999988079071044	0.22354358	0.4403672	0.97	0.2348217815160751	0.0040975799784064	0.7900458	0.0151	0.6559578	0.9974557	0.38522816	0.3662077	0.21340819	-22.467449188232425
867	SIINFQKL	B13	0.938808592936882	0	H2-Kb	CAMREGTGGYKVVF	CASSDGTGHEQYF	TRAV16D/DV11*01	TRAJ12*01	TRBV13-1*01	TRBJ2-7*01	SIINFEKL		0.9999995231628418	0.402909	0.4315169	0.9766666666666668	0.3131514489650726	0.0053379009477794	0.77583385	0.0253	0.6292966	0.99666876	0.35959527	0.04147607	0.37158263	-20.775365829467773
868	SIINFRKL	B13	0.755041825095057	0	H2-Kb	CAMREGTGGYKVVF	CASSDGTGHEQYF	TRAV16D/DV11*01	TRAJ12*01	TRBV13-1*01	TRBJ2-7*01	SIINFEKL		0.9999995231628418	0.18613978	0.46050474	0.97	0.3784563541412353	0.0067021711729466	0.5196246	0.0279	0.63364744	0.99931645	0.35682186	0.059814468	0.58274394	-22.905242919921875
869	SIINFSKL	B13	1.2943574144486691	0	H2-Kb	CAMREGTGGYKVVF	CASSDGTGHEQYF	TRAV16D/DV11*01	TRAJ12*01	TRBV13-1*01	TRBJ2-7*01	SIINFEKL		0.9999997615814208	0.25432506	0.4549171	0.98	0.2487968504428863	0.0046398285776376	0.8468425	0.0246	0.6766578	0.9961333	0.37739322	0.045018125	0.20793058	-23.042213439941406
870	SIINFTKL	B13	1.258403041825095	0	H2-Kb	CAMREGTGGYKVVF	CASSDGTGHEQYF	TRAV16D/DV11*01	TRAJ12*01	TRBV13-1*01	TRBJ2-7*01	SIINFEKL		0.9999980926513672	0.23212554	0.45044515	0.9766666666666668	0.4165101945400238	0.0044956686906516	0.8121603	0.0258	0.38507974	0.9901982	0.35439202	0.16726647	0.21961638	-22.65641593933105
871	SIINFVKL	B13	1.1984790874524711	0	H2-Kb	CAMREGTGGYKVVF	CASSDGTGHEQYF	TRAV16D/DV11*01	TRAJ12*01	TRBV13-1*01	TRBJ2-7*01	SIINFEKL		0.9999998807907104	0.20762509	0.459539	0.9366666666666666	0.2047365009784698	0.0052441996522247	0.8102877	0.1474	0.7211875	0.9895827	0.4032883	0.069500364	0.1971485	-21.39899635314941
872	SIINFWKL	B13	1.3582762735452472	0	H2-Kb	CAMREGTGGYKVVF	CASSDGTGHEQYF	TRAV16D/DV11*01	TRAJ12*01	TRBV13-1*01	TRBJ2-7*01	SIINFEKL		0.9999979734420776	0.1883765	0.4405012	0.95	0.2045089304447174	0.0056850118562579	0.84611315	0.024	0.6011748	0.99941033	0.42226684	0.06503163	0.5245191	-23.342378616333008
873	SIINFYKL	B13	1.5979720910357416	0	H2-Kb	CAMREGTGGYKVVF	CASSDGTGHEQYF	TRAV16D/DV11*01	TRAJ12*01	TRBV13-1*01	TRBJ2-7*01	SIINFEKL		0.9999992847442628	0.30749577	0.43909264	0.9466666666666668	0.1313306838274002	0.0048219445161521	0.80619204	0.608	0.30426228	0.9987142	0.33796254	0.07434491	0.21788241	-23.48421287536621
874	SIINFEAL	B13	22.77110266159696	0	H2-Kb	CAMREGTGGYKVVF	CASSDGTGHEQYF	TRAV16D/DV11*01	TRAJ12*01	TRBV13-1*01	TRBJ2-7*01	SIINFEKL		0.9999979734420776	0.3437311	0.44444785	0.9466666666666668	0.1392108052968979	0.0034691982436925	0.33043173	0.0192	0.60031307	0.98533773	0.2472094	0.057075914	0.18513887	-20.54668426513672
875	SIINFECL	B13	43.424892243127	0	H2-Kb	CAMREGTGGYKVVF	CASSDGTGHEQYF	TRAV16D/DV11*01	TRAJ12*01	TRBV13-1*01	TRBJ2-7*01	SIINFEKL		1.0	0.25632218	0.43457964	0.93	0.1554454863071441	0.0036572567187249	0.2895733	0.0045	0.5395192	0.95469296	0.28204507	0.09796174	0.18187107	-24.36452865600586
876	SIINFEDL	B13	3.3956907222144483	0	H2-Kb	CAMREGTGGYKVVF	CASSDGTGHEQYF	TRAV16D/DV11*01	TRAJ12*01	TRBV13-1*01	TRBJ2-7*01	SIINFEKL		0.999984860420227	0.24131009	0.43900883	0.9733333333333334	0.166174441576004	0.0037595655303448	0.6930479	0.004	0.43204352	0.99592066	0.25943345	0.018706601	0.2885393	-22.4121322631836
877	SIINFEEL	B13	3.555487985009886	0	H2-Kb	CAMREGTGGYKVVF	CASSDGTGHEQYF	TRAV16D/DV11*01	TRAJ12*01	TRBV13-1*01	TRBJ2-7*01	SIINFEKL		0.999996781349182	0.21871054	0.43873614	0.9833333333333332	0.1391693502664566	0.0031797452829778	0.73470205	0.0101	0.37118566	0.99225473	0.24188666	0.037805222	0.24271801	-21.685245513916016
878	SIINFEFL	B13	38.27143216708137	0	H2-Kb	CAMREGTGGYKVVF	CASSDGTGHEQYF	TRAV16D/DV11*01	TRAJ12*01	TRBV13-1*01	TRBJ2-7*01	SIINFEKL		0.9999994039535522	0.32212812	0.43559703	0.9366666666666666	0.1782976537942886	0.0058019431307911	0.2890768	0.0042	0.55455804	0.9725503	0.35174674	0.17266089	0.53797376	-20.36268615722656
879	SIINFEGL	B13	14.861140684410646	0	H2-Kb	CAMREGTGGYKVVF	CASSDGTGHEQYF	TRAV16D/DV11*01	TRAJ12*01	TRBV13-1*01	TRBJ2-7*01	SIINFEKL		0.999982476234436	0.22276746	0.4457522	0.95	0.1681572794914245	0.0039675426669418	0.45299983	0.0595	0.57686263	0.9977021	0.29197994	0.019553605	0.2931189	-18.63461685180664
880	SIINFEHL	B13	13.582762965560455	0	H2-Kb	CAMREGTGGYKVVF	CASSDGTGHEQYF	TRAV16D/DV11*01	TRAJ12*01	TRBV13-1*01	TRBJ2-7*01	SIINFEKL		0.9999768733978271	0.17872755	0.44461948	0.96	0.1768148690462112	0.0032451120205223	0.35405156	0.005	0.62027436	0.9970521	0.3180804	0.037636284	0.25394586	-22.465538024902344
881	SIINFEIL	B13	41.50732570320304	0	H2-Kb	CAMREGTGGYKVVF	CASSDGTGHEQYF	TRAV16D/DV11*01	TRAJ12*01	TRBV13-1*01	TRBJ2-7*01	SIINFEKL		0.9999974966049194	0.15891784	0.44228673	0.9233333333333332	0.1911491155624389	0.0035807313397526	0.40342405	0.0126	0.54236704	0.9703263	0.29323375	0.48382986	0.45987302	-18.781707763671875
882	SIINFELL	B13	99.07427148507983	1	H2-Kb	CAMREGTGGYKVVF	CASSDGTGHEQYF	TRAV16D/DV11*01	TRAJ12*01	TRBV13-1*01	TRBJ2-7*01	SIINFEKL		0.999998927116394	0.3031261	0.44521248	0.92	0.2197441458702087	0.0035511150490492	0.37874794	0.0088	0.6233167	0.9804714	0.33000267	0.20412916	0.30673862	-16.703107833862305
883	SIINFEML	B13	135.028644108654	1	H2-Kb	CAMREGTGGYKVVF	CASSDGTGHEQYF	TRAV16D/DV11*01	TRAJ12*01	TRBV13-1*01	TRBJ2-7*01	SIINFEKL		0.9999998807907104	0.22606258	0.4411742	0.9433333333333334	0.1659059673547744	0.0038515198975801	0.22851278	0.0038	0.47470957	0.9897324	0.31698617	0.14442176	0.2660035	-23.52851676940918
884	SIINFENL	B13	36.03427125497186	0	H2-Kb	CAMREGTGGYKVVF	CASSDGTGHEQYF	TRAV16D/DV11*01	TRAJ12*01	TRBV13-1*01	TRBJ2-7*01	SIINFEKL		0.9999985694885254	0.22522643	0.44630274	0.9733333333333334	0.136083498597145	0.0032606250606477	0.5218067	0.0046	0.64214563	0.9893146	0.37864783	0.06293258	0.23419215	-19.872243881225582
885	SIINFEPL	B13	1.7178199997809886	0	H2-Kb	CAMREGTGGYKVVF	CASSDGTGHEQYF	TRAV16D/DV11*01	TRAJ12*01	TRBV13-1*01	TRBJ2-7*01	SIINFEKL		0.9999996423721312	0.219163	0.44658577	0.97	0.1635485142469406	0.003167851595208	0.33769906	0.0046	0.4711302	0.9975039	0.2921091	0.04272712	0.18728393	-23.265792846679688
886	SIINFEQL	B13	27.96451201499012	0	H2-Kb	CAMREGTGGYKVVF	CASSDGTGHEQYF	TRAV16D/DV11*01	TRAJ12*01	TRBV13-1*01	TRBJ2-7*01	SIINFEKL		0.9999939203262328	0.26715934	0.44442368	0.97	0.1647681295871734	0.0035434763412922	0.46794832	0.0043	0.6095123	0.99422455	0.31573826	0.38100368	0.19646175	-19.77227020263672
887	SIINFERL	B13	31.12050699641673	0	H2-Kb	CAMREGTGGYKVVF	CASSDGTGHEQYF	TRAV16D/DV11*01	TRAJ12*01	TRBV13-1*01	TRBJ2-7*01	SIINFEKL		0.9999997615814208	0.18164219	0.45581204	0.9733333333333334	0.1840718388557434	0.0038902559317648	0.49440545	0.0044	0.6092379	0.99710524	0.28690287	0.04061127	0.17265138	-18.89441680908203
888	SIINFESL	B13	32.03934091232852	0	H2-Kb	CAMREGTGGYKVVF	CASSDGTGHEQYF	TRAV16D/DV11*01	TRAJ12*01	TRBV13-1*01	TRBJ2-7*01	SIINFEKL		0.9999992847442628	0.22705059	0.4428438	0.9666666666666668	0.1893793791532516	0.0034116194583475	0.37809855	0.0037	0.61204207	0.9793108	0.3338337	0.050716706	0.16039574	-21.507612228393555
889	SIINFETL	B13	32.39888463856426	0	H2-Kb	CAMREGTGGYKVVF	CASSDGTGHEQYF	TRAV16D/DV11*01	TRAJ12*01	TRBV13-1*01	TRBJ2-7*01	SIINFEKL		0.9999890327453612	0.23240331	0.44519216	0.9466666666666668	0.224562406539917	0.003848326858133	0.20413274	0.2471	0.61669123	0.8954184	0.28677997	0.05926758	0.35344645	-25.66079902648925
890	SIINFEVL	B13	65.27716098881216	1	H2-Kb	CAMREGTGGYKVVF	CASSDGTGHEQYF	TRAV16D/DV11*01	TRAJ12*01	TRBV13-1*01	TRBJ2-7*01	SIINFEKL		0.9999991655349731	0.29977527	0.44127962	0.93	0.1500189155340194	0.0033952326048165	0.37570047	0.0157	0.6578844	0.943457	0.29229736	0.12741889	0.32687286	-21.53104019165039
891	SIINFEWL	B13	39.9093536121673	0	H2-Kb	CAMREGTGGYKVVF	CASSDGTGHEQYF	TRAV16D/DV11*01	TRAJ12*01	TRBV13-1*01	TRBJ2-7*01	SIINFEKL		0.9999995231628418	0.23995574	0.44569182	0.94	0.1431014537811279	0.0031884447671473	0.13785236	0.0038	0.6181487	0.88232166	0.32225347	0.50120586	0.39413437	-22.16976547241211
892	SIINFEYL	B13	6.152192623355133	0	H2-Kb	CAMREGTGGYKVVF	CASSDGTGHEQYF	TRAV16D/DV11*01	TRAJ12*01	TRBV13-1*01	TRBJ2-7*01	SIINFEKL		0.9999983310699464	0.1735975	0.44910416	0.9533333333333334	0.1332335472106933	0.0038472958840429	0.18188575	0.0046	0.5919485	0.99108696	0.3492948	0.37567395	0.23764144	-19.912729263305664
893	SIINFEKA	B13	7.1509252473673	0	H2-Kb	CAMREGTGGYKVVF	CASSDGTGHEQYF	TRAV16D/DV11*01	TRAJ12*01	TRBV13-1*01	TRBJ2-7*01	SIINFEKL		0.9999964237213136	0.32689863	0.4237656	0.9466666666666668	0.2078809887170791	0.0042180307209491	0.6227124	0.1052	0.6033754	0.9975804	0.29810664	0.014335702	0.13307168	-19.562862396240234
894	SIINFEKC	B13	104.6671733818403	1	H2-Kb	CAMREGTGGYKVVF	CASSDGTGHEQYF	TRAV16D/DV11*01	TRAJ12*01	TRBV13-1*01	TRBJ2-7*01	SIINFEKL		0.9999189376831056	0.19961411	0.43997854	0.97	0.1574531644582748	0.0041749896481633	0.5399898	0.0052	0.62550604	0.99658734	0.35670304	0.013683008	0.12146365	-22.39038848876953
895	SIINFEKD	B13	73.02732570320305	1	H2-Kb	CAMREGTGGYKVVF	CASSDGTGHEQYF	TRAV16D/DV11*01	TRAJ12*01	TRBV13-1*01	TRBJ2-7*01	SIINFEKL		0.9999984502792358	0.2344769	0.43006214	0.96	0.2014884501695633	0.0042093754746019	0.88117313	0.1008	0.38406983	0.9496217	0.21983145	0.051148627	0.29700676	-19.12187385559082
896	SIINFEKE	B13	67.15477817468593	1	H2-Kb	CAMREGTGGYKVVF	CASSDGTGHEQYF	TRAV16D/DV11*01	TRAJ12*01	TRBV13-1*01	TRBJ2-7*01	SIINFEKL		0.9999969005584716	0.20437591	0.42569575	0.9733333333333334	0.1642604619264602	0.003005462931469	0.8677026	0.008	0.6561512	0.81214774	0.23633663	0.005258759	0.29930022	-20.60327339172364
897	SIINFEKF	B13	5.952446159914829	0	H2-Kb	CAMREGTGGYKVVF	CASSDGTGHEQYF	TRAV16D/DV11*01	TRAJ12*01	TRBV13-1*01	TRBJ2-7*01	SIINFEKL		0.9999892711639404	0.21601605	0.43545702	0.9766666666666668	0.14339379966259	0.0034202032256871	0.40252143	0.0502	0.5475028	0.6560996	0.33556864	0.028979685	0.5405159	-16.480567932128906
898	SIINFEKG	B13	37.99178707224335	0	H2-Kb	CAMREGTGGYKVVF	CASSDGTGHEQYF	TRAV16D/DV11*01	TRAJ12*01	TRBV13-1*01	TRBJ2-7*01	SIINFEKL		0.9999964237213136	0.15715463	0.43458146	0.9566666666666668	0.1479667276144027	0.0044333734549582	0.60940397	0.0695	0.36427557	0.9921534	0.31076825	0.078464285	0.36886474	-20.871644973754883
899	SIINFEKH	B13	30.081825095057035	0	H2-Kb	CAMREGTGGYKVVF	CASSDGTGHEQYF	TRAV16D/DV11*01	TRAJ12*01	TRBV13-1*01	TRBJ2-7*01	SIINFEKL		0.9999961853027344	0.17048122	0.4419774	0.97	0.1484782695770263	0.0037761398125439	0.7920863	0.081	0.58091795	0.4818655	0.31025922	0.092148855	0.18920729	-15.964597702026367
900	SIINFEKI	B13	31.280304182509504	0	H2-Kb	CAMREGTGGYKVVF	CASSDGTGHEQYF	TRAV16D/DV11*01	TRAJ12*01	TRBV13-1*01	TRBJ2-7*01	SIINFEKL		0.9999954700469972	0.15974993	0.43655482	0.9766666666666668	0.1789400577545166	0.0031320222187787	0.46731	0.0072	0.63152415	0.9994923	0.31388044	0.013344012	0.35882837	-15.76022243499756
901	SIINFEKK	B13	14.182002509286692	0	H2-Kb	CAMREGTGGYKVVF	CASSDGTGHEQYF	TRAV16D/DV11*01	TRAJ12*01	TRBV13-1*01	TRBJ2-7*01	SIINFEKL		0.9999815225601196	0.19708084	0.44802818	0.96	0.2374248057603836	0.0049133538268506	0.8517418	0.1753	0.53384405	0.94215953	0.37109166	0.0065084123	0.47303694	-18.34733963012696
902	SIINFEKM	B13	14.861140684410646	0	H2-Kb	CAMREGTGGYKVVF	CASSDGTGHEQYF	TRAV16D/DV11*01	TRAJ12*01	TRBV13-1*01	TRBJ2-7*01	SIINFEKL		0.9999988079071044	0.24489035	0.4453726	0.97	0.1569832414388656	0.0048317895270884	0.52090406	0.0834	0.43930972	0.9952073	0.32708317	0.02616329	0.1807618	-13.910127639770508
903	SIINFEKN	B13	94.67984790874524	1	H2-Kb	CAMREGTGGYKVVF	CASSDGTGHEQYF	TRAV16D/DV11*01	TRAJ12*01	TRBV13-1*01	TRBJ2-7*01	SIINFEKL		0.9999816417694092	0.17581369	0.44243658	0.9666666666666668	0.197826474905014	0.0037201917730271	0.7798198	0.0089	0.6227608	0.98958313	0.32637405	0.06562401	0.27779508	-20.80099296569824
904	SIINFEKP	B13	72.06854243324106	1	H2-Kb	CAMREGTGGYKVVF	CASSDGTGHEQYF	TRAV16D/DV11*01	TRAJ12*01	TRBV13-1*01	TRBJ2-7*01	SIINFEKL		0.9997915625572203	0.19326475	0.44978255	0.9633333333333334	0.1580006182193756	0.0044857305474579	0.69756365	0.1144	0.6170962	0.7571933	0.2763573	0.018685615	0.124221526	-24.20668601989746
905	SIINFEKQ	B13	7.790114068441064	0	H2-Kb	CAMREGTGGYKVVF	CASSDGTGHEQYF	TRAV16D/DV11*01	TRAJ12*01	TRBV13-1*01	TRBJ2-7*01	SIINFEKL		0.9999918937683104	0.17893974	0.4344289	0.9666666666666668	0.1517593562602996	0.003918953705579	0.77307874	0.1124	0.7005999	0.82901007	0.29881713	0.014765244	0.3141413	-17.826000213623047
906	SIINFEKR	B13	62.52065908767148	1	H2-Kb	CAMREGTGGYKVVF	CASSDGTGHEQYF	TRAV16D/DV11*01	TRAJ12*01	TRBV13-1*01	TRBJ2-7*01	SIINFEKL		0.9999972581863404	0.15997964	0.442739	0.97	0.1670078635215759	0.0033749404828995	0.8551617	0.1123	0.55036736	0.895416	0.3353538	0.041990828	0.14626421	-27.358125686645508
907	SIINFEKS	B13	64.79776935383117	1	H2-Kb	CAMREGTGGYKVVF	CASSDGTGHEQYF	TRAV16D/DV11*01	TRAJ12*01	TRBV13-1*01	TRBJ2-7*01	SIINFEKL		0.9999991655349731	0.16652955	0.44237602	0.96	0.2215117663145065	0.0042841620743274	0.667083	0.0871	0.691764	0.9916933	0.31754377	0.026596898	0.11633201	-20.87618637084961
908	SIINFEKT	B13	10.4267680608365	0	H2-Kb	CAMREGTGGYKVVF	CASSDGTGHEQYF	TRAV16D/DV11*01	TRAJ12*01	TRBV13-1*01	TRBJ2-7*01	SIINFEKL		0.9999616146087646	0.20803766	0.42889622	0.96	0.2017539739608764	0.0035516482312232	0.62633204	0.1067	0.59358656	0.9959061	0.29767242	0.07259695	0.33973506	-18.361087799072266
909	SIINFEKV	B13	12.384283878107984	0	H2-Kb	CAMREGTGGYKVVF	CASSDGTGHEQYF	TRAV16D/DV11*01	TRAJ12*01	TRBV13-1*01	TRBJ2-7*01	SIINFEKL		0.99999737739563	0.18679357	0.44897726	0.9866666666666668	0.1750513464212417	0.0046163508668541	0.49485216	0.0246	0.7050252	0.99964803	0.3025836	0.020418242	0.30998388	-14.782362937927246
910	SIINFEKW	B13	13.343067148069965	0	H2-Kb	CAMREGTGGYKVVF	CASSDGTGHEQYF	TRAV16D/DV11*01	TRAJ12*01	TRBV13-1*01	TRBJ2-7*01	SIINFEKL		0.9999921321868896	0.22664653	0.4387814	0.9733333333333334	0.1382920742034912	0.0026255033444613	0.33388633	0.1055	0.5382386	0.17917362	0.28967756	0.034828186	0.38547477	-20.04953384399414
911	SIINFEKY	B13	25.60750319413536	0	H2-Kb	CAMREGTGGYKVVF	CASSDGTGHEQYF	TRAV16D/DV11*01	TRAJ12*01	TRBV13-1*01	TRBJ2-7*01	SIINFEKL		0.999997615814209	0.15876868	0.44478998	0.98	0.1418120265007019	0.0053726979531347	0.40506107	0.1029	0.65058815	0.41669974	0.31982267	0.45742488	0.16331187	-23.964693069458008
912	AIINFEKL	G6	10.94946499441651	0	H2-Kb	CAVTPGGSNAKLTF	CASSRQGGDNNQAPLF	TRAV9D-3*01	TRAJ42*01	TRBV12-2*01	TRBJ1-5*01	SIINFEKL		0.9999980926513672	0.16397421	0.42950535	0.97	1.0763124009827152e-05	0.100244864821434	0.67162985	0.0112	0.6450469	0.9987426	0.59394294	0.00067456195	0.42202595	-22.71257400512696
913	CIINFEKL	G6	8.454650203625837	0	H2-Kb	CAVTPGGSNAKLTF	CASSRQGGDNNQAPLF	TRAV9D-3*01	TRAJ42*01	TRBV12-2*01	TRBJ1-5*01	SIINFEKL		0.999996781349182	0.22391486	0.43045318	0.9566666666666668	5.182237509870902e-05	0.0353676415979862	0.6639354	0.0111	0.6891715	0.9998959	0.6942748	0.00036042163	0.42488438	-28.8148193359375
914	DIINFEKL	G6	6.652839485351915	0	H2-Kb	CAVTPGGSNAKLTF	CASSRQGGDNNQAPLF	TRAV9D-3*01	TRAJ42*01	TRBV12-2*01	TRBJ1-5*01	SIINFEKL		0.9999006986618042	0.13904147	0.44299543	0.9633333333333334	0.000201665883651	0.0360870510339736	0.5890232	0.0114	0.67006934	0.9913779	0.6266494	1.8899376e-05	0.45659965	-25.992870330810547
915	EIINFEKL	G6	4.019423880057894	0	H2-Kb	CAVTPGGSNAKLTF	CASSRQGGDNNQAPLF	TRAV9D-3*01	TRAJ42*01	TRBV12-2*01	TRBJ1-5*01	SIINFEKL		0.9999990463256836	0.1358786	0.43763936	0.9733333333333334	9.666469225066977e-08	0.0402438454329967	0.569438	0.0113	0.7208314	0.98430574	0.65679276	0.0035860962	0.37982732	-31.71354484558105
916	FIINFEKL	G6	7.553744909354063	0	H2-Kb	CAVTPGGSNAKLTF	CASSRQGGDNNQAPLF	TRAV9D-3*01	TRAJ42*01	TRBV12-2*01	TRBJ1-5*01	SIINFEKL		0.999931573867798	0.1062757	0.4262988	0.97	0.0015472045633941	0.0343842804431915	0.7519452	0.011	0.6582628	0.99897516	0.6385366	0.00021268163	0.70817757	-32.78520965576172
917	GIINFEKL	G6	3.950123472806219	0	H2-Kb	CAVTPGGSNAKLTF	CASSRQGGDNNQAPLF	TRAV9D-3*01	TRAJ42*01	TRBV12-2*01	TRBJ1-5*01	SIINFEKL		0.9999710321426392	0.15213715	0.43662065	0.9633333333333334	0.0105567825958132	0.0640177279710769	0.64548695	0.0115	0.63564885	0.9996364	0.5753711	3.0706615e-05	0.1480745	-28.694316864013672
918	HIINFEKL	G6	3.6729218437995184	0	H2-Kb	CAVTPGGSNAKLTF	CASSRQGGDNNQAPLF	TRAV9D-3*01	TRAJ42*01	TRBV12-2*01	TRBJ1-5*01	SIINFEKL		0.9999953508377076	0.1286754	0.44733816	0.9666666666666668	0.0004192914057057	0.0352183394134044	0.7077914	0.0112	0.6373277	0.9993688	0.54599047	0.0024086952	0.45143983	-20.768531799316406
919	IIINFEKL	G6	15.31539104046315	0	H2-Kb	CAVTPGGSNAKLTF	CASSRQGGDNNQAPLF	TRAV9D-3*01	TRAJ42*01	TRBV12-2*01	TRBJ1-5*01	SIINFEKL		0.9999778270721436	0.16002426	0.44907013	0.9833333333333332	0.000318472564686	0.0458087436854839	0.7468887	0.0115	0.703701	0.99730444	0.5736581	4.7353486e-05	0.58058804	-34.457984924316406
920	KIINFEKL	G6	41.649547482594485	0	H2-Kb	CAVTPGGSNAKLTF	CASSRQGGDNNQAPLF	TRAV9D-3*01	TRAJ42*01	TRBV12-2*01	TRBJ1-5*01	SIINFEKL		0.999956488609314	0.11526769	0.44912127	0.9766666666666668	0.0005648491205647	0.0963609740138053	0.48565724	0.011	0.51579356	0.99770844	0.61201525	9.55074e-05	0.34316134	-31.935914993286133
921	LIINFEKL	G6	50.86650216598875	1	H2-Kb	CAVTPGGSNAKLTF	CASSRQGGDNNQAPLF	TRAV9D-3*01	TRAJ42*01	TRBV12-2*01	TRBJ1-5*01	SIINFEKL		0.9999984502792358	0.19681588	0.44675282	0.9866666666666668	0.0009593372815288	0.0516704022884368	0.7334864	0.011	0.71422255	0.9962301	0.5774437	0.00015295914	0.41923285	-28.17872810363769
922	MIINFEKL	G6	4.781728359826319	0	H2-Kb	CAVTPGGSNAKLTF	CASSRQGGDNNQAPLF	TRAV9D-3*01	TRAJ42*01	TRBV12-2*01	TRBJ1-5*01	SIINFEKL		0.9999955892562866	0.1574491	0.42876026	0.9866666666666668	0.0010334438411518	0.0262301061302423	0.66313267	0.0114	0.6488318	0.99524355	0.6035671	0.00034192213	0.38928044	-25.520952224731445
923	NIINFEKL	G6	4.019423880057894	0	H2-Kb	CAVTPGGSNAKLTF	CASSRQGGDNNQAPLF	TRAV9D-3*01	TRAJ42*01	TRBV12-2*01	TRBJ1-5*01	SIINFEKL		0.9999980926513672	0.29187813	0.44005582	0.96	2.37522385759803e-06	0.0584975965321064	0.71490484	0.0112	0.43789402	0.9971283	0.61919	0.0003381509	0.3812984	-25.169395446777344
924	PIINFEKL	G6	24.87884776011579	0	H2-Kb	CAVTPGGSNAKLTF	CASSRQGGDNNQAPLF	TRAV9D-3*01	TRAJ42*01	TRBV12-2*01	TRBJ1-5*01	SIINFEKL		0.9999986886978148	0.1650257	0.44662827	0.9766666666666668	2.206574208685197e-05	0.0195981338620185	0.6091699	0.0113	0.62373614	0.99937975	0.6906867	6.456689e-05	0.36255953	-37.04535675048828
925	QIINFEKL	G6	7.0686419288619655	0	H2-Kb	CAVTPGGSNAKLTF	CASSRQGGDNNQAPLF	TRAV9D-3*01	TRAJ42*01	TRBV12-2*01	TRBJ1-5*01	SIINFEKL		0.9999115467071532	0.088565975	0.43605286	0.9766666666666668	0.0028199660591781	0.1018779352307319	0.7362633	0.0112	0.565037	0.9778835	0.61070615	0.0009201611	0.28267413	-33.30392074584961
926	RIINFEKL	G6	27.65086430964353	0	H2-Kb	CAVTPGGSNAKLTF	CASSRQGGDNNQAPLF	TRAV9D-3*01	TRAJ42*01	TRBV12-2*01	TRBJ1-5*01	SIINFEKL		0.999945878982544	0.21313658	0.43846297	0.98	0.000619072059635	0.0817271620035171	0.5727692	0.0114	0.5131774	0.9947103	0.553307	0.0014114999	0.16740808	-36.495079040527344
927	TIINFEKL	G6	3.742222251051194	0	H2-Kb	CAVTPGGSNAKLTF	CASSRQGGDNNQAPLF	TRAV9D-3*01	TRAJ42*01	TRBV12-2*01	TRBJ1-5*01	SIINFEKL		0.9998812675476074	0.13001387	0.44222665	0.99	0.0006163395009934	0.0470729582011699	0.57326514	0.0113	0.3241048	0.9863107	0.6480189	0.00023043113	0.59731305	-27.29920959472656
928	VIINFEKL	G6	18.364609089267223	0	H2-Kb	CAVTPGGSNAKLTF	CASSRQGGDNNQAPLF	TRAV9D-3*01	TRAJ42*01	TRBV12-2*01	TRBJ1-5*01	SIINFEKL		0.9999587535858154	0.26923522	0.44572228	0.9866666666666668	0.0014924817951396	0.10980986058712	0.7180832	0.0113	0.6063794	0.99734634	0.5759856	6.8615436e-06	0.42577696	-25.25915908813477
929	WIINFEKL	G6	6.098436227338516	0	H2-Kb	CAVTPGGSNAKLTF	CASSRQGGDNNQAPLF	TRAV9D-3*01	TRAJ42*01	TRBV12-2*01	TRBJ1-5*01	SIINFEKL		0.9999982118606568	0.13647372	0.43412605	0.9766666666666668	4.78488482258399e-06	0.0318126678466796	0.67995024	0.0113	0.59641623	0.99960864	0.6741913	1.6853508e-06	0.5899928	-26.422679901123047
930	YIINFEKL	G6	2.6334156052940223	0	H2-Kb	CAVTPGGSNAKLTF	CASSRQGGDNNQAPLF	TRAV9D-3*01	TRAJ42*01	TRBV12-2*01	TRBJ1-5*01	SIINFEKL		0.9999958276748656	0.09816243	0.43937933	0.9733333333333334	0.0012256959453225	0.0131820691749453	0.7130107	0.0113	0.72669244	0.99811435	0.57040536	0.0013031996	0.37811834	-28.435470581054688
931	SAINFEKL	G6	5.128230525815065	0	H2-Kb	CAVTPGGSNAKLTF	CASSRQGGDNNQAPLF	TRAV9D-3*01	TRAJ42*01	TRBV12-2*01	TRBJ1-5*01	SIINFEKL		0.9999819993972778	0.17077479	0.4410162	0.9766666666666668	0.1301080882549286	0.0944213271141052	0.65077764	0.011	0.47868982	0.14296064	0.66013074	1.3203405e-06	0.14848031	-19.94186210632324
932	SCINFEKL	G6	4.019423880057894	0	H2-Kb	CAVTPGGSNAKLTF	CASSRQGGDNNQAPLF	TRAV9D-3*01	TRAJ42*01	TRBV12-2*01	TRBJ1-5*01	SIINFEKL		0.9960076808929444	0.09260517	0.43901095	0.98	0.5710657835006714	0.05009725689888	0.5946181	0.0114	0.710047	0.7008338	0.6745175	0.0011097012	0.15004942	-27.294906616210938
933	SDINFEKL	G6	6.930041114358617	0	H2-Kb	CAVTPGGSNAKLTF	CASSRQGGDNNQAPLF	TRAV9D-3*01	TRAJ42*01	TRBV12-2*01	TRBJ1-5*01	SIINFEKL		0.9999265670776368	0.15485166	0.46293306	0.9766666666666668	0.8073124289512634	0.0438212156295776	0.69819385	0.0105	0.49136633	0.025275648	0.70710075	6.836345e-05	0.54983497	-28.014209747314453
934	SEINFEKL	G6	7.623045316605737	0	H2-Kb	CAVTPGGSNAKLTF	CASSRQGGDNNQAPLF	TRAV9D-3*01	TRAJ42*01	TRBV12-2*01	TRBJ1-5*01	SIINFEKL		0.999510645866394	0.12522404	0.44901493	0.9833333333333332	0.4864667952060699	0.0632089078426361	0.70931315	0.0115	0.7202475	0.26550835	0.71961176	0.00023927976	0.6062959	-33.19395065307617
935	SFINFEKL	G6	3.811522658302868	0	H2-Kb	CAVTPGGSNAKLTF	CASSRQGGDNNQAPLF	TRAV9D-3*01	TRAJ42*01	TRBV12-2*01	TRBJ1-5*01	SIINFEKL		0.9981275200843812	0.10077763	0.45634878	0.9866666666666668	2.784472417260985e-05	0.0514814853668212	0.65979546	0.0419	0.45790106	0.99998724	0.67313325	6.8086236e-05	0.72055596	-20.218482971191406
936	SGINFEKL	G6	4.851028767077994	0	H2-Kb	CAVTPGGSNAKLTF	CASSRQGGDNNQAPLF	TRAV9D-3*01	TRAJ42*01	TRBV12-2*01	TRBJ1-5*01	SIINFEKL		0.9999910593032836	0.091818765	0.45716995	0.9733333333333334	0.0003452755627222	0.0388653613626956	0.75116634	0.0114	0.66643435	0.05160612	0.6945319	0.00045926103	0.25350285	-21.85871124267578
937	SHINFEKL	G6	4.365925916316269	0	H2-Kb	CAVTPGGSNAKLTF	CASSRQGGDNNQAPLF	TRAV9D-3*01	TRAJ42*01	TRBV12-2*01	TRBJ1-5*01	SIINFEKL		0.9999947547912598	0.09716464	0.43469584	0.9766666666666668	0.0060806279070675	0.0386686250567436	0.7588326	0.0103	0.6632892	0.91438884	0.6790441	0.0047123963	0.5784329	-25.690128326416016
938	SKINFEKL	G6	9.286255220376308	0	H2-Kb	CAVTPGGSNAKLTF	CASSRQGGDNNQAPLF	TRAV9D-3*01	TRAJ42*01	TRBV12-2*01	TRBJ1-5*01	SIINFEKL		0.999927282333374	0.11630516	0.45664212	0.9833333333333332	0.5157061219215393	0.1209718659520149	0.36348456	0.0109	0.67475605	0.18763864	0.7073751	0.00043914703	0.6736207	-25.084857940673828
939	SLINFEKL	G6	4.158024694561243	0	H2-Kb	CAVTPGGSNAKLTF	CASSRQGGDNNQAPLF	TRAV9D-3*01	TRAJ42*01	TRBV12-2*01	TRBJ1-5*01	SIINFEKL		0.9658894538879396	0.14232987	0.44186857	0.98	0.0022475060541182	0.0654358640313148	0.5968658	0.0116	0.6590439	0.9983562	0.642813	2.6161905e-08	0.454742	-17.781707763671875
940	SMINFEKL	G6	3.603621436547843	0	H2-Kb	CAVTPGGSNAKLTF	CASSRQGGDNNQAPLF	TRAV9D-3*01	TRAJ42*01	TRBV12-2*01	TRBJ1-5*01	SIINFEKL		0.9899707436561584	0.090984896	0.44559163	0.9833333333333332	0.0002204730262747	0.0242057461291551	0.62067705	0.0195	0.75029796	0.9935945	0.67344314	6.801245e-05	0.26351932	-17.899337768554688
941	SNINFEKL	G6	5.405432154821765	0	H2-Kb	CAVTPGGSNAKLTF	CASSRQGGDNNQAPLF	TRAV9D-3*01	TRAJ42*01	TRBV12-2*01	TRBJ1-5*01	SIINFEKL		0.9999786615371704	0.116564155	0.43222034	0.9866666666666668	0.9289410710334778	0.0619176551699638	0.7953598	0.011	0.6790973	0.067423165	0.7208289	4.3962386e-06	0.538981	-18.48432159423828
942	SPINFEKL	G6	5.544032969325116	0	H2-Kb	CAVTPGGSNAKLTF	CASSRQGGDNNQAPLF	TRAV9D-3*01	TRAJ42*01	TRBV12-2*01	TRBJ1-5*01	SIINFEKL		0.9996286630630492	0.07090915	0.46179757	0.9766666666666668	0.0100086368620395	0.020132403820753	0.77230495	0.0111	0.63214064	0.11988771	0.72665274	0.00049146416	0.14622441	-31.786977767944336
943	SQINFEKL	G6	4.296625509064595	0	H2-Kb	CAVTPGGSNAKLTF	CASSRQGGDNNQAPLF	TRAV9D-3*01	TRAJ42*01	TRBV12-2*01	TRBJ1-5*01	SIINFEKL		0.9999620914459229	0.13503653	0.45086432	0.9833333333333332	0.0002308328985236	0.0990450680255889	0.8040265	0.0128	0.65306836	0.21856984	0.6897859	8.252111e-06	0.59602433	-22.63700485229492
944	SRINFEKL	G6	2.702716012545697	0	H2-Kb	CAVTPGGSNAKLTF	CASSRQGGDNNQAPLF	TRAV9D-3*01	TRAJ42*01	TRBV12-2*01	TRBJ1-5*01	SIINFEKL		0.9999380111694336	0.11677586	0.43927154	0.9833333333333332	0.0134319756180047	0.0720081776380539	0.12611519	0.0118	0.68387353	0.5707267	0.67747784	0.00024104978	0.17669038	-26.68222045898437
945	SSINFEKL	G6	1.940411532777272	0	H2-Kb	CAVTPGGSNAKLTF	CASSRQGGDNNQAPLF	TRAV9D-3*01	TRAJ42*01	TRBV12-2*01	TRBJ1-5*01	SIINFEKL		0.99995219707489	0.102519356	0.4544051	0.9833333333333332	0.8912366628646851	0.0632419437170028	0.67727214	0.0106	0.3910782	0.07553169	0.7163291	7.845382e-05	0.16991916	-21.23469924926757
946	STINFEKL	G6	5.128230525815065	0	H2-Kb	CAVTPGGSNAKLTF	CASSRQGGDNNQAPLF	TRAV9D-3*01	TRAJ42*01	TRBV12-2*01	TRBJ1-5*01	SIINFEKL		0.9996989965438844	0.15039429	0.45292056	0.98	0.9065239429473876	0.0370894968509674	0.7922643	0.0111	0.7344351	0.43503618	0.7021437	5.7082784e-06	0.6196419	-22.72057342529297
947	SVINFEKL	G6	4.9203291743296695	0	H2-Kb	CAVTPGGSNAKLTF	CASSRQGGDNNQAPLF	TRAV9D-3*01	TRAJ42*01	TRBV12-2*01	TRBJ1-5*01	SIINFEKL		0.9989804625511168	0.13631718	0.44154787	0.9866666666666668	0.0153902657330036	0.1157546266913414	0.556604	0.011	0.6623264	0.97871614	0.6346645	0.00050166395	0.42843962	-14.667040824890137
948	SWINFEKL	G6	3.118518585786118	0	H2-Kb	CAVTPGGSNAKLTF	CASSRQGGDNNQAPLF	TRAV9D-3*01	TRAJ42*01	TRBV12-2*01	TRBJ1-5*01	SIINFEKL		0.999278485774994	0.09328664	0.44377738	0.98	2.3591552235302515e-05	0.0374553240835666	0.44509965	0.011	0.28243375	0.99918175	0.7523162	0.00015657574	0.6840921	-26.099628448486328
949	SYINFEKL	G6	4.781728359826319	0	H2-Kb	CAVTPGGSNAKLTF	CASSRQGGDNNQAPLF	TRAV9D-3*01	TRAJ42*01	TRBV12-2*01	TRBJ1-5*01	SIINFEKL		0.999975562095642	0.1287268	0.45973638	0.9766666666666668	0.0015347002772614	0.0159657057374715	0.6101746	0.0193	0.62770844	0.99970424	0.64000857	1.4314797e-05	0.33577672	-25.580989837646484
950	SIANFEKL	G6	5.613333376576791	0	H2-Kb	CAVTPGGSNAKLTF	CASSRQGGDNNQAPLF	TRAV9D-3*01	TRAJ42*01	TRBV12-2*01	TRBJ1-5*01	SIINFEKL		0.999980926513672	0.5764614	0.41676578	0.9433333333333334	0.0693232119083404	0.0540587306022644	0.52892715	0.0116	0.41890422	0.98675156	0.7660175	0.00034454922	0.14806165	-23.040359497070312
951	SICNFEKL	G6	4.9203291743296695	0	H2-Kb	CAVTPGGSNAKLTF	CASSRQGGDNNQAPLF	TRAV9D-3*01	TRAJ42*01	TRBV12-2*01	TRBJ1-5*01	SIINFEKL		0.9999663829803468	0.33396015	0.434103	0.97	0.0656067505478859	0.0500039532780647	0.528323	0.0113	0.4127192	0.99507797	0.7255241	0.008811201	0.14988251	-29.05172538757324
952	SIDNFEKL	G6	4.019423880057894	0	H2-Kb	CAVTPGGSNAKLTF	CASSRQGGDNNQAPLF	TRAV9D-3*01	TRAJ42*01	TRBV12-2*01	TRBJ1-5*01	SIINFEKL		0.9994372725486756	0.27795687	0.46849048	0.93	0.3254091143608093	0.0482502803206443	0.47117853	0.0118	0.3203446	0.51085085	0.8347483	0.0013376857	0.5439854	-24.023605346679688
953	SIENFEKL	G6	6.652839485351915	0	H2-Kb	CAVTPGGSNAKLTF	CASSRQGGDNNQAPLF	TRAV9D-3*01	TRAJ42*01	TRBV12-2*01	TRBJ1-5*01	SIINFEKL		0.9998956918716432	0.22950865	0.46644634	0.9266666666666666	0.781308650970459	0.0548347979784011	0.49891314	0.0115	0.5451234	0.26800814	0.7823679	4.500196e-05	0.6312808	-26.577754974365234
954	SIFNFEKL	G6	8.801152239884212	0	H2-Kb	CAVTPGGSNAKLTF	CASSRQGGDNNQAPLF	TRAV9D-3*01	TRAJ42*01	TRBV12-2*01	TRBJ1-5*01	SIINFEKL		0.999829649925232	0.22507608	0.45442054	0.9633333333333334	1.0215040674665944e-05	0.0586592890322208	0.4507607	0.0036	0.51691324	0.9826237	0.643996	0.0037136744	0.73235387	-22.525724411010746
955	SIGNFEKL	G6	3.811522658302868	0	H2-Kb	CAVTPGGSNAKLTF	CASSRQGGDNNQAPLF	TRAV9D-3*01	TRAJ42*01	TRBV12-2*01	TRBJ1-5*01	SIINFEKL		0.9998927116394044	0.16109104	0.4459127	0.9566666666666668	0.0010400677565485	0.0286086741834878	0.53894585	0.0103	0.63676655	0.9969017	0.7167809	0.0078834025	0.24167511	-25.82144927978516
956	SIHNFEKL	G6	4.851028767077994	0	H2-Kb	CAVTPGGSNAKLTF	CASSRQGGDNNQAPLF	TRAV9D-3*01	TRAJ42*01	TRBV12-2*01	TRBJ1-5*01	SIINFEKL		0.9996034502983092	0.2109679	0.4546326	0.9533333333333334	0.0007362554897554	0.0369933731853961	0.8738158	0.0111	0.49517432	0.5938388	0.7275827	0.0001386077	0.5820319	-32.27228164672852
957	SIKNFEKL	G6	4.64312754532297	0	H2-Kb	CAVTPGGSNAKLTF	CASSRQGGDNNQAPLF	TRAV9D-3*01	TRAJ42*01	TRBV12-2*01	TRBJ1-5*01	SIINFEKL		0.9999161958694458	0.23026672	0.44663644	0.94	0.2293231785297393	0.0455328412353992	0.8575925	0.0131	0.6017919	0.6940988	0.76669824	0.24738519	0.68036854	-26.847936630249023
958	SILNFEKL	G6	15.59259266946985	0	H2-Kb	CAVTPGGSNAKLTF	CASSRQGGDNNQAPLF	TRAV9D-3*01	TRAJ42*01	TRBV12-2*01	TRBJ1-5*01	SIINFEKL		0.9999943971633912	0.32615903	0.44829193	0.9833333333333332	0.0001298067218158	0.0389233715832233	0.58771944	0.0108	0.3242314	0.98613656	0.7027981	2.659033e-06	0.45943195	-18.32608413696289
959	SIMNFEKL	G6	7.830946538360763	0	H2-Kb	CAVTPGGSNAKLTF	CASSRQGGDNNQAPLF	TRAV9D-3*01	TRAJ42*01	TRBV12-2*01	TRBJ1-5*01	SIINFEKL		0.999722421169281	0.2526814	0.43289408	0.96	0.0001256560790352	0.0268794372677803	0.48643678	0.0221	0.6564615	0.96785486	0.71664226	0.0001316294	0.25837794	-19.7902946472168
960	SINNFEKL	G6	3.0492181785344434	0	H2-Kb	CAVTPGGSNAKLTF	CASSRQGGDNNQAPLF	TRAV9D-3*01	TRAJ42*01	TRBV12-2*01	TRBJ1-5*01	SIINFEKL		0.9999943971633912	0.17522538	0.44088072	0.9466666666666668	0.4203892350196838	0.0585810579359531	0.8580519	0.011	0.47734028	0.8165269	0.7580868	0.0006715197	0.5081504	-18.128007888793945
961	SIPNFEKL	G6	3.465020622044493	0	H2-Kb	CAVTPGGSNAKLTF	CASSRQGGDNNQAPLF	TRAV9D-3*01	TRAJ42*01	TRBV12-2*01	TRBJ1-5*01	SIINFEKL		0.9999959468841552	0.13446754	0.45933053	0.9466666666666668	0.0045151561498641	0.0261140931397676	0.7849318	0.0132	0.5742727	0.9804412	0.7782489	5.862793e-05	0.1453378	-27.55085563659668
962	SIQNFEKL	G6	3.257119400289468	0	H2-Kb	CAVTPGGSNAKLTF	CASSRQGGDNNQAPLF	TRAV9D-3*01	TRAJ42*01	TRBV12-2*01	TRBJ1-5*01	SIINFEKL		0.9995341300964355	0.193866	0.45012233	0.9466666666666668	0.0002927006571553	0.0650345161557197	0.8592869	0.0124	0.5714065	0.53202814	0.744048	5.8771006e-05	0.61480695	-20.125577926635746
963	SIRNFEKL	G6	1.8433909885710007	0	H2-Kb	CAVTPGGSNAKLTF	CASSRQGGDNNQAPLF	TRAV9D-3*01	TRAJ42*01	TRBV12-2*01	TRBJ1-5*01	SIINFEKL		0.999996542930603	0.16476122	0.45740348	0.9433333333333334	0.0215086787939071	0.0650008022785186	0.7645384	0.0119	0.6345822	0.7353582	0.7317915	0.00041035475	0.19922656	-28.530345916748047
964	SISNFEKL	G6	3.0492181785344434	0	H2-Kb	CAVTPGGSNAKLTF	CASSRQGGDNNQAPLF	TRAV9D-3*01	TRAJ42*01	TRBV12-2*01	TRBJ1-5*01	SIINFEKL		0.9999988079071044	0.14995565	0.42641273	0.9366666666666666	0.5290846228599548	0.0551407672464847	0.57717794	0.0112	0.60985017	0.9584962	0.7558024	7.754919e-05	0.17327525	-19.11091995239257
965	SITNFEKL	G6	4.781728359826319	0	H2-Kb	CAVTPGGSNAKLTF	CASSRQGGDNNQAPLF	TRAV9D-3*01	TRAJ42*01	TRBV12-2*01	TRBJ1-5*01	SIINFEKL		0.9997896552085876	0.3131279	0.42090565	0.9366666666666666	0.1973741054534912	0.041129931807518	0.48013794	0.0115	0.68186086	0.97317445	0.739319	0.1850797	0.60031617	-24.712173461914062
966	SIVNFEKL	G6	19.81991777128277	0	H2-Kb	CAVTPGGSNAKLTF	CASSRQGGDNNQAPLF	TRAV9D-3*01	TRAJ42*01	TRBV12-2*01	TRBJ1-5*01	SIINFEKL		0.9998475313186646	0.37696007	0.43437767	0.98	0.0627518445253372	0.0680342316627502	0.5856841	0.0115	0.5824003	0.99414957	0.66725856	2.4224997e-05	0.49907854	-18.69913101196289
967	SIWNFEKL	G6	4.64312754532297	0	H2-Kb	CAVTPGGSNAKLTF	CASSRQGGDNNQAPLF	TRAV9D-3*01	TRAJ42*01	TRBV12-2*01	TRBJ1-5*01	SIINFEKL		0.9999947547912598	0.30762598	0.44230708	0.98	9.161184607364705e-06	0.056878488510847	0.33240858	0.0114	0.5921592	0.99907947	0.7359338	0.0001488084	0.67496	-36.30687713623047
968	SIYNFEKL	G6	4.573827138071295	0	H2-Kb	CAVTPGGSNAKLTF	CASSRQGGDNNQAPLF	TRAV9D-3*01	TRAJ42*01	TRBV12-2*01	TRBJ1-5*01	SIINFEKL		0.9999982118606568	0.13965523	0.45709747	0.96	0.0067977886646986	0.0191655717790126	0.35821572	0.2632	0.5612142	0.89580715	0.754881	1.4146298e-06	0.31283975	-23.00534439086914
969	SIIAFEKL	G6	4.227325101812919	0	H2-Kb	CAVTPGGSNAKLTF	CASSRQGGDNNQAPLF	TRAV9D-3*01	TRAJ42*01	TRBV12-2*01	TRBJ1-5*01	SIINFEKL		0.9999512434005736	0.1531211	0.42215094	0.9766666666666668	7.912665751064196e-06	0.0262056626379489	0.5784405	0.0519	0.6228826	0.8075708	0.62668943	0.0480215	0.18242417	-23.7124252319336
970	SIICFEKL	G6	2.979917641552398	0	H2-Kb	CAVTPGGSNAKLTF	CASSRQGGDNNQAPLF	TRAV9D-3*01	TRAJ42*01	TRBV12-2*01	TRBJ1-5*01	SIINFEKL		0.9995168447494508	0.11318198	0.42505586	0.98	0.0063524576835334	0.0362549871206283	0.5082661	0.0525	0.40459362	0.97003776	0.6601186	0.00028352442	0.16196449	-21.546924591064453
971	SIIDFEKL	G6	4.504526730819619	0	H2-Kb	CAVTPGGSNAKLTF	CASSRQGGDNNQAPLF	TRAV9D-3*01	TRAJ42*01	TRBV12-2*01	TRBJ1-5*01	SIINFEKL		0.9976885318756104	0.11827402	0.4378894	0.9833333333333332	0.0007389491074718	0.0329609587788581	0.7591696	0.053	0.6858428	0.99727654	0.7890438	0.0101057775	0.59286785	-26.55971908569336
972	SIIEFEKL	G6	2.979917641552398	0	H2-Kb	CAVTPGGSNAKLTF	CASSRQGGDNNQAPLF	TRAV9D-3*01	TRAJ42*01	TRBV12-2*01	TRBJ1-5*01	SIINFEKL		0.9999898672103882	0.11678465	0.4405445	0.9866666666666668	0.0109861297532916	0.0418325662612915	0.7091249	0.0379	0.5247654	0.9882268	0.72696733	0.0034958306	0.5000021	-19.23902702331543
973	SIIFFEKL	G6	3.395720214792819	0	H2-Kb	CAVTPGGSNAKLTF	CASSRQGGDNNQAPLF	TRAV9D-3*01	TRAJ42*01	TRBV12-2*01	TRBJ1-5*01	SIINFEKL		0.99908709526062	0.18413578	0.4277064	0.97	2.407196734566241e-05	0.0407181568443775	0.42501596	0.0488	0.35576487	0.99745977	0.57898474	0.0019216586	0.74010044	-22.78041076660156
974	SIIGFEKL	G6	4.019423880057894	0	H2-Kb	CAVTPGGSNAKLTF	CASSRQGGDNNQAPLF	TRAV9D-3*01	TRAJ42*01	TRBV12-2*01	TRBJ1-5*01	SIINFEKL		0.9999817609786988	0.15615274	0.43832973	0.9733333333333334	0.0001088441713363	0.0220879726111888	0.8142654	0.9737	0.520193	0.93055296	0.59433246	2.3494606e-05	0.183742	-29.62102127075196
975	SIIHFEKL	G6	4.64312754532297	0	H2-Kb	CAVTPGGSNAKLTF	CASSRQGGDNNQAPLF	TRAV9D-3*01	TRAJ42*01	TRBV12-2*01	TRBJ1-5*01	SIINFEKL		0.99999737739563	0.09059096	0.43245798	0.98	0.0002012517506955	0.0380694866180419	0.71514696	0.0525	0.5581011	0.98672134	0.6695277	0.00046297614	0.5167975	-24.68550109863281
976	SIIIFEKL	G6	4.573827138071295	0	H2-Kb	CAVTPGGSNAKLTF	CASSRQGGDNNQAPLF	TRAV9D-3*01	TRAJ42*01	TRBV12-2*01	TRBJ1-5*01	SIINFEKL		0.9999903440475464	0.081049114	0.43455434	0.9766666666666668	0.0004915634635835	0.0212560854852199	0.48918352	0.022	0.40556628	0.9693179	0.5412197	3.056533e-05	0.5126343	-24.55077362060547
977	SIIKFEKL	G6	7.0686419288619655	0	H2-Kb	CAVTPGGSNAKLTF	CASSRQGGDNNQAPLF	TRAV9D-3*01	TRAJ42*01	TRBV12-2*01	TRBJ1-5*01	SIINFEKL		0.9997794032096864	0.08140617	0.43613505	0.99	0.0013701524585485	0.0290949195623397	0.8464205	0.051	0.31204015	0.9853313	0.7410933	0.00069755426	0.30190212	-23.472206115722656
978	SIILFEKL	G6	4.781728359826319	0	H2-Kb	CAVTPGGSNAKLTF	CASSRQGGDNNQAPLF	TRAV9D-3*01	TRAJ42*01	TRBV12-2*01	TRBJ1-5*01	SIINFEKL		0.9999779462814332	0.09409534	0.4292445	0.9766666666666668	1.83538122655591e-05	0.0358511283993721	0.49367043	0.0102	0.6140938	0.9834207	0.57922316	0.004675128	0.40205857	-15.77157211303711
979	SIIMFEKL	G6	2.910617234300722	0	H2-Kb	CAVTPGGSNAKLTF	CASSRQGGDNNQAPLF	TRAV9D-3*01	TRAJ42*01	TRBV12-2*01	TRBJ1-5*01	SIINFEKL		0.9999970197677612	0.094253734	0.42726308	0.97	9.471479643252678e-06	0.0312776379287242	0.45912397	0.0234	0.65167195	0.95404506	0.5623383	1.3987027e-05	0.19687085	-26.464231491088867
980	SIIPFEKL	G6	3.326419807541144	0	H2-Kb	CAVTPGGSNAKLTF	CASSRQGGDNNQAPLF	TRAV9D-3*01	TRAJ42*01	TRBV12-2*01	TRBJ1-5*01	SIINFEKL		0.9999786615371704	0.08134477	0.43181556	0.9866666666666668	0.0039827143773436	0.0385152250528335	0.7179313	0.0418	0.6991968	0.88321185	0.6097745	2.1634298e-05	0.18324937	-22.34057235717773
981	SIIQFEKL	G6	2.1483127545322973	0	H2-Kb	CAVTPGGSNAKLTF	CASSRQGGDNNQAPLF	TRAV9D-3*01	TRAJ42*01	TRBV12-2*01	TRBJ1-5*01	SIINFEKL		0.9997532963752748	0.10803587	0.43126455	0.99	0.0001615815417608	0.030906343832612	0.59933585	0.0437	0.5937832	0.9693606	0.6720947	0.00049998	0.42707017	-24.264835357666016
982	SIIRFEKL	G6	4.296625509064595	0	H2-Kb	CAVTPGGSNAKLTF	CASSRQGGDNNQAPLF	TRAV9D-3*01	TRAJ42*01	TRBV12-2*01	TRBJ1-5*01	SIINFEKL		0.9998712539672852	0.090984546	0.4387939	0.99	0.0036056563258171	0.0300440564751625	0.77014846	0.0471	0.7139742	0.99568	0.6828387	0.0032176296	0.41696742	-30.552892684936523
983	SIISFEKL	G6	3.257119400289468	0	H2-Kb	CAVTPGGSNAKLTF	CASSRQGGDNNQAPLF	TRAV9D-3*01	TRAJ42*01	TRBV12-2*01	TRBJ1-5*01	SIINFEKL		0.9991750121116638	0.101443216	0.43406942	0.9866666666666668	0.0004290092329028	0.0427148342132568	0.68668324	0.0113	0.487858	0.9722935	0.6541273	0.000148962	0.1641075	-22.78156280517578
984	SIITFEKL	G6	3.950123472806219	0	H2-Kb	CAVTPGGSNAKLTF	CASSRQGGDNNQAPLF	TRAV9D-3*01	TRAJ42*01	TRBV12-2*01	TRBJ1-5*01	SIINFEKL		0.9996819496154784	0.17305385	0.43724144	0.98	1.7743439457262866e-05	0.0228027906268835	0.6499844	0.0037	0.7335626	0.9859499	0.6621142	0.4004743	0.5141301	-23.174560546875
985	SIIVFEKL	G6	3.257119400289468	0	H2-Kb	CAVTPGGSNAKLTF	CASSRQGGDNNQAPLF	TRAV9D-3*01	TRAJ42*01	TRBV12-2*01	TRBJ1-5*01	SIINFEKL		0.99994158744812	0.14904226	0.43020335	0.98	0.0003644357784651	0.0332913920283317	0.46870667	0.0479	0.48015445	0.96733594	0.4969265	0.0041823513	0.36702368	-27.087791442871094
986	SIIWFEKL	G6	2.4948147907906724	0	H2-Kb	CAVTPGGSNAKLTF	CASSRQGGDNNQAPLF	TRAV9D-3*01	TRAJ42*01	TRBV12-2*01	TRBJ1-5*01	SIINFEKL		0.999451458454132	0.08682515	0.43743145	0.9633333333333334	2.135381919288193e-06	0.0332775674760341	0.3283653	0.1159	0.6927533	0.99852145	0.7300191	0.00036351694	0.68910265	-24.29363250732422
987	SIIYFEKL	G6	2.356213976287322	0	H2-Kb	CAVTPGGSNAKLTF	CASSRQGGDNNQAPLF	TRAV9D-3*01	TRAJ42*01	TRBV12-2*01	TRBJ1-5*01	SIINFEKL		0.9999665021896362	0.0993052	0.4484912	0.9766666666666668	0.0023048422299325	0.0367519073188304	0.44966257	0.1209	0.68402106	0.9970448	0.62965125	0.0026678233	0.3630933	-28.99633407592773
988	SIINAEKL	G6	6.444938263596891	0	H2-Kb	CAVTPGGSNAKLTF	CASSRQGGDNNQAPLF	TRAV9D-3*01	TRAJ42*01	TRBV12-2*01	TRBJ1-5*01	SIINFEKL		0.9999998807907104	0.07285037	0.4614818	0.9433333333333334	0.2787544131278991	0.043028388172388	0.60936266	0.0039	0.6870351	0.94499224	0.4762874	0.00017979299	0.40634012	-22.08570098876953
989	SIINCEKL	G6	10.25646092189976	0	H2-Kb	CAVTPGGSNAKLTF	CASSRQGGDNNQAPLF	TRAV9D-3*01	TRAJ42*01	TRBV12-2*01	TRBJ1-5*01	SIINFEKL		0.9999998807907104	0.07742404	0.42991182	0.9733333333333334	0.5663752555847168	0.036154206842184	0.47116253	0.0038	0.6770356	0.9567137	0.66110593	8.9731344e-05	0.46670043	-20.558956146240234
990	SIINDEKL	G6	5.266831340318415	0	H2-Kb	CAVTPGGSNAKLTF	CASSRQGGDNNQAPLF	TRAV9D-3*01	TRAJ42*01	TRBV12-2*01	TRBJ1-5*01	SIINFEKL		0.99999737739563	0.089072384	0.42953092	0.9666666666666668	0.7038030624389648	0.0354157537221908	0.40954965	0.004	0.7550125	0.9651364	0.7570361	0.037947554	0.2704132	-23.22558212280273
991	SIINEEKL	G6	7.137942465844013	0	H2-Kb	CAVTPGGSNAKLTF	CASSRQGGDNNQAPLF	TRAV9D-3*01	TRAJ42*01	TRBV12-2*01	TRBJ1-5*01	SIINFEKL		0.9999996423721312	0.07923853	0.43146956	0.9666666666666668	0.8512940406799316	0.032048050314188	0.35369426	0.0208	0.6973106	0.9933869	0.7025996	0.00016431356	0.24778812	-22.914730072021484
992	SIINGEKL	G6	3.326419807541144	0	H2-Kb	CAVTPGGSNAKLTF	CASSRQGGDNNQAPLF	TRAV9D-3*01	TRAJ42*01	TRBV12-2*01	TRBJ1-5*01	SIINFEKL		0.9999997615814208	0.097357266	0.42922154	0.98	0.0018893858650699	0.0364202819764614	0.48158446	0.0186	0.6605438	0.94586307	0.63211983	0.0009961568	0.61434865	-30.8730697631836
993	SIINHEKL	G6	6.652839485351915	0	H2-Kb	CAVTPGGSNAKLTF	CASSRQGGDNNQAPLF	TRAV9D-3*01	TRAJ42*01	TRBV12-2*01	TRBJ1-5*01	SIINFEKL		0.9999972581863404	0.07053048	0.44209504	0.9633333333333334	0.0001369548408547	0.0317550152540206	0.36693388	0.0037	0.6805457	0.9920823	0.6740856	5.109343e-05	0.2634606	-31.238142013549805
994	SIINIEKL	G6	4.435226323567944	0	H2-Kb	CAVTPGGSNAKLTF	CASSRQGGDNNQAPLF	TRAV9D-3*01	TRAJ42*01	TRBV12-2*01	TRBJ1-5*01	SIINFEKL		0.9999998807907104	0.08674032	0.43998817	0.9833333333333332	0.0030664093792438	0.0411507524549961	0.66714364	0.0056	0.7106867	0.98542476	0.5732914	0.0007999582	0.35755888	-25.654346466064453
995	SIINKEKL	G6	4.781728359826319	0	H2-Kb	CAVTPGGSNAKLTF	CASSRQGGDNNQAPLF	TRAV9D-3*01	TRAJ42*01	TRBV12-2*01	TRBJ1-5*01	SIINFEKL		0.9999943971633912	0.097353496	0.42780817	0.9666666666666668	0.2770161032676697	0.0371787436306476	0.5500695	0.0136	0.34777355	0.9925689	0.6798022	3.1296888e-05	0.4252862	-36.74970245361328
996	SIINLEKL	G6	16.14699592748325	0	H2-Kb	CAVTPGGSNAKLTF	CASSRQGGDNNQAPLF	TRAV9D-3*01	TRAJ42*01	TRBV12-2*01	TRBJ1-5*01	SIINFEKL		0.9999984502792358	0.08724701	0.43075034	0.9833333333333332	5.781919389846735e-05	0.0367552749812603	0.6213286	0.0036	0.7520403	0.99504495	0.575923	9.780516e-06	0.4329067	-23.26172637939453
997	SIINMEKL	G6	22.522633783828464	0	H2-Kb	CAVTPGGSNAKLTF	CASSRQGGDNNQAPLF	TRAV9D-3*01	TRAJ42*01	TRBV12-2*01	TRBJ1-5*01	SIINFEKL		0.9999997615814208	0.076360255	0.42668885	0.9766666666666668	0.0035791595000773	0.0417275130748748	0.50236154	0.0231	0.60469675	0.9957111	0.6009436	0.00013854257	0.43612137	-23.96178436279297
998	SIINNEKL	G6	5.058929988833019	0	H2-Kb	CAVTPGGSNAKLTF	CASSRQGGDNNQAPLF	TRAV9D-3*01	TRAJ42*01	TRBV12-2*01	TRBJ1-5*01	SIINFEKL		1.0	0.07580523	0.43606278	0.9666666666666668	0.2637801170349121	0.0419249981641769	0.29596826	0.004	0.2933422	0.8924457	0.6499703	2.7486185e-05	0.27143952	-31.079429626464844
999	SIINPEKL	G6	4.573827138071295	0	H2-Kb	CAVTPGGSNAKLTF	CASSRQGGDNNQAPLF	TRAV9D-3*01	TRAJ42*01	TRBV12-2*01	TRBJ1-5*01	SIINFEKL		1.0	0.08020319	0.44200292	0.9466666666666668	0.0095950681716203	0.0343366041779518	0.3088792	0.004	0.6494281	0.9823363	0.5382645	3.2444597e-05	0.49999058	-28.928529739379883
1000	SIINQEKL	G6	34.373004202247124	0	H2-Kb	CAVTPGGSNAKLTF	CASSRQGGDNNQAPLF	TRAV9D-3*01	TRAJ42*01	TRBV12-2*01	TRBJ1-5*01	SIINFEKL		0.999984860420227	0.08244059	0.42730942	0.96	0.0044319173321127	0.0447282046079635	0.296606	0.0045	0.45733517	0.9984809	0.6304524	2.3224354e-06	0.26834676	-21.164024353027344
1001	SIINREKL	G6	4.158024694561243	0	H2-Kb	CAVTPGGSNAKLTF	CASSRQGGDNNQAPLF	TRAV9D-3*01	TRAJ42*01	TRBV12-2*01	TRBJ1-5*01	SIINFEKL		0.9999995231628418	0.07287846	0.43144932	0.9633333333333334	0.0810497924685478	0.0524116940796375	0.45908123	0.0043	0.3996164	0.98843855	0.58210725	0.00023406105	0.3643484	-32.80235290527344
1002	SIINSEKL	G6	6.098436227338516	0	H2-Kb	CAVTPGGSNAKLTF	CASSRQGGDNNQAPLF	TRAV9D-3*01	TRAJ42*01	TRBV12-2*01	TRBJ1-5*01	SIINFEKL		0.9999994039535522	0.06915861	0.43982816	0.96	0.5137301683425903	0.0339748226106166	0.26829466	0.0038	0.27018714	0.94146	0.56578547	1.1406596e-06	0.44703528	-24.382083892822266
1003	SIINTEKL	G6	2.979917641552398	0	H2-Kb	CAVTPGGSNAKLTF	CASSRQGGDNNQAPLF	TRAV9D-3*01	TRAJ42*01	TRBV12-2*01	TRBJ1-5*01	SIINFEKL		0.996100664138794	0.07432699	0.44847763	0.9333333333333332	0.0187603831291198	0.0434397719800472	0.28399795	0.0037	0.5770296	0.90010065	0.57259387	0.00017742037	0.3272627	-21.78401565551757
1004	SIINVEKL	G6	1.9473415994485133	0	H2-Kb	CAVTPGGSNAKLTF	CASSRQGGDNNQAPLF	TRAV9D-3*01	TRAJ42*01	TRBV12-2*01	TRBJ1-5*01	SIINFEKL		0.9999985694885254	0.084920935	0.45337352	0.9833333333333332	0.1502245664596557	0.051507718861103	0.6457621	0.1746	0.64217186	0.9639202	0.5343442	0.0010631619	0.42461607	-20.910261154174805
1005	SIINWEKL	G6	4.435226323567944	0	H2-Kb	CAVTPGGSNAKLTF	CASSRQGGDNNQAPLF	TRAV9D-3*01	TRAJ42*01	TRBV12-2*01	TRBJ1-5*01	SIINFEKL		0.9999946355819702	0.084674016	0.42876855	0.9666666666666668	0.000609767390415	0.043051354587078	0.24630158	0.0039	0.6177846	0.9991324	0.7338472	0.0001161425	0.7231922	-32.53068542480469
1006	SIINYEKL	G6	9.70205766388636	0	H2-Kb	CAVTPGGSNAKLTF	CASSRQGGDNNQAPLF	TRAV9D-3*01	TRAJ42*01	TRBV12-2*01	TRBJ1-5*01	SIINFEKL		0.9999998807907104	0.07650006	0.4334779	0.98	0.0180758852511644	0.0372913219034671	0.27126077	0.0039	0.609447	0.9961584	0.70148563	0.047514338	0.36002827	-27.017152786254883
1007	SIINFAKL	G6	12.196872454677033	0	H2-Kb	CAVTPGGSNAKLTF	CASSRQGGDNNQAPLF	TRAV9D-3*01	TRAJ42*01	TRBV12-2*01	TRBJ1-5*01	SIINFEKL		0.9999693632125854	0.10244094	0.43436164	0.9566666666666668	0.0016223089769482	0.0390859730541706	0.54930824	0.0038	0.69930196	0.9915558	0.39210904	0.00035345243	0.18588342	-20.921066284179688
1008	SIINFCKL	G6	3.5343210292961684	0	H2-Kb	CAVTPGGSNAKLTF	CASSRQGGDNNQAPLF	TRAV9D-3*01	TRAJ42*01	TRBV12-2*01	TRBJ1-5*01	SIINFEKL		0.9982287287712096	0.08475822	0.44385514	0.9566666666666668	0.0003558378084562	0.0319333001971244	0.60526294	0.0038	0.49642152	0.9833467	0.57738227	1.9641284e-05	0.16757496	-21.2202091217041
1009	SIINFDKL	G6	46.36197543516913	0	H2-Kb	CAVTPGGSNAKLTF	CASSRQGGDNNQAPLF	TRAV9D-3*01	TRAJ42*01	TRBV12-2*01	TRBJ1-5*01	SIINFEKL		0.9997976422309875	0.15051432	0.4443585	0.98	0.0004623265413101	0.0313496366143226	0.67293084	0.0037	0.72242284	0.9989623	0.6582744	6.215123e-05	0.4449179	-19.436214447021484
1010	SIINFFKL	G6	15.384691447714824	0	H2-Kb	CAVTPGGSNAKLTF	CASSRQGGDNNQAPLF	TRAV9D-3*01	TRAJ42*01	TRBV12-2*01	TRBJ1-5*01	SIINFEKL		0.99982351064682	0.14443493	0.44097167	0.9566666666666668	0.0007070605643093	0.0474490597844123	0.5367499	0.9537	0.426562	0.992936	0.43290865	0.0013773607	0.74551785	-21.43661880493164
1011	SIINFGKL	G6	8.523950610877513	0	H2-Kb	CAVTPGGSNAKLTF	CASSRQGGDNNQAPLF	TRAV9D-3*01	TRAJ42*01	TRBV12-2*01	TRBJ1-5*01	SIINFEKL		0.9999759197235109	0.092396736	0.46260732	0.9766666666666668	0.0008200242882594	0.0269671231508255	0.60706586	0.004	0.7077308	0.9990963	0.494043	0.00073885545	0.19231854	-21.604209899902344
1012	SIINFHKL	G6	8.316049389122487	0	H2-Kb	CAVTPGGSNAKLTF	CASSRQGGDNNQAPLF	TRAV9D-3*01	TRAJ42*01	TRBV12-2*01	TRBJ1-5*01	SIINFEKL		0.9949303269386292	0.10329441	0.44554394	0.9833333333333332	0.0001447786926291	0.0317650735378265	0.35860038	0.0035	0.6865791	0.99796057	0.51464623	3.865045e-05	0.5384109	-25.562145233154297
1013	SIINFIKL	G6	5.405432154821765	0	H2-Kb	CAVTPGGSNAKLTF	CASSRQGGDNNQAPLF	TRAV9D-3*01	TRAJ42*01	TRBV12-2*01	TRBJ1-5*01	SIINFEKL		0.999897003173828	0.08222752	0.4581027	0.95	0.0007510965806432	0.0348396822810173	0.58056957	0.0043	0.6015525	0.9759637	0.5046776	0.18400063	0.4028598	-17.430782318115234
1014	SIINFKKL	G6	3.811522658302868	0	H2-Kb	CAVTPGGSNAKLTF	CASSRQGGDNNQAPLF	TRAV9D-3*01	TRAJ42*01	TRBV12-2*01	TRBJ1-5*01	SIINFEKL		0.9999419450759888	0.1629836	0.4562041	0.9866666666666668	0.0011459602974355	0.0235351305454969	0.76661474	0.0036	0.6552267	0.99803305	0.6183914	0.002941004	0.17138241	-24.03106689453125
1015	SIINFLKL	G6	3.257119400289468	0	H2-Kb	CAVTPGGSNAKLTF	CASSRQGGDNNQAPLF	TRAV9D-3*01	TRAJ42*01	TRBV12-2*01	TRBJ1-5*01	SIINFEKL		0.999998927116394	0.111138426	0.4581758	0.9333333333333332	0.0003864892933052	0.039386048913002	0.5847084	0.0132	0.6655503	0.96137744	0.4987997	0.0012291617	0.28966323	-20.441370010375977
1016	SIINFMKL	G6	9.286255220376308	0	H2-Kb	CAVTPGGSNAKLTF	CASSRQGGDNNQAPLF	TRAV9D-3*01	TRAJ42*01	TRBV12-2*01	TRBJ1-5*01	SIINFEKL		0.9997829794883728	0.07615285	0.44422522	0.9533333333333334	0.0001946465927176	0.0501602999866008	0.55400395	0.0048	0.70009154	0.90338624	0.46235523	0.004676107	0.17659734	-20.658287048339844
1017	SIINFNKL	G6	10.602962958158136	0	H2-Kb	CAVTPGGSNAKLTF	CASSRQGGDNNQAPLF	TRAV9D-3*01	TRAJ42*01	TRBV12-2*01	TRBJ1-5*01	SIINFEKL		0.999980092048645	0.07448088	0.45543483	0.9833333333333332	0.0030550344381481	0.0444536581635475	0.38029906	0.0036	0.63374215	0.9971528	0.47985542	0.07248345	0.40398264	-19.777671813964844
1018	SIINFPKL	G6	3.187818993037793	0	H2-Kb	CAVTPGGSNAKLTF	CASSRQGGDNNQAPLF	TRAV9D-3*01	TRAJ42*01	TRBV12-2*01	TRBJ1-5*01	SIINFEKL		0.999967098236084	0.105791695	0.4437783	0.98	0.000371408968931	0.0301807168871164	0.60402316	0.0101	0.6931684	0.99587417	0.53856945	0.088141456	0.18002461	-21.722442626953125
1019	SIINFQKL	G6	4.9203291743296695	0	H2-Kb	CAVTPGGSNAKLTF	CASSRQGGDNNQAPLF	TRAV9D-3*01	TRAJ42*01	TRBV12-2*01	TRBJ1-5*01	SIINFEKL		0.9997865557670592	0.20393457	0.43322942	0.9866666666666668	0.000201769566047	0.049620509147644	0.3013531	0.0052	0.68819934	0.99460065	0.5316289	0.0019347408	0.49593782	-17.565622329711914
1020	SIINFRKL	G6	4.365925916316269	0	H2-Kb	CAVTPGGSNAKLTF	CASSRQGGDNNQAPLF	TRAV9D-3*01	TRAJ42*01	TRBV12-2*01	TRBJ1-5*01	SIINFEKL		0.999951720237732	0.07861972	0.46085107	0.9833333333333332	0.0001274053938686	0.0583962947130203	0.61079276	0.0057	0.32857466	0.99889016	0.5473166	0.0029459652	0.51234645	-22.68293571472168
1021	SIINFSKL	G6	7.207242873095686	0	H2-Kb	CAVTPGGSNAKLTF	CASSRQGGDNNQAPLF	TRAV9D-3*01	TRAJ42*01	TRBV12-2*01	TRBJ1-5*01	SIINFEKL		0.999990940093994	0.09824317	0.46064886	0.9866666666666668	0.0018591335974633	0.0310549698770046	0.63785106	0.0044	0.70747626	0.99373484	0.4453928	0.00011573865	0.15750536	-22.287452697753903
1022	SIINFTKL	G6	6.098436227338516	0	H2-Kb	CAVTPGGSNAKLTF	CASSRQGGDNNQAPLF	TRAV9D-3*01	TRAJ42*01	TRBV12-2*01	TRBJ1-5*01	SIINFEKL		0.9971588850021362	0.10539123	0.45364216	0.9833333333333332	0.0001160855972557	0.0367391370236873	0.6598627	0.0039	0.5387124	0.9841771	0.40899226	9.1635535e-05	0.26707935	-19.58418273925781
1023	SIINFVKL	G6	3.742222251051194	0	H2-Kb	CAVTPGGSNAKLTF	CASSRQGGDNNQAPLF	TRAV9D-3*01	TRAJ42*01	TRBV12-2*01	TRBJ1-5*01	SIINFEKL		0.9995972514152528	0.085757986	0.46100286	0.9433333333333334	0.0010792561806738	0.0422539263963699	0.6235436	0.0365	0.3024954	0.98319006	0.42556056	0.00059108215	0.19837525	-18.786357879638672
1024	SIINFWKL	G6	121.55292210326029	1	H2-Kb	CAVTPGGSNAKLTF	CASSRQGGDNNQAPLF	TRAV9D-3*01	TRAJ42*01	TRBV12-2*01	TRBJ1-5*01	SIINFEKL		0.9999674558639526	0.09156577	0.44490194	0.9566666666666668	0.0001056092733051	0.0502476207911968	0.4006262	0.0038	0.66606706	0.99904263	0.54968345	0.00088506495	0.66137946	-22.423389434814453
1025	SIINFYKL	G6	13.097777748948808	0	H2-Kb	CAVTPGGSNAKLTF	CASSRQGGDNNQAPLF	TRAV9D-3*01	TRAJ42*01	TRBV12-2*01	TRBJ1-5*01	SIINFEKL		0.999997854232788	0.124097876	0.44013816	0.9533333333333334	0.0009600158082321	0.0270427856594324	0.41286093	0.0846	0.364294	0.99791324	0.50184566	0.0005744502	0.3543683	-22.34897804260254
1026	SIINFEAL	G6	23.49283961508229	0	H2-Kb	CAVTPGGSNAKLTF	CASSRQGGDNNQAPLF	TRAV9D-3*01	TRAJ42*01	TRBV12-2*01	TRBJ1-5*01	SIINFEKL		1.0	0.19914575	0.44986993	0.9533333333333334	0.0007296610856428	0.0700516179203987	0.8152193	0.0031	0.43592042	0.97640216	0.45690402	4.674422e-06	0.2244605	-18.7866268157959
1027	SIINFECL	G6	4.573827138071295	0	H2-Kb	CAVTPGGSNAKLTF	CASSRQGGDNNQAPLF	TRAV9D-3*01	TRAJ42*01	TRBV12-2*01	TRBJ1-5*01	SIINFEKL		0.9999831914901732	0.13465479	0.43960443	0.9433333333333334	0.0001906807738123	0.0639079585671424	0.6386086	0.0082	0.35456124	0.92843765	0.66696405	0.00016049041	0.23780753	-23.1109619140625
1028	SIINFEDL	G6	3.395720214792819	0	H2-Kb	CAVTPGGSNAKLTF	CASSRQGGDNNQAPLF	TRAV9D-3*01	TRAJ42*01	TRBV12-2*01	TRBJ1-5*01	SIINFEKL		0.9999988079071044	0.12550981	0.43854287	0.9766666666666668	0.0001975180930458	0.0646014139056205	0.55958265	0.0066	0.6793043	0.9933914	0.6524662	2.7545684e-06	0.4616161	-22.104639053344727
1029	SIINFEEL	G6	4.64312754532297	0	H2-Kb	CAVTPGGSNAKLTF	CASSRQGGDNNQAPLF	TRAV9D-3*01	TRAJ42*01	TRBV12-2*01	TRBJ1-5*01	SIINFEKL		0.9999998807907104	0.10733832	0.4393648	0.9866666666666668	0.0001896423636935	0.0599985532462596	0.5818363	0.0156	0.6644843	0.987481	0.68074805	0.00010992906	0.49621642	-20.60943984985352
1030	SIINFEFL	G6	3.187818993037793	0	H2-Kb	CAVTPGGSNAKLTF	CASSRQGGDNNQAPLF	TRAV9D-3*01	TRAJ42*01	TRBV12-2*01	TRBJ1-5*01	SIINFEKL		0.9999920129776	0.16660365	0.44007227	0.96	0.0007385049248114	0.0839226245880127	0.4671507	0.01	0.69667196	0.9561681	0.6254628	0.011438336	0.676518	-19.06330108642578
1031	SIINFEGL	G6	112.474568104639	1	H2-Kb	CAVTPGGSNAKLTF	CASSRQGGDNNQAPLF	TRAV9D-3*01	TRAJ42*01	TRBV12-2*01	TRBJ1-5*01	SIINFEKL		0.9999998807907104	0.11671132	0.44689518	0.96	0.0004566892748698	0.0583417415618896	0.8220624	0.0363	0.617502	0.9962732	0.5700336	0.00022443413	0.1913283	-16.993366241455078
1032	SIINFEHL	G6	4.9203291743296695	0	H2-Kb	CAVTPGGSNAKLTF	CASSRQGGDNNQAPLF	TRAV9D-3*01	TRAJ42*01	TRBV12-2*01	TRBJ1-5*01	SIINFEKL		0.9999971389770508	0.08990906	0.44483072	0.9633333333333334	0.0002811108715832	0.0525168217718601	0.43717214	0.0112	0.7140221	0.9952209	0.6519349	0.0005395511	0.5810793	-19.9817123413086
1033	SIINFEIL	G6	6.02913582008684	0	H2-Kb	CAVTPGGSNAKLTF	CASSRQGGDNNQAPLF	TRAV9D-3*01	TRAJ42*01	TRBV12-2*01	TRBJ1-5*01	SIINFEKL		0.9999818801879884	0.07718664	0.44585782	0.94	0.0004746359481941	0.0622534230351448	0.48643926	0.0166	0.2824818	0.95268154	0.6192147	0.11545496	0.63176376	-17.867292404174805
1034	SIINFELL	G6	4.365925916316269	0	H2-Kb	CAVTPGGSNAKLTF	CASSRQGGDNNQAPLF	TRAV9D-3*01	TRAJ42*01	TRBV12-2*01	TRBJ1-5*01	SIINFEKL		0.9999995231628418	0.15005036	0.4486481	0.9366666666666666	0.0004556775675155	0.0640400946140289	0.50182766	0.0142	0.7336457	0.96866417	0.5752565	5.121485e-05	0.4148274	-15.40329933166504
1035	SIINFEML	G6	6.375637856345215	0	H2-Kb	CAVTPGGSNAKLTF	CASSRQGGDNNQAPLF	TRAV9D-3*01	TRAJ42*01	TRBV12-2*01	TRBJ1-5*01	SIINFEKL		0.9999998807907104	0.11916102	0.4461928	0.9566666666666668	0.0001898406480904	0.0579788275063037	0.5235443	0.0119	0.5453486	0.98343	0.5557334	0.003951151	0.41055527	-22.42359161376953
1036	SIINFENL	G6	6.930041114358617	0	H2-Kb	CAVTPGGSNAKLTF	CASSRQGGDNNQAPLF	TRAV9D-3*01	TRAJ42*01	TRBV12-2*01	TRBJ1-5*01	SIINFEKL		0.9999996423721312	0.11682447	0.44799158	0.9766666666666668	0.0035633046645671	0.0570929944515228	0.39879176	0.0102	0.6715976	0.9827602	0.5392658	4.047872e-05	0.43072328	-17.9063720703125
1037	SIINFEPL	G6	5.821234598331816	0	H2-Kb	CAVTPGGSNAKLTF	CASSRQGGDNNQAPLF	TRAV9D-3*01	TRAJ42*01	TRBV12-2*01	TRBJ1-5*01	SIINFEKL		0.9999995231628418	0.10933354	0.44840586	0.9733333333333334	0.0003049067454412	0.0481580421328544	0.59813774	0.0081	0.7135136	0.99595225	0.62284577	2.617189e-05	0.314134	-21.747802734375
1038	SIINFEQL	G6	4.504526730819619	0	H2-Kb	CAVTPGGSNAKLTF	CASSRQGGDNNQAPLF	TRAV9D-3*01	TRAJ42*01	TRBV12-2*01	TRBJ1-5*01	SIINFEKL		0.9999992847442628	0.14046556	0.445725	0.98	0.0001717689447104	0.0652023628354072	0.39799857	0.0078	0.66557586	0.9906534	0.63372684	7.3759395e-05	0.4569654	-17.849109649658203
1039	SIINFERL	G6	243.2444450210239	1	H2-Kb	CAVTPGGSNAKLTF	CASSRQGGDNNQAPLF	TRAV9D-3*01	TRAJ42*01	TRBV12-2*01	TRBJ1-5*01	SIINFEKL		0.9999953508377076	0.08664218	0.46024188	0.9833333333333332	0.0003386441676411	0.0651194751262664	0.65253514	0.0092	0.7153363	0.99530697	0.51372796	0.32804298	0.237776	-16.108551025390625
1040	SIINFESL	G6	16.216296334734924	0	H2-Kb	CAVTPGGSNAKLTF	CASSRQGGDNNQAPLF	TRAV9D-3*01	TRAJ42*01	TRBV12-2*01	TRBJ1-5*01	SIINFEKL		0.9999940395355223	0.10675948	0.446254	0.9766666666666668	0.0009001742582768	0.061291467398405	0.71128476	0.0096	0.7467309	0.9668258	0.49078023	0.0009395209	0.27827471	-21.10040664672852
1041	SIINFETL	G6	2.702716012545697	0	H2-Kb	CAVTPGGSNAKLTF	CASSRQGGDNNQAPLF	TRAV9D-3*01	TRAJ42*01	TRBV12-2*01	TRBJ1-5*01	SIINFEKL		0.9999841451644896	0.1167738	0.449234	0.9566666666666668	0.0002370765287196	0.0605823062360286	0.63236535	0.3025	0.72075605	0.8405508	0.5210787	6.650246e-05	0.5402931	-24.42674827575684
1042	SIINFEVL	G6	3.950123472806219	0	H2-Kb	CAVTPGGSNAKLTF	CASSRQGGDNNQAPLF	TRAV9D-3*01	TRAJ42*01	TRBV12-2*01	TRBJ1-5*01	SIINFEKL		0.9998974800109864	0.17065406	0.4449964	0.94	0.0003277820651419	0.0403190366923809	0.5757205	0.0029	0.65943456	0.91129553	0.56999797	0.0025695064	0.5366762	-20.35095596313477
1043	SIINFEWL	G6	16.216296334734924	0	H2-Kb	CAVTPGGSNAKLTF	CASSRQGGDNNQAPLF	TRAV9D-3*01	TRAJ42*01	TRBV12-2*01	TRBJ1-5*01	SIINFEKL		0.9999995231628418	0.13020353	0.44985777	0.9533333333333334	0.0001462219952372	0.0584338083863258	0.43857598	0.0068	0.7075597	0.8219492	0.82135564	0.000337126	0.48687726	-21.1008415222168
1044	SIINFEYL	G6	3.950123472806219	0	H2-Kb	CAVTPGGSNAKLTF	CASSRQGGDNNQAPLF	TRAV9D-3*01	TRAJ42*01	TRBV12-2*01	TRBJ1-5*01	SIINFEKL		0.9999986886978148	0.08217244	0.45244798	0.9666666666666668	0.0006813918589614	0.0514682494103908	0.44677195	0.0074	0.70737654	0.9856039	0.65663695	0.0009482345	0.35442305	-18.173797607421875
1045	SIINFEKA	G6	3.465020622044493	0	H2-Kb	CAVTPGGSNAKLTF	CASSRQGGDNNQAPLF	TRAV9D-3*01	TRAJ42*01	TRBV12-2*01	TRBJ1-5*01	SIINFEKL		0.9999656677246094	0.14440092	0.41893294	0.9566666666666668	0.0005901324911974	0.0661066472530365	0.50750494	0.0443	0.35685316	0.99607617	0.5598817	0.028512811	0.1589778	-17.203893661499023
1046	SIINFEKC	G6	4.227325101812919	0	H2-Kb	CAVTPGGSNAKLTF	CASSRQGGDNNQAPLF	TRAV9D-3*01	TRAJ42*01	TRBV12-2*01	TRBJ1-5*01	SIINFEKL		0.9999876022338868	0.09700616	0.43258303	0.9833333333333332	0.000181077120942	0.0492600947618484	0.5642264	0.0128	0.7496383	0.99446905	0.749299	1.7441125e-05	0.16805387	-20.56766128540039
1047	SIINFEKD	G6	2.564115198042347	0	H2-Kb	CAVTPGGSNAKLTF	CASSRQGGDNNQAPLF	TRAV9D-3*01	TRAJ42*01	TRBV12-2*01	TRBJ1-5*01	SIINFEKL		0.9999991655349731	0.10261952	0.42301604	0.9466666666666668	0.0002974699600599	0.0531600005924701	0.54563236	0.0495	0.6055162	0.9206719	0.7092437	4.8400176e-07	0.63729924	-16.806129455566406
1048	SIINFEKE	G6	2.910617234300722	0	H2-Kb	CAVTPGGSNAKLTF	CASSRQGGDNNQAPLF	TRAV9D-3*01	TRAJ42*01	TRBV12-2*01	TRBJ1-5*01	SIINFEKL		0.9999997615814208	0.09799428	0.41876507	0.96	0.0002030055475188	0.0181290619075298	0.5809373	0.0106	0.35585883	0.72691655	0.6831936	4.50586e-05	0.69056475	-19.24078369140625
1049	SIINFEKF	G6	3.6729218437995184	0	H2-Kb	CAVTPGGSNAKLTF	CASSRQGGDNNQAPLF	TRAV9D-3*01	TRAJ42*01	TRBV12-2*01	TRBJ1-5*01	SIINFEKL		0.9999986886978148	0.10335812	0.42888558	0.9766666666666668	0.0007482268847525	0.0237131658941507	0.61654955	0.0392	0.6840367	0.54015553	0.6403421	0.0003134873	0.727542	-15.76419162750244
1050	SIINFEKG	G6	7.692345723857413	0	H2-Kb	CAVTPGGSNAKLTF	CASSRQGGDNNQAPLF	TRAV9D-3*01	TRAJ42*01	TRBV12-2*01	TRBJ1-5*01	SIINFEKL		0.9999995231628418	0.078426	0.43063757	0.95	0.0005036436486989	0.073199987411499	0.47067368	0.0458	0.54583985	0.9873179	0.6718301	9.184174e-06	0.2065038	-16.71028709411621
1051	SIINFEKH	G6	132.22518559840046	1	H2-Kb	CAVTPGGSNAKLTF	CASSRQGGDNNQAPLF	TRAV9D-3*01	TRAJ42*01	TRBV12-2*01	TRBJ1-5*01	SIINFEKL		0.9999994039535522	0.08329629	0.43395382	0.9633333333333334	0.000239016386331	0.0339112691581249	0.48340258	0.0596	0.3791386	0.36411178	0.6147559	0.0006637141	0.57543975	-15.151158332824709
1052	SIINFEKI	G6	13.790781951195928	0	H2-Kb	CAVTPGGSNAKLTF	CASSRQGGDNNQAPLF	TRAV9D-3*01	TRAJ42*01	TRBV12-2*01	TRBJ1-5*01	SIINFEKL		0.9999942779541016	0.07743328	0.43068066	0.9833333333333332	0.0003248759894631	0.0337454825639724	0.6291464	0.0104	0.29243845	0.9991758	0.65383023	0.00034771755	0.6593654	-13.829151153564451
1053	SIINFEKK	G6	4.9203291743296695	0	H2-Kb	CAVTPGGSNAKLTF	CASSRQGGDNNQAPLF	TRAV9D-3*01	TRAJ42*01	TRBV12-2*01	TRBJ1-5*01	SIINFEKL		0.9999570846557616	0.08573772	0.4399016	0.9366666666666666	0.0004870546981692	0.1076889336109161	0.32870266	0.0266	0.57761765	0.90933096	0.6169503	1.6564863e-05	0.6750317	-16.81560516357422
1054	SIINFEKM	G6	4.504526730819619	0	H2-Kb	CAVTPGGSNAKLTF	CASSRQGGDNNQAPLF	TRAV9D-3*01	TRAJ42*01	TRBV12-2*01	TRBJ1-5*01	SIINFEKL		0.9999949932098388	0.120696835	0.43887067	0.98	0.0003605821402743	0.0460156984627246	0.64371794	0.0404	0.6236176	0.9922391	0.597091	0.01244585	0.3201159	-11.45758056640625
1055	SIINFEKN	G6	2.4948147907906724	0	H2-Kb	CAVTPGGSNAKLTF	CASSRQGGDNNQAPLF	TRAV9D-3*01	TRAJ42*01	TRBV12-2*01	TRBJ1-5*01	SIINFEKL		0.9999629259109496	0.07874153	0.43610913	0.96	0.0006320501561276	0.0346492901444435	0.49069932	0.0139	0.68292475	0.98319054	0.60727715	0.00010197338	0.5869042	-18.621601104736328
1056	SIINFEKP	G6	3.465020622044493	0	H2-Kb	CAVTPGGSNAKLTF	CASSRQGGDNNQAPLF	TRAV9D-3*01	TRAJ42*01	TRBV12-2*01	TRBJ1-5*01	SIINFEKL		0.9999995231628418	0.09033948	0.44930685	0.95	0.0002617929130792	0.0639416947960853	0.46297497	0.0342	0.5610759	0.6575423	0.64885235	0.009314469	0.164937	-21.73451805114746
1057	SIINFEKQ	G6	2.772016419797372	0	H2-Kb	CAVTPGGSNAKLTF	CASSRQGGDNNQAPLF	TRAV9D-3*01	TRAJ42*01	TRBV12-2*01	TRBJ1-5*01	SIINFEKL		0.9999980926513672	0.08511423	0.42982438	0.9533333333333334	0.0002842899120878	0.0552336312830448	0.48358062	0.0387	0.6965773	0.7490657	0.64366096	0.00037502346	0.6557844	-15.98189926147461
1058	SIINFEKR	G6	10.39506173640311	0	H2-Kb	CAVTPGGSNAKLTF	CASSRQGGDNNQAPLF	TRAV9D-3*01	TRAJ42*01	TRBV12-2*01	TRBJ1-5*01	SIINFEKL		0.999997854232788	0.07500134	0.43405333	0.95	0.0002253514394396	0.0316177234053611	0.3867705	0.0373	0.4409945	0.8405473	0.5420308	9.623493e-05	0.21007052	-24.211896896362305
1059	SIINFEKS	G6	1.448378615344305	0	H2-Kb	CAVTPGGSNAKLTF	CASSRQGGDNNQAPLF	TRAV9D-3*01	TRAJ42*01	TRBV12-2*01	TRBJ1-5*01	SIINFEKL		0.9999969005584716	0.0813248	0.43751955	0.9466666666666668	0.0004947527195326	0.0477813109755516	0.5231605	0.041	0.7173785	0.9865782	0.6029078	0.0015027877	0.2015422	-20.919755935668945
1060	SIINFEKT	G6	5.959835412835166	0	H2-Kb	CAVTPGGSNAKLTF	CASSRQGGDNNQAPLF	TRAV9D-3*01	TRAJ42*01	TRBV12-2*01	TRBJ1-5*01	SIINFEKL		0.9999850988388062	0.09375522	0.42100063	0.9566666666666668	0.0001857040915638	0.0365173481404781	0.50468296	0.0503	0.44782352	0.9933678	0.61302066	0.00011782546	0.63149434	-17.62422752380371
1061	SIINFEKV	G6	9.424856034879658	0	H2-Kb	CAVTPGGSNAKLTF	CASSRQGGDNNQAPLF	TRAV9D-3*01	TRAJ42*01	TRBV12-2*01	TRBJ1-5*01	SIINFEKL		0.9999651908874512	0.08000423	0.44185767	0.9866666666666668	0.0003806639870163	0.0768313184380531	0.52870446	0.0042	0.6663716	0.9994285	0.61371845	0.014607562	0.58139086	-12.97956657409668
1062	SIINFEKW	G6	32.2939918549665	0	H2-Kb	CAVTPGGSNAKLTF	CASSRQGGDNNQAPLF	TRAV9D-3*01	TRAJ42*01	TRBV12-2*01	TRBJ1-5*01	SIINFEKL		0.999990940093994	0.114782	0.43299648	0.9733333333333334	0.0003165612288285	0.0203153155744075	0.64691585	0.0406	0.6570275	0.11847535	0.81432813	0.00017408808	0.52684206	-18.83608627319336
1063	SIINFEKY	G6	35.2739094965189	0	H2-Kb	CAVTPGGSNAKLTF	CASSRQGGDNNQAPLF	TRAV9D-3*01	TRAJ42*01	TRBV12-2*01	TRBJ1-5*01	SIINFEKL		0.9999988079071044	0.07427466	0.43915957	0.9833333333333332	0.0002858644002117	0.0599673986434936	0.6396984	0.0433	0.68144166	0.3054818	0.6403336	0.0002948964	0.37855086	-22.2500057220459
1064	AIINFEKL	F5	4.55524341821389	0	H2-Kb	CALSPSNMGYKLTF	CASGDASEQYF	TRAV12-2*01	TRAJ9*01	TRBV13-2*01	TRBJ2-7*01	SIINFEKL		0.9999828338623048	0.31069303	0.4306861	0.9633333333333334	0.6615633964538574	0.0487924180924892	0.64883757	0.0072	0.6663873	0.999245	0.16382004	0.11684801	0.46249935	-26.926013946533203
1065	CIINFEKL	F5	2.588951278407784	0	H2-Kb	CALSPSNMGYKLTF	CASGDASEQYF	TRAV12-2*01	TRAJ9*01	TRBV13-2*01	TRBJ2-7*01	SIINFEKL		0.9990963935852052	0.33362973	0.42827025	0.9433333333333334	0.749328076839447	0.0297801736742258	0.72993237	0.0072	0.74354947	0.99993753	0.18154815	0.17597573	0.5464133	-28.970848083496094
1066	DIINFEKL	F5	2.523408234488841	0	H2-Kb	CALSPSNMGYKLTF	CASGDASEQYF	TRAV12-2*01	TRAJ9*01	TRBV13-2*01	TRBJ2-7*01	SIINFEKL		0.999953031539917	0.2528981	0.43965197	0.96	0.8456386923789978	0.043063074350357	0.79532343	0.0075	0.67514783	0.9948076	0.1378896	0.070542544	0.25642824	-29.32543563842773
1067	EIINFEKL	F5	2.8838951341656847	0	H2-Kb	CALSPSNMGYKLTF	CASGDASEQYF	TRAV12-2*01	TRAJ9*01	TRBV13-2*01	TRBJ2-7*01	SIINFEKL		0.9999653100967408	0.32491967	0.43623164	0.9633333333333334	0.0370778776705265	0.0933248475193977	0.80542934	0.0071	0.64207876	0.9905216	0.1384383	0.43631554	0.2735304	-34.10847091674805
1068	FIINFEKL	F5	2.2940074858989465	0	H2-Kb	CALSPSNMGYKLTF	CASGDASEQYF	TRAV12-2*01	TRAJ9*01	TRBV13-2*01	TRBJ2-7*01	SIINFEKL		0.9997015595436096	0.20094183	0.4277883	0.9566666666666668	0.6714438796043396	0.0964147523045539	0.63507885	0.0074	0.6555917	0.99938464	0.17428222	0.20046987	0.7473664	-37.41814422607422
1069	GIINFEKL	F5	5.505617966157471	0	H2-Kb	CALSPSNMGYKLTF	CASGDASEQYF	TRAV12-2*01	TRAJ9*01	TRBV13-2*01	TRBJ2-7*01	SIINFEKL		0.9996963739395142	0.29625115	0.4356382	0.95	0.6808122992515564	0.0321175344288349	0.6838804	0.0076	0.68794227	0.9997817	0.15554775	0.07586403	0.19751036	-30.01333236694336
1070	HIINFEKL	F5	2.949438178084628	0	H2-Kb	CALSPSNMGYKLTF	CASGDASEQYF	TRAV12-2*01	TRAJ9*01	TRBV13-2*01	TRBJ2-7*01	SIINFEKL		0.9991251826286316	0.29064524	0.44633833	0.96	0.8168851733207703	0.0113722439855337	0.7903741	0.0071	0.34258312	0.99962115	0.18752064	0.1540706	0.5606886	-26.36134529113769
1071	IIINFEKL	F5	2.2940074858989465	0	H2-Kb	CALSPSNMGYKLTF	CASGDASEQYF	TRAV12-2*01	TRAJ9*01	TRBV13-2*01	TRBJ2-7*01	SIINFEKL		0.9999651908874512	0.2608402	0.44685954	0.96	0.8346400260925293	0.0297951139509677	0.7399119	0.0076	0.73657644	0.9983806	0.18604009	0.54988295	0.38017732	-37.59798049926758
1072	KIINFEKL	F5	2.8511235805816817	0	H2-Kb	CALSPSNMGYKLTF	CASGDASEQYF	TRAV12-2*01	TRAJ9*01	TRBV13-2*01	TRBJ2-7*01	SIINFEKL		0.9999719858169556	0.23872617	0.4514366	0.9633333333333334	0.8228822946548462	0.0458027943968772	0.704256	0.0072	0.58153677	0.9986235	0.17565058	0.054079168	0.38503203	-33.48987579345703
1073	LIINFEKL	F5	3.277153587426532	0	H2-Kb	CALSPSNMGYKLTF	CASGDASEQYF	TRAV12-2*01	TRAJ9*01	TRBV13-2*01	TRBJ2-7*01	SIINFEKL		0.9999901056289672	0.28174472	0.4494186	0.9766666666666668	0.521555483341217	0.0861875638365745	0.71772873	0.0072	0.29347014	0.99773407	0.18468927	0.065392055	0.4312646	-33.226654052734375
1074	MIINFEKL	F5	2.4578651905698985	0	H2-Kb	CALSPSNMGYKLTF	CASGDASEQYF	TRAV12-2*01	TRAJ9*01	TRBV13-2*01	TRBJ2-7*01	SIINFEKL		0.9999237060546876	0.3076897	0.42904416	0.9766666666666668	0.7466809749603271	0.0088287089020013	0.65750015	0.0073	0.61682796	0.99714	0.18122232	0.10750841	0.5391781	-32.872154235839844
1075	NIINFEKL	F5	1.409176045123371	0	H2-Kb	CALSPSNMGYKLTF	CASGDASEQYF	TRAV12-2*01	TRAJ9*01	TRBV13-2*01	TRBJ2-7*01	SIINFEKL		0.9999796152114868	0.42499682	0.43878394	0.9566666666666668	0.4348161518573761	0.0368407741189003	0.85990095	0.0072	0.4627645	0.99827456	0.1629183	0.26853672	0.20027305	-29.196063995361328
1076	PIINFEKL	F5	2.752808983078736	0	H2-Kb	CALSPSNMGYKLTF	CASGDASEQYF	TRAV12-2*01	TRAJ9*01	TRBV13-2*01	TRBJ2-7*01	SIINFEKL		0.9999538660049438	0.3332538	0.44324175	0.9533333333333334	0.6974420547485352	0.0082107810303568	0.8277688	0.0073	0.3613495	0.9996277	0.1699827	0.073296174	0.38279542	-39.90642929077149
1077	QIINFEKL	F5	4.85018727397179	0	H2-Kb	CALSPSNMGYKLTF	CASGDASEQYF	TRAV12-2*01	TRAJ9*01	TRBV13-2*01	TRBJ2-7*01	SIINFEKL		0.999755561351776	0.15654054	0.43617395	0.9733333333333334	0.7050272226333618	0.05210492759943	0.8383917	0.0074	0.25095072	0.9866085	0.15785086	0.23811166	0.21127053	-36.42326736450195
1078	RIINFEKL	F5	1.9662921398061064	0	H2-Kb	CALSPSNMGYKLTF	CASGDASEQYF	TRAV12-2*01	TRAJ9*01	TRBV13-2*01	TRBJ2-7*01	SIINFEKL		0.998828113079071	0.35394257	0.44000188	0.9666666666666668	0.843166708946228	0.0407055504620075	0.65934557	0.0073	0.54306203	0.99681866	0.16499092	0.1388281	0.18940008	-37.642372131347656
1079	TIINFEKL	F5	5.014044915393679	0	H2-Kb	CALSPSNMGYKLTF	CASGDASEQYF	TRAV12-2*01	TRAJ9*01	TRBV13-2*01	TRBJ2-7*01	SIINFEKL		0.9997900128364564	0.23272058	0.4433049	0.9833333333333332	0.912002980709076	0.021974878385663	0.83150816	0.0073	0.5776119	0.9917392	0.1622006	0.08247786	0.49304184	-29.95987319946289
1080	VIINFEKL	F5	2.687265939159793	0	H2-Kb	CALSPSNMGYKLTF	CASGDASEQYF	TRAV12-2*01	TRAJ9*01	TRBV13-2*01	TRBJ2-7*01	SIINFEKL		0.9999736547470092	0.38545302	0.44467187	0.97	0.7939980030059814	0.0551149956882	0.7670521	0.0073	0.666682	0.99840575	0.18809769	0.701786	0.46773785	-33.66333770751953
1081	WIINFEKL	F5	2.556179788072844	0	H2-Kb	CALSPSNMGYKLTF	CASGDASEQYF	TRAV12-2*01	TRAJ9*01	TRBV13-2*01	TRBJ2-7*01	SIINFEKL		0.9999663829803468	0.28496322	0.42981192	0.9633333333333334	0.3620311021804809	0.0333939641714096	0.6401308	0.0073	0.47526422	0.99976504	0.1442665	0.19826958	0.6265398	-32.48381042480469
1082	YIINFEKL	F5	2.949438178084628	0	H2-Kb	CALSPSNMGYKLTF	CASGDASEQYF	TRAV12-2*01	TRAJ9*01	TRBV13-2*01	TRBJ2-7*01	SIINFEKL		0.9999954700469972	0.20443437	0.4378891	0.9633333333333334	0.8686088919639587	0.0061357510276138	0.6959273	0.0073	0.67967594	0.9988675	0.18000768	0.11462797	0.404928	-30.904766082763672
1083	SAINFEKL	F5	5.276217217567577	0	H2-Kb	CALSPSNMGYKLTF	CASGDASEQYF	TRAV12-2*01	TRAJ9*01	TRBV13-2*01	TRBJ2-7*01	SIINFEKL		0.9999868869781494	0.2546004	0.44242916	0.9766666666666668	0.8297253847122192	0.0368708372116088	0.5641493	0.0071	0.40800217	0.21749386	0.19488142	0.4834726	0.1718024	-21.47565078735352
1084	SCINFEKL	F5	6.8164794137778975	0	H2-Kb	CALSPSNMGYKLTF	CASGDASEQYF	TRAV12-2*01	TRAJ9*01	TRBV13-2*01	TRBJ2-7*01	SIINFEKL		0.9999864101409912	0.15511577	0.44114527	0.9733333333333334	0.9007524847984314	0.0338252931833267	0.7366653	0.0072	0.7033648	0.79606104	0.18105337	0.033697397	0.1753701	-26.946569442749023
1085	SDINFEKL	F5	5.702247161163363	0	H2-Kb	CALSPSNMGYKLTF	CASGDASEQYF	TRAV12-2*01	TRAJ9*01	TRBV13-2*01	TRBJ2-7*01	SIINFEKL		0.9999972581863404	0.25360662	0.46655437	0.98	0.8495998382568359	0.0713211074471473	0.48852184	0.0066	0.3631206	0.041418463	0.15498908	0.1718962	0.33888906	-29.78689193725586
1086	SEINFEKL	F5	4.882958827555794	0	H2-Kb	CALSPSNMGYKLTF	CASGDASEQYF	TRAV12-2*01	TRAJ9*01	TRBV13-2*01	TRBJ2-7*01	SIINFEKL		0.9998223185539246	0.19368699	0.45266047	0.9866666666666668	0.7330674529075623	0.0446046367287635	0.45866397	0.0075	0.6106272	0.37590903	0.1505899	0.21582228	0.3468983	-32.79419708251953
1087	SFINFEKL	F5	5.046816468977682	0	H2-Kb	CALSPSNMGYKLTF	CASGDASEQYF	TRAV12-2*01	TRAJ9*01	TRBV13-2*01	TRBJ2-7*01	SIINFEKL		0.999884843826294	0.16961992	0.45476374	0.9833333333333332	0.7409661412239075	0.057622767984867	0.62124217	0.277	0.62474585	0.99999243	0.18431216	0.25910366	0.6557839	-22.316978454589844
1088	SGINFEKL	F5	8.651685402497055	0	H2-Kb	CALSPSNMGYKLTF	CASGDASEQYF	TRAV12-2*01	TRAJ9*01	TRBV13-2*01	TRBJ2-7*01	SIINFEKL		0.9999812841415404	0.16193798	0.46199602	0.9733333333333334	0.6992509961128235	0.0301939081400632	0.5873466	0.0079	0.6501831	0.083131075	0.1994493	0.2555475	0.35392943	-19.728256225585938
1089	SHINFEKL	F5	3.309925077761471	0	H2-Kb	CALSPSNMGYKLTF	CASGDASEQYF	TRAV12-2*01	TRAJ9*01	TRBV13-2*01	TRBJ2-7*01	SIINFEKL		0.999869465827942	0.15802152	0.43762317	0.9766666666666668	0.903896689414978	0.0157623961567878	0.75237626	0.0066	0.61256635	0.94679964	0.2375676	0.12776895	0.5753009	-24.49941635131836
1090	SKINFEKL	F5	3.4737827824324228	0	H2-Kb	CALSPSNMGYKLTF	CASGDASEQYF	TRAV12-2*01	TRAJ9*01	TRBV13-2*01	TRBJ2-7*01	SIINFEKL		0.9999969005584716	0.19775432	0.46305937	0.9833333333333332	0.71958327293396	0.0529454313218593	0.13604303	0.0068	0.76543164	0.27791172	0.19506384	0.44729567	0.48668954	-27.78302001953125
1091	SLINFEKL	F5	28.1507490326381	0	H2-Kb	CALSPSNMGYKLTF	CASGDASEQYF	TRAV12-2*01	TRAJ9*01	TRBV13-2*01	TRBJ2-7*01	SIINFEKL		0.9999191761016846	0.23162962	0.44185898	0.9733333333333334	0.7611855268478394	0.0475909747183322	0.8156765	0.0072	0.65116453	0.99901277	0.16312253	0.49825758	0.46372175	-21.43746566772461
1092	SMINFEKL	F5	13.796816468977685	0	H2-Kb	CALSPSNMGYKLTF	CASGDASEQYF	TRAV12-2*01	TRAJ9*01	TRBV13-2*01	TRBJ2-7*01	SIINFEKL		0.9999940395355223	0.1539641	0.44579408	0.9766666666666668	0.8302716612815857	0.0078915217891335	0.5492936	0.0563	0.5558948	0.99614596	0.18314461	0.4312268	0.32136738	-20.92147827148437
1093	SNINFEKL	F5	7.897940049559364	0	H2-Kb	CALSPSNMGYKLTF	CASGDASEQYF	TRAV12-2*01	TRAJ9*01	TRBV13-2*01	TRBJ2-7*01	SIINFEKL		0.9999954700469972	0.2012114	0.43339756	0.99	0.6305978298187256	0.0707597807049751	0.8178059	0.0073	0.61887395	0.10751492	0.20475155	0.10331922	0.3478228	-19.9652156829834
1094	SPINFEKL	F5	3.6704119774383135	0	H2-Kb	CALSPSNMGYKLTF	CASGDASEQYF	TRAV12-2*01	TRAJ9*01	TRBV13-2*01	TRBJ2-7*01	SIINFEKL		0.9999557733535768	0.10989906	0.46375763	0.9766666666666668	0.8904164433479309	0.0072001796215772	0.8489978	0.0074	0.6649517	0.18498817	0.21790408	0.21400179	0.16205557	-32.20823669433594
1095	SQINFEKL	F5	4.129213474618103	0	H2-Kb	CALSPSNMGYKLTF	CASGDASEQYF	TRAV12-2*01	TRAJ9*01	TRBV13-2*01	TRBJ2-7*01	SIINFEKL		0.999882698059082	0.22679953	0.45071307	0.9866666666666668	0.854331910610199	0.0512112975120544	0.8139382	0.0081	0.36002436	0.31790057	0.17793985	0.16525525	0.36646602	-24.957508087158203
1096	SRINFEKL	F5	2.392322083401892	0	H2-Kb	CALSPSNMGYKLTF	CASGDASEQYF	TRAV12-2*01	TRAJ9*01	TRBV13-2*01	TRBJ2-7*01	SIINFEKL		0.9999667406082152	0.19871524	0.4450088	0.9833333333333332	0.940930187702179	0.0324475429952144	0.09705779	0.0079	0.7593386	0.68898964	0.19325854	0.08539786	0.13810565	-26.130455017089844
1097	SSINFEKL	F5	4.22752807212105	0	H2-Kb	CALSPSNMGYKLTF	CASGDASEQYF	TRAV12-2*01	TRAJ9*01	TRBV13-2*01	TRBJ2-7*01	SIINFEKL		0.999997615814209	0.17208992	0.45575112	0.9833333333333332	0.941117525100708	0.0586282834410667	0.76275647	0.0075	0.5665902	0.1198256	0.211155	0.5546443	0.16757558	-24.92673110961914
1098	STINFEKL	F5	9.044943792508835	0	H2-Kb	CALSPSNMGYKLTF	CASGDASEQYF	TRAV12-2*01	TRAJ9*01	TRBV13-2*01	TRBJ2-7*01	SIINFEKL		0.9998704195022584	0.24311346	0.45414686	0.98	0.9013921618461608	0.0199474804103374	0.7790371	0.0074	0.2555105	0.5619921	0.178781	0.5768933	0.41992077	-23.66662979125977
1099	SVINFEKL	F5	10.74906369339011	0	H2-Kb	CALSPSNMGYKLTF	CASGDASEQYF	TRAV12-2*01	TRAJ9*01	TRBV13-2*01	TRBJ2-7*01	SIINFEKL		0.9999812841415404	0.2265638	0.44015852	0.98	0.78977370262146	0.0603050477802753	0.8336258	0.0073	0.57830286	0.987117	0.17196338	0.44914848	0.45679367	-15.809046745300291
1100	SWINFEKL	F5	13.76404491539368	0	H2-Kb	CALSPSNMGYKLTF	CASGDASEQYF	TRAV12-2*01	TRAJ9*01	TRBV13-2*01	TRBJ2-7*01	SIINFEKL		0.9999004602432252	0.15443389	0.4429862	0.9766666666666668	0.4575264155864715	0.041763424873352	0.25311103	0.0072	0.5516114	0.99950874	0.14748822	0.15631221	0.58535886	-30.04219055175781
1101	SYINFEKL	F5	3.44101122884842	0	H2-Kb	CALSPSNMGYKLTF	CASGDASEQYF	TRAV12-2*01	TRAJ9*01	TRBV13-2*01	TRBJ2-7*01	SIINFEKL		0.9999960660934448	0.20671271	0.45838752	0.9766666666666668	0.866363525390625	0.0062882155179977	0.5018653	0.0585	0.4161767	0.9998225	0.1858698	0.35448325	0.27516213	-25.524721145629883
1102	SIANFEKL	F5	3.375468184929477	0	H2-Kb	CALSPSNMGYKLTF	CASGDASEQYF	TRAV12-2*01	TRAJ9*01	TRBV13-2*01	TRBJ2-7*01	SIINFEKL		0.9999995231628418	0.58054584	0.4153733	0.9433333333333334	0.8819793462753296	0.0856175348162651	0.3211904	0.0085	0.30153748	0.99200666	0.22096883	0.17136894	0.18975343	-26.873214721679688
1103	SICNFEKL	F5	3.6704119774383135	0	H2-Kb	CALSPSNMGYKLTF	CASGDASEQYF	TRAV12-2*01	TRAJ9*01	TRBV13-2*01	TRBJ2-7*01	SIINFEKL		0.9999734163284302	0.40040576	0.43029395	0.96	0.895515501499176	0.0315853357315063	0.7086432	0.0079	0.57063246	0.9970403	0.19947459	0.078689694	0.16908792	-32.37693786621094
1104	SIDNFEKL	F5	2.228464441980004	0	H2-Kb	CALSPSNMGYKLTF	CASGDASEQYF	TRAV12-2*01	TRAJ9*01	TRBV13-2*01	TRBJ2-7*01	SIINFEKL		0.999992847442627	0.42712086	0.4685307	0.94	0.8778852820396423	0.04799659922719	0.31126577	0.0087	0.6442099	0.6350616	0.21154685	0.22207011	0.32501653	-27.30755615234375
1105	SIENFEKL	F5	4.522471927878951	0	H2-Kb	CALSPSNMGYKLTF	CASGDASEQYF	TRAV12-2*01	TRAJ9*01	TRBV13-2*01	TRBJ2-7*01	SIINFEKL		0.9999654293060304	0.34262356	0.46506393	0.9233333333333332	0.6456842422485352	0.039952740073204	0.36079395	0.0075	0.7022501	0.37891203	0.20976034	0.20604612	0.327626	-28.900793075561523
1106	SIFNFEKL	F5	2.621722831991787	0	H2-Kb	CALSPSNMGYKLTF	CASGDASEQYF	TRAV12-2*01	TRAJ9*01	TRBV13-2*01	TRBJ2-7*01	SIINFEKL		0.9999932050704956	0.40414417	0.45418146	0.9633333333333334	0.605796754360199	0.0369378812611103	0.74263936	0.0246	0.5654815	0.98949873	0.18065107	0.40723687	0.6366343	-25.759716033935547
1107	SIGNFEKL	F5	2.556179788072844	0	H2-Kb	CALSPSNMGYKLTF	CASGDASEQYF	TRAV12-2*01	TRAJ9*01	TRBV13-2*01	TRBJ2-7*01	SIINFEKL		0.9999779462814332	0.3335982	0.44815654	0.9566666666666668	0.6780058741569519	0.0430592820048332	0.2459232	0.0071	0.6871737	0.9981383	0.17875816	0.18003781	0.35527372	-28.49393081665039
1108	SIHNFEKL	F5	2.7200374294947327	0	H2-Kb	CALSPSNMGYKLTF	CASGDASEQYF	TRAV12-2*01	TRAJ9*01	TRBV13-2*01	TRBJ2-7*01	SIINFEKL		0.999934196472168	0.331628	0.4563289	0.96	0.7886009216308594	0.0126428408548235	0.7909495	0.008	0.4396609	0.7089812	0.26104245	0.11728494	0.56805176	-35.10369873046875
1109	SIKNFEKL	F5	3.014981285252633	0	H2-Kb	CALSPSNMGYKLTF	CASGDASEQYF	TRAV12-2*01	TRAJ9*01	TRBV13-2*01	TRBJ2-7*01	SIINFEKL		0.999913215637207	0.41854343	0.44404384	0.9366666666666666	0.7546355724334717	0.0194862838834524	0.31780264	0.009	0.7261394	0.79082996	0.22484171	0.17149577	0.45155603	-30.72292709350586
1110	SILNFEKL	F5	4.784644166803784	0	H2-Kb	CALSPSNMGYKLTF	CASGDASEQYF	TRAV12-2*01	TRAJ9*01	TRBV13-2*01	TRBJ2-7*01	SIINFEKL		0.9999377727508544	0.44749096	0.44595203	0.9766666666666668	0.678716778755188	0.0407438203692436	0.8437654	0.0082	0.46166527	0.99163353	0.19070731	0.19352198	0.46869346	-24.56868553161621
1111	SIMNFEKL	F5	2.228464441980004	0	H2-Kb	CALSPSNMGYKLTF	CASGDASEQYF	TRAV12-2*01	TRAJ9*01	TRBV13-2*01	TRBJ2-7*01	SIINFEKL		0.9999991655349731	0.36223996	0.43153816	0.9533333333333334	0.7997989654541016	0.0084016239270567	0.7568808	0.0751	0.6667059	0.98045707	0.17211941	0.5705942	0.30816627	-23.62063217163086
1112	SINNFEKL	F5	2.1956928883960005	0	H2-Kb	CALSPSNMGYKLTF	CASGDASEQYF	TRAV12-2*01	TRAJ9*01	TRBV13-2*01	TRBJ2-7*01	SIINFEKL		0.999998927116394	0.33257025	0.4381728	0.9466666666666668	0.8149093389511108	0.0651956424117088	0.6990523	0.0068	0.6517196	0.88117194	0.24993242	0.044778313	0.33223745	-19.56989097595215
1113	SIPNFEKL	F5	3.7359550846063208	0	H2-Kb	CALSPSNMGYKLTF	CASGDASEQYF	TRAV12-2*01	TRAJ9*01	TRBV13-2*01	TRBJ2-7*01	SIINFEKL		0.9997081160545348	0.26414323	0.45539904	0.9433333333333334	0.8927838802337646	0.0092169353738427	0.7802924	0.0088	0.6819306	0.9881694	0.21461718	0.08438355	0.1617553	-30.95943260192871
1114	SIQNFEKL	F5	4.063670430699161	0	H2-Kb	CALSPSNMGYKLTF	CASGDASEQYF	TRAV12-2*01	TRAJ9*01	TRBV13-2*01	TRBJ2-7*01	SIINFEKL		0.9999828338623048	0.35385588	0.4464979	0.9466666666666668	0.8789659738540649	0.0802917033433914	0.7208088	0.01	0.66315734	0.65449834	0.22350204	0.6397915	0.34116536	-25.058189392089844
1115	SIRNFEKL	F5	1.409176045123371	0	H2-Kb	CALSPSNMGYKLTF	CASGDASEQYF	TRAV12-2*01	TRAJ9*01	TRBV13-2*01	TRBJ2-7*01	SIINFEKL		0.9999732971191406	0.26682645	0.4529395	0.94	0.9327141046524048	0.095050148665905	0.38370278	0.0092	0.74312556	0.82238114	0.23231973	0.57354075	0.14915505	-31.61206245422364
1116	SISNFEKL	F5	3.0477527755875733	0	H2-Kb	CALSPSNMGYKLTF	CASGDASEQYF	TRAV12-2*01	TRAJ9*01	TRBV13-2*01	TRBJ2-7*01	SIINFEKL		0.9999673366546632	0.29550394	0.4230845	0.9333333333333332	0.9559208750724792	0.0365346744656562	0.4863034	0.0089	0.672209	0.97467136	0.22029662	0.2507312	0.16028214	-24.00169944763184
1117	SITNFEKL	F5	3.1132958827555792	0	H2-Kb	CALSPSNMGYKLTF	CASGDASEQYF	TRAV12-2*01	TRAJ9*01	TRBV13-2*01	TRBJ2-7*01	SIINFEKL		0.9999383687973022	0.3933318	0.41993743	0.9333333333333332	0.935899257659912	0.03528967872262	0.77955693	0.0093	0.6574894	0.98372626	0.1856735	0.3738504	0.40546626	-27.97879219055176
1118	SIVNFEKL	F5	4.260299625705053	0	H2-Kb	CALSPSNMGYKLTF	CASGDASEQYF	TRAV12-2*01	TRAJ9*01	TRBV13-2*01	TRBJ2-7*01	SIINFEKL		0.9998393058776855	0.5175256	0.4322668	0.9833333333333332	0.8537307381629944	0.053113717585802	0.7697644	0.0089	0.65495527	0.9964807	0.17405863	0.07859529	0.42050168	-23.47189712524414
1119	SIWNFEKL	F5	2.1301497812279946	0	H2-Kb	CALSPSNMGYKLTF	CASGDASEQYF	TRAV12-2*01	TRAJ9*01	TRBV13-2*01	TRBJ2-7*01	SIINFEKL		0.9998999834060668	0.39824775	0.44176158	0.9766666666666668	0.3432144820690155	0.0381656140089035	0.5719316	0.0086	0.6923405	0.99944735	0.20913786	0.08450651	0.56021595	-42.2620849609375
1120	SIYNFEKL	F5	2.621722831991787	0	H2-Kb	CALSPSNMGYKLTF	CASGDASEQYF	TRAV12-2*01	TRAJ9*01	TRBV13-2*01	TRBJ2-7*01	SIINFEKL		0.9999864101409912	0.29416943	0.4520968	0.9666666666666668	0.9031211137771606	0.0064592687413096	0.7878178	0.9169	0.35285157	0.93475074	0.2146095	0.33414295	0.26971963	-28.6067008972168
1121	SIIAFEKL	F5	2.2940074858989465	0	H2-Kb	CALSPSNMGYKLTF	CASGDASEQYF	TRAV12-2*01	TRAJ9*01	TRBV13-2*01	TRBJ2-7*01	SIINFEKL		0.99983549118042	0.23378937	0.42057487	0.9733333333333334	0.4027696251869201	0.1296508312225341	0.41942024	0.2613	0.74828124	0.87488794	0.15803109	0.31202006	0.28772482	-28.69934463500977
1122	SIICFEKL	F5	2.031835183725049	0	H2-Kb	CALSPSNMGYKLTF	CASGDASEQYF	TRAV12-2*01	TRAJ9*01	TRBV13-2*01	TRBJ2-7*01	SIINFEKL		0.9997782111167908	0.19344272	0.424165	0.9733333333333334	0.7624815702438354	0.045129120349884	0.36176044	0.2746	0.6182352	0.9818003	0.18148056	0.094771005	0.26044667	-26.41568756103516
1123	SIIDFEKL	F5	1.8352059887191567	0	H2-Kb	CALSPSNMGYKLTF	CASGDASEQYF	TRAV12-2*01	TRAJ9*01	TRBV13-2*01	TRBJ2-7*01	SIINFEKL		0.9983605742454528	0.20687652	0.4344478	0.97	0.5546684861183167	0.0515648573637008	0.47023085	0.2233	0.30633512	0.99836373	0.17409757	0.109566055	0.5293474	-32.092529296875
1124	SIIEFEKL	F5	1.8352059887191567	0	H2-Kb	CALSPSNMGYKLTF	CASGDASEQYF	TRAV12-2*01	TRAJ9*01	TRBV13-2*01	TRBJ2-7*01	SIINFEKL		0.9980315566062928	0.19426271	0.43673825	0.9766666666666668	0.867457389831543	0.034808874130249	0.4496967	0.163	0.612949	0.9929009	0.15116961	0.047925793	0.47670683	-25.026098251342773
1125	SIIFFEKL	F5	4.456928820710944	0	H2-Kb	CALSPSNMGYKLTF	CASGDASEQYF	TRAV12-2*01	TRAJ9*01	TRBV13-2*01	TRBJ2-7*01	SIINFEKL		0.9977555871009828	0.3713373	0.42828077	0.9666666666666668	0.801041841506958	0.0518820099532604	0.38802132	0.264	0.43271568	0.998474	0.17898168	0.34498164	0.6592052	-28.71004104614257
1126	SIIGFEKL	F5	2.097378290893055	0	H2-Kb	CALSPSNMGYKLTF	CASGDASEQYF	TRAV12-2*01	TRAJ9*01	TRBV13-2*01	TRBJ2-7*01	SIINFEKL		0.999870777130127	0.32229587	0.43931422	0.9633333333333334	0.8189001679420471	0.055289126932621	0.30471128	0.9905	0.45108575	0.9571312	0.15145321	0.11145287	0.26717815	-34.84523010253906
1127	SIIHFEKL	F5	3.146067436339582	0	H2-Kb	CALSPSNMGYKLTF	CASGDASEQYF	TRAV12-2*01	TRAJ9*01	TRBV13-2*01	TRBJ2-7*01	SIINFEKL		0.9999901056289672	0.14901581	0.43296888	0.9733333333333334	0.6706668138504028	0.0317199528217315	0.78536505	0.2917	0.3228009	0.9919884	0.19934464	0.14997417	0.6733078	-30.049968719482425
1128	SIIIFEKL	F5	2.752808983078736	0	H2-Kb	CALSPSNMGYKLTF	CASGDASEQYF	TRAV12-2*01	TRAJ9*01	TRBV13-2*01	TRBJ2-7*01	SIINFEKL		0.999925136566162	0.13980076	0.4311419	0.9733333333333334	0.6865485310554504	0.0983623564243316	0.45933983	0.055	0.5723705	0.9813576	0.18308184	0.2651059	0.68124014	-30.85110855102539
1129	SIIKFEKL	F5	1.6058052401292626	0	H2-Kb	CALSPSNMGYKLTF	CASGDASEQYF	TRAV12-2*01	TRAJ9*01	TRBV13-2*01	TRBJ2-7*01	SIINFEKL		0.9999123811721802	0.1424646	0.43580213	0.9866666666666668	0.6241130232810974	0.0393290519714355	0.45170102	0.2626	0.63759536	0.99114466	0.1741782	0.19222431	0.42171058	-30.14852905273437
1130	SIILFEKL	F5	3.5065543360164257	0	H2-Kb	CALSPSNMGYKLTF	CASGDASEQYF	TRAV12-2*01	TRAJ9*01	TRBV13-2*01	TRBJ2-7*01	SIINFEKL		0.999653935432434	0.16156906	0.42721975	0.97	0.6223061084747314	0.0154263330623507	0.43687746	0.1444	0.6856344	0.9899836	0.18713917	0.1068765	0.5835082	-23.14200592041016
1131	SIIMFEKL	F5	3.76872657494126	0	H2-Kb	CALSPSNMGYKLTF	CASGDASEQYF	TRAV12-2*01	TRAJ9*01	TRBV13-2*01	TRBJ2-7*01	SIINFEKL		0.9999982118606568	0.18753427	0.42520505	0.9633333333333334	0.5681226253509521	0.0338880717754364	0.29525414	0.065	0.54981804	0.97190404	0.15107724	0.104144536	0.30819732	-32.94198989868164
1132	SIIPFEKL	F5	3.146067436339582	0	H2-Kb	CALSPSNMGYKLTF	CASGDASEQYF	TRAV12-2*01	TRAJ9*01	TRBV13-2*01	TRBJ2-7*01	SIINFEKL		0.9998867511749268	0.15038954	0.42940292	0.9766666666666668	0.8497753739356995	0.0260575078427791	0.37527642	0.33	0.67872787	0.9264768	0.1552779	0.0837966	0.23876241	-27.660160064697266
1133	SIIQFEKL	F5	1.3108614476204252	0	H2-Kb	CALSPSNMGYKLTF	CASGDASEQYF	TRAV12-2*01	TRAJ9*01	TRBV13-2*01	TRBJ2-7*01	SIINFEKL		0.9975109100341796	0.21911514	0.42811808	0.9833333333333332	0.7096057534217834	0.1510151177644729	0.8275216	0.2894	0.41133565	0.9813838	0.15508549	0.1382049	0.47148466	-29.57723617553711
1134	SIIRFEKL	F5	1.6713482840482052	0	H2-Kb	CALSPSNMGYKLTF	CASGDASEQYF	TRAV12-2*01	TRAJ9*01	TRBV13-2*01	TRBJ2-7*01	SIINFEKL		0.9999781847000122	0.15398517	0.4357759	0.9866666666666668	0.6875631809234619	0.1404883712530136	0.29523435	0.2858	0.7391101	0.99740285	0.1583653	0.17033316	0.3840849	-38.3668327331543
1135	SIISFEKL	F5	2.65449438557579	0	H2-Kb	CALSPSNMGYKLTF	CASGDASEQYF	TRAV12-2*01	TRAJ9*01	TRBV13-2*01	TRBJ2-7*01	SIINFEKL		0.9998887777328492	0.17421658	0.4306352	0.9833333333333332	0.6423863172531128	0.0390418618917465	0.25351843	0.0342	0.45874643	0.98318577	0.1455918	0.3470398	0.23344819	-29.63727569580078
1136	SIITFEKL	F5	2.949438178084628	0	H2-Kb	CALSPSNMGYKLTF	CASGDASEQYF	TRAV12-2*01	TRAJ9*01	TRBV13-2*01	TRBJ2-7*01	SIINFEKL		0.9980243444442748	0.24228548	0.43198237	0.98	0.2821159064769745	0.0727165639400482	0.2961677	0.0233	0.6611258	0.9915202	0.12652448	0.70938116	0.5140819	-30.24175262451172
1137	SIIVFEKL	F5	2.8183520269976787	0	H2-Kb	CALSPSNMGYKLTF	CASGDASEQYF	TRAV12-2*01	TRAJ9*01	TRBV13-2*01	TRBJ2-7*01	SIINFEKL		0.999875545501709	0.2390365	0.4281542	0.9766666666666668	0.5992550849914551	0.0683099776506424	0.4711139	0.2776	0.63104224	0.9801374	0.15770149	0.39459237	0.49324352	-32.96808624267578
1138	SIIWFEKL	F5	3.8342696821092654	0	H2-Kb	CALSPSNMGYKLTF	CASGDASEQYF	TRAV12-2*01	TRAJ9*01	TRBV13-2*01	TRBJ2-7*01	SIINFEKL		0.9704551100730896	0.16546972	0.4361338	0.9633333333333334	0.086769238114357	0.1070899963378906	0.19659618	0.9026	0.651863	0.9991121	0.18069056	0.19628046	0.6120026	-30.63665771484375
1139	SIIYFEKL	F5	2.687265939159793	0	H2-Kb	CALSPSNMGYKLTF	CASGDASEQYF	TRAV12-2*01	TRAJ9*01	TRBV13-2*01	TRBJ2-7*01	SIINFEKL		0.999895453453064	0.16688794	0.44621202	0.97	0.8694010376930237	0.0222507882863283	0.26670703	0.8979	0.60630465	0.9982243	0.18078953	0.24515961	0.3656824	-34.980743408203125
1140	SIINAEKL	F5	8.061797754230316	0	H2-Kb	CALSPSNMGYKLTF	CASGDASEQYF	TRAV12-2*01	TRAJ9*01	TRBV13-2*01	TRBJ2-7*01	SIINFEKL		0.9998542070388794	0.121127844	0.45882487	0.94	0.441177636384964	0.1764448583126068	0.92233825	0.0288	0.7079683	0.9662449	0.15097208	0.055032138	0.69852924	-26.229698181152344
1141	SIINCEKL	F5	12.944756518537046	0	H2-Kb	CALSPSNMGYKLTF	CASGDASEQYF	TRAV12-2*01	TRAJ9*01	TRBV13-2*01	TRBJ2-7*01	SIINFEKL		0.9999970197677612	0.12647033	0.430526	0.9766666666666668	0.785667359828949	0.0516091026365757	0.8632545	0.0252	0.65917754	0.9735643	0.11192676	0.19515713	0.70302016	-21.31884956359864
1142	SIINDEKL	F5	2.392322083401892	0	H2-Kb	CALSPSNMGYKLTF	CASGDASEQYF	TRAV12-2*01	TRAJ9*01	TRBV13-2*01	TRBJ2-7*01	SIINFEKL		0.99757319688797	0.15338488	0.4305981	0.95	0.4103388488292694	0.0489416942000389	0.8971402	0.0261	0.6276207	0.978781	0.13173832	0.052706607	0.2719938	-23.892383575439453
1143	SIINEEKL	F5	2.752808983078736	0	H2-Kb	CALSPSNMGYKLTF	CASGDASEQYF	TRAV12-2*01	TRAJ9*01	TRBV13-2*01	TRBJ2-7*01	SIINFEKL		0.99781334400177	0.13424024	0.43294278	0.9533333333333334	0.6112580895423889	0.0616794377565383	0.9063091	0.0604	0.6262717	0.9960206	0.1138004	0.0276021	0.26808876	-24.53398895263672
1144	SIINGEKL	F5	2.588951278407784	0	H2-Kb	CALSPSNMGYKLTF	CASGDASEQYF	TRAV12-2*01	TRAJ9*01	TRBV13-2*01	TRBJ2-7*01	SIINFEKL		0.9998559951782228	0.16598332	0.43021053	0.97	0.9145010113716124	0.0565670914947986	0.9220955	0.0735	0.67281544	0.9667911	0.16412562	0.5058608	0.77409947	-32.66477966308594
1145	SIINHEKL	F5	5.767790268331369	0	H2-Kb	CALSPSNMGYKLTF	CASGDASEQYF	TRAV12-2*01	TRAJ9*01	TRBV13-2*01	TRBJ2-7*01	SIINFEKL		0.9995343685150146	0.11641049	0.44357413	0.95	0.4573834240436554	0.0648986399173736	0.90353525	0.0224	0.3318866	0.9952331	0.14972283	0.010027094	0.25891623	-34.23876953125
1146	SIINIEKL	F5	5.30898877115158	0	H2-Kb	CALSPSNMGYKLTF	CASGDASEQYF	TRAV12-2*01	TRAJ9*01	TRBV13-2*01	TRBJ2-7*01	SIINFEKL		0.9999369382858276	0.14112316	0.43938637	0.98	0.7002352476119995	0.1148727610707283	0.89463997	0.0366	0.7595333	0.99120146	0.19215491	0.47146568	0.42147028	-27.508729934692383
1147	SIINKEKL	F5	2.1629213348119976	0	H2-Kb	CALSPSNMGYKLTF	CASGDASEQYF	TRAV12-2*01	TRAJ9*01	TRBV13-2*01	TRBJ2-7*01	SIINFEKL		0.9979021549224854	0.17961404	0.42814678	0.9466666666666668	0.3313581645488739	0.047783013433218	0.9165285	0.0245	0.61128104	0.995527	0.1213802	0.0656298	0.42208284	-39.8746337890625
1148	SIINLEKL	F5	6.914794011280843	0	H2-Kb	CALSPSNMGYKLTF	CASGDASEQYF	TRAV12-2*01	TRAJ9*01	TRBV13-2*01	TRBJ2-7*01	SIINFEKL		0.9006683826446533	0.14053646	0.43030015	0.9733333333333334	0.7347722053527832	0.026017989963293	0.8761127	0.0299	0.27150458	0.99702024	0.1976262	0.033448897	0.49553508	-25.763011932373047
1149	SIINMEKL	F5	13.239700374294946	0	H2-Kb	CALSPSNMGYKLTF	CASGDASEQYF	TRAV12-2*01	TRAJ9*01	TRBV13-2*01	TRBJ2-7*01	SIINFEKL		0.9999765157699584	0.1240596	0.4242611	0.9666666666666668	0.8541441559791565	0.0847829729318618	0.8507271	0.0686	0.5887191	0.9974216	0.19311415	0.15731567	0.5363557	-23.390439987182617
1150	SIINNEKL	F5	5.735018714747366	0	H2-Kb	CALSPSNMGYKLTF	CASGDASEQYF	TRAV12-2*01	TRAJ9*01	TRBV13-2*01	TRBJ2-7*01	SIINFEKL		0.9999010562896729	0.12618451	0.43519223	0.9566666666666668	0.8623626828193665	0.0817810371518135	0.9178954	0.032	0.48920494	0.932551	0.18113807	0.048274152	0.24982983	-30.419857025146484
1151	SIINPEKL	F5	43.61891384891305	0	H2-Kb	CALSPSNMGYKLTF	CASGDASEQYF	TRAV12-2*01	TRAJ9*01	TRBV13-2*01	TRBJ2-7*01	SIINFEKL		0.9998791217803956	0.13710086	0.44313765	0.94	0.9176252484321594	0.0568575225770473	0.9227082	0.0356	0.4115854	0.98932374	0.11925256	0.3383892	0.69570816	-30.655839920043945
1152	SIINQEKL	F5	15.402621709106946	0	H2-Kb	CALSPSNMGYKLTF	CASGDASEQYF	TRAV12-2*01	TRAJ9*01	TRBV13-2*01	TRBJ2-7*01	SIINFEKL		0.9999322891235352	0.1363859	0.42553496	0.9433333333333334	0.7815021276473999	0.1730081886053085	0.92112356	0.0384	0.35522616	0.9990878	0.11048023	0.57230026	0.266044	-25.588829040527344
1153	SIINREKL	F5	2.785580536662738	0	H2-Kb	CALSPSNMGYKLTF	CASGDASEQYF	TRAV12-2*01	TRAJ9*01	TRBV13-2*01	TRBJ2-7*01	SIINFEKL		0.9999830722808838	0.11750839	0.42755908	0.9466666666666668	0.7543870210647583	0.1888371706008911	0.9128718	0.0382	0.55900425	0.99302924	0.10609889	0.034357734	0.24355797	-34.94482421875
1154	SIINSEKL	F5	9.503745289688627	0	H2-Kb	CALSPSNMGYKLTF	CASGDASEQYF	TRAV12-2*01	TRAJ9*01	TRBV13-2*01	TRBJ2-7*01	SIINFEKL		0.999778687953949	0.11028254	0.4390213	0.9466666666666668	0.6863278150558472	0.044759776443243	0.93876195	0.0302	0.5456634	0.96402544	0.1443082	0.07689375	0.5828082	-27.54045295715332
1155	SIINTEKL	F5	10.519662944800212	0	H2-Kb	CALSPSNMGYKLTF	CASGDASEQYF	TRAV12-2*01	TRAJ9*01	TRBV13-2*01	TRBJ2-7*01	SIINFEKL		0.9919230341911316	0.11838877	0.4462305	0.9266666666666666	0.7288132309913635	0.1049654856324195	0.91660494	0.0272	0.6148812	0.9375513	0.11972204	0.04010381	0.38052112	-23.83676528930664
1156	SIINVEKL	F5	10.028089894036423	0	H2-Kb	CALSPSNMGYKLTF	CASGDASEQYF	TRAV12-2*01	TRAJ9*01	TRBV13-2*01	TRBJ2-7*01	SIINFEKL		0.999026894569397	0.14781198	0.45113698	0.98	0.501922607421875	0.0752096772193908	0.9073665	0.9187	0.51847744	0.9780299	0.15721165	0.08446417	0.4808608	-21.86419486999512
1157	SIINWEKL	F5	13.534644166803783	0	H2-Kb	CALSPSNMGYKLTF	CASGDASEQYF	TRAV12-2*01	TRAJ9*01	TRBV13-2*01	TRBJ2-7*01	SIINFEKL		0.9927954077720642	0.144832	0.4262423	0.9633333333333334	0.7795506119728088	0.1502683162689209	0.76925844	0.0315	0.60780823	0.9994792	0.12255028	0.5621307	0.5630007	-32.51040267944336
1158	SIINYEKL	F5	4.391385776792001	0	H2-Kb	CALSPSNMGYKLTF	CASGDASEQYF	TRAV12-2*01	TRAJ9*01	TRBV13-2*01	TRBJ2-7*01	SIINFEKL		0.9985402822494508	0.13471536	0.42952156	0.9766666666666668	0.8681196570396423	0.0406965836882591	0.8736407	0.0314	0.36999837	0.9976909	0.13607487	0.10137674	0.27476436	-29.16826629638672
1159	SIINFAKL	F5	2.785580536662738	0	H2-Kb	CALSPSNMGYKLTF	CASGDASEQYF	TRAV12-2*01	TRAJ9*01	TRBV13-2*01	TRBJ2-7*01	SIINFEKL		0.9999990463256836	0.20865433	0.42823836	0.95	0.900265097618103	0.0863628387451171	0.93478715	0.031	0.6512924	0.9949151	0.18117073	0.054841857	0.30444974	-22.61054801940918
1160	SIINFCKL	F5	2.65449438557579	0	H2-Kb	CALSPSNMGYKLTF	CASGDASEQYF	TRAV12-2*01	TRAJ9*01	TRBV13-2*01	TRBJ2-7*01	SIINFEKL		0.9999996423721312	0.149496	0.43655393	0.9633333333333334	0.8838306069374084	0.0491140484809875	0.9260463	0.0265	0.47119594	0.98993856	0.2031238	0.21258377	0.28927764	-22.991411209106445
1161	SIINFDKL	F5	3.244382033842528	0	H2-Kb	CALSPSNMGYKLTF	CASGDASEQYF	TRAV12-2*01	TRAJ9*01	TRBV13-2*01	TRBJ2-7*01	SIINFEKL		0.9999827146530152	0.3248781	0.43848574	0.9733333333333334	0.904284417629242	0.0409958399832248	0.83999676	0.0237	0.5962384	0.999377	0.15988591	0.12514701	0.47873765	-20.652862548828125
1162	SIINFFKL	F5	2.556179788072844	0	H2-Kb	CALSPSNMGYKLTF	CASGDASEQYF	TRAV12-2*01	TRAJ9*01	TRBV13-2*01	TRBJ2-7*01	SIINFEKL		0.999977707862854	0.307313	0.43221197	0.96	0.9030565619468688	0.0429691672325134	0.86892956	0.9939	0.58840305	0.99574864	0.17485976	0.21247616	0.6764123	-23.22558784484864
1163	SIINFGKL	F5	2.4578651905698985	0	H2-Kb	CALSPSNMGYKLTF	CASGDASEQYF	TRAV12-2*01	TRAJ9*01	TRBV13-2*01	TRBJ2-7*01	SIINFEKL		0.9999980926513672	0.17132817	0.45620233	0.98	0.8949601054191589	0.0373974256217479	0.90146184	0.045	0.6178053	0.9994575	0.19677234	0.19056568	0.2877041	-22.90290069580078
1164	SIINFHKL	F5	2.359550529817889	0	H2-Kb	CALSPSNMGYKLTF	CASGDASEQYF	TRAV12-2*01	TRAJ9*01	TRBV13-2*01	TRBJ2-7*01	SIINFEKL		0.9999819993972778	0.19433814	0.44310057	0.9833333333333332	0.8519678115844727	0.0805156752467155	0.7356419	0.033	0.6054334	0.99877506	0.21135584	0.5508072	0.69463205	-29.281478881835938
1165	SIINFIKL	F5	1.8352059887191567	0	H2-Kb	CALSPSNMGYKLTF	CASGDASEQYF	TRAV12-2*01	TRAJ9*01	TRBV13-2*01	TRBJ2-7*01	SIINFEKL		0.9999986886978148	0.14379115	0.4530428	0.9466666666666668	0.9000136852264404	0.0834162682294845	0.9136499	0.0311	0.66926336	0.9854348	0.18598019	0.20052467	0.5747048	-19.204946517944336
1166	SIINFKKL	F5	2.949438178084628	0	H2-Kb	CALSPSNMGYKLTF	CASGDASEQYF	TRAV12-2*01	TRAJ9*01	TRBV13-2*01	TRBJ2-7*01	SIINFEKL		0.999998927116394	0.34146476	0.45122176	0.98	0.8833256363868713	0.021284257993102	0.6311171	0.0337	0.59925056	0.99881864	0.16998576	0.14759338	0.25013196	-26.462387084960938
1167	SIINFLKL	F5	2.9822097316686307	0	H2-Kb	CALSPSNMGYKLTF	CASGDASEQYF	TRAV12-2*01	TRAJ9*01	TRBV13-2*01	TRBJ2-7*01	SIINFEKL		0.9999998807907104	0.2635544	0.4475149	0.9433333333333334	0.8774479627609253	0.0436039604246616	0.91569805	0.01	0.5947418	0.97645724	0.17725497	0.09833991	0.47634453	-22.708959579467773
1168	SIINFMKL	F5	1.9335205862221032	0	H2-Kb	CALSPSNMGYKLTF	CASGDASEQYF	TRAV12-2*01	TRAJ9*01	TRBV13-2*01	TRBJ2-7*01	SIINFEKL		0.9999905824661256	0.122000776	0.43789515	0.95	0.8853626251220703	0.1434433460235595	0.88092476	0.0321	0.5804408	0.9396877	0.14929187	0.16689946	0.29723093	-23.297504425048828
1169	SIINFNKL	F5	2.588951278407784	0	H2-Kb	CALSPSNMGYKLTF	CASGDASEQYF	TRAV12-2*01	TRAJ9*01	TRBV13-2*01	TRBJ2-7*01	SIINFEKL		0.9999994039535522	0.13470274	0.44925573	0.9733333333333334	0.9214820861816406	0.0882787555456161	0.85622126	0.0361	0.6228776	0.99828935	0.18039806	0.059984006	0.47819245	-20.50120735168457
1170	SIINFPKL	F5	1.8352059887191567	0	H2-Kb	CALSPSNMGYKLTF	CASGDASEQYF	TRAV12-2*01	TRAJ9*01	TRBV13-2*01	TRBJ2-7*01	SIINFEKL		0.9999992847442628	0.19643825	0.43865582	0.9733333333333334	0.9100669622421264	0.0559706874191761	0.8792096	0.2825	0.3912251	0.99751985	0.18538436	0.018942125	0.2998757	-22.965164184570312
1171	SIINFQKL	F5	2.523408234488841	0	H2-Kb	CALSPSNMGYKLTF	CASGDASEQYF	TRAV12-2*01	TRAJ9*01	TRBV13-2*01	TRBJ2-7*01	SIINFEKL		0.9999818801879884	0.35386586	0.42961445	0.98	0.8831902146339417	0.1054991483688354	0.8207919	0.0443	0.6670933	0.9967526	0.203597	0.22433138	0.53297526	-21.829605102539062
1172	SIINFRKL	F5	3.9653558331962153	0	H2-Kb	CALSPSNMGYKLTF	CASGDASEQYF	TRAV12-2*01	TRAJ9*01	TRBV13-2*01	TRBJ2-7*01	SIINFEKL		0.9999988079071044	0.142329	0.45463294	0.9766666666666668	0.8344773650169373	0.173746258020401	0.46564874	0.0482	0.5432292	0.9993336	0.17155142	0.063260555	0.4241683	-23.834943771362305
1173	SIINFSKL	F5	2.65449438557579	0	H2-Kb	CALSPSNMGYKLTF	CASGDASEQYF	TRAV12-2*01	TRAJ9*01	TRBV13-2*01	TRBJ2-7*01	SIINFEKL		0.9999992847442628	0.21386293	0.45129436	0.9866666666666668	0.9150782227516174	0.0439917594194412	0.9085659	0.03	0.35242727	0.9962306	0.17104053	0.22825678	0.26910502	-22.584169387817383
1174	SIINFTKL	F5	3.146067436339582	0	H2-Kb	CALSPSNMGYKLTF	CASGDASEQYF	TRAV12-2*01	TRAJ9*01	TRBV13-2*01	TRBJ2-7*01	SIINFEKL		0.9999971389770508	0.20175204	0.44823596	0.9833333333333332	0.8369736075401306	0.1009070202708244	0.88204837	0.0271	0.5431308	0.99044347	0.16471253	0.2647458	0.30263817	-22.382776260375977
1175	SIINFVKL	F5	2.031835183725049	0	H2-Kb	CALSPSNMGYKLTF	CASGDASEQYF	TRAV12-2*01	TRAJ9*01	TRBV13-2*01	TRBJ2-7*01	SIINFEKL		0.9999898672103882	0.16560651	0.45632666	0.9466666666666668	0.8925840854644775	0.0619084425270557	0.91673195	0.3061	0.55242443	0.9898433	0.16718704	0.13609578	0.30215418	-21.21150016784668
1176	SIINFWKL	F5	2.785580536662738	0	H2-Kb	CALSPSNMGYKLTF	CASGDASEQYF	TRAV12-2*01	TRAJ9*01	TRBV13-2*01	TRBJ2-7*01	SIINFEKL		0.9999921321868896	0.16223957	0.43648097	0.96	0.8664634823799133	0.2095649987459182	0.65608263	0.0309	0.40579763	0.9994252	0.15831314	0.4979387	0.5977413	-24.34402084350586
1177	SIINFYKL	F5	2.588951278407784	0	H2-Kb	CALSPSNMGYKLTF	CASGDASEQYF	TRAV12-2*01	TRAJ9*01	TRBV13-2*01	TRBJ2-7*01	SIINFEKL		0.9999990463256836	0.2548879	0.4333156	0.96	0.9147313833236694	0.0471556857228279	0.66661334	0.9243	0.30667308	0.99874663	0.19945927	0.07504062	0.44293308	-24.691579818725582
1178	SIINFEAL	F5	7.897940049559364	0	H2-Kb	CALSPSNMGYKLTF	CASGDASEQYF	TRAV12-2*01	TRAJ9*01	TRBV13-2*01	TRBJ2-7*01	SIINFEKL		0.9998706579208374	0.29771486	0.4426274	0.9566666666666668	0.913590967655182	0.2744805514812469	0.8965014	0.024	0.57286835	0.985703	0.13238089	0.052666668	0.27372795	-21.67766189575196
1179	SIINFECL	F5	5.145131066480628	0	H2-Kb	CALSPSNMGYKLTF	CASGDASEQYF	TRAV12-2*01	TRAJ9*01	TRBV13-2*01	TRBJ2-7*01	SIINFEKL		0.999996542930603	0.23317115	0.43309218	0.94	0.8899943828582764	0.1834751516580581	0.8424207	0.0056	0.6342428	0.95578706	0.1912974	0.14448225	0.25789252	-25.063854217529297
1180	SIINFEDL	F5	2.9822097316686307	0	H2-Kb	CALSPSNMGYKLTF	CASGDASEQYF	TRAV12-2*01	TRAJ9*01	TRBV13-2*01	TRBJ2-7*01	SIINFEKL		0.9998039603233336	0.20971195	0.43594804	0.9766666666666668	0.8838596940040588	0.1815966218709945	0.7999322	0.0043	0.68522096	0.9960233	0.12637727	0.147268	0.33148554	-25.12398147583008
1181	SIINFEEL	F5	1.6058052401292626	0	H2-Kb	CALSPSNMGYKLTF	CASGDASEQYF	TRAV12-2*01	TRAJ9*01	TRBV13-2*01	TRBJ2-7*01	SIINFEKL		0.9999977350234984	0.19664825	0.43492034	0.9866666666666668	0.8778505325317383	0.1933491826057434	0.8319693	0.0451	0.5454656	0.992449	0.12662788	0.047772452	0.34019354	-23.537670135498047
1182	SIINFEFL	F5	23.071161010076416	0	H2-Kb	CALSPSNMGYKLTF	CASGDASEQYF	TRAV12-2*01	TRAJ9*01	TRBV13-2*01	TRBJ2-7*01	SIINFEKL		0.9999847412109376	0.29071134	0.43285605	0.9566666666666668	0.9177036285400392	0.2011069059371948	0.7558925	0.0062	0.68202794	0.97322524	0.14817142	0.14434579	0.5109817	-22.44356346130371
1183	SIINFEGL	F5	2.785580536662738	0	H2-Kb	CALSPSNMGYKLTF	CASGDASEQYF	TRAV12-2*01	TRAJ9*01	TRBV13-2*01	TRBJ2-7*01	SIINFEKL		0.9999343156814576	0.19325435	0.44251412	0.96	0.9188053011894226	0.175730288028717	0.9037072	0.2777	0.44486922	0.99776006	0.14108367	0.54381675	0.28895733	-19.81434631347656
1184	SIINFEHL	F5	5.341760324735583	0	H2-Kb	CALSPSNMGYKLTF	CASGDASEQYF	TRAV12-2*01	TRAJ9*01	TRBV13-2*01	TRBJ2-7*01	SIINFEKL		0.9912154674530028	0.1557999	0.44325477	0.9633333333333334	0.8878100514411926	0.2009633481502533	0.8708195	0.006	0.71627593	0.9971264	0.17844129	0.37531894	0.5730485	-22.863086700439453
1185	SIINFEIL	F5	22.35018727397179	0	H2-Kb	CALSPSNMGYKLTF	CASGDASEQYF	TRAV12-2*01	TRAJ9*01	TRBV13-2*01	TRBJ2-7*01	SIINFEKL		0.9999843835830688	0.123832084	0.43928584	0.9366666666666666	0.9090858697891236	0.2104477733373642	0.8639669	0.0455	0.46144477	0.9710543	0.1502772	0.14342423	0.65936863	-18.611785888671875
1186	SIINFELL	F5	32.2799625072562	0	H2-Kb	CALSPSNMGYKLTF	CASGDASEQYF	TRAV12-2*01	TRAJ9*01	TRBV13-2*01	TRBJ2-7*01	SIINFEKL		0.9999953508377076	0.2631461	0.4417458	0.9366666666666666	0.8867016434669495	0.1732475608587265	0.85156006	0.0079	0.64934176	0.9809553	0.1586831	0.15139505	0.4983214	-18.285938262939453
1187	SIINFEML	F5	48.53464416680378	1	H2-Kb	CALSPSNMGYKLTF	CASGDASEQYF	TRAV12-2*01	TRAJ9*01	TRBV13-2*01	TRBJ2-7*01	SIINFEKL		0.9999994039535522	0.20067118	0.43817762	0.9566666666666668	0.881842851638794	0.2164613902568817	0.7669471	0.0071	0.64281476	0.9899893	0.14760186	0.14674498	0.4685858	-24.86348342895508
1188	SIINFENL	F5	3.375468184929477	0	H2-Kb	CALSPSNMGYKLTF	CASGDASEQYF	TRAV12-2*01	TRAJ9*01	TRBV13-2*01	TRBJ2-7*01	SIINFEKL		0.9999583959579468	0.19332351	0.44436675	0.98	0.9186659455299376	0.1820033192634582	0.8826414	0.0062	0.6888473	0.98958176	0.15323237	0.08984023	0.37516117	-21.610885620117188
1189	SIINFEPL	F5	2.8183520269976787	0	H2-Kb	CALSPSNMGYKLTF	CASGDASEQYF	TRAV12-2*01	TRAJ9*01	TRBV13-2*01	TRBJ2-7*01	SIINFEKL		0.9999878406524658	0.20357618	0.4439443	0.9766666666666668	0.9204862117767334	0.1902835965156555	0.841817	0.0052	0.6603073	0.9975668	0.17685415	0.28381988	0.36590973	-24.80414390563965
1190	SIINFEQL	F5	12.05992507776147	0	H2-Kb	CALSPSNMGYKLTF	CASGDASEQYF	TRAV12-2*01	TRAJ9*01	TRBV13-2*01	TRBJ2-7*01	SIINFEKL		0.9998146891593932	0.2247538	0.44137022	0.9733333333333334	0.8819329738616943	0.2668771743774414	0.8922362	0.0056	0.73788095	0.9943696	0.14577372	0.3581193	0.37460354	-21.238563537597656
1191	SIINFERL	F5	25.29962545205641	0	H2-Kb	CALSPSNMGYKLTF	CASGDASEQYF	TRAV12-2*01	TRAJ9*01	TRBV13-2*01	TRBJ2-7*01	SIINFEKL		0.9999709129333496	0.14863274	0.4523469	0.9766666666666668	0.8820363283157349	0.2699800431728363	0.85307574	0.0065	0.66087294	0.9971782	0.14426053	0.062209148	0.17435122	-19.031970977783203
1192	SIINFESL	F5	6.783707860193895	0	H2-Kb	CALSPSNMGYKLTF	CASGDASEQYF	TRAV12-2*01	TRAJ9*01	TRBV13-2*01	TRBJ2-7*01	SIINFEKL		0.9999815225601196	0.18225656	0.43974608	0.9733333333333334	0.9209612607955932	0.1882073432207107	0.8654043	0.0065	0.6485863	0.979823	0.13149418	0.19869438	0.22764932	-23.65180969238281
1193	SIINFETL	F5	15.0421348094301	0	H2-Kb	CALSPSNMGYKLTF	CASGDASEQYF	TRAV12-2*01	TRAJ9*01	TRBV13-2*01	TRBJ2-7*01	SIINFEKL		0.9988484382629396	0.19023477	0.44124246	0.9566666666666668	0.8625966310501099	0.2058217078447342	0.81278116	0.9212	0.64101714	0.8977908	0.12544087	0.15020263	0.4253464	-26.395660400390625
1194	SIINFEVL	F5	18.745318340452418	0	H2-Kb	CALSPSNMGYKLTF	CASGDASEQYF	TRAV12-2*01	TRAJ9*01	TRBV13-2*01	TRBJ2-7*01	SIINFEKL		0.9999939203262328	0.2580874	0.43703833	0.94	0.892987847328186	0.1690789759159088	0.84567	0.0218	0.6892822	0.9448068	0.14671105	0.18105373	0.51939964	-24.19697952270508
1195	SIINFEWL	F5	4.358614223207998	0	H2-Kb	CALSPSNMGYKLTF	CASGDASEQYF	TRAV12-2*01	TRAJ9*01	TRBV13-2*01	TRBJ2-7*01	SIINFEKL		0.9999264478683472	0.22308818	0.4405116	0.9533333333333334	0.8717927932739258	0.2826167345046997	0.7318727	0.0045	0.36796722	0.88495296	0.14684574	0.27625155	0.3473362	-23.6905574798584
1196	SIINFEYL	F5	3.703183531022317	0	H2-Kb	CALSPSNMGYKLTF	CASGDASEQYF	TRAV12-2*01	TRAJ9*01	TRBV13-2*01	TRBJ2-7*01	SIINFEKL		0.9999969005584716	0.13859096	0.44664782	0.97	0.928390085697174	0.1799231618642807	0.7990274	0.0049	0.7367252	0.9913103	0.15545882	0.21887803	0.26392746	-22.54378128051757
1197	SIINFEKA	F5	1.7041198376322082	0	H2-Kb	CALSPSNMGYKLTF	CASGDASEQYF	TRAV12-2*01	TRAJ9*01	TRBV13-2*01	TRBJ2-7*01	SIINFEKL		0.9999494552612304	0.29444686	0.4269921	0.9433333333333334	0.870857834815979	0.2519716918468475	0.880882	0.2532	0.5917804	0.99764144	0.14775857	0.1471829	0.1907947	-20.57867813110352
1198	SIINFEKC	F5	24.67696625020568	0	H2-Kb	CALSPSNMGYKLTF	CASGDASEQYF	TRAV12-2*01	TRAJ9*01	TRBV13-2*01	TRBJ2-7*01	SIINFEKL		0.9999428987503052	0.16021805	0.43584436	0.9766666666666668	0.8751839995384216	0.1707121431827545	0.8602427	0.0073	0.31144	0.9966733	0.15610841	0.020759223	0.173952	-25.3494815826416
1199	SIINFEKD	F5	16.71348315672737	0	H2-Kb	CALSPSNMGYKLTF	CASGDASEQYF	TRAV12-2*01	TRAJ9*01	TRBV13-2*01	TRBJ2-7*01	SIINFEKL		0.9999997615814208	0.19907634	0.4289454	0.9566666666666668	0.8532856106758118	0.182283267378807	0.7719156	0.3788	0.6002398	0.950832	0.09416124	0.45218682	0.3653228	-19.362897872924805
1200	SIINFEKE	F5	2.490636680904838	0	H2-Kb	CALSPSNMGYKLTF	CASGDASEQYF	TRAV12-2*01	TRAJ9*01	TRBV13-2*01	TRBJ2-7*01	SIINFEKL		0.999996304512024	0.17579484	0.42320707	0.97	0.8346832394599915	0.0848779082298278	0.7739712	0.0524	0.5785391	0.81602085	0.08421042	0.05445153	0.3816431	-22.28524780273437
1201	SIINFEKF	F5	2.1629213348119976	0	H2-Kb	CALSPSNMGYKLTF	CASGDASEQYF	TRAV12-2*01	TRAJ9*01	TRBV13-2*01	TRBJ2-7*01	SIINFEKL		0.9999957084655762	0.16572845	0.4328163	0.9766666666666668	0.9169730544090272	0.068076305091381	0.76927406	0.1794	0.4764926	0.6618506	0.14563581	0.1431105	0.654715	-20.995615005493164
1202	SIINFEKG	F5	3.0805243291715763	0	H2-Kb	CALSPSNMGYKLTF	CASGDASEQYF	TRAV12-2*01	TRAJ9*01	TRBV13-2*01	TRBJ2-7*01	SIINFEKL		0.9999924898147584	0.121456	0.4331904	0.95	0.9092263579368592	0.2589762806892395	0.8664637	0.2292	0.307879	0.9923501	0.13250507	0.07359817	0.32796013	-19.99800491333008
1203	SIINFEKH	F5	13.534644166803783	0	H2-Kb	CALSPSNMGYKLTF	CASGDASEQYF	TRAV12-2*01	TRAJ9*01	TRBV13-2*01	TRBJ2-7*01	SIINFEKL		0.9999737739562988	0.14367843	0.44104543	0.9666666666666668	0.8969529271125793	0.1531990617513656	0.8514634	0.2732	0.6022874	0.48825753	0.17470086	0.048395514	0.57863146	-18.436473846435547
1204	SIINFEKI	F5	7.504681659547582	0	H2-Kb	CALSPSNMGYKLTF	CASGDASEQYF	TRAV12-2*01	TRAJ9*01	TRBV13-2*01	TRBJ2-7*01	SIINFEKL		0.9999799728393556	0.12598068	0.4336011	0.9766666666666668	0.8841871619224548	0.1372626423835754	0.8415435	0.133	0.68172675	0.99950516	0.15630998	0.020255301	0.6374178	-16.983440399169922
1205	SIINFEKK	F5	5.538389519741474	0	H2-Kb	CALSPSNMGYKLTF	CASGDASEQYF	TRAV12-2*01	TRAJ9*01	TRBV13-2*01	TRBJ2-7*01	SIINFEKL		0.999974250793457	0.1535644	0.44578677	0.9533333333333334	0.8499212265014648	0.3615224063396454	0.8571738	0.1178	0.7652345	0.9435384	0.13724865	0.07741885	0.4886346	-19.24668502807617
1206	SIINFEKM	F5	3.7359550846063208	0	H2-Kb	CALSPSNMGYKLTF	CASGDASEQYF	TRAV12-2*01	TRAJ9*01	TRBV13-2*01	TRBJ2-7*01	SIINFEKL		0.9999991655349731	0.18988578	0.44300827	0.9733333333333334	0.8883926868438721	0.1913136541843414	0.84379363	0.3295	0.5886198	0.99532783	0.15358606	0.27048853	0.30790907	-15.325284957885742
1207	SIINFEKN	F5	1.8352059887191567	0	H2-Kb	CALSPSNMGYKLTF	CASGDASEQYF	TRAV12-2*01	TRAJ9*01	TRBV13-2*01	TRBJ2-7*01	SIINFEKL		0.9997579455375672	0.1323315	0.44038853	0.9633333333333334	0.8620854020118713	0.1464282572269439	0.8504037	0.0596	0.7316477	0.9898436	0.13742737	0.53004414	0.3659216	-21.00828742980957
1208	SIINFEKP	F5	3.0805243291715763	0	H2-Kb	CALSPSNMGYKLTF	CASGDASEQYF	TRAV12-2*01	TRAJ9*01	TRBV13-2*01	TRBJ2-7*01	SIINFEKL		0.99980229139328	0.14694826	0.448771	0.9533333333333334	0.8867685794830322	0.2460374981164932	0.8718349	0.231	0.4491549	0.7618673	0.13904595	0.016925344	0.1693129	-25.015295028686523
1209	SIINFEKQ	F5	2.523408234488841	0	H2-Kb	CALSPSNMGYKLTF	CASGDASEQYF	TRAV12-2*01	TRAJ9*01	TRBV13-2*01	TRBJ2-7*01	SIINFEKL		0.9999966621398926	0.1427238	0.43259248	0.9633333333333334	0.8853806257247925	0.2434946000576019	0.85824364	0.2396	0.7854719	0.8326072	0.113492444	0.11027883	0.38691264	-19.034957885742188
1210	SIINFEKR	F5	3.014981285252633	0	H2-Kb	CALSPSNMGYKLTF	CASGDASEQYF	TRAV12-2*01	TRAJ9*01	TRBV13-2*01	TRBJ2-7*01	SIINFEKL		0.9995750784873962	0.1195128	0.441659	0.9633333333333334	0.8869979977607727	0.1699860841035843	0.90104944	0.1378	0.46755472	0.8977884	0.13614607	0.073947765	0.15348302	-27.69164085388184
1211	SIINFEKS	F5	12.125468184929476	0	H2-Kb	CALSPSNMGYKLTF	CASGDASEQYF	TRAV12-2*01	TRAJ9*01	TRBV13-2*01	TRBJ2-7*01	SIINFEKL		0.9999923706054688	0.1360708	0.4402755	0.95	0.882148265838623	0.1847131550312042	0.8781438	0.1917	0.70646226	0.9919015	0.15044706	0.06601309	0.15770715	-22.9886474609375
1212	SIINFEKT	F5	3.9653558331962153	0	H2-Kb	CALSPSNMGYKLTF	CASGDASEQYF	TRAV12-2*01	TRAJ9*01	TRBV13-2*01	TRBJ2-7*01	SIINFEKL		0.999981164932251	0.18852419	0.4258609	0.9533333333333334	0.8469462394714355	0.1438451558351516	0.8566582	0.2538	0.69218636	0.9960091	0.14015679	0.12347231	0.4416191	-20.68099021911621
1213	SIINFEKV	F5	4.55524341821389	0	H2-Kb	CALSPSNMGYKLTF	CASGDASEQYF	TRAV12-2*01	TRAJ9*01	TRBV13-2*01	TRBJ2-7*01	SIINFEKL		0.999996781349182	0.13399602	0.4472171	0.9833333333333332	0.8681722283363342	0.3365006148815155	0.8372749	0.0274	0.7287844	0.9996569	0.14604309	0.02365644	0.49758068	-15.30460262298584
1214	SIINFEKW	F5	2.556179788072844	0	H2-Kb	CALSPSNMGYKLTF	CASGDASEQYF	TRAV12-2*01	TRAJ9*01	TRBV13-2*01	TRBJ2-7*01	SIINFEKL		0.9990133047103882	0.18666098	0.43424162	0.97	0.8863987922668457	0.1531188786029815	0.7997524	0.1872	0.6984149	0.18296832	0.121629015	0.09203495	0.38807207	-22.693490982055664
1215	SIINFEKY	F5	6.488764067685056	0	H2-Kb	CALSPSNMGYKLTF	CASGDASEQYF	TRAV12-2*01	TRAJ9*01	TRBV13-2*01	TRBJ2-7*01	SIINFEKL		0.999997854232788	0.12309453	0.4438553	0.98	0.8852788209915161	0.2372963726520538	0.8016461	0.2506	0.7983844	0.42293295	0.16223212	0.11962011	0.2758053	-26.11577415466309
1216	AIINFEKL	H5	2.875408151059492	0	H2-Kb	CAVSNYGSSGNKLIF	CASGDRERDTQYF	TRAV3D-3*01	TRAJ32*01	TRBV13-2*01	TRBJ2-5*01	SIINFEKL		0.9996907711029052	0.24274059	0.43185052	0.97	0.449762225151062	0.0084447963163256	0.16253495	0.0023	0.7182509	0.999104	0.08715345	0.053131506	0.38955584	-19.014347076416016
1217	CIINFEKL	H5	1.9169387673729943	0	H2-Kb	CAVSNYGSSGNKLIF	CASGDRERDTQYF	TRAV3D-3*01	TRAJ32*01	TRBV13-2*01	TRBJ2-5*01	SIINFEKL		0.9988722205162048	0.29307708	0.4306244	0.9533333333333334	0.6533932089805603	0.0009012680966407	0.24897899	0.0023	0.68307537	0.99992585	0.09016019	0.14634338	0.4261636	-25.08251571655273
1218	DIINFEKL	H5	1.7005101849904871	0	H2-Kb	CAVSNYGSSGNKLIF	CASGDRERDTQYF	TRAV3D-3*01	TRAJ32*01	TRBV13-2*01	TRBJ2-5*01	SIINFEKL		0.9999676942825316	0.21162972	0.44296563	0.97	0.7838579416275024	0.0009442254668101	0.20738772	0.0023	0.6899502	0.9938437	0.09598144	0.12395055	0.26266268	-24.673046112060547
1219	EIINFEKL	H5	1.7005101849904871	0	H2-Kb	CAVSNYGSSGNKLIF	CASGDRERDTQYF	TRAV3D-3*01	TRAJ32*01	TRBV13-2*01	TRBJ2-5*01	SIINFEKL		0.9992128610610962	0.22161832	0.4385366	0.9733333333333334	0.054017424583435	0.0009586000232957	0.28119197	0.0022	0.7346869	0.98877096	0.096111596	0.06426234	0.27903163	-29.01415634155273
1220	FIINFEKL	H5	3.8647958861314784	0	H2-Kb	CAVSNYGSSGNKLIF	CASGDRERDTQYF	TRAV3D-3*01	TRAJ32*01	TRBV13-2*01	TRBJ2-5*01	SIINFEKL		0.99956077337265	0.1704096	0.42911127	0.9633333333333334	0.6087707877159119	0.0007345910416916	0.31579947	0.0022	0.34961826	0.99926984	0.12640403	0.024426311	0.72660875	-31.11328887939453
1221	GIINFEKL	H5	1.51500001533551	0	H2-Kb	CAVSNYGSSGNKLIF	CASGDRERDTQYF	TRAV3D-3*01	TRAJ32*01	TRBV13-2*01	TRBJ2-5*01	SIINFEKL		0.998587131500244	0.2392405	0.4383702	0.9533333333333334	0.6410002708435059	0.0039947857148945	0.13019544	0.0023	0.8077761	0.99974096	0.10079056	0.09546656	0.16455814	-21.97431182861328
1222	HIINFEKL	H5	2.875408151059492	0	H2-Kb	CAVSNYGSSGNKLIF	CASGDRERDTQYF	TRAV3D-3*01	TRAJ32*01	TRBV13-2*01	TRBJ2-5*01	SIINFEKL		0.9999929666519164	0.20841104	0.44839308	0.9666666666666668	0.7289314866065979	0.0021538834553211	0.5934407	0.0023	0.7027779	0.99955034	0.12327698	0.028131543	0.55958277	-22.292282104492188
1223	IIINFEKL	H5	2.751734684175493	0	H2-Kb	CAVSNYGSSGNKLIF	CASGDRERDTQYF	TRAV3D-3*01	TRAJ32*01	TRBV13-2*01	TRBJ2-5*01	SIINFEKL		0.999935746192932	0.23341155	0.4498478	0.98	0.7646303176879883	0.0022655678912997	0.25416178	0.0024	0.27595896	0.9980786	0.102735065	0.18237394	0.4108355	-29.29495048522949
1224	KIINFEKL	H5	3.6483673037489712	0	H2-Kb	CAVSNYGSSGNKLIF	CASGDRERDTQYF	TRAV3D-3*01	TRAJ32*01	TRBV13-2*01	TRBJ2-5*01	SIINFEKL		0.9996472597122192	0.18889792	0.45340422	0.9766666666666668	0.7976226806640625	0.0081216124817729	0.27628818	0.0022	0.64779294	0.99836683	0.10111302	0.053550802	0.37569427	-28.683460235595703
1225	LIINFEKL	H5	2.411632634908988	0	H2-Kb	CAVSNYGSSGNKLIF	CASGDRERDTQYF	TRAV3D-3*01	TRAJ32*01	TRBV13-2*01	TRBJ2-5*01	SIINFEKL		0.9999392032623292	0.25962028	0.44946322	0.98	0.4973713755607605	0.0013729149941354	0.24585932	0.0022	0.50091326	0.99731195	0.09842756	0.03536368	0.45548174	-28.579498291015625
1226	MIINFEKL	H5	14.500714222181458	0	H2-Kb	CAVSNYGSSGNKLIF	CASGDRERDTQYF	TRAV3D-3*01	TRAJ32*01	TRBV13-2*01	TRBJ2-5*01	SIINFEKL		0.9999542236328124	0.24622712	0.43006128	0.98	0.717458188533783	0.001343140611425	0.30183917	0.0023	0.36435616	0.99660754	0.095769145	0.043168955	0.43295276	-27.760387420654297
1227	NIINFEKL	H5	2.1333673497555017	0	H2-Kb	CAVSNYGSSGNKLIF	CASGDRERDTQYF	TRAV3D-3*01	TRAJ32*01	TRBV13-2*01	TRBJ2-5*01	SIINFEKL		0.9990498423576356	0.3533301	0.4414254	0.97	0.3559380173683166	0.0033611436374485	0.5754365	0.0023	0.22651072	0.99795294	0.10709397	0.034093846	0.20036983	-21.257976531982425
1228	PIINFEKL	H5	2.318877519410479	0	H2-Kb	CAVSNYGSSGNKLIF	CASGDRERDTQYF	TRAV3D-3*01	TRAJ32*01	TRBV13-2*01	TRBJ2-5*01	SIINFEKL		0.9999767541885376	0.2600706	0.44452193	0.9766666666666668	0.601594865322113	0.0008430511225014	0.310116	0.0023	0.60183275	0.9995582	0.102538556	0.038901042	0.3440394	-31.799409866333008
1229	QIINFEKL	H5	2.8444897996740024	0	H2-Kb	CAVSNYGSSGNKLIF	CASGDRERDTQYF	TRAV3D-3*01	TRAJ32*01	TRBV13-2*01	TRBJ2-5*01	SIINFEKL		0.9976192116737366	0.13920921	0.43605918	0.98	0.7548832297325134	0.0088813975453376	0.66381997	0.0023	0.6857003	0.9841467	0.09282971	0.08300373	0.19179623	-31.24673080444336
1230	RIINFEKL	H5	5.1633673190844815	0	H2-Kb	CAVSNYGSSGNKLIF	CASGDRERDTQYF	TRAV3D-3*01	TRAJ32*01	TRBV13-2*01	TRBJ2-5*01	SIINFEKL		0.9933083057403564	0.2966688	0.44159886	0.9733333333333334	0.7768424153327942	0.0063469698652625	0.17497663	0.0023	0.68998134	0.99622667	0.097943835	0.10850264	0.15562923	-30.52448844909668
1231	TIINFEKL	H5	3.555612249592503	0	H2-Kb	CAVSNYGSSGNKLIF	CASGDRERDTQYF	TRAV3D-3*01	TRAJ32*01	TRBV13-2*01	TRBJ2-5*01	SIINFEKL		0.9990434050559998	0.1961887	0.44537959	0.9833333333333332	0.8740554451942444	0.0026142196729779	0.20723975	0.0023	0.6221233	0.9902113	0.108794354	0.054333273	0.39587182	-22.934669494628903
1232	VIINFEKL	H5	2.3497959321380093	0	H2-Kb	CAVSNYGSSGNKLIF	CASGDRERDTQYF	TRAV3D-3*01	TRAJ32*01	TRBV13-2*01	TRBJ2-5*01	SIINFEKL		0.9990703463554382	0.32962424	0.44617823	0.98	0.7233836054801941	0.0093891704455018	0.21241227	0.0023	0.7451025	0.9981085	0.097933754	0.1485654	0.3890031	-23.33068084716797
1233	WIINFEKL	H5	2.0096938828715034	0	H2-Kb	CAVSNYGSSGNKLIF	CASGDRERDTQYF	TRAV3D-3*01	TRAJ32*01	TRBV13-2*01	TRBJ2-5*01	SIINFEKL		0.999349057674408	0.21738137	0.43228754	0.9666666666666668	0.2843815088272095	0.0018868068000301	0.7140988	0.0023	0.39494175	0.99972117	0.12294407	0.015808677	0.57136434	-25.476173400878903
1234	YIINFEKL	H5	1.6386734822195086	0	H2-Kb	CAVSNYGSSGNKLIF	CASGDRERDTQYF	TRAV3D-3*01	TRAJ32*01	TRBV13-2*01	TRBJ2-5*01	SIINFEKL		0.995736598968506	0.1661249	0.44126952	0.9633333333333334	0.7927159070968628	0.0005086796591058	0.71914613	0.0023	0.776767	0.9986563	0.1330018	0.088158414	0.46155983	-24.312713623046875
1235	SAINFEKL	H5	4.019387765743007	0	H2-Kb	CAVSNYGSSGNKLIF	CASGDRERDTQYF	TRAV3D-3*01	TRAJ32*01	TRBV13-2*01	TRBJ2-5*01	SIINFEKL		0.9999128580093384	0.24760282	0.4451146	0.9866666666666668	0.8545293807983398	0.0053340541198849	0.14425759	0.0022	0.41914088	0.18975767	0.12221544	0.13080962	0.12858088	-17.36800765991211
1236	SCINFEKL	H5	4.48316322055147	0	H2-Kb	CAVSNYGSSGNKLIF	CASGDRERDTQYF	TRAV3D-3*01	TRAJ32*01	TRBV13-2*01	TRBJ2-5*01	SIINFEKL		0.9979257583618164	0.1531551	0.44404447	0.9733333333333334	0.871997058391571	0.001170746400021	0.1761948	0.0022	0.745876	0.76684844	0.09537297	0.14034484	0.13569556	-25.820877075195312
1237	SDINFEKL	H5	3.0609183820565096	0	H2-Kb	CAVSNYGSSGNKLIF	CASGDRERDTQYF	TRAV3D-3*01	TRAJ32*01	TRBV13-2*01	TRBJ2-5*01	SIINFEKL		0.9991320967674256	0.23483612	0.469086	0.99	0.8618974089622498	0.0010357092833146	0.14321743	0.002	0.7341628	0.035128534	0.14798045	0.15799445	0.34883204	-29.702178955078125
1238	SEINFEKL	H5	2.473469399022008	0	H2-Kb	CAVSNYGSSGNKLIF	CASGDRERDTQYF	TRAV3D-3*01	TRAJ32*01	TRBV13-2*01	TRBJ2-5*01	SIINFEKL		0.994063436985016	0.18600924	0.4554882	0.9933333333333332	0.7256461977958679	0.0035601197741925	0.533123	0.0023	0.70600307	0.33666235	0.15223897	0.15195897	0.35599223	-31.28118133544922
1239	SFINFEKL	H5	3.9575510016299873	0	H2-Kb	CAVSNYGSSGNKLIF	CASGDRERDTQYF	TRAV3D-3*01	TRAJ32*01	TRBV13-2*01	TRBJ2-5*01	SIINFEKL		0.9327531456947328	0.16100372	0.46097693	0.9833333333333332	0.5525290966033936	0.0017206061165779	0.24572097	0.0449	0.7172677	0.99999094	0.13243766	0.16497925	0.6356778	-20.878671646118164
1240	SGINFEKL	H5	3.0609183820565096	0	H2-Kb	CAVSNYGSSGNKLIF	CASGDRERDTQYF	TRAV3D-3*01	TRAJ32*01	TRBV13-2*01	TRBJ2-5*01	SIINFEKL		0.9996598958969116	0.14969085	0.46372315	0.9833333333333332	0.6546112895011902	0.0009657006594352	0.14647697	0.0023	0.82255054	0.07097545	0.14285867	0.15272726	0.4304236	-17.21538734436035
1241	SHINFEKL	H5	2.0096938828715034	0	H2-Kb	CAVSNYGSSGNKLIF	CASGDRERDTQYF	TRAV3D-3*01	TRAJ32*01	TRBV13-2*01	TRBJ2-5*01	SIINFEKL		0.984413743019104	0.15292722	0.44246605	0.9833333333333332	0.8428887724876404	0.0014126773457974	0.6185712	0.0021	0.7582023	0.9374835	0.18551308	0.28600252	0.4348136	-21.71367645263672
1242	SKINFEKL	H5	2.3497959321380093	0	H2-Kb	CAVSNYGSSGNKLIF	CASGDRERDTQYF	TRAV3D-3*01	TRAJ32*01	TRBV13-2*01	TRBJ2-5*01	SIINFEKL		0.9997753500938416	0.18155791	0.46522495	0.99	0.7916162610054016	0.0092216655611991	0.8818989	0.002	0.6829964	0.24488184	0.16985068	0.09518094	0.5452665	-25.783668518066406
1243	SLINFEKL	H5	3.679285716476501	0	H2-Kb	CAVSNYGSSGNKLIF	CASGDRERDTQYF	TRAV3D-3*01	TRAJ32*01	TRBV13-2*01	TRBJ2-5*01	SIINFEKL		0.9998000264167786	0.22005105	0.4450131	0.9766666666666668	0.7422447204589844	0.0036684249062091	0.18288192	0.0022	0.7409016	0.9988287	0.1087332	0.016918149	0.43208158	-19.768978118896484
1244	SMINFEKL	H5	4.143061232627005	0	H2-Kb	CAVSNYGSSGNKLIF	CASGDRERDTQYF	TRAV3D-3*01	TRAJ32*01	TRBV13-2*01	TRBJ2-5*01	SIINFEKL		0.9892147183418274	0.14280196	0.44771376	0.9833333333333332	0.819765567779541	0.0013995649060234	0.2439206	0.0136	0.72445285	0.99542934	0.12797892	0.041443393	0.25726566	-17.991439819335938
1245	SNINFEKL	H5	2.1952040525264804	0	H2-Kb	CAVSNYGSSGNKLIF	CASGDRERDTQYF	TRAV3D-3*01	TRAJ32*01	TRBV13-2*01	TRBJ2-5*01	SIINFEKL		0.9999823570251464	0.19009519	0.43569085	0.9966666666666668	0.6622233986854553	0.0025433260016143	0.41515172	0.0022	0.29121023	0.09215224	0.17353725	0.037506733	0.36613494	-19.811355590820312
1246	SPINFEKL	H5	1.9787755314860145	0	H2-Kb	CAVSNYGSSGNKLIF	CASGDRERDTQYF	TRAV3D-3*01	TRAJ32*01	TRBV13-2*01	TRBJ2-5*01	SIINFEKL		0.9997038245201112	0.11254963	0.46543866	0.9866666666666668	0.8482214212417603	0.0013874116120859	0.28836802	0.0022	0.8149184	0.16054675	0.19290553	0.6180639	0.1227484	-25.935443878173828
1247	SQINFEKL	H5	2.751734684175493	0	H2-Kb	CAVSNYGSSGNKLIF	CASGDRERDTQYF	TRAV3D-3*01	TRAJ32*01	TRBV13-2*01	TRBJ2-5*01	SIINFEKL		0.9825153350830078	0.20529276	0.4534197	0.9933333333333332	0.8022754192352295	0.0090632606297731	0.47227025	0.0024	0.5811472	0.2819739	0.16714025	0.21244185	0.38004622	-21.242839813232425
1248	SRINFEKL	H5	1.4531632512224906	0	H2-Kb	CAVSNYGSSGNKLIF	CASGDRERDTQYF	TRAV3D-3*01	TRAJ32*01	TRBV13-2*01	TRBJ2-5*01	SIINFEKL		0.918692111968994	0.1833793	0.445344	0.99	0.8896943926811218	0.0043553318828344	0.94365245	0.0023	0.24498348	0.6511608	0.16036837	0.018832183	0.1255081	-26.950340270996094
1249	SSINFEKL	H5	4.54499998466449	0	H2-Kb	CAVSNYGSSGNKLIF	CASGDRERDTQYF	TRAV3D-3*01	TRAJ32*01	TRBV13-2*01	TRBJ2-5*01	SIINFEKL		0.9999501705169678	0.16519514	0.45753184	0.9933333333333332	0.8997870683670044	0.0022336586844176	0.17074664	0.0022	0.68926966	0.102906704	0.15468328	0.22571209	0.12966414	-24.403152465820312
1250	STINFEKL	H5	3.1845918489405083	0	H2-Kb	CAVSNYGSSGNKLIF	CASGDRERDTQYF	TRAV3D-3*01	TRAJ32*01	TRBV13-2*01	TRBJ2-5*01	SIINFEKL		0.9986131191253662	0.22473684	0.45643103	0.9866666666666668	0.893709659576416	0.0008873355691321	0.15251389	0.0022	0.46010387	0.51948917	0.15849523	0.59025216	0.4073085	-21.71964263916016
1251	SVINFEKL	H5	6.214591818269487	0	H2-Kb	CAVSNYGSSGNKLIF	CASGDRERDTQYF	TRAV3D-3*01	TRAJ32*01	TRBV13-2*01	TRBJ2-5*01	SIINFEKL		0.9993140697479248	0.22746061	0.44359723	0.99	0.8370486497879028	0.0108177242800593	0.17607549	0.0022	0.43717545	0.9847472	0.110828675	0.6149338	0.40633833	-14.922921180725098
1252	SWINFEKL	H5	2.2879591680249898	0	H2-Kb	CAVSNYGSSGNKLIF	CASGDRERDTQYF	TRAV3D-3*01	TRAJ32*01	TRBV13-2*01	TRBJ2-5*01	SIINFEKL		0.9962820410728456	0.14930126	0.4465401	0.98	0.4593884646892547	0.002703920006752	0.3626507	0.0022	0.30956024	0.99941707	0.13201343	0.11945285	0.544781	-24.56692314147949
1253	SYINFEKL	H5	2.1333673497555017	0	H2-Kb	CAVSNYGSSGNKLIF	CASGDRERDTQYF	TRAV3D-3*01	TRAJ32*01	TRBV13-2*01	TRBJ2-5*01	SIINFEKL		0.9970996379852296	0.19172408	0.46246007	0.98	0.8472563624382019	0.0009016117546707	0.39892426	0.0142	0.57018733	0.99978936	0.15415344	0.048354838	0.27259222	-25.22178268432617
1254	SIANFEKL	H5	1.855102003259975	0	H2-Kb	CAVSNYGSSGNKLIF	CASGDRERDTQYF	TRAV3D-3*01	TRAJ32*01	TRBV13-2*01	TRBJ2-5*01	SIINFEKL		0.9999083280563354	0.5319457	0.41729107	0.9333333333333332	0.8933271169662476	0.0013448558747768	0.2373599	0.0024	0.65639555	0.9905277	0.17196235	0.079642095	0.13786712	-24.120405197143555
1255	SICNFEKL	H5	3.0299999693289794	0	H2-Kb	CAVSNYGSSGNKLIF	CASGDRERDTQYF	TRAV3D-3*01	TRAJ32*01	TRBV13-2*01	TRBJ2-5*01	SIINFEKL		0.995779275894165	0.36319593	0.43441352	0.96	0.8567992448806763	0.0012687263078987	0.1862638	0.0023	0.66253424	0.9964893	0.14664806	0.36253038	0.13740365	-29.583438873291016
1256	SIDNFEKL	H5	1.6077550694919782	0	H2-Kb	CAVSNYGSSGNKLIF	CASGDRERDTQYF	TRAV3D-3*01	TRAJ32*01	TRBV13-2*01	TRBJ2-5*01	SIINFEKL		0.9999877214431764	0.34602338	0.4707822	0.94	0.8737411499023438	0.0011940826661884	0.063451834	0.0025	0.60913616	0.59453356	0.16674076	0.21374603	0.34326464	-27.180118560791016
1257	SIENFEKL	H5	2.164285701140991	0	H2-Kb	CAVSNYGSSGNKLIF	CASGDRERDTQYF	TRAV3D-3*01	TRAJ32*01	TRBV13-2*01	TRBJ2-5*01	SIINFEKL		0.9985217452049256	0.2977499	0.46822062	0.9266666666666666	0.6574057936668396	0.0034983064979314	0.07015004	0.0023	0.6973553	0.3395224	0.15321217	0.355726	0.35575655	-25.06504440307617
1258	SIFNFEKL	H5	1.669591833604998	0	H2-Kb	CAVSNYGSSGNKLIF	CASGDRERDTQYF	TRAV3D-3*01	TRAJ32*01	TRBV13-2*01	TRBJ2-5*01	SIINFEKL		0.997165024280548	0.31005344	0.45404094	0.97	0.5025878548622131	0.0030311418231576	0.18051666	0.0068	0.47751582	0.9875616	0.12403467	0.14254442	0.63962376	-22.02632141113281
1259	SIGNFEKL	H5	2.1024489983700123	0	H2-Kb	CAVSNYGSSGNKLIF	CASGDRERDTQYF	TRAV3D-3*01	TRAJ32*01	TRBV13-2*01	TRBJ2-5*01	SIINFEKL		0.999114453792572	0.24852005	0.44882658	0.9566666666666668	0.7011014819145203	0.0007413804996758	0.275842	0.0022	0.7262655	0.9977913	0.15246059	0.32406595	0.42452073	-23.412954330444336
1260	SIHNFEKL	H5	2.2570408166395004	0	H2-Kb	CAVSNYGSSGNKLIF	CASGDRERDTQYF	TRAV3D-3*01	TRAJ32*01	TRBV13-2*01	TRBJ2-5*01	SIINFEKL		0.9999464750289916	0.28023377	0.4572158	0.97	0.7038194537162781	0.0016545602120459	0.20636377	0.0024	0.44918388	0.6724279	0.22186472	0.36264542	0.4331042	-31.029247283935547
1261	SIKNFEKL	H5	2.566224453178476	0	H2-Kb	CAVSNYGSSGNKLIF	CASGDRERDTQYF	TRAV3D-3*01	TRAJ32*01	TRBV13-2*01	TRBJ2-5*01	SIINFEKL		0.999952793121338	0.31009683	0.44757387	0.94	0.8483602404594421	0.0012670041760429	0.07756933	0.0027	0.68106157	0.76109296	0.15823196	0.23528361	0.52702725	-28.339563369750977
1262	SILNFEKL	H5	4.48316322055147	0	H2-Kb	CAVSNYGSSGNKLIF	CASGDRERDTQYF	TRAV3D-3*01	TRAJ32*01	TRBV13-2*01	TRBJ2-5*01	SIINFEKL		0.9994625449180604	0.3684614	0.4497925	0.9766666666666668	0.574380099773407	0.0028906473889946	0.17743778	0.0021	0.658862	0.9900862	0.10451052	0.05676375	0.4445539	-21.57124137878418
1263	SIMNFEKL	H5	1.9787755314860145	0	H2-Kb	CAVSNYGSSGNKLIF	CASGDRERDTQYF	TRAV3D-3*01	TRAJ32*01	TRBV13-2*01	TRBJ2-5*01	SIINFEKL		0.9996664524078368	0.3086908	0.43530476	0.96	0.776369571685791	0.0009847277542576	0.21190368	0.0154	0.64526695	0.9768909	0.105741315	0.02698101	0.25059262	-20.55594253540039
1264	SINNFEKL	H5	2.226122465254011	0	H2-Kb	CAVSNYGSSGNKLIF	CASGDRERDTQYF	TRAV3D-3*01	TRAJ32*01	TRBV13-2*01	TRBJ2-5*01	SIINFEKL		0.9999102354049684	0.25887826	0.44114813	0.95	0.8285982012748718	0.0019385151099413	0.2658493	0.0021	0.65404356	0.8620379	0.15172473	0.48348644	0.35794142	-18.125362396240234
1265	SIPNFEKL	H5	2.9681632665580007	0	H2-Kb	CAVSNYGSSGNKLIF	CASGDRERDTQYF	TRAV3D-3*01	TRAJ32*01	TRBV13-2*01	TRBJ2-5*01	SIINFEKL		0.995311200618744	0.20729901	0.46023896	0.9466666666666668	0.8439176678657532	0.001273701316677	0.3233883	0.0024	0.68179625	0.9859904	0.18738537	0.1030642	0.12247737	-23.256088256835938
1266	SIQNFEKL	H5	2.040612234256993	0	H2-Kb	CAVSNYGSSGNKLIF	CASGDRERDTQYF	TRAV3D-3*01	TRAJ32*01	TRBV13-2*01	TRBJ2-5*01	SIINFEKL		0.9961400628089904	0.2859391	0.44925448	0.95	0.8397548794746399	0.0023076883517205	0.27154538	0.0026	0.67535484	0.6148195	0.16157989	0.24716215	0.37379336	-21.692562103271484
1267	SIRNFEKL	H5	2.4425509862944774	0	H2-Kb	CAVSNYGSSGNKLIF	CASGDRERDTQYF	TRAV3D-3*01	TRAJ32*01	TRBV13-2*01	TRBJ2-5*01	SIINFEKL		0.966112494468689	0.23425719	0.45518798	0.9433333333333334	0.8873494863510132	0.0018114986596629	0.07596452	0.0026	0.65746164	0.79597235	0.14952046	0.11620036	0.14471388	-27.047271728515625
1268	SISNFEKL	H5	1.669591833604998	0	H2-Kb	CAVSNYGSSGNKLIF	CASGDRERDTQYF	TRAV3D-3*01	TRAJ32*01	TRBV13-2*01	TRBJ2-5*01	SIINFEKL		0.9999233484268188	0.23481573	0.42679328	0.93	0.9228786826133728	0.001784045016393	0.25965428	0.0026	0.66355044	0.9700817	0.15935272	0.18411797	0.12710944	-20.489038467407227
1269	SITNFEKL	H5	2.1333673497555017	0	H2-Kb	CAVSNYGSSGNKLIF	CASGDRERDTQYF	TRAV3D-3*01	TRAJ32*01	TRBV13-2*01	TRBJ2-5*01	SIINFEKL		0.9998912811279296	0.35914525	0.42394316	0.93	0.8955262899398804	0.0009609015542082	0.20508352	0.0026	0.6871543	0.9807449	0.14490867	0.25953585	0.39464265	-24.869035720825195
1270	SIVNFEKL	H5	5.967244884501491	0	H2-Kb	CAVSNYGSSGNKLIF	CASGDRERDTQYF	TRAV3D-3*01	TRAJ32*01	TRBV13-2*01	TRBJ2-5*01	SIINFEKL		0.99898499250412	0.40338948	0.43569547	0.9766666666666668	0.8830352425575256	0.003112067701295	0.24534367	0.0024	0.3416859	0.99582595	0.11485283	0.4477709	0.39812627	-19.48906898498535
1271	SIWNFEKL	H5	1.7314285363759767	0	H2-Kb	CAVSNYGSSGNKLIF	CASGDRERDTQYF	TRAV3D-3*01	TRAJ32*01	TRBV13-2*01	TRBJ2-5*01	SIINFEKL		0.9787445068359376	0.3500072	0.44037807	0.98	0.3758473396301269	0.0035117466468364	0.42119038	0.0024	0.72996736	0.9993442	0.14730343	0.35819992	0.52183676	-36.6948127746582
1272	SIYNFEKL	H5	1.947857118758484	0	H2-Kb	CAVSNYGSSGNKLIF	CASGDRERDTQYF	TRAV3D-3*01	TRAJ32*01	TRBV13-2*01	TRBJ2-5*01	SIINFEKL		0.998822033405304	0.22288927	0.45646712	0.97	0.8692996501922607	0.0009239452774636	0.34053636	0.6141	0.58396405	0.9234952	0.17368965	0.222171	0.27165258	-23.21976089477539
1273	SIIAFEKL	H5	1.8241836518744856	0	H2-Kb	CAVSNYGSSGNKLIF	CASGDRERDTQYF	TRAV3D-3*01	TRAJ32*01	TRBV13-2*01	TRBJ2-5*01	SIINFEKL		0.9997065663337708	0.21436262	0.42234507	0.9766666666666668	0.4649156033992767	0.0005761162028647	0.5831569	0.0406	0.3070079	0.85490865	0.15334497	0.51582384	0.23215882	-29.56383514404297
1274	SIICFEKL	H5	2.9681632665580007	0	H2-Kb	CAVSNYGSSGNKLIF	CASGDRERDTQYF	TRAV3D-3*01	TRAJ32*01	TRBV13-2*01	TRBJ2-5*01	SIINFEKL		0.9999961853027344	0.1688191	0.42538062	0.9733333333333334	0.654371976852417	0.0008351770229637	0.23430777	0.0416	0.6244129	0.9784739	0.10881844	0.09978832	0.18490426	-23.66914176940918
1275	SIIDFEKL	H5	1.9169387673729943	0	H2-Kb	CAVSNYGSSGNKLIF	CASGDRERDTQYF	TRAV3D-3*01	TRAJ32*01	TRBV13-2*01	TRBJ2-5*01	SIINFEKL		0.999990701675415	0.18960194	0.4371888	0.9733333333333334	0.5477820038795471	0.0007716376567259	0.024958836	0.0355	0.5101474	0.9980587	0.14981492	0.07850922	0.4412804	-27.818164825439453
1276	SIIEFEKL	H5	2.226122465254011	0	H2-Kb	CAVSNYGSSGNKLIF	CASGDRERDTQYF	TRAV3D-3*01	TRAJ32*01	TRBV13-2*01	TRBJ2-5*01	SIINFEKL		0.999466836452484	0.17754585	0.4392161	0.9766666666666668	0.9020176529884338	0.0011437779758125	0.018477142	0.0272	0.47953665	0.991586	0.12736101	0.046550024	0.37953043	-22.03873062133789
1277	SIIFFEKL	H5	7.667755069491978	0	H2-Kb	CAVSNYGSSGNKLIF	CASGDRERDTQYF	TRAV3D-3*01	TRAJ32*01	TRBV13-2*01	TRBJ2-5*01	SIINFEKL		0.9998409748077391	0.27833816	0.4296675	0.9633333333333334	0.6101683378219604	0.0011036520591005	0.16272323	0.0401	0.31343934	0.99818933	0.15127505	0.082309306	0.6942273	-27.49629592895508
1278	SIIGFEKL	H5	2.1952040525264804	0	H2-Kb	CAVSNYGSSGNKLIF	CASGDRERDTQYF	TRAV3D-3*01	TRAJ32*01	TRBV13-2*01	TRBJ2-5*01	SIINFEKL		0.9998730421066284	0.2326073	0.43979734	0.9633333333333334	0.6364765763282776	0.0005513552459888	0.5369868	0.9804	0.52188045	0.9495278	0.13015993	0.051286545	0.3309985	-34.459693908691406
[truncated: 2,521 more rows]
